# Supplementary material for: Identifying proximal RNA interactions from cDNA-encoded crosslinks with ShapeJumper
Source: PLoS Comput Biol. 2021 Dec 14;17(12):e1009632. doi: 10.1371/journal.pcbi.1009632 (PMC8670686; doi:10.1371/journal.pcbi.1009632)
Supplement: S1 Data — (ZIP) [file pcbi.1009632.s006.zip]

Archive with 146 entries (133 files):
- ShapeJumper_DATA/
- __MACOSX/._ShapeJumper_DATA
- ShapeJumper_DATA/.DS_Store
- __MACOSX/ShapeJumper_DATA/._.DS_Store
- ShapeJumper_DATA/Raw_Deletions/
- __MACOSX/ShapeJumper_DATA/._Raw_Deletions
- ShapeJumper_DATA/Processed_Deletions/
- __MACOSX/ShapeJumper_DATA/._Processed_Deletions
- ShapeJumper_DATA/Raw_Deletions/VS/
- __MACOSX/ShapeJumper_DATA/Raw_Deletions/._VS
- ShapeJumper_DATA/Raw_Deletions/.DS_Store
- __MACOSX/ShapeJumper_DATA/Raw_Deletions/._.DS_Store
- ShapeJumper_DATA/Raw_Deletions/P546/
- __MACOSX/ShapeJumper_DATA/Raw_Deletions/._P546
- ShapeJumper_DATA/Raw_Deletions/Mbox/
- __MACOSX/ShapeJumper_DATA/Raw_Deletions/._Mbox
- ShapeJumper_DATA/Raw_Deletions/RNaseP/
- __MACOSX/ShapeJumper_DATA/Raw_Deletions/._RNaseP
- ShapeJumper_DATA/Raw_Deletions/README.txt
- __MACOSX/ShapeJumper_DATA/Raw_Deletions/._README.txt
- ShapeJumper_DATA/Raw_Deletions/GII_Intron/
- __MACOSX/ShapeJumper_DATA/Raw_Deletions/._GII_Intron
- ShapeJumper_DATA/Processed_Deletions/VS/
- __MACOSX/ShapeJumper_DATA/Processed_Deletions/._VS
- ShapeJumper_DATA/Processed_Deletions/.DS_Store
- __MACOSX/ShapeJumper_DATA/Processed_Deletions/._.DS_Store
- ShapeJumper_DATA/Processed_Deletions/P546/
- __MACOSX/ShapeJumper_DATA/Processed_Deletions/._P546
- ShapeJumper_DATA/Processed_Deletions/Mbox/
- __MACOSX/ShapeJumper_DATA/Processed_Deletions/._Mbox
- ShapeJumper_DATA/Processed_Deletions/RNaseP/
- __MACOSX/ShapeJumper_DATA/Processed_Deletions/._RNaseP
- ShapeJumper_DATA/Processed_Deletions/README.txt
- __MACOSX/ShapeJumper_DATA/Processed_Deletions/._README.txt
- ShapeJumper_DATA/Processed_Deletions/GII_Intron/
- __MACOSX/ShapeJumper_DATA/Processed_Deletions/._GII_Intron
- ShapeJumper_DATA/Raw_Deletions/VS/IA-VS-Replicate1_Merged_NoCircDels_MaxInsertLimit10_NoAmbig_DelSiteExactMatch_deletions.txt
- __MACOSX/ShapeJumper_DATA/Raw_Deletions/VS/._IA-VS-Replicate1_Merged_NoCircDels_MaxInsertLimit10_NoAmbig_DelSiteExactMatch_deletions.txt
- ShapeJumper_DATA/Raw_Deletions/VS/TBIA-VS-Replicate2__Merged_NoCircDels_MaxInsertLimit10_NoAmbig_DelSiteExactMatch_deletions.txt
- __MACOSX/ShapeJumper_DATA/Raw_Deletions/VS/._TBIA-VS-Replicate2__Merged_NoCircDels_MaxInsertLimit10_NoAmbig_DelSiteExactMatch_deletions.txt
- ShapeJumper_DATA/Raw_Deletions/VS/IA-VS-Replicate2__Merged_NoCircDels_MaxInsertLimit10_NoAmbig_DelSiteExactMatch_deletions.txt
- __MACOSX/ShapeJumper_DATA/Raw_Deletions/VS/._IA-VS-Replicate2__Merged_NoCircDels_MaxInsertLimit10_NoAmbig_DelSiteExactMatch_deletions.txt
- ShapeJumper_DATA/Raw_Deletions/VS/DMSO-VS-Replicate1_Merged_NoCircDels_MaxInsertLimit10_NoAmbig_DelSiteExactMatch_deletions.txt
- __MACOSX/ShapeJumper_DATA/Raw_Deletions/VS/._DMSO-VS-Replicate1_Merged_NoCircDels_MaxInsertLimit10_NoAmbig_DelSiteExactMatch_deletions.txt
- ShapeJumper_DATA/Raw_Deletions/VS/TBIA-VS-Replicate1_Merged_NoCircDels_MaxInsertLimit10_NoAmbig_DelSiteExactMatch_deletions.txt
- __MACOSX/ShapeJumper_DATA/Raw_Deletions/VS/._TBIA-VS-Replicate1_Merged_NoCircDels_MaxInsertLimit10_NoAmbig_DelSiteExactMatch_deletions.txt
- ShapeJumper_DATA/Raw_Deletions/VS/DMSO-VS-Replicate2__Merged_NoCircDels_MaxInsertLimit10_NoAmbig_DelSiteExactMatch_deletions.txt
- __MACOSX/ShapeJumper_DATA/Raw_Deletions/VS/._DMSO-VS-Replicate2__Merged_NoCircDels_MaxInsertLimit10_NoAmbig_DelSiteExactMatch_deletions.txt
- ShapeJumper_DATA/Raw_Deletions/P546/DMSO-P546-Replicate1__Merged_NoCircDels_MaxInsertLimit10_NoAmbig_DelSiteExactMatch_deletions.txt
- __MACOSX/ShapeJumper_DATA/Raw_Deletions/P546/._DMSO-P546-Replicate1__Merged_NoCircDels_MaxInsertLimit10_NoAmbig_DelSiteExactMatch_deletions.txt
- ShapeJumper_DATA/Raw_Deletions/P546/TBIA-P546-Replicate2_Merged_NoCircDels_MaxInsertLimit10_NoAmbig_DelSiteExactMatch_deletions.txt
- __MACOSX/ShapeJumper_DATA/Raw_Deletions/P546/._TBIA-P546-Replicate2_Merged_NoCircDels_MaxInsertLimit10_NoAmbig_DelSiteExactMatch_deletions.txt
- ShapeJumper_DATA/Raw_Deletions/P546/IA-P546-Replicate1__Merged_NoCircDels_MaxInsertLimit10_NoAmbig_DelSiteExactMatch_deletions.txt
- __MACOSX/ShapeJumper_DATA/Raw_Deletions/P546/._IA-P546-Replicate1__Merged_NoCircDels_MaxInsertLimit10_NoAmbig_DelSiteExactMatch_deletions.txt
- ShapeJumper_DATA/Raw_Deletions/P546/DMSO-P546-Replicate2_Merged_NoCircDels_MaxInsertLimit10_NoAmbig_DelSiteExactMatch_deletions.txt
- __MACOSX/ShapeJumper_DATA/Raw_Deletions/P546/._DMSO-P546-Replicate2_Merged_NoCircDels_MaxInsertLimit10_NoAmbig_DelSiteExactMatch_deletions.txt
- ShapeJumper_DATA/Raw_Deletions/P546/IA-P546-Replicate2_Merged_NoCircDels_MaxInsertLimit10_NoAmbig_DelSiteExactMatch_deletions.txt
- __MACOSX/ShapeJumper_DATA/Raw_Deletions/P546/._IA-P546-Replicate2_Merged_NoCircDels_MaxInsertLimit10_NoAmbig_DelSiteExactMatch_deletions.txt
- ShapeJumper_DATA/Raw_Deletions/P546/TBIA-P546-Replicate1__Merged_NoCircDels_MaxInsertLimit10_NoAmbig_DelSiteExactMatch_deletions.txt
- __MACOSX/ShapeJumper_DATA/Raw_Deletions/P546/._TBIA-P546-Replicate1__Merged_NoCircDels_MaxInsertLimit10_NoAmbig_DelSiteExactMatch_deletions.txt
- ShapeJumper_DATA/Raw_Deletions/Mbox/TBIA-Mbox-Replicate2_Merged_NoCircDels_MaxInsertLimit10_NoAmbig_DelSiteExactMatch_deletions.txt
- __MACOSX/ShapeJumper_DATA/Raw_Deletions/Mbox/._TBIA-Mbox-Replicate2_Merged_NoCircDels_MaxInsertLimit10_NoAmbig_DelSiteExactMatch_deletions.txt
- ShapeJumper_DATA/Raw_Deletions/Mbox/TBIA-Mbox-Replicate1__Merged_NoCircDels_MaxInsertLimit10_NoAmbig_DelSiteExactMatch_deletions.txt
- __MACOSX/ShapeJumper_DATA/Raw_Deletions/Mbox/._TBIA-Mbox-Replicate1__Merged_NoCircDels_MaxInsertLimit10_NoAmbig_DelSiteExactMatch_deletions.txt
- ShapeJumper_DATA/Raw_Deletions/Mbox/DMSO-Mbox-Replicate2_Merged_NoCircDels_MaxInsertLimit10_NoAmbig_DelSiteExactMatch_deletions.txt
- __MACOSX/ShapeJumper_DATA/Raw_Deletions/Mbox/._DMSO-Mbox-Replicate2_Merged_NoCircDels_MaxInsertLimit10_NoAmbig_DelSiteExactMatch_deletions.txt
- ShapeJumper_DATA/Raw_Deletions/Mbox/IA-Mbox-Replicate2_Merged_NoCircDels_MaxInsertLimit10_NoAmbig_DelSiteExactMatch_deletions.txt
- __MACOSX/ShapeJumper_DATA/Raw_Deletions/Mbox/._IA-Mbox-Replicate2_Merged_NoCircDels_MaxInsertLimit10_NoAmbig_DelSiteExactMatch_deletions.txt
- ShapeJumper_DATA/Raw_Deletions/Mbox/IA-Mbox-Replicate1_Merged_NoCircDels_MaxInsertLimit10_NoAmbig_DelSiteExactMatch_deletions.txt
- __MACOSX/ShapeJumper_DATA/Raw_Deletions/Mbox/._IA-Mbox-Replicate1_Merged_NoCircDels_MaxInsertLimit10_NoAmbig_DelSiteExactMatch_deletions.txt
- ShapeJumper_DATA/Raw_Deletions/Mbox/DMSO-Mbox-Replicate1_Merged_NoCircDels_MaxInsertLimit10_NoAmbig_DelSiteExactMatch_deletions.txt
- __MACOSX/ShapeJumper_DATA/Raw_Deletions/Mbox/._DMSO-Mbox-Replicate1_Merged_NoCircDels_MaxInsertLimit10_NoAmbig_DelSiteExactMatch_deletions.txt
- ShapeJumper_DATA/Raw_Deletions/RNaseP/DMSO-RNaseP-Replicate1_Merged_NoCircDels_MaxInsertLimit10_NoAmbig_DelSiteExactMatch_deletions.txt
- __MACOSX/ShapeJumper_DATA/Raw_Deletions/RNaseP/._DMSO-RNaseP-Replicate1_Merged_NoCircDels_MaxInsertLimit10_NoAmbig_DelSiteExactMatch_deletions.txt
- ShapeJumper_DATA/Raw_Deletions/RNaseP/IA-RNaseP-Replicate2__Merged_NoCircDels_MaxInsertLimit10_NoAmbig_DelSiteExactMatch_deletions.txt
- __MACOSX/ShapeJumper_DATA/Raw_Deletions/RNaseP/._IA-RNaseP-Replicate2__Merged_NoCircDels_MaxInsertLimit10_NoAmbig_DelSiteExactMatch_deletions.txt
- ShapeJumper_DATA/Raw_Deletions/RNaseP/DMSO-RNaseP-Replicate2__Merged_NoCircDels_MaxInsertLimit10_NoAmbig_DelSiteExactMatch_deletions.txt
- __MACOSX/ShapeJumper_DATA/Raw_Deletions/RNaseP/._DMSO-RNaseP-Replicate2__Merged_NoCircDels_MaxInsertLimit10_NoAmbig_DelSiteExactMatch_deletions.txt
- ShapeJumper_DATA/Raw_Deletions/RNaseP/TBIA-RNaseP-Replicate1_Merged_NoCircDels_MaxInsertLimit10_NoAmbig_DelSiteExactMatch_deletions.txt
- __MACOSX/ShapeJumper_DATA/Raw_Deletions/RNaseP/._TBIA-RNaseP-Replicate1_Merged_NoCircDels_MaxInsertLimit10_NoAmbig_DelSiteExactMatch_deletions.txt
- ShapeJumper_DATA/Raw_Deletions/RNaseP/IA-RNaseP-Rep1_Merged_NoCircDels_MaxInsertLimit10_NoAmbig_DelSiteExactMatch_deletions.txt
- __MACOSX/ShapeJumper_DATA/Raw_Deletions/RNaseP/._IA-RNaseP-Rep1_Merged_NoCircDels_MaxInsertLimit10_NoAmbig_DelSiteExactMatch_deletions.txt
- ShapeJumper_DATA/Raw_Deletions/RNaseP/TBIA-RNaseP-Replicate2__Merged_NoCircDels_MaxInsertLimit10_NoAmbig_DelSiteExactMatch_deletions.txt
- __MACOSX/ShapeJumper_DATA/Raw_Deletions/RNaseP/._TBIA-RNaseP-Replicate2__Merged_NoCircDels_MaxInsertLimit10_NoAmbig_DelSiteExactMatch_deletions.txt
- ShapeJumper_DATA/Raw_Deletions/GII_Intron/TBIA-GII-Replicate2_Merged_NoCircDels_MaxInsertLimit10_NoAmbig_DelSiteExactMatch_deletions.txt
- __MACOSX/ShapeJumper_DATA/Raw_Deletions/GII_Intron/._TBIA-GII-Replicate2_Merged_NoCircDels_MaxInsertLimit10_NoAmbig_DelSiteExactMatch_deletions.txt
- ShapeJumper_DATA/Raw_Deletions/GII_Intron/TBIA-GII-Replicate1_Merged_NoCircDels_MaxInsertLimit10_NoAmbig_DelSiteExactMatch_deletions.txt
- __MACOSX/ShapeJumper_DATA/Raw_Deletions/GII_Intron/._TBIA-GII-Replicate1_Merged_NoCircDels_MaxInsertLimit10_NoAmbig_DelSiteExactMatch_deletions.txt
- ShapeJumper_DATA/Raw_Deletions/GII_Intron/IA-GII-Replicate1_Merged_NoCircDels_MaxInsertLimit10_NoAmbig_DelSiteExactMatch_deletions.txt
- __MACOSX/ShapeJumper_DATA/Raw_Deletions/GII_Intron/._IA-GII-Replicate1_Merged_NoCircDels_MaxInsertLimit10_NoAmbig_DelSiteExactMatch_deletions.txt
- ShapeJumper_DATA/Raw_Deletions/GII_Intron/DMSO-GII-Replicate2_Merged_NoCircDels_MaxInsertLimit10_NoAmbig_DelSiteExactMatch_deletions.txt
- __MACOSX/ShapeJumper_DATA/Raw_Deletions/GII_Intron/._DMSO-GII-Replicate2_Merged_NoCircDels_MaxInsertLimit10_NoAmbig_DelSiteExactMatch_deletions.txt
- ShapeJumper_DATA/Raw_Deletions/GII_Intron/IA-GII-Replicate2_Merged_NoCircDels_MaxInsertLimit10_NoAmbig_DelSiteExactMatch_deletions.txt
- __MACOSX/ShapeJumper_DATA/Raw_Deletions/GII_Intron/._IA-GII-Replicate2_Merged_NoCircDels_MaxInsertLimit10_NoAmbig_DelSiteExactMatch_deletions.txt
- ShapeJumper_DATA/Raw_Deletions/GII_Intron/DMSO-GII-Replicate1_Merged_NoCircDels_MaxInsertLimit10_NoAmbig_DelSiteExactMatch_deletions.txt
- __MACOSX/ShapeJumper_DATA/Raw_Deletions/GII_Intron/._DMSO-GII-Replicate1_Merged_NoCircDels_MaxInsertLimit10_NoAmbig_DelSiteExactMatch_deletions.txt
- ShapeJumper_DATA/Processed_Deletions/VS/TBIA-VS-Replicate2__Merged_NoCircDels_MaxInsertLimit10_NoAmbig_DelSiteExactMatch_normalizedDels_Subtracted_shift5nt2.txt
- __MACOSX/ShapeJumper_DATA/Processed_Deletions/VS/._TBIA-VS-Replicate2__Merged_NoCircDels_MaxInsertLimit10_NoAmbig_DelSiteExactMatch_normalizedDels_Subtracted_shift5nt2.txt
- ShapeJumper_DATA/Processed_Deletions/VS/DMSO-VS-Replicate1_Merged_NoCircDels_MaxInsertLimit10_NoAmbig_DelSiteExactMatch_normalizedDels_shift5nt2.txt
- __MACOSX/ShapeJumper_DATA/Processed_Deletions/VS/._DMSO-VS-Replicate1_Merged_NoCircDels_MaxInsertLimit10_NoAmbig_DelSiteExactMatch_normalizedDels_shift5nt2.txt
- ShapeJumper_DATA/Processed_Deletions/VS/IA-VS-Replicate1_Merged_NoCircDels_MaxInsertLimit10_NoAmbig_DelSiteExactMatch_normalizedDels_shift5nt2.txt
- __MACOSX/ShapeJumper_DATA/Processed_Deletions/VS/._IA-VS-Replicate1_Merged_NoCircDels_MaxInsertLimit10_NoAmbig_DelSiteExactMatch_normalizedDels_shift5nt2.txt
- ShapeJumper_DATA/Processed_Deletions/VS/IA-VS-Replicate2__Merged_NoCircDels_MaxInsertLimit10_NoAmbig_DelSiteExactMatch_normalizedDels_shift5nt2.txt
- __MACOSX/ShapeJumper_DATA/Processed_Deletions/VS/._IA-VS-Replicate2__Merged_NoCircDels_MaxInsertLimit10_NoAmbig_DelSiteExactMatch_normalizedDels_shift5nt2.txt
- ShapeJumper_DATA/Processed_Deletions/VS/TBIA-VS-Replicate1_Merged_NoCircDels_MaxInsertLimit10_NoAmbig_DelSiteExactMatch_normalizedDels_Subtracted_shift5nt2.txt
- __MACOSX/ShapeJumper_DATA/Processed_Deletions/VS/._TBIA-VS-Replicate1_Merged_NoCircDels_MaxInsertLimit10_NoAmbig_DelSiteExactMatch_normalizedDels_Subtracted_shift5nt2.txt
- ShapeJumper_DATA/Processed_Deletions/P546/TBIA-P546-Replicate2_Merged_NoCircDels_MaxInsertLimit10_NoAmbig_DelSiteExactMatch_normalizedDels_Subtracted_shift5nt2.txt
- __MACOSX/ShapeJumper_DATA/Processed_Deletions/P546/._TBIA-P546-Replicate2_Merged_NoCircDels_MaxInsertLimit10_NoAmbig_DelSiteExactMatch_normalizedDels_Subtracted_shift5nt2.txt
- ShapeJumper_DATA/Processed_Deletions/P546/TBIA-P546-Replicate1__Merged_NoCircDels_MaxInsertLimit10_NoAmbig_DelSiteExactMatch_normalizedDels_Subtracted_shift5nt2.txt
- __MACOSX/ShapeJumper_DATA/Processed_Deletions/P546/._TBIA-P546-Replicate1__Merged_NoCircDels_MaxInsertLimit10_NoAmbig_DelSiteExactMatch_normalizedDels_Subtracted_shift5nt2.txt
- ShapeJumper_DATA/Processed_Deletions/P546/DMSO-P546-Replicate1__Merged_NoCircDels_MaxInsertLimit10_NoAmbig_DelSiteExactMatch_normalizedDels_shift5nt2.txt
- __MACOSX/ShapeJumper_DATA/Processed_Deletions/P546/._DMSO-P546-Replicate1__Merged_NoCircDels_MaxInsertLimit10_NoAmbig_DelSiteExactMatch_normalizedDels_shift5nt2.txt
- ShapeJumper_DATA/Processed_Deletions/P546/IA-P546-Replicate2_Merged_NoCircDels_MaxInsertLimit10_NoAmbig_DelSiteExactMatch_normalizedDels_shift5nt2.txt
- __MACOSX/ShapeJumper_DATA/Processed_Deletions/P546/._IA-P546-Replicate2_Merged_NoCircDels_MaxInsertLimit10_NoAmbig_DelSiteExactMatch_normalizedDels_shift5nt2.txt
- ShapeJumper_DATA/Processed_Deletions/P546/IA-P546-Replicate1__Merged_NoCircDels_MaxInsertLimit10_NoAmbig_DelSiteExactMatch_normalizedDels_shift5nt2.txt
- __MACOSX/ShapeJumper_DATA/Processed_Deletions/P546/._IA-P546-Replicate1__Merged_NoCircDels_MaxInsertLimit10_NoAmbig_DelSiteExactMatch_normalizedDels_shift5nt2.txt
- ShapeJumper_DATA/Processed_Deletions/Mbox/IA-Mbox-Replicate2_Merged_NoCircDels_MaxInsertLimit10_NoAmbig_DelSiteExactMatch_normalizedDels_shift5nt2.txt
- __MACOSX/ShapeJumper_DATA/Processed_Deletions/Mbox/._IA-Mbox-Replicate2_Merged_NoCircDels_MaxInsertLimit10_NoAmbig_DelSiteExactMatch_normalizedDels_shift5nt2.txt
- ShapeJumper_DATA/Processed_Deletions/Mbox/DMSO-Mbox-Replicate1_Merged_NoCircDels_MaxInsertLimit10_NoAmbig_DelSiteExactMatch_normalizedDels_shift5nt2.txt
- __MACOSX/ShapeJumper_DATA/Processed_Deletions/Mbox/._DMSO-Mbox-Replicate1_Merged_NoCircDels_MaxInsertLimit10_NoAmbig_DelSiteExactMatch_normalizedDels_shift5nt2.txt
- ShapeJumper_DATA/Processed_Deletions/Mbox/TBIA-Mbox-Replicate1_Merged_NoCircDels_MaxInsertLimit10_NoAmbig_DelSiteExactMatch_normalizedDels_Subtracted_shift5nt2.txt
- __MACOSX/ShapeJumper_DATA/Processed_Deletions/Mbox/._TBIA-Mbox-Replicate1_Merged_NoCircDels_MaxInsertLimit10_NoAmbig_DelSiteExactMatch_normalizedDels_Subtracted_shift5nt2.txt
- ShapeJumper_DATA/Processed_Deletions/Mbox/TBIA-Mbox-Replicate2_Merged_NoCircDels_MaxInsertLimit10_NoAmbig_DelSiteExactMatch_normalizedDels_Subtracted_shift5nt2.txt
- __MACOSX/ShapeJumper_DATA/Processed_Deletions/Mbox/._TBIA-Mbox-Replicate2_Merged_NoCircDels_MaxInsertLimit10_NoAmbig_DelSiteExactMatch_normalizedDels_Subtracted_shift5nt2.txt
- ShapeJumper_DATA/Processed_Deletions/Mbox/IA-Mbox-Replicate1_Merged_NoCircDels_MaxInsertLimit10_NoAmbig_DelSiteExactMatch_normalizedDels_shift5nt2.txt
- __MACOSX/ShapeJumper_DATA/Processed_Deletions/Mbox/._IA-Mbox-Replicate1_Merged_NoCircDels_MaxInsertLimit10_NoAmbig_DelSiteExactMatch_normalizedDels_shift5nt2.txt
- ShapeJumper_DATA/Processed_Deletions/RNaseP/TBIA-RNaseP-Replicate2__Merged_NoCircDels_MaxInsertLimit10_NoAmbig_DelSiteExactMatch_normalizedDels_Subtracted_shift5nt2.txt
- __MACOSX/ShapeJumper_DATA/Processed_Deletions/RNaseP/._TBIA-RNaseP-Replicate2__Merged_NoCircDels_MaxInsertLimit10_NoAmbig_DelSiteExactMatch_normalizedDels_Subtracted_shift5nt2.txt
- ShapeJumper_DATA/Processed_Deletions/RNaseP/TBIA-RNaseP-Replicate1_Merged_NoCircDels_MaxInsertLimit10_NoAmbig_DelSiteExactMatch_normalizedDels_Subtracted_shift5nt2.txt
- __MACOSX/ShapeJumper_DATA/Processed_Deletions/RNaseP/._TBIA-RNaseP-Replicate1_Merged_NoCircDels_MaxInsertLimit10_NoAmbig_DelSiteExactMatch_normalizedDels_Subtracted_shift5nt2.txt
- ShapeJumper_DATA/Processed_Deletions/RNaseP/IA-RNaseP-Replicate2__Merged_NoCircDels_MaxInsertLimit10_NoAmbig_DelSiteExactMatch_normalizedDels_shift5nt2.txt
- __MACOSX/ShapeJumper_DATA/Processed_Deletions/RNaseP/._IA-RNaseP-Replicate2__Merged_NoCircDels_MaxInsertLimit10_NoAmbig_DelSiteExactMatch_normalizedDels_shift5nt2.txt
- ShapeJumper_DATA/Processed_Deletions/RNaseP/IA-RNaseP-Replicate1_Merged_NoCircDels_MaxInsertLimit10_NoAmbig_DelSiteExactMatch_normalizedDels_shift5nt2.txt
- __MACOSX/ShapeJumper_DATA/Processed_Deletions/RNaseP/._IA-RNaseP-Replicate1_Merged_NoCircDels_MaxInsertLimit10_NoAmbig_DelSiteExactMatch_normalizedDels_shift5nt2.txt
- ShapeJumper_DATA/Processed_Deletions/RNaseP/DMSO-RNaseP-Replicate1_Merged_NoCircDels_MaxInsertLimit10_NoAmbig_DelSiteExactMatch_normalizedDels_shift5nt2.txt
- __MACOSX/ShapeJumper_DATA/Processed_Deletions/RNaseP/._DMSO-RNaseP-Replicate1_Merged_NoCircDels_MaxInsertLimit10_NoAmbig_DelSiteExactMatch_normalizedDels_shift5nt2.txt
- ShapeJumper_DATA/Processed_Deletions/GII_Intron/TBIA-GII-Replicate1_Merged_NoCircDels_MaxInsertLimit10_NoAmbig_DelSiteExactMatch_normalizedDels_Subtracted_shift5nt2.txt
- __MACOSX/ShapeJumper_DATA/Processed_Deletions/GII_Intron/._TBIA-GII-Replicate1_Merged_NoCircDels_MaxInsertLimit10_NoAmbig_DelSiteExactMatch_normalizedDels_Subtracted_shift5nt2.txt
- ShapeJumper_DATA/Processed_Deletions/GII_Intron/TBIA-GII-Replicate2_Merged_NoCircDels_MaxInsertLimit10_NoAmbig_DelSiteExactMatch_normalizedDels_Subtracted_shift5nt2.txt
- __MACOSX/ShapeJumper_DATA/Processed_Deletions/GII_Intron/._TBIA-GII-Replicate2_Merged_NoCircDels_MaxInsertLimit10_NoAmbig_DelSiteExactMatch_normalizedDels_Subtracted_shift5nt2.txt
- ShapeJumper_DATA/Processed_Deletions/GII_Intron/IA-GII-Replicate1_Merged_NoCircDels_MaxInsertLimit10_NoAmbig_DelSiteExactMatch_normalizedDels_shift5nt2.txt
- __MACOSX/ShapeJumper_DATA/Processed_Deletions/GII_Intron/._IA-GII-Replicate1_Merged_NoCircDels_MaxInsertLimit10_NoAmbig_DelSiteExactMatch_normalizedDels_shift5nt2.txt
- ShapeJumper_DATA/Processed_Deletions/GII_Intron/DMSO-GII-Replicate1_Merged_NoCircDels_MaxInsertLimit10_NoAmbig_DelSiteExactMatch_normalizedDels_shift5nt2.txt
- __MACOSX/ShapeJumper_DATA/Processed_Deletions/GII_Intron/._DMSO-GII-Replicate1_Merged_NoCircDels_MaxInsertLimit10_NoAmbig_DelSiteExactMatch_normalizedDels_shift5nt2.txt
- ShapeJumper_DATA/Processed_Deletions/GII_Intron/IA-GII-Replicate2_Merged_NoCircDels_MaxInsertLimit10_NoAmbig_DelSiteExactMatch_normalizedDels_shift5nt2.txt
- __MACOSX/ShapeJumper_DATA/Processed_Deletions/GII_Intron/._IA-GII-Replicate2_Merged_NoCircDels_MaxInsertLimit10_NoAmbig_DelSiteExactMatch_normalizedDels_shift5nt2.txt
