# Supplementary material for: Identifying proximal RNA interactions from cDNA-encoded crosslinks with ShapeJumper
Source: PLoS Comput Biol. 2021 Dec 14;17(12):e1009632. doi: 10.1371/journal.pcbi.1009632 (PMC8670686; doi:10.1371/journal.pcbi.1009632)
Supplement: S1 Data — (ZIP) [file pcbi.1009632.s006.zip › ShapeJumper_DATA/Raw_Deletions/README.txt]

Raw deletion files output from identifyDeletions.py in ShapeJumper_V1.0
Sam file provided in Alignments folder used as input.
Used default arguments in ShapeJumper_V1.0, as described in methods sections.

IMPORTANT: nucleotide numbering is relative to a reference RNA sequence WITH structure cassettes. The 5' structure cassette is 14 nucleotides, the 3' is 43. A deletion startint at nucleotide 15 actually starts at nucleotide 1 of the RNA sequence.

Format: 
Each line has a header that states the total reads aligned and number of deletions found. These numbers can be used to calculate a deletion rate.
For the rest of the file, 
Column 1 = Reference gene name of deletion
Column 2 = First nucleotide of deletion (deletion start)
Column 3 = Second nucleotide of deletion (deletion stop)
Column 4 = raw count of reads found with a deletion at this site.

File Name Guide:
Treatment-RNA-ReplicateNumber_AlignmentType_identifyDeletionsOptions_deletions.txt

AlignmentType = If reads aligned were flashed, not flashed, or the two alignments were merged.
identifyDeletionsOptions->
NoCircDels = prevents deletions being called that span from the 5' end to the 3' of the reference sequence. 
MaxInsertLimit# = The largest insert length allowed in between deletion sites. Any read with an insert longer than the limit is removed.
NoAmbig = Any deletions where the start and stop site can not be unambiguously aligned have been removed.
DelSiteExactMatch = The 3 nucleotides at either end of a deletion must exactly match the reference. This is prevent insertions from negatively impacting deletion site calling accuracy. If a site does not match, the deletion is expanded until the site matches. If the deletion expands by more than 10 nucleotides, the read is thrown out.
