# Supplementary material for: Identifying proximal RNA interactions from cDNA-encoded crosslinks with ShapeJumper
Source: PLoS Comput Biol. 2021 Dec 14;17(12):e1009632. doi: 10.1371/journal.pcbi.1009632 (PMC8670686; doi:10.1371/journal.pcbi.1009632)
Supplement: S1 Data — (ZIP) [file pcbi.1009632.s006.zip › ShapeJumper_DATA/Processed_Deletions/README.txt]

This folder contains all of the processed deletions for each RNA and treatment.
Raw deletion files were used as input and processed via normalizeDeletionRates.py, subtractDeletionRates.py (for TBIA only), and shiftDeletionSites.py
Data processed according to default ShapeJumper_V1.0 settings, outlined in methods section.

Format: 
Each line has a header that states the total reads aligned and number of deletions found before processing. These numbers can be used to calculate a deletion rate.
For the rest of the file, 
Column 1 = Reference gene name of deletion
Column 2 = First nucleotide of deletion (deletion start)
Column 3 = Second nucleotide of deletion (deletion stop)
Column 4 = Normalized deletion rate by medium read depth at deletion site

File Name Guide:
Treatment-RNA-ReplicateNumber_AlignmentType_identifyDeletionsOptions_normalizedDels_Subtracted_shift5nt2.txt
identifyDeletionsOptions = See raw deletions folder README for details.
normalizedDels = Deletion counts normalized by median read depth of 5 nucleotides at 3' deletion site.
Subtracted = TBIA deletion rates subtracted by IA rates. Only for TBIA.
shift5nt2 = All 5' deletion sites have been shifted downstream by 2 nucleotides.


All deletions have been processed as described in methods section of paper.
Nucleotide numbering is relative to reference sequence, without structure cassettes.
TBIA deletion sets have had their rates subtracted by IA deletion rates
