# Supplementary material for: Identifying proximal RNA interactions from cDNA-encoded crosslinks with ShapeJumper
Source: PLoS Comput Biol. 2021 Dec 14;17(12):e1009632. doi: 10.1371/journal.pcbi.1009632 (PMC8670686; doi:10.1371/journal.pcbi.1009632)
Supplement: S1 Data — (ZIP) [file pcbi.1009632.s006.zip › ShapeJumper_DATA/Raw_Deletions/VS/IA-VS-Replicate1_Merged_NoCircDels_MaxInsertLimit10_NoAmbig_DelSiteExactMatch_deletions.txt]

Total Reads Aligned:2580266	Total Deletions:22730.0
vszyme	134	167	4002
vszyme	134	168	1912
vszyme	134	165	1049
vszyme	134	166	948
vszyme	27	59	706
vszyme	133	167	679
vszyme	28	59	557
vszyme	133	168	507
vszyme	27	61	343
vszyme	135	168	292
vszyme	134	170	265
vszyme	133	165	258
vszyme	134	164	228
vszyme	130	168	222
vszyme	135	167	221
vszyme	27	62	216
vszyme	134	173	212
vszyme	134	163	201
vszyme	138	165	173
vszyme	135	165	142
vszyme	141	161	141
vszyme	135	166	138
vszyme	27	58	134
vszyme	81	96	110
vszyme	32	56	108
vszyme	25	59	107
vszyme	131	160	99
vszyme	202	219	96
vszyme	132	166	91
vszyme	28	62	87
vszyme	135	163	87
vszyme	34	56	84
vszyme	30	59	83
vszyme	134	172	81
vszyme	133	170	79
vszyme	27	65	79
vszyme	129	160	79
vszyme	130	169	78
vszyme	132	159	77
vszyme	183	198	77
vszyme	199	222	76
vszyme	138	168	71
vszyme	130	165	70
vszyme	132	169	69
vszyme	32	59	68
vszyme	24	59	67
vszyme	131	169	67
vszyme	133	173	64
vszyme	133	162	63
vszyme	131	161	63
vszyme	151	220	58
vszyme	135	164	57
vszyme	150	220	56
vszyme	201	222	55
vszyme	133	172	47
vszyme	196	220	45
vszyme	28	58	44
vszyme	131	171	40
vszyme	26	61	35
vszyme	131	170	35
vszyme	134	162	35
vszyme	144	160	34
vszyme	43	228	32
vszyme	130	171	32
vszyme	132	171	32
vszyme	25	62	32
vszyme	132	164	31
vszyme	135	173	31
vszyme	34	59	31
vszyme	184	222	30
vszyme	168	220	29
vszyme	63	228	29
vszyme	30	61	29
vszyme	28	228	29
vszyme	146	167	29
vszyme	30	228	28
vszyme	138	169	28
vszyme	184	200	28
vszyme	130	163	28
vszyme	137	164	28
vszyme	128	168	27
vszyme	24	228	27
vszyme	139	162	27
vszyme	141	165	27
vszyme	146	168	27
vszyme	140	169	26
vszyme	135	156	26
vszyme	151	221	26
vszyme	202	223	26
vszyme	36	228	25
vszyme	152	221	25
vszyme	133	159	25
vszyme	30	58	25
vszyme	203	219	24
vszyme	136	165	24
vszyme	134	160	23
vszyme	27	66	23
vszyme	201	219	23
vszyme	24	61	23
vszyme	147	160	23
vszyme	152	168	23
vszyme	150	223	22
vszyme	137	166	22
vszyme	166	220	22
vszyme	131	163	22
vszyme	196	222	22
vszyme	144	162	21
vszyme	22	59	21
vszyme	133	161	21
vszyme	29	56	20
vszyme	197	222	20
vszyme	136	168	20
vszyme	201	223	20
vszyme	159	220	20
vszyme	30	62	20
vszyme	199	219	20
vszyme	136	163	20
vszyme	141	168	19
vszyme	25	60	19
vszyme	196	221	19
vszyme	51	228	19
vszyme	184	199	19
vszyme	32	62	19
vszyme	129	164	19
vszyme	185	200	19
vszyme	200	223	19
vszyme	72	228	18
vszyme	81	93	18
vszyme	184	198	18
vszyme	146	171	18
vszyme	127	167	18
vszyme	33	57	18
vszyme	26	60	17
vszyme	200	220	17
vszyme	29	228	17
vszyme	30	57	17
vszyme	139	166	17
vszyme	130	152	16
vszyme	211	228	16
vszyme	129	155	16
vszyme	201	225	16
vszyme	154	173	16
vszyme	199	223	16
vszyme	158	220	16
vszyme	170	220	16
vszyme	113	127	15
vszyme	134	156	15
vszyme	184	223	15
vszyme	127	168	15
vszyme	31	228	15
vszyme	147	168	15
vszyme	151	223	15
vszyme	133	154	15
vszyme	159	173	15
vszyme	131	158	14
vszyme	196	211	14
vszyme	129	162	14
vszyme	29	60	14
vszyme	34	54	14
vszyme	129	147	14
vszyme	31	60	14
vszyme	134	155	14
vszyme	131	162	14
vszyme	197	223	13
vszyme	160	221	13
vszyme	19	228	13
vszyme	201	216	13
vszyme	132	151	13
vszyme	138	171	13
vszyme	198	223	13
vszyme	175	220	13
vszyme	138	157	13
vszyme	34	60	13
vszyme	149	219	13
vszyme	130	173	13
vszyme	80	93	13
vszyme	24	62	13
vszyme	132	160	13
vszyme	127	160	12
vszyme	138	159	12
vszyme	141	162	12
vszyme	183	223	12
vszyme	183	220	12
vszyme	166	221	12
vszyme	198	219	12
vszyme	30	227	12
vszyme	185	198	12
vszyme	132	172	12
vszyme	141	160	12
vszyme	197	219	12
vszyme	32	54	12
vszyme	183	200	12
vszyme	110	143	11
vszyme	24	58	11
vszyme	139	164	11
vszyme	127	173	11
vszyme	195	220	11
vszyme	157	220	11
vszyme	140	166	11
vszyme	203	220	11
vszyme	138	160	11
vszyme	148	220	11
vszyme	116	132	11
vszyme	181	198	11
vszyme	148	221	11
vszyme	181	223	11
vszyme	138	162	10
vszyme	129	170	10
vszyme	150	168	10
vszyme	28	41	10
vszyme	137	162	10
vszyme	134	175	10
vszyme	31	58	10
vszyme	82	97	10
vszyme	19	39	10
vszyme	26	65	10
vszyme	133	156	10
vszyme	185	205	10
vszyme	165	220	10
vszyme	167	219	10
vszyme	81	99	10
vszyme	33	61	10
vszyme	50	228	10
vszyme	146	163	10
vszyme	27	68	10
vszyme	127	165	10
vszyme	141	159	10
vszyme	171	221	10
vszyme	139	170	9
vszyme	176	220	9
vszyme	157	219	9
vszyme	139	160	9
vszyme	128	169	9
vszyme	202	225	9
vszyme	148	169	9
vszyme	146	215	9
vszyme	22	62	9
vszyme	136	161	9
vszyme	128	165	9
vszyme	36	59	9
vszyme	181	195	9
vszyme	73	88	9
vszyme	31	56	9
vszyme	142	162	9
vszyme	150	218	9
vszyme	185	221	9
vszyme	206	228	9
vszyme	144	221	8
vszyme	150	219	8
vszyme	30	55	8
vszyme	147	162	8
vszyme	202	220	8
vszyme	178	219	8
vszyme	138	174	8
vszyme	136	173	8
vszyme	133	155	8
vszyme	27	69	8
vszyme	31	61	8
vszyme	128	147	8
vszyme	182	199	8
vszyme	184	221	8
vszyme	26	63	8
vszyme	154	220	8
vszyme	177	220	8
vszyme	199	225	7
vszyme	189	220	7
vszyme	31	54	7
vszyme	116	133	7
vszyme	182	222	7
vszyme	36	56	7
vszyme	130	156	7
vszyme	126	155	7
vszyme	23	61	7
vszyme	146	170	7
vszyme	138	170	7
vszyme	28	66	7
vszyme	142	160	7
vszyme	79	96	7
vszyme	185	223	7
vszyme	146	165	7
vszyme	152	214	7
vszyme	81	120	7
vszyme	131	174	7
vszyme	142	161	7
vszyme	146	176	7
vszyme	137	159	7
vszyme	128	152	7
vszyme	136	169	7
vszyme	135	157	7
vszyme	29	58	7
vszyme	195	219	7
vszyme	184	196	7
vszyme	27	56	7
vszyme	201	218	7
vszyme	137	158	7
vszyme	127	143	7
vszyme	136	156	7
vszyme	66	228	7
vszyme	167	222	7
vszyme	20	59	7
vszyme	36	62	7
vszyme	200	218	7
vszyme	163	219	7
vszyme	46	228	7
vszyme	210	228	7
vszyme	145	161	7
vszyme	166	222	6
vszyme	24	65	6
vszyme	146	169	6
vszyme	183	197	6
vszyme	150	165	6
vszyme	212	224	6
vszyme	146	164	6
vszyme	25	64	6
vszyme	138	163	6
vszyme	199	224	6
vszyme	72	229	6
vszyme	113	133	6
vszyme	112	129	6
vszyme	134	157	6
vszyme	59	228	6
vszyme	134	178	6
vszyme	201	228	6
vszyme	27	228	6
vszyme	145	173	6
vszyme	151	222	6
vszyme	28	43	6
vszyme	24	227	6
vszyme	79	99	6
vszyme	140	167	6
vszyme	147	171	6
vszyme	137	169	6
vszyme	128	153	6
vszyme	77	96	6
vszyme	43	229	6
vszyme	175	219	6
vszyme	198	220	6
vszyme	102	120	6
vszyme	152	166	6
vszyme	143	162	6
vszyme	184	203	6
vszyme	158	221	6
vszyme	29	66	6
vszyme	137	163	6
vszyme	142	163	6
vszyme	127	151	5
vszyme	130	174	5
vszyme	35	61	5
vszyme	78	111	5
vszyme	82	96	5
vszyme	143	161	5
vszyme	129	163	5
vszyme	133	175	5
vszyme	151	170	5
vszyme	181	200	5
vszyme	151	206	5
vszyme	182	197	5
vszyme	138	173	5
vszyme	18	76	5
vszyme	137	171	5
vszyme	205	219	5
vszyme	144	167	5
vszyme	172	224	5
vszyme	33	55	5
vszyme	144	168	5
vszyme	28	56	5
vszyme	144	163	5
vszyme	148	219	5
vszyme	132	174	5
vszyme	147	221	5
vszyme	43	227	5
vszyme	142	170	5
vszyme	103	122	5
vszyme	71	228	5
vszyme	141	170	5
vszyme	185	201	5
vszyme	177	221	5
vszyme	201	224	5
vszyme	16	76	5
vszyme	179	219	5
vszyme	124	160	5
vszyme	188	220	5
vszyme	89	228	5
vszyme	82	116	5
vszyme	180	219	5
vszyme	172	219	5
vszyme	129	146	5
vszyme	128	144	5
vszyme	126	154	5
vszyme	190	219	5
vszyme	31	64	5
vszyme	116	141	5
vszyme	180	223	5
vszyme	19	40	5
vszyme	82	94	5
vszyme	127	183	5
vszyme	32	64	5
vszyme	136	157	4
vszyme	144	166	4
vszyme	169	228	4
vszyme	142	159	4
vszyme	128	163	4
vszyme	122	143	4
vszyme	150	212	4
vszyme	162	223	4
vszyme	128	173	4
vszyme	59	229	4
vszyme	137	157	4
vszyme	187	218	4
vszyme	81	97	4
vszyme	65	227	4
vszyme	81	132	4
vszyme	127	164	4
vszyme	126	164	4
vszyme	129	166	4
vszyme	171	220	4
vszyme	34	62	4
vszyme	159	171	4
vszyme	134	150	4
vszyme	202	224	4
vszyme	194	222	4
vszyme	142	220	4
vszyme	136	158	4
vszyme	182	223	4
vszyme	184	208	4
vszyme	115	133	4
vszyme	25	63	4
vszyme	169	218	4
vszyme	198	218	4
vszyme	62	228	4
vszyme	182	205	4
vszyme	128	156	4
vszyme	77	93	4
vszyme	197	224	4
vszyme	144	164	4
vszyme	179	223	4
vszyme	87	228	4
vszyme	137	161	4
vszyme	196	212	4
vszyme	148	223	4
vszyme	186	222	4
vszyme	143	159	4
vszyme	200	224	4
vszyme	202	218	4
vszyme	182	201	4
vszyme	125	160	4
vszyme	78	137	4
vszyme	188	219	4
vszyme	153	217	4
vszyme	34	204	4
vszyme	135	214	4
vszyme	180	204	4
vszyme	16	227	4
vszyme	74	228	4
vszyme	167	193	4
vszyme	27	43	4
vszyme	185	204	4
vszyme	81	127	4
vszyme	165	223	4
vszyme	137	155	4
vszyme	172	222	4
vszyme	127	166	4
vszyme	51	229	4
vszyme	73	228	4
vszyme	181	220	4
vszyme	29	227	4
vszyme	102	131	4
vszyme	30	65	4
vszyme	166	215	4
vszyme	110	133	4
vszyme	115	130	4
vszyme	181	219	4
vszyme	74	229	4
vszyme	127	170	4
vszyme	37	56	4
vszyme	46	67	4
vszyme	149	169	4
vszyme	35	227	4
vszyme	39	72	4
vszyme	31	55	4
vszyme	173	219	4
vszyme	146	173	4
vszyme	79	98	4
vszyme	26	64	4
vszyme	161	222	4
vszyme	138	158	4
vszyme	149	223	4
vszyme	31	229	4
vszyme	132	158	4
vszyme	188	221	4
vszyme	130	161	4
vszyme	141	214	4
vszyme	128	158	4
vszyme	184	204	4
vszyme	79	93	3
vszyme	186	199	3
vszyme	77	228	3
vszyme	157	206	3
vszyme	133	153	3
vszyme	32	50	3
vszyme	100	157	3
vszyme	132	155	3
vszyme	27	41	3
vszyme	183	204	3
vszyme	181	218	3
vszyme	77	94	3
vszyme	124	144	3
vszyme	200	226	3
vszyme	146	159	3
vszyme	75	133	3
vszyme	79	120	3
vszyme	131	154	3
vszyme	127	155	3
vszyme	136	171	3
vszyme	180	218	3
vszyme	137	221	3
vszyme	22	43	3
vszyme	36	51	3
vszyme	180	217	3
vszyme	198	224	3
vszyme	132	161	3
vszyme	36	58	3
vszyme	79	115	3
vszyme	144	172	3
vszyme	197	225	3
vszyme	131	157	3
vszyme	81	125	3
vszyme	112	125	3
vszyme	120	141	3
vszyme	147	222	3
vszyme	36	69	3
vszyme	44	80	3
vszyme	157	214	3
vszyme	176	216	3
vszyme	181	204	3
vszyme	190	221	3
vszyme	164	213	3
vszyme	134	221	3
vszyme	189	214	3
vszyme	169	222	3
vszyme	207	223	3
vszyme	185	225	3
vszyme	133	145	3
vszyme	25	56	3
vszyme	145	167	3
vszyme	131	175	3
vszyme	140	158	3
vszyme	148	222	3
vszyme	78	102	3
vszyme	203	221	3
vszyme	151	169	3
vszyme	36	57	3
vszyme	34	50	3
vszyme	146	174	3
vszyme	214	228	3
vszyme	41	83	3
vszyme	154	176	3
vszyme	79	105	3
vszyme	36	229	3
vszyme	161	217	3
vszyme	127	172	3
vszyme	145	163	3
vszyme	78	91	3
vszyme	177	200	3
vszyme	15	78	3
vszyme	182	219	3
vszyme	176	217	3
vszyme	183	202	3
vszyme	185	219	3
vszyme	128	161	3
vszyme	187	220	3
vszyme	146	162	3
vszyme	134	151	3
vszyme	155	219	3
vszyme	188	206	3
vszyme	139	163	3
vszyme	156	218	3
vszyme	80	123	3
vszyme	20	102	3
vszyme	200	217	3
vszyme	142	221	3
vszyme	19	80	3
vszyme	199	227	3
vszyme	86	144	3
vszyme	185	222	3
vszyme	167	223	3
vszyme	49	76	3
vszyme	97	117	3
vszyme	155	222	3
vszyme	123	142	3
vszyme	80	129	3
vszyme	178	216	3
vszyme	22	223	3
vszyme	146	166	3
vszyme	155	172	3
vszyme	81	95	3
vszyme	79	113	3
vszyme	197	227	3
vszyme	55	227	3
vszyme	194	211	3
vszyme	42	80	3
vszyme	144	165	3
vszyme	179	197	3
vszyme	83	97	3
vszyme	150	224	3
vszyme	27	55	3
vszyme	152	225	3
vszyme	30	67	3
vszyme	132	145	3
vszyme	24	229	3
vszyme	202	226	3
vszyme	211	227	3
vszyme	125	154	3
vszyme	183	212	3
vszyme	166	224	3
vszyme	127	152	3
vszyme	201	227	3
vszyme	128	171	3
vszyme	173	220	3
vszyme	24	64	3
vszyme	206	223	3
vszyme	49	79	3
vszyme	180	205	3
vszyme	36	227	3
vszyme	167	224	3
vszyme	148	171	3
vszyme	181	194	3
vszyme	18	79	3
vszyme	81	94	3
vszyme	152	205	3
vszyme	40	227	3
vszyme	143	171	3
vszyme	72	227	3
vszyme	130	147	3
vszyme	112	132	3
vszyme	159	204	3
vszyme	103	120	3
vszyme	36	50	3
vszyme	162	219	3
vszyme	75	132	3
vszyme	147	170	3
vszyme	113	198	3
vszyme	22	88	3
vszyme	116	129	3
vszyme	35	65	3
vszyme	123	155	2
vszyme	46	59	2
vszyme	81	101	2
vszyme	23	64	2
vszyme	22	56	2
vszyme	143	166	2
vszyme	36	114	2
vszyme	147	163	2
vszyme	25	43	2
vszyme	141	173	2
vszyme	140	161	2
vszyme	147	223	2
vszyme	204	218	2
vszyme	141	154	2
vszyme	188	201	2
vszyme	181	205	2
vszyme	81	129	2
vszyme	113	130	2
vszyme	19	75	2
vszyme	199	211	2
vszyme	20	86	2
vszyme	112	128	2
vszyme	147	173	2
vszyme	28	69	2
vszyme	99	113	2
vszyme	211	229	2
vszyme	158	185	2
vszyme	206	224	2
vszyme	180	197	2
vszyme	145	164	2
vszyme	159	217	2
vszyme	171	226	2
vszyme	135	148	2
vszyme	151	227	2
vszyme	62	99	2
vszyme	122	153	2
vszyme	150	173	2
vszyme	167	216	2
vszyme	16	110	2
vszyme	34	71	2
vszyme	168	226	2
vszyme	187	200	2
vszyme	166	212	2
vszyme	141	177	2
vszyme	41	60	2
vszyme	154	168	2
vszyme	210	229	2
vszyme	149	222	2
vszyme	176	215	2
vszyme	184	218	2
vszyme	166	219	2
vszyme	160	217	2
vszyme	17	91	2
vszyme	117	130	2
vszyme	40	201	2
vszyme	166	194	2
vszyme	78	108	2
vszyme	33	197	2
vszyme	53	227	2
vszyme	147	169	2
vszyme	102	133	2
vszyme	44	94	2
vszyme	120	154	2
vszyme	62	227	2
vszyme	151	208	2
vszyme	176	206	2
vszyme	161	228	2
vszyme	111	125	2
vszyme	164	227	2
vszyme	79	92	2
vszyme	110	144	2
vszyme	124	173	2
vszyme	168	206	2
vszyme	130	153	2
vszyme	174	222	2
vszyme	78	122	2
vszyme	28	45	2
vszyme	32	51	2
vszyme	152	170	2
vszyme	143	174	2
vszyme	80	104	2
vszyme	81	114	2
vszyme	16	74	2
vszyme	142	169	2
vszyme	25	106	2
vszyme	44	91	2
vszyme	72	204	2
vszyme	35	53	2
vszyme	82	133	2
vszyme	80	99	2
vszyme	139	172	2
vszyme	71	229	2
vszyme	19	88	2
vszyme	33	193	2
vszyme	147	165	2
vszyme	182	225	2
vszyme	96	113	2
vszyme	169	204	2
vszyme	145	220	2
vszyme	34	191	2
vszyme	160	199	2
vszyme	16	79	2
vszyme	181	224	2
vszyme	152	228	2
vszyme	130	157	2
vszyme	164	201	2
vszyme	92	125	2
vszyme	86	116	2
vszyme	208	221	2
vszyme	46	229	2
vszyme	167	201	2
vszyme	155	223	2
vszyme	123	143	2
vszyme	37	105	2
vszyme	36	48	2
vszyme	20	175	2
vszyme	44	63	2
vszyme	29	69	2
vszyme	73	229	2
vszyme	95	111	2
vszyme	200	228	2
vszyme	75	228	2
vszyme	121	155	2
vszyme	158	228	2
vszyme	75	127	2
vszyme	18	53	2
vszyme	115	131	2
vszyme	77	116	2
vszyme	124	138	2
vszyme	101	128	2
vszyme	202	214	2
vszyme	158	173	2
vszyme	168	228	2
vszyme	39	74	2
vszyme	195	212	2
vszyme	82	124	2
vszyme	128	174	2
vszyme	34	63	2
vszyme	83	176	2
vszyme	28	42	2
vszyme	172	193	2
vszyme	210	227	2
vszyme	124	156	2
vszyme	108	125	2
vszyme	65	201	2
vszyme	17	72	2
vszyme	145	179	2
vszyme	146	217	2
vszyme	126	170	2
vszyme	168	214	2
vszyme	129	172	2
vszyme	80	131	2
vszyme	147	179	2
vszyme	41	204	2
vszyme	15	37	2
vszyme	77	115	2
vszyme	160	173	2
vszyme	200	214	2
vszyme	190	211	2
vszyme	158	182	2
vszyme	148	161	2
vszyme	80	96	2
vszyme	122	140	2
vszyme	183	195	2
vszyme	110	150	2
vszyme	150	214	2
vszyme	97	152	2
vszyme	29	63	2
vszyme	15	73	2
vszyme	78	228	2
vszyme	42	76	2
vszyme	55	100	2
vszyme	39	226	2
vszyme	182	208	2
vszyme	130	158	2
vszyme	35	109	2
vszyme	80	132	2
vszyme	16	103	2
vszyme	79	127	2
vszyme	204	220	2
vszyme	134	179	2
vszyme	110	132	2
vszyme	137	223	2
vszyme	167	225	2
vszyme	36	49	2
vszyme	189	201	2
vszyme	149	227	2
vszyme	158	206	2
vszyme	80	124	2
vszyme	18	101	2
vszyme	127	180	2
vszyme	17	87	2
vszyme	62	229	2
vszyme	40	74	2
vszyme	21	64	2
vszyme	150	210	2
vszyme	117	133	2
vszyme	160	201	2
vszyme	26	227	2
vszyme	164	219	2
vszyme	84	120	2
vszyme	24	57	2
vszyme	98	112	2
vszyme	151	215	2
vszyme	19	38	2
vszyme	115	140	2
vszyme	26	68	2
vszyme	163	224	2
vszyme	19	41	2
vszyme	186	201	2
vszyme	17	75	2
vszyme	123	228	2
vszyme	30	53	2
vszyme	185	218	2
vszyme	48	79	2
vszyme	167	211	2
vszyme	171	215	2
vszyme	20	62	2
vszyme	118	141	2
vszyme	178	197	2
vszyme	33	227	2
vszyme	34	75	2
vszyme	40	79	2
vszyme	157	217	2
vszyme	188	207	2
vszyme	2	26	2
vszyme	148	174	2
vszyme	153	173	2
vszyme	177	206	2
vszyme	186	223	2
vszyme	31	65	2
vszyme	82	99	2
vszyme	153	179	2
vszyme	90	110	2
vszyme	80	120	2
vszyme	160	178	2
vszyme	171	222	2
vszyme	20	41	2
vszyme	149	213	2
vszyme	150	183	2
vszyme	184	207	2
vszyme	148	215	2
vszyme	141	220	2
vszyme	152	173	2
vszyme	168	225	2
vszyme	131	159	2
vszyme	23	63	2
vszyme	82	113	2
vszyme	165	211	2
vszyme	187	214	2
vszyme	33	60	2
vszyme	26	67	2
vszyme	148	206	2
vszyme	186	205	2
vszyme	132	154	2
vszyme	82	227	2
vszyme	141	210	2
vszyme	179	218	2
vszyme	74	90	2
vszyme	91	123	2
vszyme	20	77	2
vszyme	147	174	2
vszyme	140	171	2
vszyme	127	179	2
vszyme	159	218	2
vszyme	178	208	2
vszyme	162	177	2
vszyme	19	229	2
vszyme	189	221	2
vszyme	124	168	2
vszyme	180	228	2
vszyme	191	220	2
vszyme	24	69	2
vszyme	78	125	2
vszyme	15	76	2
vszyme	18	38	2
vszyme	50	126	2
vszyme	157	211	2
vszyme	81	133	2
vszyme	166	211	2
vszyme	146	172	2
vszyme	151	164	2
vszyme	208	223	2
vszyme	165	204	2
vszyme	140	164	2
vszyme	30	68	2
vszyme	164	223	2
vszyme	145	168	2
vszyme	182	196	2
vszyme	184	197	2
vszyme	122	142	2
vszyme	186	216	2
vszyme	30	69	2
vszyme	170	214	2
vszyme	193	216	2
vszyme	47	64	2
vszyme	183	218	2
vszyme	52	72	2
vszyme	168	198	2
vszyme	133	229	2
vszyme	29	57	2
vszyme	125	162	2
vszyme	142	223	1
vszyme	38	75	1
vszyme	180	211	1
vszyme	55	76	1
vszyme	139	205	1
vszyme	152	208	1
vszyme	187	204	1
vszyme	141	223	1
vszyme	184	215	1
vszyme	126	145	1
vszyme	27	91	1
vszyme	32	96	1
vszyme	165	210	1
vszyme	145	182	1
vszyme	89	127	1
vszyme	69	118	1
vszyme	117	145	1
vszyme	33	63	1
vszyme	22	66	1
vszyme	86	119	1
vszyme	151	175	1
vszyme	140	196	1
vszyme	112	137	1
vszyme	105	228	1
vszyme	108	227	1
vszyme	120	140	1
vszyme	143	216	1
vszyme	151	202	1
vszyme	142	177	1
vszyme	211	223	1
vszyme	99	120	1
vszyme	198	214	1
vszyme	159	199	1
vszyme	74	208	1
vszyme	77	122	1
vszyme	105	141	1
vszyme	38	79	1
vszyme	148	207	1
vszyme	19	36	1
vszyme	52	99	1
vszyme	23	121	1
vszyme	30	96	1
vszyme	50	130	1
vszyme	53	106	1
vszyme	146	223	1
vszyme	114	136	1
vszyme	45	88	1
vszyme	80	107	1
vszyme	154	218	1
vszyme	177	212	1
vszyme	19	61	1
vszyme	166	223	1
vszyme	186	213	1
vszyme	82	105	1
vszyme	49	227	1
vszyme	25	66	1
vszyme	34	122	1
vszyme	83	117	1
vszyme	85	141	1
vszyme	161	218	1
vszyme	23	51	1
vszyme	81	150	1
vszyme	37	220	1
vszyme	123	190	1
vszyme	160	180	1
vszyme	80	137	1
vszyme	19	109	1
vszyme	32	82	1
vszyme	44	115	1
vszyme	16	92	1
vszyme	15	89	1
vszyme	57	72	1
vszyme	37	59	1
vszyme	196	214	1
vszyme	133	150	1
vszyme	47	73	1
vszyme	20	51	1
vszyme	17	102	1
vszyme	30	64	1
vszyme	127	178	1
vszyme	58	227	1
vszyme	175	190	1
vszyme	63	229	1
vszyme	44	62	1
vszyme	26	74	1
vszyme	169	196	1
vszyme	142	205	1
vszyme	122	156	1
vszyme	120	158	1
vszyme	144	207	1
vszyme	44	168	1
vszyme	161	189	1
vszyme	176	210	1
vszyme	20	205	1
vszyme	138	176	1
vszyme	161	186	1
vszyme	162	178	1
vszyme	47	91	1
vszyme	19	54	1
vszyme	81	104	1
vszyme	152	167	1
vszyme	76	90	1
vszyme	17	84	1
vszyme	65	188	1
vszyme	152	213	1
vszyme	26	128	1
vszyme	127	146	1
vszyme	123	167	1
vszyme	163	212	1
vszyme	58	77	1
vszyme	195	217	1
vszyme	201	217	1
vszyme	82	127	1
vszyme	185	215	1
vszyme	76	127	1
vszyme	81	228	1
vszyme	82	228	1
vszyme	78	126	1
vszyme	125	153	1
vszyme	103	184	1
vszyme	98	114	1
vszyme	145	221	1
vszyme	151	213	1
vszyme	18	117	1
vszyme	157	225	1
vszyme	51	137	1
vszyme	42	82	1
vszyme	35	52	1
vszyme	68	205	1
vszyme	36	52	1
vszyme	108	120	1
vszyme	142	219	1
vszyme	159	176	1
vszyme	84	168	1
vszyme	82	95	1
vszyme	17	77	1
vszyme	27	44	1
vszyme	118	138	1
vszyme	148	181	1
vszyme	84	102	1
vszyme	131	176	1
vszyme	143	170	1
vszyme	174	194	1
vszyme	170	225	1
vszyme	77	101	1
vszyme	32	46	1
vszyme	80	108	1
vszyme	194	227	1
vszyme	47	77	1
vszyme	154	215	1
vszyme	26	57	1
vszyme	31	63	1
vszyme	195	210	1
vszyme	81	118	1
vszyme	165	214	1
vszyme	162	205	1
vszyme	48	77	1
vszyme	108	122	1
vszyme	181	225	1
vszyme	35	74	1
vszyme	43	57	1
vszyme	159	226	1
vszyme	91	125	1
vszyme	113	158	1
vszyme	78	117	1
vszyme	183	224	1
vszyme	15	134	1
vszyme	169	210	1
vszyme	54	226	1
vszyme	147	176	1
vszyme	42	60	1
vszyme	129	227	1
vszyme	17	59	1
vszyme	34	94	1
vszyme	40	90	1
vszyme	75	119	1
vszyme	173	200	1
vszyme	100	116	1
vszyme	204	222	1
vszyme	178	199	1
vszyme	54	201	1
vszyme	155	216	1
vszyme	148	195	1
vszyme	6	26	1
vszyme	51	101	1
vszyme	81	121	1
vszyme	145	171	1
vszyme	119	151	1
vszyme	28	151	1
vszyme	48	109	1
vszyme	35	57	1
vszyme	39	89	1
vszyme	159	212	1
vszyme	123	227	1
vszyme	82	98	1
vszyme	145	165	1
vszyme	154	222	1
vszyme	21	73	1
vszyme	33	172	1
vszyme	149	225	1
vszyme	153	181	1
vszyme	165	191	1
vszyme	116	183	1
vszyme	193	219	1
vszyme	93	222	1
vszyme	26	79	1
vszyme	183	217	1
vszyme	18	169	1
vszyme	151	199	1
vszyme	116	142	1
vszyme	127	182	1
vszyme	37	201	1
vszyme	151	181	1
vszyme	16	61	1
vszyme	21	63	1
vszyme	124	141	1
vszyme	171	183	1
vszyme	49	88	1
vszyme	101	119	1
vszyme	194	218	1
vszyme	162	228	1
vszyme	19	65	1
vszyme	164	211	1
vszyme	81	192	1
vszyme	36	74	1
vszyme	190	203	1
vszyme	159	221	1
vszyme	80	144	1
vszyme	19	50	1
vszyme	91	124	1
vszyme	17	80	1
vszyme	102	118	1
vszyme	82	151	1
vszyme	80	194	1
vszyme	127	150	1
vszyme	175	226	1
vszyme	41	88	1
vszyme	177	222	1
vszyme	166	201	1
vszyme	155	225	1
vszyme	111	144	1
vszyme	45	119	1
vszyme	204	226	1
vszyme	115	199	1
vszyme	18	82	1
vszyme	187	212	1
vszyme	75	129	1
vszyme	24	70	1
vszyme	60	189	1
vszyme	129	148	1
vszyme	92	121	1
vszyme	30	229	1
vszyme	160	215	1
vszyme	16	106	1
vszyme	171	206	1
vszyme	15	79	1
vszyme	70	110	1
vszyme	100	113	1
vszyme	134	228	1
vszyme	23	220	1
vszyme	28	52	1
vszyme	108	124	1
vszyme	38	64	1
vszyme	139	178	1
vszyme	159	180	1
vszyme	74	86	1
vszyme	74	99	1
vszyme	145	174	1
vszyme	26	193	1
vszyme	143	224	1
vszyme	55	197	1
vszyme	139	213	1
vszyme	150	175	1
vszyme	66	89	1
vszyme	19	60	1
vszyme	156	210	1
vszyme	162	193	1
vszyme	54	74	1
vszyme	168	209	1
vszyme	33	101	1
vszyme	154	226	1
vszyme	86	127	1
vszyme	27	84	1
vszyme	21	45	1
vszyme	93	122	1
vszyme	79	132	1
vszyme	16	93	1
vszyme	191	209	1
vszyme	190	220	1
vszyme	54	81	1
vszyme	57	75	1
vszyme	51	72	1
vszyme	99	112	1
vszyme	53	85	1
vszyme	59	77	1
vszyme	47	99	1
vszyme	43	204	1
vszyme	23	213	1
vszyme	20	110	1
vszyme	96	126	1
vszyme	27	190	1
vszyme	160	172	1
vszyme	32	74	1
vszyme	137	151	1
vszyme	120	159	1
vszyme	34	73	1
vszyme	69	92	1
vszyme	19	71	1
vszyme	125	184	1
vszyme	154	194	1
vszyme	44	73	1
vszyme	66	80	1
vszyme	137	206	1
vszyme	135	147	1
vszyme	173	226	1
vszyme	21	85	1
vszyme	84	108	1
vszyme	151	226	1
vszyme	123	154	1
vszyme	18	64	1
vszyme	70	85	1
vszyme	25	88	1
vszyme	161	210	1
vszyme	170	219	1
vszyme	193	215	1
vszyme	40	223	1
vszyme	123	166	1
vszyme	166	206	1
vszyme	78	104	1
vszyme	17	44	1
vszyme	16	84	1
vszyme	185	214	1
vszyme	191	218	1
vszyme	51	65	1
vszyme	35	192	1
vszyme	95	125	1
vszyme	20	43	1
vszyme	157	212	1
vszyme	31	80	1
vszyme	174	227	1
vszyme	192	213	1
vszyme	167	199	1
vszyme	45	60	1
vszyme	92	114	1
vszyme	175	212	1
vszyme	76	222	1
vszyme	74	113	1
vszyme	15	74	1
vszyme	47	198	1
vszyme	34	64	1
vszyme	151	212	1
vszyme	135	179	1
vszyme	25	54	1
vszyme	176	202	1
vszyme	42	83	1
vszyme	88	228	1
vszyme	163	220	1
vszyme	124	152	1
vszyme	125	161	1
vszyme	108	121	1
vszyme	139	181	1
vszyme	78	136	1
vszyme	51	115	1
vszyme	122	228	1
vszyme	45	78	1
vszyme	131	153	1
vszyme	143	169	1
vszyme	164	222	1
vszyme	170	226	1
vszyme	148	224	1
vszyme	123	175	1
vszyme	27	70	1
vszyme	183	214	1
vszyme	22	76	1
vszyme	118	146	1
vszyme	168	202	1
vszyme	79	228	1
vszyme	174	218	1
vszyme	140	201	1
vszyme	30	225	1
vszyme	194	213	1
vszyme	141	156	1
vszyme	165	206	1
vszyme	108	228	1
vszyme	157	205	1
vszyme	28	184	1
vszyme	107	170	1
vszyme	106	134	1
vszyme	147	218	1
vszyme	140	218	1
vszyme	32	79	1
vszyme	74	103	1
vszyme	29	50	1
vszyme	28	102	1
vszyme	120	144	1
vszyme	56	205	1
vszyme	42	65	1
vszyme	38	224	1
vszyme	114	141	1
vszyme	26	119	1
vszyme	143	178	1
vszyme	169	227	1
vszyme	55	119	1
vszyme	80	100	1
vszyme	18	225	1
vszyme	66	93	1
vszyme	21	72	1
vszyme	101	160	1
vszyme	51	125	1
vszyme	29	49	1
vszyme	40	53	1
vszyme	82	110	1
vszyme	149	224	1
vszyme	188	213	1
vszyme	74	88	1
vszyme	162	197	1
vszyme	108	132	1
vszyme	198	225	1
vszyme	164	192	1
vszyme	105	166	1
vszyme	205	228	1
vszyme	56	72	1
vszyme	189	218	1
vszyme	27	80	1
vszyme	78	109	1
vszyme	93	126	1
vszyme	113	200	1
vszyme	28	70	1
vszyme	37	62	1
vszyme	133	149	1
vszyme	116	143	1
vszyme	97	156	1
vszyme	127	181	1
vszyme	53	73	1
vszyme	167	194	1
vszyme	36	80	1
vszyme	101	118	1
vszyme	68	106	1
vszyme	88	132	1
vszyme	28	81	1
vszyme	103	127	1
vszyme	34	77	1
vszyme	157	195	1
vszyme	75	124	1
vszyme	33	65	1
vszyme	18	45	1
vszyme	50	104	1
vszyme	80	95	1
vszyme	144	173	1
vszyme	133	177	1
vszyme	66	84	1
vszyme	27	112	1
vszyme	39	60	1
vszyme	46	61	1
vszyme	164	178	1
vszyme	17	83	1
vszyme	16	223	1
vszyme	95	151	1
vszyme	184	209	1
vszyme	76	94	1
vszyme	23	60	1
vszyme	106	173	1
vszyme	123	162	1
vszyme	124	170	1
vszyme	110	168	1
vszyme	191	222	1
vszyme	60	76	1
vszyme	204	227	1
vszyme	173	217	1
vszyme	160	175	1
vszyme	50	94	1
vszyme	102	141	1
vszyme	52	88	1
vszyme	16	30	1
vszyme	16	107	1
vszyme	186	225	1
vszyme	98	119	1
vszyme	157	200	1
vszyme	75	105	1
vszyme	176	198	1
vszyme	115	141	1
vszyme	178	205	1
vszyme	102	116	1
vszyme	34	225	1
vszyme	41	91	1
vszyme	159	179	1
vszyme	165	226	1
vszyme	177	193	1
vszyme	78	132	1
vszyme	99	151	1
vszyme	19	102	1
vszyme	33	79	1
vszyme	145	227	1
vszyme	152	217	1
vszyme	97	118	1
vszyme	173	185	1
vszyme	36	139	1
vszyme	44	56	1
vszyme	171	211	1
vszyme	25	191	1
vszyme	172	225	1
vszyme	132	176	1
vszyme	82	107	1
vszyme	162	194	1
vszyme	96	227	1
vszyme	143	221	1
vszyme	107	141	1
vszyme	15	60	1
vszyme	91	120	1
vszyme	136	180	1
vszyme	138	156	1
vszyme	21	44	1
vszyme	78	114	1
vszyme	169	209	1
vszyme	41	59	1
vszyme	165	194	1
vszyme	16	98	1
vszyme	171	214	1
vszyme	15	87	1
vszyme	80	228	1
vszyme	53	84	1
vszyme	147	214	1
vszyme	21	119	1
vszyme	29	54	1
vszyme	30	166	1
vszyme	145	166	1
vszyme	129	141	1
vszyme	91	229	1
vszyme	82	134	1
vszyme	159	215	1
vszyme	114	129	1
vszyme	178	211	1
vszyme	143	182	1
vszyme	16	205	1
vszyme	67	79	1
vszyme	123	156	1
vszyme	81	106	1
vszyme	144	228	1
vszyme	99	129	1
vszyme	118	133	1
vszyme	168	217	1
vszyme	19	95	1
vszyme	127	144	1
vszyme	193	214	1
vszyme	155	211	1
vszyme	189	222	1
vszyme	123	165	1
vszyme	110	173	1
vszyme	82	121	1
vszyme	165	219	1
vszyme	191	217	1
vszyme	49	65	1
vszyme	168	192	1
vszyme	73	214	1
vszyme	116	131	1
vszyme	118	222	1
vszyme	39	223	1
vszyme	77	120	1
vszyme	213	225	1
vszyme	49	87	1
vszyme	111	229	1
vszyme	84	225	1
vszyme	42	55	1
vszyme	155	178	1
vszyme	17	118	1
vszyme	106	127	1
vszyme	109	145	1
vszyme	121	134	1
vszyme	88	229	1
vszyme	167	186	1
vszyme	155	213	1
vszyme	135	221	1
vszyme	48	89	1
vszyme	26	223	1
vszyme	165	187	1
vszyme	45	77	1
vszyme	132	208	1
vszyme	27	144	1
vszyme	124	174	1
vszyme	22	77	1
vszyme	33	107	1
vszyme	25	41	1
vszyme	127	162	1
vszyme	205	222	1
vszyme	47	116	1
vszyme	123	183	1
vszyme	20	81	1
vszyme	28	46	1
vszyme	30	45	1
vszyme	112	126	1
vszyme	15	82	1
vszyme	133	220	1
vszyme	83	133	1
vszyme	206	219	1
vszyme	190	227	1
vszyme	28	57	1
vszyme	125	169	1
vszyme	74	96	1
vszyme	104	119	1
vszyme	166	184	1
vszyme	148	170	1
vszyme	146	221	1
vszyme	46	98	1
vszyme	152	197	1
vszyme	18	55	1
vszyme	126	166	1
vszyme	34	220	1
vszyme	35	77	1
vszyme	194	228	1
vszyme	135	207	1
vszyme	111	228	1
vszyme	19	63	1
vszyme	186	219	1
vszyme	124	169	1
vszyme	99	132	1
vszyme	191	203	1
vszyme	48	74	1
vszyme	198	226	1
vszyme	53	134	1
vszyme	52	170	1
vszyme	39	112	1
vszyme	84	118	1
vszyme	64	79	1
vszyme	169	185	1
vszyme	126	157	1
vszyme	200	229	1
vszyme	41	117	1
vszyme	83	165	1
vszyme	52	87	1
vszyme	22	110	1
vszyme	88	115	1
vszyme	44	117	1
vszyme	16	94	1
vszyme	191	212	1
vszyme	34	87	1
vszyme	151	197	1
vszyme	17	100	1
vszyme	158	183	1
vszyme	47	102	1
vszyme	131	177	1
vszyme	189	226	1
vszyme	20	99	1
vszyme	112	149	1
vszyme	25	105	1
vszyme	49	90	1
vszyme	175	206	1
vszyme	32	71	1
vszyme	73	97	1
vszyme	24	54	1
vszyme	110	123	1
vszyme	75	91	1
vszyme	72	201	1
vszyme	143	164	1
vszyme	53	97	1
vszyme	59	81	1
vszyme	35	48	1
vszyme	39	80	1
vszyme	128	157	1
vszyme	124	146	1
vszyme	164	225	1
vszyme	161	184	1
vszyme	150	205	1
vszyme	139	175	1
vszyme	31	47	1
vszyme	195	226	1
vszyme	46	62	1
vszyme	81	102	1
vszyme	182	213	1
vszyme	179	204	1
vszyme	23	77	1
vszyme	173	225	1
vszyme	146	227	1
vszyme	143	163	1
vszyme	164	216	1
vszyme	174	201	1
vszyme	45	90	1
vszyme	50	64	1
vszyme	193	210	1
vszyme	21	89	1
vszyme	32	103	1
vszyme	88	122	1
vszyme	28	78	1
vszyme	33	110	1
vszyme	145	194	1
vszyme	50	95	1
vszyme	151	172	1
vszyme	20	90	1
vszyme	125	159	1
vszyme	52	89	1
vszyme	39	205	1
vszyme	43	101	1
vszyme	45	81	1
vszyme	79	122	1
vszyme	171	204	1
vszyme	97	120	1
vszyme	51	85	1
vszyme	41	198	1
vszyme	97	141	1
vszyme	176	199	1
vszyme	100	127	1
vszyme	50	96	1
vszyme	183	228	1
vszyme	148	202	1
vszyme	166	202	1
vszyme	22	112	1
vszyme	28	96	1
vszyme	160	181	1
vszyme	98	111	1
vszyme	145	176	1
vszyme	63	85	1
vszyme	84	170	1
vszyme	30	99	1
vszyme	77	129	1
vszyme	146	218	1
vszyme	46	103	1
vszyme	181	206	1
vszyme	187	202	1
vszyme	143	172	1
vszyme	81	124	1
vszyme	157	185	1
vszyme	165	212	1
vszyme	16	72	1
vszyme	15	109	1
vszyme	46	126	1
vszyme	83	122	1
vszyme	43	217	1
vszyme	159	228	1
vszyme	91	127	1
vszyme	113	156	1
vszyme	16	45	1
vszyme	141	183	1
vszyme	32	81	1
vszyme	201	213	1
vszyme	79	130	1
vszyme	91	173	1
vszyme	30	129	1
vszyme	32	87	1
vszyme	34	46	1
vszyme	65	83	1
vszyme	150	170	1
vszyme	20	108	1
vszyme	107	123	1
vszyme	38	73	1
vszyme	89	229	1
vszyme	36	168	1
vszyme	154	181	1
vszyme	159	187	1
vszyme	45	67	1
vszyme	30	167	1
vszyme	27	219	1
vszyme	176	209	1
vszyme	36	53	1
vszyme	139	220	1
vszyme	115	158	1
vszyme	138	179	1
vszyme	143	181	1
vszyme	49	118	1
vszyme	126	162	1
vszyme	112	167	1
vszyme	110	151	1
vszyme	81	109	1
vszyme	156	219	1
vszyme	23	227	1
vszyme	118	134	1
vszyme	191	207	1
vszyme	32	196	1
vszyme	133	179	1
vszyme	31	69	1
vszyme	127	175	1
vszyme	126	153	1
vszyme	37	214	1
vszyme	86	120	1
vszyme	199	216	1
vszyme	25	140	1
vszyme	17	46	1
vszyme	168	193	1
vszyme	32	191	1
vszyme	140	174	1
vszyme	182	227	1
vszyme	15	128	1
vszyme	77	123	1
vszyme	29	204	1
vszyme	184	228	1
vszyme	101	117	1
vszyme	38	80	1
vszyme	32	67	1
vszyme	194	216	1
vszyme	64	198	1
vszyme	58	89	1
vszyme	97	127	1
vszyme	157	198	1
vszyme	70	101	1
vszyme	111	127	1
vszyme	33	92	1
vszyme	153	211	1
vszyme	39	84	1
vszyme	125	163	1
vszyme	30	213	1
vszyme	105	215	1
vszyme	44	59	1
vszyme	160	210	1
vszyme	81	123	1
vszyme	145	183	1
vszyme	63	80	1
vszyme	46	58	1
vszyme	40	57	1
vszyme	68	84	1
vszyme	79	171	1
vszyme	23	65	1
vszyme	162	209	1
vszyme	32	223	1
vszyme	45	76	1
vszyme	47	60	1
vszyme	21	227	1
vszyme	55	124	1
vszyme	81	137	1
vszyme	124	175	1
vszyme	37	120	1
vszyme	96	229	1
vszyme	48	80	1
vszyme	89	124	1
vszyme	181	226	1
vszyme	20	32	1
vszyme	120	171	1
vszyme	62	84	1
vszyme	41	111	1
vszyme	136	174	1
vszyme	138	154	1
vszyme	154	171	1
vszyme	76	167	1
vszyme	16	100	1
vszyme	24	37	1
vszyme	79	126	1
vszyme	167	185	1
vszyme	145	215	1
vszyme	151	203	1
vszyme	64	108	1
vszyme	85	226	1
vszyme	188	225	1
vszyme	100	115	1
vszyme	33	85	1
vszyme	146	199	1
vszyme	159	200	1
vszyme	25	99	1
vszyme	158	209	1
vszyme	73	91	1
vszyme	123	141	1
vszyme	51	106	1
vszyme	182	216	1
vszyme	75	93	1
vszyme	30	127	1
vszyme	33	74	1
vszyme	92	173	1
vszyme	25	72	1
vszyme	61	100	1
vszyme	81	190	1
vszyme	18	227	1
vszyme	27	77	1
vszyme	37	113	1
vszyme	81	112	1
vszyme	88	105	1
vszyme	108	130	1
vszyme	197	213	1
vszyme	158	207	1
vszyme	89	101	1
vszyme	187	223	1
vszyme	174	211	1
vszyme	126	158	1
vszyme	35	101	1
vszyme	189	212	1
vszyme	141	187	1
vszyme	20	73	1
vszyme	172	205	1
vszyme	137	172	1
vszyme	207	225	1
vszyme	165	193	1
vszyme	16	95	1
vszyme	168	186	1
vszyme	210	223	1
vszyme	24	82	1
vszyme	158	184	1
vszyme	20	71	1
vszyme	77	118	1
vszyme	124	136	1
vszyme	22	176	1
vszyme	125	145	1
vszyme	149	208	1
vszyme	19	223	1
vszyme	16	118	1
vszyme	24	55	1
vszyme	15	67	1
vszyme	37	81	1
vszyme	116	228	1
vszyme	30	93	1
vszyme	109	143	1
vszyme	148	162	1
vszyme	77	95	1
vszyme	64	226	1
vszyme	177	202	1
vszyme	26	42	1
vszyme	169	188	1
vszyme	195	225	1
vszyme	156	223	1
vszyme	143	212	1
vszyme	29	76	1
vszyme	118	130	1
vszyme	34	112	1
vszyme	45	75	1
vszyme	117	132	1
vszyme	50	65	1
vszyme	193	213	1
vszyme	83	221	1
vszyme	136	184	1
vszyme	24	225	1
vszyme	81	126	1
vszyme	47	115	1
vszyme	87	114	1
vszyme	157	179	1
vszyme	22	67	1
vszyme	77	224	1
vszyme	171	218	1
vszyme	45	112	1
vszyme	31	173	1
vszyme	81	229	1
vszyme	36	105	1
vszyme	96	115	1
vszyme	184	224	1
vszyme	125	158	1
vszyme	175	214	1
vszyme	83	228	1
vszyme	28	229	1
vszyme	51	84	1
vszyme	170	200	1
vszyme	84	144	1
vszyme	135	181	1
vszyme	124	154	1
vszyme	80	147	1
vszyme	149	166	1
vszyme	95	227	1
vszyme	32	133	1
vszyme	39	51	1
vszyme	189	210	1
vszyme	19	64	1
vszyme	101	123	1
vszyme	148	180	1
vszyme	43	225	1
vszyme	30	54	1
vszyme	80	111	1
vszyme	90	132	1
vszyme	102	132	1
vszyme	172	223	1
vszyme	49	74	1
vszyme	81	119	1
vszyme	50	229	1
vszyme	120	160	1
vszyme	163	177	1
vszyme	164	203	1
vszyme	176	228	1
vszyme	174	216	1
vszyme	35	104	1
vszyme	33	205	1
vszyme	78	129	1
vszyme	207	219	1
vszyme	207	220	1
vszyme	79	129	1
vszyme	73	126	1
vszyme	44	123	1
vszyme	97	112	1
vszyme	121	147	1
vszyme	151	207	1
vszyme	75	112	1
vszyme	24	87	1
vszyme	115	132	1
vszyme	20	109	1
vszyme	175	200	1
vszyme	90	228	1
vszyme	16	123	1
vszyme	122	167	1
vszyme	110	129	1
vszyme	40	76	1
vszyme	151	216	1
vszyme	76	96	1
vszyme	75	89	1
vszyme	96	129	1
vszyme	152	198	1
vszyme	48	78	1
vszyme	41	75	1
vszyme	154	221	1
vszyme	28	115	1
vszyme	142	154	1
vszyme	74	149	1
vszyme	191	206	1
vszyme	60	124	1
vszyme	90	111	1
vszyme	190	206	1
vszyme	138	219	1
vszyme	187	219	1
vszyme	164	194	1
vszyme	153	228	1
vszyme	76	228	1
vszyme	124	165	1
vszyme	160	179	1
vszyme	43	118	1
vszyme	36	201	1
vszyme	66	133	1
vszyme	24	40	1
vszyme	191	215	1
vszyme	37	60	1
vszyme	161	209	1
vszyme	18	90	1
vszyme	17	99	1
vszyme	192	216	1
vszyme	30	49	1
vszyme	158	180	1
vszyme	146	178	1
vszyme	151	182	1
vszyme	19	100	1
vszyme	70	129	1
vszyme	124	140	1
vszyme	169	193	1
vszyme	101	116	1
vszyme	80	140	1
vszyme	194	217	1
vszyme	73	108	1
vszyme	16	114	1
vszyme	120	133	1
vszyme	57	90	1
vszyme	137	227	1
vszyme	182	203	1
vszyme	18	113	1
vszyme	17	120	1
vszyme	35	51	1
vszyme	42	78	1
vszyme	39	83	1
vszyme	140	228	1
vszyme	41	80	1
vszyme	15	226	1
vszyme	127	142	1
vszyme	56	106	1
