# Supplementary material for: Identifying proximal RNA interactions from cDNA-encoded crosslinks with ShapeJumper
Source: PLoS Comput Biol. 2021 Dec 14;17(12):e1009632. doi: 10.1371/journal.pcbi.1009632 (PMC8670686; doi:10.1371/journal.pcbi.1009632)
Supplement: S1 Data — (ZIP) [file pcbi.1009632.s006.zip › ShapeJumper_DATA/Raw_Deletions/VS/TBIA-VS-Replicate2__Merged_NoCircDels_MaxInsertLimit10_NoAmbig_DelSiteExactMatch_deletions.txt]

Total Reads Aligned:1383861	Total Deletions:42176.0
vszyme	134	167	2581
vszyme	134	168	1434
vszyme	27	59	1421
vszyme	27	58	1051
vszyme	27	61	775
vszyme	133	167	679
vszyme	25	59	644
vszyme	66	137	601
vszyme	28	59	583
vszyme	133	168	582
vszyme	134	166	510
vszyme	134	165	499
vszyme	134	170	424
vszyme	24	58	401
vszyme	26	61	360
vszyme	27	62	291
vszyme	24	59	267
vszyme	52	192	254
vszyme	81	123	254
vszyme	135	168	253
vszyme	130	168	251
vszyme	66	167	247
vszyme	135	166	245
vszyme	132	169	234
vszyme	19	39	224
vszyme	79	123	213
vszyme	52	195	203
vszyme	66	168	185
vszyme	28	58	184
vszyme	133	165	182
vszyme	52	193	179
vszyme	81	124	175
vszyme	135	167	175
vszyme	134	173	172
vszyme	24	61	169
vszyme	31	58	167
vszyme	127	166	161
vszyme	52	198	146
vszyme	81	121	138
vszyme	182	201	138
vszyme	22	59	135
vszyme	25	62	127
vszyme	184	203	127
vszyme	133	170	124
vszyme	133	172	123
vszyme	52	191	122
vszyme	131	169	121
vszyme	25	60	119
vszyme	81	96	117
vszyme	32	59	116
vszyme	64	168	110
vszyme	30	59	109
vszyme	133	173	109
vszyme	26	60	107
vszyme	28	62	107
vszyme	130	169	107
vszyme	81	125	106
vszyme	65	137	106
vszyme	52	194	105
vszyme	80	122	103
vszyme	132	166	101
vszyme	181	200	100
vszyme	187	200	97
vszyme	134	172	97
vszyme	66	138	94
vszyme	134	163	88
vszyme	53	192	84
vszyme	134	175	84
vszyme	81	120	81
vszyme	30	58	81
vszyme	52	168	80
vszyme	134	164	80
vszyme	132	171	78
vszyme	177	198	77
vszyme	81	127	76
vszyme	77	123	76
vszyme	27	65	75
vszyme	81	126	75
vszyme	78	122	74
vszyme	67	168	74
vszyme	65	169	74
vszyme	24	57	74
vszyme	131	170	73
vszyme	56	192	72
vszyme	26	64	72
vszyme	79	127	70
vszyme	31	61	68
vszyme	27	190	67
vszyme	66	170	67
vszyme	188	201	66
vszyme	183	197	66
vszyme	130	171	66
vszyme	184	200	64
vszyme	91	120	62
vszyme	24	62	62
vszyme	77	122	62
vszyme	27	192	61
vszyme	57	192	60
vszyme	81	116	60
vszyme	138	165	60
vszyme	128	168	59
vszyme	19	38	58
vszyme	29	58	58
vszyme	20	32	58
vszyme	181	198	58
vszyme	184	204	58
vszyme	129	166	57
vszyme	131	160	56
vszyme	131	171	55
vszyme	79	122	55
vszyme	131	161	54
vszyme	81	93	54
vszyme	65	134	54
vszyme	80	124	54
vszyme	138	168	54
vszyme	81	115	53
vszyme	91	121	53
vszyme	135	165	52
vszyme	184	198	51
vszyme	79	126	51
vszyme	56	195	50
vszyme	183	198	50
vszyme	132	159	49
vszyme	82	124	49
vszyme	141	161	49
vszyme	88	122	49
vszyme	56	193	48
vszyme	30	61	48
vszyme	91	123	48
vszyme	130	165	47
vszyme	63	167	47
vszyme	135	164	47
vszyme	51	192	47
vszyme	80	125	47
vszyme	52	200	46
vszyme	80	123	46
vszyme	32	56	45
vszyme	201	222	45
vszyme	129	160	45
vszyme	183	200	45
vszyme	91	124	44
vszyme	56	191	44
vszyme	83	122	44
vszyme	20	59	43
vszyme	151	220	42
vszyme	133	175	42
vszyme	182	197	42
vszyme	68	109	42
vszyme	59	192	42
vszyme	132	172	42
vszyme	186	199	41
vszyme	179	197	41
vszyme	54	193	41
vszyme	19	40	41
vszyme	82	127	40
vszyme	77	121	40
vszyme	19	41	40
vszyme	26	63	40
vszyme	81	129	39
vszyme	67	134	39
vszyme	79	120	39
vszyme	31	167	39
vszyme	23	61	39
vszyme	56	194	39
vszyme	77	124	39
vszyme	135	173	38
vszyme	127	168	38
vszyme	189	201	38
vszyme	80	121	38
vszyme	78	121	37
vszyme	186	201	37
vszyme	82	126	37
vszyme	22	62	36
vszyme	181	202	36
vszyme	32	62	36
vszyme	135	163	36
vszyme	150	220	35
vszyme	63	168	35
vszyme	201	223	35
vszyme	25	193	35
vszyme	131	174	35
vszyme	52	165	35
vszyme	66	173	35
vszyme	129	164	35
vszyme	27	193	35
vszyme	78	125	35
vszyme	138	169	34
vszyme	185	201	34
vszyme	181	195	34
vszyme	202	219	34
vszyme	53	193	34
vszyme	57	193	33
vszyme	82	125	33
vszyme	152	168	33
vszyme	184	196	33
vszyme	185	200	33
vszyme	24	64	33
vszyme	76	124	33
vszyme	67	138	33
vszyme	199	222	32
vszyme	66	143	32
vszyme	188	202	32
vszyme	50	192	32
vszyme	65	136	32
vszyme	77	129	32
vszyme	66	139	31
vszyme	67	173	31
vszyme	78	126	31
vszyme	80	127	31
vszyme	132	174	31
vszyme	25	64	31
vszyme	52	189	31
vszyme	34	192	30
vszyme	84	122	30
vszyme	128	169	30
vszyme	32	168	30
vszyme	85	124	30
vszyme	50	193	30
vszyme	130	163	29
vszyme	183	202	29
vszyme	94	122	29
vszyme	64	138	29
vszyme	68	111	29
vszyme	68	113	29
vszyme	81	94	29
vszyme	18	38	29
vszyme	82	120	29
vszyme	132	164	28
vszyme	25	194	28
vszyme	70	110	28
vszyme	34	59	28
vszyme	75	123	28
vszyme	67	111	28
vszyme	51	191	27
vszyme	168	220	27
vszyme	80	126	27
vszyme	53	195	27
vszyme	196	220	27
vszyme	77	120	27
vszyme	34	56	27
vszyme	80	120	27
vszyme	130	173	27
vszyme	49	192	27
vszyme	57	195	27
vszyme	81	118	26
vszyme	20	37	26
vszyme	82	121	26
vszyme	90	116	26
vszyme	73	109	26
vszyme	26	67	26
vszyme	77	127	26
vszyme	187	210	26
vszyme	65	110	25
vszyme	180	197	25
vszyme	86	127	25
vszyme	63	228	25
vszyme	131	175	25
vszyme	31	60	25
vszyme	202	223	25
vszyme	54	198	25
vszyme	183	204	24
vszyme	102	192	24
vszyme	134	178	24
vszyme	51	193	24
vszyme	56	198	24
vszyme	184	199	24
vszyme	68	110	24
vszyme	81	99	24
vszyme	86	124	24
vszyme	185	204	24
vszyme	90	120	24
vszyme	49	193	24
vszyme	19	33	24
vszyme	75	124	23
vszyme	78	91	23
vszyme	27	66	23
vszyme	92	122	23
vszyme	182	199	23
vszyme	188	203	23
vszyme	30	62	23
vszyme	67	110	23
vszyme	34	60	23
vszyme	135	156	23
vszyme	146	167	23
vszyme	106	179	22
vszyme	70	109	22
vszyme	93	122	22
vszyme	26	65	22
vszyme	54	196	22
vszyme	64	111	22
vszyme	94	123	22
vszyme	82	96	21
vszyme	55	190	21
vszyme	51	190	21
vszyme	92	121	21
vszyme	25	63	21
vszyme	127	167	21
vszyme	84	127	21
vszyme	181	194	21
vszyme	134	162	21
vszyme	90	121	21
vszyme	48	195	21
vszyme	65	171	21
vszyme	53	190	21
vszyme	173	200	21
vszyme	34	191	20
vszyme	90	122	20
vszyme	79	96	20
vszyme	105	198	20
vszyme	50	191	20
vszyme	77	126	20
vszyme	58	190	20
vszyme	187	202	20
vszyme	146	168	20
vszyme	151	221	20
vszyme	64	171	20
vszyme	50	197	20
vszyme	19	58	20
vszyme	50	194	20
vszyme	30	228	19
vszyme	74	123	19
vszyme	26	192	19
vszyme	129	170	19
vszyme	75	129	19
vszyme	140	169	19
vszyme	152	221	19
vszyme	128	165	19
vszyme	68	106	19
vszyme	96	127	19
vszyme	60	191	19
vszyme	31	64	19
vszyme	80	93	19
vszyme	55	194	19
vszyme	130	174	18
vszyme	139	164	18
vszyme	91	116	18
vszyme	54	194	18
vszyme	104	195	18
vszyme	53	199	18
vszyme	136	168	18
vszyme	102	193	18
vszyme	50	167	18
vszyme	133	162	18
vszyme	129	172	18
vszyme	59	190	18
vszyme	103	198	18
vszyme	78	128	18
vszyme	85	123	18
vszyme	48	192	18
vszyme	66	141	18
vszyme	21	61	18
vszyme	78	129	18
vszyme	82	94	18
vszyme	80	129	18
vszyme	71	110	18
vszyme	33	169	17
vszyme	92	117	17
vszyme	66	175	17
vszyme	136	165	17
vszyme	197	222	17
vszyme	76	126	17
vszyme	96	122	17
vszyme	77	93	17
vszyme	84	123	17
vszyme	146	171	17
vszyme	77	125	17
vszyme	64	133	17
vszyme	25	191	17
vszyme	154	173	17
vszyme	26	193	17
vszyme	25	192	17
vszyme	187	211	17
vszyme	138	157	17
vszyme	178	197	17
vszyme	148	220	17
vszyme	66	132	17
vszyme	137	166	17
vszyme	90	124	17
vszyme	149	219	17
vszyme	185	198	17
vszyme	67	113	17
vszyme	52	187	17
vszyme	133	178	17
vszyme	94	120	16
vszyme	91	125	16
vszyme	51	194	16
vszyme	101	193	16
vszyme	181	204	16
vszyme	76	122	16
vszyme	124	168	16
vszyme	133	177	16
vszyme	35	192	16
vszyme	66	172	16
vszyme	73	129	16
vszyme	187	214	16
vszyme	71	113	16
vszyme	55	193	16
vszyme	68	136	16
vszyme	150	223	15
vszyme	95	129	15
vszyme	56	168	15
vszyme	25	56	15
vszyme	51	197	15
vszyme	60	193	15
vszyme	159	220	15
vszyme	95	128	15
vszyme	136	169	15
vszyme	74	132	15
vszyme	199	223	15
vszyme	101	196	15
vszyme	76	127	15
vszyme	92	108	15
vszyme	133	154	15
vszyme	68	180	15
vszyme	92	126	15
vszyme	139	162	15
vszyme	20	41	15
vszyme	51	167	15
vszyme	27	68	15
vszyme	80	116	15
vszyme	131	162	15
vszyme	81	119	15
vszyme	63	138	15
vszyme	182	203	15
vszyme	72	228	14
vszyme	184	222	14
vszyme	141	168	14
vszyme	99	198	14
vszyme	54	201	14
vszyme	47	195	14
vszyme	49	194	14
vszyme	123	166	14
vszyme	138	174	14
vszyme	91	119	14
vszyme	200	214	14
vszyme	97	124	14
vszyme	47	198	14
vszyme	137	164	14
vszyme	134	179	14
vszyme	96	123	14
vszyme	22	64	14
vszyme	34	194	14
vszyme	74	129	14
vszyme	103	179	14
vszyme	28	228	14
vszyme	74	122	14
vszyme	102	198	14
vszyme	32	192	14
vszyme	53	197	14
vszyme	59	198	14
vszyme	184	197	14
vszyme	54	168	13
vszyme	54	191	13
vszyme	35	61	13
vszyme	181	205	13
vszyme	19	61	13
vszyme	34	168	13
vszyme	25	66	13
vszyme	67	169	13
vszyme	67	108	13
vszyme	43	228	13
vszyme	67	140	13
vszyme	28	66	13
vszyme	22	192	13
vszyme	177	200	13
vszyme	23	60	13
vszyme	176	198	13
vszyme	137	169	13
vszyme	83	121	13
vszyme	57	194	13
vszyme	73	88	13
vszyme	146	166	13
vszyme	91	118	13
vszyme	133	179	13
vszyme	80	115	13
vszyme	68	177	13
vszyme	65	111	13
vszyme	47	192	13
vszyme	136	163	13
vszyme	66	165	13
vszyme	64	134	13
vszyme	103	196	13
vszyme	64	140	12
vszyme	130	152	12
vszyme	76	125	12
vszyme	30	64	12
vszyme	134	156	12
vszyme	196	211	12
vszyme	24	228	12
vszyme	69	110	12
vszyme	65	166	12
vszyme	55	192	12
vszyme	133	156	12
vszyme	70	113	12
vszyme	30	57	12
vszyme	133	155	12
vszyme	51	228	12
vszyme	49	197	12
vszyme	146	176	12
vszyme	18	33	12
vszyme	69	109	12
vszyme	65	172	12
vszyme	175	220	12
vszyme	133	159	12
vszyme	70	107	12
vszyme	28	57	12
vszyme	144	160	12
vszyme	52	170	12
vszyme	68	112	12
vszyme	52	202	12
vszyme	79	176	12
vszyme	158	220	12
vszyme	29	167	12
vszyme	91	127	12
vszyme	79	130	12
vszyme	72	110	12
vszyme	69	136	12
vszyme	55	199	12
vszyme	77	128	12
vszyme	79	129	12
vszyme	139	170	11
vszyme	187	204	11
vszyme	69	111	11
vszyme	28	193	11
vszyme	25	189	11
vszyme	87	120	11
vszyme	32	170	11
vszyme	24	192	11
vszyme	66	107	11
vszyme	127	173	11
vszyme	52	204	11
vszyme	79	92	11
vszyme	67	133	11
vszyme	26	68	11
vszyme	102	179	11
vszyme	82	97	11
vszyme	64	169	11
vszyme	178	201	11
vszyme	184	208	11
vszyme	20	34	11
vszyme	71	115	11
vszyme	82	110	11
vszyme	77	116	11
vszyme	181	214	11
vszyme	34	193	11
vszyme	196	221	11
vszyme	193	214	11
vszyme	201	219	11
vszyme	27	195	11
vszyme	89	125	11
vszyme	33	61	11
vszyme	81	95	11
vszyme	84	120	11
vszyme	72	124	11
vszyme	94	109	11
vszyme	159	173	11
vszyme	102	195	11
vszyme	59	195	11
vszyme	26	194	11
vszyme	97	123	11
vszyme	32	54	11
vszyme	74	87	11
vszyme	89	120	11
vszyme	101	201	10
vszyme	146	169	10
vszyme	140	166	10
vszyme	73	122	10
vszyme	26	57	10
vszyme	195	220	10
vszyme	87	124	10
vszyme	73	111	10
vszyme	29	56	10
vszyme	82	115	10
vszyme	102	197	10
vszyme	26	190	10
vszyme	93	109	10
vszyme	201	216	10
vszyme	144	168	10
vszyme	104	196	10
vszyme	88	107	10
vszyme	147	168	10
vszyme	102	200	10
vszyme	106	198	10
vszyme	80	95	10
vszyme	134	160	10
vszyme	185	205	10
vszyme	67	115	10
vszyme	60	194	10
vszyme	136	173	10
vszyme	132	176	10
vszyme	128	161	10
vszyme	67	179	10
vszyme	18	42	10
vszyme	183	195	10
vszyme	29	228	10
vszyme	62	137	10
vszyme	193	207	10
vszyme	96	118	10
vszyme	69	134	10
vszyme	82	116	10
vszyme	89	121	10
vszyme	129	175	10
vszyme	76	120	10
vszyme	66	179	10
vszyme	176	200	10
vszyme	77	96	10
vszyme	68	134	10
vszyme	187	205	10
vszyme	89	124	10
vszyme	75	131	10
vszyme	30	55	10
vszyme	56	189	10
vszyme	134	155	10
vszyme	197	219	10
vszyme	25	168	10
vszyme	36	59	10
vszyme	130	147	10
vszyme	48	193	10
vszyme	19	37	10
vszyme	76	121	10
vszyme	149	223	10
vszyme	190	206	10
vszyme	132	160	10
vszyme	131	158	9
vszyme	124	158	9
vszyme	78	130	9
vszyme	125	176	9
vszyme	86	126	9
vszyme	90	115	9
vszyme	66	129	9
vszyme	186	203	9
vszyme	62	167	9
vszyme	81	132	9
vszyme	66	144	9
vszyme	85	129	9
vszyme	79	115	9
vszyme	69	113	9
vszyme	92	128	9
vszyme	148	169	9
vszyme	16	38	9
vszyme	185	214	9
vszyme	75	132	9
vszyme	124	177	9
vszyme	28	173	9
vszyme	185	223	9
vszyme	34	63	9
vszyme	55	196	9
vszyme	81	131	9
vszyme	75	91	9
vszyme	53	201	9
vszyme	64	174	9
vszyme	102	137	9
vszyme	48	194	9
vszyme	139	166	9
vszyme	70	114	9
vszyme	52	144	9
vszyme	174	201	9
vszyme	103	193	9
vszyme	184	221	9
vszyme	20	62	9
vszyme	90	117	9
vszyme	19	44	9
vszyme	24	190	9
vszyme	170	220	9
vszyme	133	161	9
vszyme	86	125	9
vszyme	44	192	9
vszyme	131	176	9
vszyme	66	109	9
vszyme	77	118	9
vszyme	31	55	9
vszyme	70	129	9
vszyme	91	126	9
vszyme	130	161	9
vszyme	171	221	9
vszyme	200	223	9
vszyme	79	93	8
vszyme	144	221	8
vszyme	29	60	8
vszyme	68	169	8
vszyme	141	173	8
vszyme	65	135	8
vszyme	198	214	8
vszyme	104	194	8
vszyme	80	117	8
vszyme	35	193	8
vszyme	47	200	8
vszyme	74	113	8
vszyme	86	133	8
vszyme	64	173	8
vszyme	71	133	8
vszyme	187	212	8
vszyme	55	197	8
vszyme	138	170	8
vszyme	19	60	8
vszyme	129	162	8
vszyme	132	178	8
vszyme	129	155	8
vszyme	52	109	8
vszyme	130	157	8
vszyme	92	125	8
vszyme	127	172	8
vszyme	146	165	8
vszyme	93	126	8
vszyme	182	205	8
vszyme	50	190	8
vszyme	105	200	8
vszyme	138	171	8
vszyme	83	126	8
vszyme	80	96	8
vszyme	62	192	8
vszyme	185	222	8
vszyme	129	147	8
vszyme	91	115	8
vszyme	141	165	8
vszyme	94	127	8
vszyme	31	56	8
vszyme	59	199	8
vszyme	132	177	8
vszyme	140	167	8
vszyme	82	99	8
vszyme	181	220	8
vszyme	82	113	8
vszyme	49	196	8
vszyme	83	125	8
vszyme	128	171	8
vszyme	64	108	8
vszyme	201	225	8
vszyme	127	179	8
vszyme	60	198	8
vszyme	123	159	8
vszyme	85	116	8
vszyme	150	218	8
vszyme	195	211	8
vszyme	127	165	8
vszyme	66	115	8
vszyme	66	106	8
vszyme	100	194	8
vszyme	182	196	8
vszyme	101	199	8
vszyme	89	118	8
vszyme	23	64	7
vszyme	197	223	7
vszyme	24	65	7
vszyme	32	174	7
vszyme	64	135	7
vszyme	127	178	7
vszyme	138	176	7
vszyme	16	33	7
vszyme	124	169	7
vszyme	151	170	7
vszyme	106	200	7
vszyme	150	219	7
vszyme	89	123	7
vszyme	127	164	7
vszyme	189	210	7
vszyme	137	221	7
vszyme	187	218	7
vszyme	70	112	7
vszyme	77	117	7
vszyme	80	94	7
vszyme	177	201	7
vszyme	108	127	7
vszyme	90	126	7
vszyme	70	137	7
vszyme	63	132	7
vszyme	81	114	7
vszyme	80	130	7
vszyme	183	223	7
vszyme	134	157	7
vszyme	77	130	7
vszyme	74	120	7
vszyme	28	56	7
vszyme	49	201	7
vszyme	166	220	7
vszyme	34	173	7
vszyme	52	173	7
vszyme	85	125	7
vszyme	75	127	7
vszyme	44	193	7
vszyme	151	223	7
vszyme	165	220	7
vszyme	51	189	7
vszyme	172	193	7
vszyme	126	170	7
vszyme	157	220	7
vszyme	183	220	7
vszyme	26	169	7
vszyme	66	178	7
vszyme	79	118	7
vszyme	202	214	7
vszyme	57	196	7
vszyme	49	190	7
vszyme	125	169	7
vszyme	129	180	7
vszyme	124	160	7
vszyme	88	120	7
vszyme	198	219	7
vszyme	77	119	7
vszyme	24	54	7
vszyme	192	214	7
vszyme	131	163	7
vszyme	201	228	7
vszyme	122	166	7
vszyme	30	167	7
vszyme	30	65	7
vszyme	63	139	7
vszyme	81	109	7
vszyme	23	63	7
vszyme	147	171	7
vszyme	32	191	7
vszyme	128	176	7
vszyme	33	60	7
vszyme	67	174	7
vszyme	149	169	7
vszyme	79	98	7
vszyme	185	221	7
vszyme	141	159	7
vszyme	175	200	7
vszyme	181	223	7
vszyme	21	60	7
vszyme	106	196	7
vszyme	22	56	6
vszyme	203	219	6
vszyme	127	160	6
vszyme	147	223	6
vszyme	19	36	6
vszyme	77	132	6
vszyme	80	107	6
vszyme	105	196	6
vszyme	181	218	6
vszyme	125	159	6
vszyme	129	163	6
vszyme	128	173	6
vszyme	28	41	6
vszyme	74	131	6
vszyme	86	115	6
vszyme	74	127	6
vszyme	188	212	6
vszyme	107	197	6
vszyme	166	194	6
vszyme	21	38	6
vszyme	17	41	6
vszyme	174	222	6
vszyme	60	189	6
vszyme	71	127	6
vszyme	31	170	6
vszyme	124	159	6
vszyme	88	117	6
vszyme	144	167	6
vszyme	78	131	6
vszyme	126	169	6
vszyme	196	215	6
vszyme	141	162	6
vszyme	56	200	6
vszyme	46	192	6
vszyme	201	213	6
vszyme	27	167	6
vszyme	194	222	6
vszyme	18	32	6
vszyme	106	201	6
vszyme	62	168	6
vszyme	82	119	6
vszyme	68	170	6
vszyme	123	143	6
vszyme	103	194	6
vszyme	148	219	6
vszyme	44	194	6
vszyme	62	228	6
vszyme	47	194	6
vszyme	99	200	6
vszyme	184	213	6
vszyme	71	132	6
vszyme	167	219	6
vszyme	178	205	6
vszyme	60	108	6
vszyme	77	115	6
vszyme	148	223	6
vszyme	81	106	6
vszyme	107	192	6
vszyme	19	194	6
vszyme	200	217	6
vszyme	36	228	6
vszyme	201	224	6
vszyme	99	179	6
vszyme	179	194	6
vszyme	104	197	6
vszyme	126	166	6
vszyme	25	187	6
vszyme	75	126	6
vszyme	167	193	6
vszyme	131	177	6
vszyme	79	113	6
vszyme	32	195	6
vszyme	147	160	6
vszyme	17	43	6
vszyme	92	119	6
vszyme	28	43	6
vszyme	123	228	6
vszyme	50	228	6
vszyme	80	128	6
vszyme	67	171	6
vszyme	154	220	6
vszyme	86	120	6
vszyme	100	179	6
vszyme	177	220	6
vszyme	172	219	6
vszyme	63	166	6
vszyme	32	169	6
vszyme	58	194	6
vszyme	63	134	6
vszyme	199	219	6
vszyme	189	207	6
vszyme	46	199	6
vszyme	127	170	6
vszyme	198	220	6
vszyme	124	136	6
vszyme	53	206	6
vszyme	177	202	6
vszyme	107	195	6
vszyme	118	130	6
vszyme	173	219	6
vszyme	65	139	6
vszyme	124	154	6
vszyme	40	227	6
vszyme	149	166	6
vszyme	99	199	6
vszyme	80	111	6
vszyme	64	113	6
vszyme	189	211	6
vszyme	138	158	6
vszyme	60	138	6
vszyme	54	200	6
vszyme	75	89	6
vszyme	66	192	6
vszyme	148	221	6
vszyme	188	215	6
vszyme	124	165	6
vszyme	116	129	6
vszyme	75	121	6
vszyme	81	193	6
vszyme	68	135	5
vszyme	181	212	5
vszyme	195	214	5
vszyme	82	114	5
vszyme	94	115	5
vszyme	89	127	5
vszyme	65	174	5
vszyme	144	166	5
vszyme	58	195	5
vszyme	27	155	5
vszyme	66	123	5
vszyme	28	69	5
vszyme	196	214	5
vszyme	70	134	5
vszyme	19	228	5
vszyme	112	197	5
vszyme	62	99	5
vszyme	150	168	5
vszyme	100	200	5
vszyme	77	131	5
vszyme	114	129	5
vszyme	124	175	5
vszyme	48	169	5
vszyme	123	168	5
vszyme	130	156	5
vszyme	78	117	5
vszyme	17	59	5
vszyme	178	199	5
vszyme	79	99	5
vszyme	181	193	5
vszyme	68	141	5
vszyme	30	192	5
vszyme	33	172	5
vszyme	53	202	5
vszyme	62	195	5
vszyme	67	130	5
vszyme	103	138	5
vszyme	137	171	5
vszyme	75	120	5
vszyme	27	187	5
vszyme	200	220	5
vszyme	73	130	5
vszyme	99	201	5
vszyme	124	173	5
vszyme	34	62	5
vszyme	146	170	5
vszyme	159	171	5
vszyme	202	225	5
vszyme	202	220	5
vszyme	65	177	5
vszyme	184	223	5
vszyme	85	121	5
vszyme	75	115	5
vszyme	79	110	5
vszyme	139	172	5
vszyme	31	228	5
vszyme	20	43	5
vszyme	76	108	5
vszyme	22	37	5
vszyme	48	196	5
vszyme	74	176	5
vszyme	72	122	5
vszyme	27	172	5
vszyme	32	171	5
vszyme	64	110	5
vszyme	22	41	5
vszyme	70	106	5
vszyme	36	193	5
vszyme	72	229	5
vszyme	60	168	5
vszyme	60	200	5
vszyme	128	179	5
vszyme	188	220	5
vszyme	24	189	5
vszyme	80	118	5
vszyme	128	174	5
vszyme	101	192	5
vszyme	187	220	5
vszyme	146	162	5
vszyme	68	174	5
vszyme	196	212	5
vszyme	64	106	5
vszyme	77	94	5
vszyme	71	228	5
vszyme	202	218	5
vszyme	78	137	5
vszyme	27	69	5
vszyme	103	191	5
vszyme	73	228	5
vszyme	81	102	5
vszyme	70	123	5
vszyme	124	176	5
vszyme	99	192	5
vszyme	98	111	5
vszyme	27	55	5
vszyme	33	57	5
vszyme	146	163	5
vszyme	99	118	5
vszyme	45	195	5
vszyme	121	166	5
vszyme	180	219	5
vszyme	59	200	5
vszyme	27	56	5
vszyme	90	110	5
vszyme	127	175	5
vszyme	27	137	5
vszyme	72	113	5
vszyme	32	67	5
vszyme	128	153	5
vszyme	184	207	5
vszyme	141	220	5
vszyme	66	228	5
vszyme	34	198	5
vszyme	176	220	5
vszyme	91	114	5
vszyme	175	219	5
vszyme	44	195	5
vszyme	196	222	5
vszyme	36	56	5
vszyme	134	180	5
vszyme	55	137	5
vszyme	105	179	5
vszyme	67	135	5
vszyme	181	219	5
vszyme	21	42	5
vszyme	78	111	5
vszyme	141	160	5
vszyme	96	120	5
vszyme	88	124	5
vszyme	24	55	5
vszyme	59	197	5
vszyme	63	143	5
vszyme	81	105	5
vszyme	34	195	5
vszyme	89	115	5
vszyme	74	130	5
vszyme	101	194	5
vszyme	189	202	5
vszyme	29	66	5
vszyme	146	172	5
vszyme	27	170	5
vszyme	74	126	5
vszyme	30	68	5
vszyme	153	173	5
vszyme	66	133	5
vszyme	171	198	5
vszyme	176	201	5
vszyme	24	191	4
vszyme	22	66	4
vszyme	194	208	4
vszyme	21	33	4
vszyme	188	205	4
vszyme	28	168	4
vszyme	134	181	4
vszyme	132	155	4
vszyme	166	223	4
vszyme	160	221	4
vszyme	88	110	4
vszyme	28	200	4
vszyme	128	163	4
vszyme	78	112	4
vszyme	113	127	4
vszyme	19	64	4
vszyme	81	104	4
vszyme	179	210	4
vszyme	181	211	4
vszyme	200	226	4
vszyme	116	133	4
vszyme	75	133	4
vszyme	193	205	4
vszyme	23	194	4
vszyme	100	134	4
vszyme	81	97	4
vszyme	182	222	4
vszyme	67	144	4
vszyme	131	154	4
vszyme	103	202	4
vszyme	195	210	4
vszyme	136	171	4
vszyme	183	214	4
vszyme	144	162	4
vszyme	30	169	4
vszyme	54	187	4
vszyme	16	101	4
vszyme	157	219	4
vszyme	26	196	4
vszyme	184	218	4
vszyme	122	143	4
vszyme	74	92	4
vszyme	60	171	4
vszyme	78	108	4
vszyme	147	169	4
vszyme	88	125	4
vszyme	53	170	4
vszyme	159	221	4
vszyme	17	30	4
vszyme	123	154	4
vszyme	79	169	4
vszyme	89	126	4
vszyme	130	150	4
vszyme	97	118	4
vszyme	31	190	4
vszyme	125	170	4
vszyme	152	170	4
vszyme	203	220	4
vszyme	80	104	4
vszyme	105	199	4
vszyme	46	201	4
vszyme	66	112	4
vszyme	112	129	4
vszyme	79	132	4
vszyme	122	164	4
vszyme	34	73	4
vszyme	134	201	4
vszyme	149	171	4
vszyme	186	213	4
vszyme	65	113	4
vszyme	110	195	4
vszyme	100	201	4
vszyme	125	161	4
vszyme	99	197	4
vszyme	17	37	4
vszyme	123	176	4
vszyme	27	168	4
vszyme	194	213	4
vszyme	99	123	4
vszyme	43	199	4
vszyme	175	198	4
vszyme	144	163	4
vszyme	120	144	4
vszyme	109	132	4
vszyme	105	195	4
vszyme	26	72	4
vszyme	76	176	4
vszyme	73	121	4
vszyme	28	70	4
vszyme	198	218	4
vszyme	158	182	4
vszyme	70	131	4
vszyme	31	168	4
vszyme	73	133	4
vszyme	152	214	4
vszyme	37	198	4
vszyme	90	127	4
vszyme	98	194	4
vszyme	59	137	4
vszyme	119	145	4
vszyme	34	170	4
vszyme	185	219	4
vszyme	80	131	4
vszyme	21	44	4
vszyme	68	124	4
vszyme	198	223	4
vszyme	18	61	4
vszyme	30	54	4
vszyme	35	170	4
vszyme	52	205	4
vszyme	142	221	4
vszyme	107	201	4
vszyme	138	160	4
vszyme	80	114	4
vszyme	68	176	4
vszyme	124	174	4
vszyme	24	67	4
vszyme	68	171	4
vszyme	19	31	4
vszyme	71	114	4
vszyme	153	217	4
vszyme	16	227	4
vszyme	186	219	4
vszyme	135	157	4
vszyme	74	228	4
vszyme	33	199	4
vszyme	69	169	4
vszyme	127	180	4
vszyme	26	172	4
vszyme	47	193	4
vszyme	35	227	4
vszyme	151	222	4
vszyme	33	64	4
vszyme	44	200	4
vszyme	28	167	4
vszyme	124	171	4
vszyme	55	227	4
vszyme	35	195	4
vszyme	93	130	4
vszyme	176	199	4
vszyme	181	206	4
vszyme	66	105	4
vszyme	32	200	4
vszyme	32	72	4
vszyme	20	196	4
vszyme	138	179	4
vszyme	186	223	4
vszyme	107	199	4
vszyme	191	207	4
vszyme	151	224	4
vszyme	126	153	4
vszyme	193	217	4
vszyme	140	174	4
vszyme	127	143	4
vszyme	100	133	4
vszyme	23	65	4
vszyme	131	159	4
vszyme	78	97	4
vszyme	183	212	4
vszyme	55	169	4
vszyme	30	227	4
vszyme	173	198	4
vszyme	171	200	4
vszyme	75	116	4
vszyme	128	144	4
vszyme	97	109	4
vszyme	148	171	4
vszyme	129	178	4
vszyme	81	112	4
vszyme	179	218	4
vszyme	188	211	4
vszyme	187	223	4
vszyme	148	222	4
vszyme	189	212	4
vszyme	110	179	4
vszyme	31	63	4
vszyme	158	184	4
vszyme	77	95	4
vszyme	193	213	4
vszyme	89	129	4
vszyme	116	132	4
vszyme	71	124	4
vszyme	65	176	4
vszyme	193	215	4
vszyme	65	178	4
vszyme	81	133	4
vszyme	68	181	4
vszyme	172	223	4
vszyme	20	36	4
vszyme	61	137	4
vszyme	73	126	4
vszyme	46	228	4
vszyme	83	128	4
vszyme	132	158	4
vszyme	76	96	4
vszyme	49	199	4
vszyme	122	142	4
vszyme	53	203	4
vszyme	142	160	4
vszyme	86	132	4
vszyme	164	194	4
vszyme	46	191	4
vszyme	27	141	4
vszyme	77	99	4
vszyme	81	179	4
vszyme	110	143	3
vszyme	20	191	3
vszyme	138	162	3
vszyme	143	166	3
vszyme	127	151	3
vszyme	199	225	3
vszyme	147	163	3
vszyme	33	63	3
vszyme	27	173	3
vszyme	47	191	3
vszyme	68	103	3
vszyme	20	56	3
vszyme	67	180	3
vszyme	60	135	3
vszyme	31	109	3
vszyme	99	195	3
vszyme	18	79	3
vszyme	154	218	3
vszyme	49	227	3
vszyme	57	134	3
vszyme	70	116	3
vszyme	99	113	3
vszyme	71	134	3
vszyme	113	176	3
vszyme	162	178	3
vszyme	26	188	3
vszyme	93	174	3
vszyme	152	167	3
vszyme	135	148	3
vszyme	168	219	3
vszyme	190	202	3
vszyme	23	57	3
vszyme	189	220	3
vszyme	31	54	3
vszyme	32	173	3
vszyme	63	165	3
vszyme	182	224	3
vszyme	25	144	3
vszyme	125	153	3
vszyme	151	213	3
vszyme	72	132	3
vszyme	58	109	3
vszyme	118	138	3
vszyme	68	175	3
vszyme	80	108	3
vszyme	30	46	3
vszyme	175	192	3
vszyme	170	200	3
vszyme	159	226	3
vszyme	71	116	3
vszyme	183	224	3
vszyme	172	199	3
vszyme	68	123	3
vszyme	67	176	3
vszyme	43	192	3
vszyme	72	108	3
vszyme	149	222	3
vszyme	69	88	3
vszyme	176	215	3
vszyme	126	164	3
vszyme	132	182	3
vszyme	51	172	3
vszyme	126	155	3
vszyme	46	169	3
vszyme	95	121	3
vszyme	127	182	3
vszyme	24	48	3
vszyme	62	227	3
vszyme	138	180	3
vszyme	34	50	3
vszyme	106	181	3
vszyme	16	61	3
vszyme	182	211	3
vszyme	129	182	3
vszyme	138	163	3
vszyme	199	224	3
vszyme	130	153	3
vszyme	170	197	3
vszyme	33	166	3
vszyme	17	62	3
vszyme	130	176	3
vszyme	129	141	3
vszyme	27	40	3
vszyme	178	219	3
vszyme	44	59	3
vszyme	66	89	3
vszyme	63	173	3
vszyme	31	175	3
vszyme	33	55	3
vszyme	81	192	3
vszyme	57	205	3
vszyme	207	223	3
vszyme	211	228	3
vszyme	96	126	3
vszyme	103	174	3
vszyme	31	194	3
vszyme	153	168	3
vszyme	140	158	3
vszyme	61	111	3
vszyme	80	99	3
vszyme	81	107	3
vszyme	123	149	3
vszyme	118	140	3
vszyme	107	193	3
vszyme	137	159	3
vszyme	202	224	3
vszyme	191	218	3
vszyme	95	125	3
vszyme	70	124	3
vszyme	72	115	3
vszyme	136	161	3
vszyme	70	142	3
vszyme	34	64	3
vszyme	135	179	3
vszyme	176	202	3
vszyme	163	220	3
vszyme	124	152	3
vszyme	136	158	3
vszyme	25	170	3
vszyme	107	202	3
vszyme	131	153	3
vszyme	148	224	3
vszyme	61	170	3
vszyme	28	180	3
vszyme	32	176	3
vszyme	40	199	3
vszyme	134	195	3
vszyme	73	112	3
vszyme	157	205	3
vszyme	167	201	3
vszyme	198	211	3
vszyme	26	197	3
vszyme	101	197	3
vszyme	28	113	3
vszyme	46	197	3
vszyme	152	166	3
vszyme	161	217	3
vszyme	62	141	3
vszyme	72	116	3
vszyme	61	195	3
vszyme	45	197	3
vszyme	173	202	3
vszyme	61	166	3
vszyme	18	45	3
vszyme	84	96	3
vszyme	184	209	3
vszyme	128	183	3
vszyme	92	111	3
vszyme	123	162	3
vszyme	124	170	3
vszyme	87	116	3
vszyme	27	138	3
vszyme	64	165	3
vszyme	185	210	3
vszyme	69	112	3
vszyme	17	193	3
vszyme	153	221	3
vszyme	177	193	3
vszyme	182	219	3
vszyme	43	227	3
vszyme	106	180	3
vszyme	93	108	3
vszyme	168	214	3
vszyme	34	54	3
vszyme	78	114	3
vszyme	147	179	3
vszyme	165	194	3
vszyme	63	181	3
vszyme	179	217	3
vszyme	142	170	3
vszyme	158	221	3
vszyme	131	181	3
vszyme	100	196	3
vszyme	175	202	3
vszyme	103	122	3
vszyme	182	194	3
vszyme	53	109	3
vszyme	56	109	3
vszyme	139	163	3
vszyme	59	201	3
vszyme	84	109	3
vszyme	200	224	3
vszyme	109	195	3
vszyme	123	165	3
vszyme	21	37	3
vszyme	87	127	3
vszyme	150	175	3
vszyme	89	116	3
vszyme	104	182	3
vszyme	32	66	3
vszyme	29	63	3
vszyme	14	31	3
vszyme	128	152	3
vszyme	125	160	3
vszyme	39	226	3
vszyme	72	227	3
vszyme	24	196	3
vszyme	41	195	3
vszyme	99	131	3
vszyme	62	138	3
vszyme	90	228	3
vszyme	76	116	3
vszyme	94	113	3
vszyme	16	76	3
vszyme	34	202	3
vszyme	130	158	3
vszyme	127	162	3
vszyme	80	132	3
vszyme	97	117	3
vszyme	133	195	3
vszyme	128	147	3
vszyme	134	182	3
vszyme	77	138	3
vszyme	124	179	3
vszyme	189	204	3
vszyme	183	206	3
vszyme	198	226	3
vszyme	84	118	3
vszyme	59	167	3
vszyme	60	169	3
vszyme	46	171	3
vszyme	136	176	3
vszyme	112	130	3
vszyme	99	115	3
vszyme	169	194	3
vszyme	101	113	3
vszyme	31	197	3
vszyme	101	131	3
vszyme	64	179	3
vszyme	72	134	3
vszyme	80	119	3
vszyme	91	109	3
vszyme	195	219	3
vszyme	89	112	3
vszyme	163	185	3
vszyme	26	110	3
vszyme	74	118	3
vszyme	97	120	3
vszyme	18	37	3
vszyme	100	202	3
vszyme	142	222	3
vszyme	66	131	3
vszyme	101	174	3
vszyme	150	224	3
vszyme	74	134	3
vszyme	29	67	3
vszyme	97	122	3
vszyme	86	113	3
vszyme	172	201	3
vszyme	88	116	3
vszyme	67	124	3
vszyme	69	106	3
vszyme	77	114	3
vszyme	79	108	3
vszyme	67	204	3
vszyme	76	99	3
vszyme	148	174	3
vszyme	60	173	3
vszyme	46	167	3
vszyme	123	164	3
vszyme	201	218	3
vszyme	88	127	3
vszyme	87	126	3
vszyme	67	117	3
vszyme	22	168	3
vszyme	62	179	3
vszyme	105	133	3
vszyme	39	225	3
vszyme	56	202	3
vszyme	184	214	3
vszyme	52	66	3
vszyme	167	222	3
vszyme	136	174	3
vszyme	67	103	3
vszyme	178	194	3
vszyme	126	176	3
vszyme	125	177	3
vszyme	34	175	3
vszyme	62	198	3
vszyme	89	101	3
vszyme	71	229	3
vszyme	66	118	3
vszyme	160	183	3
vszyme	103	183	3
vszyme	67	120	3
vszyme	75	125	3
vszyme	50	205	3
vszyme	85	118	3
vszyme	148	162	3
vszyme	159	218	3
vszyme	106	192	3
vszyme	63	107	3
vszyme	156	223	3
vszyme	185	207	3
vszyme	55	201	3
vszyme	62	175	3
vszyme	143	162	3
vszyme	31	179	3
vszyme	171	218	3
vszyme	15	31	3
vszyme	133	149	3
vszyme	146	173	3
vszyme	188	206	3
vszyme	164	208	3
vszyme	58	137	3
vszyme	166	211	3
vszyme	63	179	3
vszyme	151	169	3
vszyme	29	198	3
vszyme	106	214	3
vszyme	102	125	3
vszyme	103	120	3
vszyme	120	146	3
vszyme	110	129	3
vszyme	188	221	3
vszyme	203	221	3
vszyme	21	45	3
vszyme	85	134	3
vszyme	62	134	3
vszyme	34	200	3
vszyme	52	72	3
vszyme	87	125	3
vszyme	67	116	3
vszyme	105	204	3
vszyme	102	132	3
vszyme	73	108	3
vszyme	29	57	3
vszyme	101	134	3
vszyme	145	161	3
vszyme	20	192	3
vszyme	73	131	3
vszyme	128	158	3
vszyme	22	195	3
vszyme	180	211	2
vszyme	123	155	2
vszyme	169	184	2
vszyme	81	101	2
vszyme	31	189	2
vszyme	59	228	2
vszyme	81	214	2
vszyme	136	157	2
vszyme	83	107	2
vszyme	152	208	2
vszyme	126	145	2
vszyme	193	209	2
vszyme	25	175	2
vszyme	96	228	2
vszyme	16	82	2
vszyme	77	228	2
vszyme	32	183	2
vszyme	38	195	2
vszyme	26	146	2
vszyme	46	182	2
vszyme	66	120	2
vszyme	102	139	2
vszyme	39	192	2
vszyme	174	199	2
vszyme	120	140	2
vszyme	15	80	2
vszyme	128	145	2
vszyme	77	136	2
vszyme	175	195	2
vszyme	47	168	2
vszyme	100	157	2
vszyme	104	117	2
vszyme	34	177	2
vszyme	104	199	2
vszyme	63	133	2
vszyme	109	129	2
vszyme	60	110	2
vszyme	124	196	2
vszyme	152	219	2
vszyme	114	136	2
vszyme	57	207	2
vszyme	104	137	2
vszyme	189	206	2
vszyme	177	212	2
vszyme	62	199	2
vszyme	76	132	2
vszyme	21	48	2
vszyme	189	215	2
vszyme	112	128	2
vszyme	110	180	2
vszyme	160	180	2
vszyme	75	179	2
vszyme	147	173	2
vszyme	88	113	2
vszyme	85	101	2
vszyme	59	141	2
vszyme	17	192	2
vszyme	31	195	2
vszyme	122	171	2
vszyme	44	168	2
vszyme	63	142	2
vszyme	82	132	2
vszyme	68	128	2
vszyme	171	226	2
vszyme	188	219	2
vszyme	162	223	2
vszyme	28	75	2
vszyme	145	181	2
vszyme	151	227	2
vszyme	152	213	2
vszyme	15	77	2
vszyme	60	174	2
vszyme	123	167	2
vszyme	185	215	2
vszyme	100	180	2
vszyme	111	140	2
vszyme	150	173	2
vszyme	164	177	2
vszyme	24	137	2
vszyme	134	214	2
vszyme	56	140	2
vszyme	130	226	2
vszyme	67	105	2
vszyme	145	221	2
vszyme	84	103	2
vszyme	114	190	2
vszyme	126	182	2
vszyme	81	175	2
vszyme	177	194	2
vszyme	33	190	2
vszyme	82	95	2
vszyme	30	101	2
vszyme	168	226	2
vszyme	126	177	2
vszyme	143	170	2
vszyme	154	215	2
vszyme	30	201	2
vszyme	126	161	2
vszyme	93	129	2
vszyme	32	179	2
vszyme	84	113	2
vszyme	57	202	2
vszyme	154	168	2
vszyme	78	167	2
vszyme	97	115	2
vszyme	210	229	2
vszyme	150	187	2
vszyme	65	131	2
vszyme	27	75	2
vszyme	147	219	2
vszyme	77	108	2
vszyme	78	133	2
vszyme	132	161	2
vszyme	73	102	2
vszyme	56	204	2
vszyme	53	110	2
vszyme	167	227	2
vszyme	138	173	2
vszyme	62	113	2
vszyme	180	217	2
vszyme	27	186	2
vszyme	132	196	2
vszyme	72	117	2
vszyme	146	164	2
vszyme	65	117	2
vszyme	16	42	2
vszyme	183	217	2
vszyme	79	137	2
vszyme	113	201	2
vszyme	98	129	2
vszyme	171	220	2
vszyme	120	179	2
vszyme	173	209	2
vszyme	36	58	2
vszyme	35	55	2
vszyme	71	102	2
vszyme	21	63	2
vszyme	22	189	2
vszyme	101	119	2
vszyme	174	218	2
vszyme	57	201	2
vszyme	176	206	2
vszyme	81	178	2
vszyme	144	172	2
vszyme	78	140	2
vszyme	86	116	2
vszyme	63	110	2
vszyme	27	39	2
vszyme	32	221	2
vszyme	62	172	2
vszyme	19	85	2
vszyme	58	135	2
vszyme	109	197	2
vszyme	41	120	2
vszyme	177	222	2
vszyme	110	167	2
vszyme	131	180	2
vszyme	147	162	2
vszyme	72	171	2
vszyme	26	42	2
vszyme	72	126	2
vszyme	172	192	2
vszyme	76	115	2
vszyme	30	74	2
vszyme	176	193	2
vszyme	65	88	2
vszyme	128	150	2
vszyme	19	195	2
vszyme	100	204	2
vszyme	31	108	2
vszyme	105	140	2
vszyme	106	204	2
vszyme	32	51	2
vszyme	67	94	2
vszyme	74	99	2
vszyme	30	174	2
vszyme	79	178	2
vszyme	59	109	2
vszyme	60	111	2
vszyme	190	221	2
vszyme	54	135	2
vszyme	156	210	2
vszyme	130	198	2
vszyme	30	70	2
vszyme	28	187	2
vszyme	31	229	2
vszyme	62	109	2
vszyme	189	214	2
vszyme	169	222	2
vszyme	22	83	2
vszyme	63	182	2
vszyme	151	176	2
vszyme	22	196	2
vszyme	110	126	2
vszyme	122	176	2
vszyme	67	165	2
vszyme	78	95	2
vszyme	65	129	2
vszyme	60	196	2
vszyme	177	204	2
vszyme	31	44	2
vszyme	175	211	2
vszyme	32	198	2
vszyme	181	210	2
vszyme	78	104	2
vszyme	68	184	2
vszyme	20	78	2
vszyme	134	219	2
vszyme	63	114	2
vszyme	147	165	2
vszyme	88	121	2
vszyme	102	190	2
vszyme	168	195	2
vszyme	182	225	2
vszyme	53	188	2
vszyme	92	114	2
vszyme	80	140	2
vszyme	16	111	2
vszyme	96	199	2
vszyme	75	109	2
vszyme	2	23	2
vszyme	80	167	2
vszyme	72	128	2
vszyme	101	178	2
vszyme	74	177	2
vszyme	152	175	2
vszyme	36	57	2
vszyme	165	223	2
vszyme	177	218	2
vszyme	123	175	2
vszyme	186	211	2
vszyme	97	130	2
vszyme	16	79	2
vszyme	181	224	2
vszyme	152	228	2
vszyme	29	169	2
vszyme	79	228	2
vszyme	107	129	2
vszyme	167	208	2
vszyme	61	139	2
vszyme	146	174	2
vszyme	66	125	2
vszyme	67	183	2
vszyme	106	134	2
vszyme	65	84	2
vszyme	27	112	2
vszyme	54	202	2
vszyme	155	223	2
vszyme	154	176	2
vszyme	73	89	2
vszyme	102	143	2
vszyme	33	201	2
vszyme	188	216	2
vszyme	176	212	2
vszyme	80	177	2
vszyme	178	223	2
vszyme	75	173	2
vszyme	105	177	2
vszyme	20	175	2
vszyme	19	56	2
vszyme	21	72	2
vszyme	74	88	2
vszyme	29	69	2
vszyme	73	229	2
vszyme	93	195	2
vszyme	31	66	2
vszyme	65	116	2
vszyme	189	218	2
vszyme	66	116	2
vszyme	53	226	2
vszyme	121	155	2
vszyme	24	46	2
vszyme	111	134	2
vszyme	69	123	2
vszyme	167	194	2
vszyme	68	220	2
vszyme	157	217	2
vszyme	142	202	2
vszyme	31	198	2
vszyme	74	110	2
vszyme	122	168	2
vszyme	50	204	2
vszyme	101	128	2
vszyme	75	96	2
vszyme	161	185	2
vszyme	180	209	2
vszyme	61	169	2
vszyme	179	205	2
vszyme	135	151	2
vszyme	97	170	2
vszyme	126	175	2
vszyme	37	168	2
vszyme	110	168	2
vszyme	16	193	2
vszyme	63	163	2
vszyme	150	170	2
vszyme	64	120	2
vszyme	67	193	2
vszyme	24	71	2
vszyme	72	127	2
vszyme	93	131	2
vszyme	34	138	2
vszyme	19	88	2
vszyme	15	78	2
vszyme	210	227	2
vszyme	118	160	2
vszyme	147	221	2
vszyme	115	141	2
vszyme	31	107	2
vszyme	159	179	2
vszyme	101	182	2
vszyme	112	125	2
vszyme	79	177	2
vszyme	143	223	2
vszyme	115	166	2
vszyme	19	77	2
vszyme	177	214	2
vszyme	123	171	2
vszyme	69	180	2
vszyme	64	115	2
vszyme	44	212	2
vszyme	169	209	2
vszyme	103	180	2
vszyme	109	143	2
vszyme	79	131	2
vszyme	81	211	2
vszyme	40	103	2
vszyme	83	130	2
vszyme	71	96	2
vszyme	25	109	2
vszyme	48	202	2
vszyme	22	102	2
vszyme	145	166	2
vszyme	77	143	2
vszyme	28	152	2
vszyme	159	215	2
vszyme	190	213	2
vszyme	70	175	2
vszyme	29	173	2
vszyme	106	195	2
vszyme	41	73	2
vszyme	122	140	2
vszyme	186	222	2
vszyme	150	214	2
vszyme	110	213	2
vszyme	152	165	2
vszyme	69	181	2
vszyme	116	168	2
vszyme	78	119	2
vszyme	24	229	2
vszyme	85	113	2
vszyme	110	201	2
vszyme	166	207	2
vszyme	25	141	2
vszyme	33	192	2
vszyme	63	113	2
vszyme	28	74	2
vszyme	49	65	2
vszyme	18	88	2
vszyme	58	196	2
vszyme	135	228	2
vszyme	100	173	2
vszyme	49	186	2
vszyme	104	203	2
vszyme	109	145	2
vszyme	27	143	2
vszyme	171	222	2
vszyme	91	129	2
vszyme	27	124	2
vszyme	24	176	2
vszyme	50	137	2
vszyme	81	212	2
vszyme	140	171	2
[truncated: 2,012 more rows]
