# Supplementary material for: Identifying proximal RNA interactions from cDNA-encoded crosslinks with ShapeJumper
Source: PLoS Comput Biol. 2021 Dec 14;17(12):e1009632. doi: 10.1371/journal.pcbi.1009632 (PMC8670686; doi:10.1371/journal.pcbi.1009632)
Supplement: S1 Data — (ZIP) [file pcbi.1009632.s006.zip › ShapeJumper_DATA/Raw_Deletions/VS/IA-VS-Replicate2__Merged_NoCircDels_MaxInsertLimit10_NoAmbig_DelSiteExactMatch_deletions.txt]

Total Reads Aligned:809786	Total Deletions:6543.0
vszyme	134	167	1010
vszyme	134	168	555
vszyme	134	165	268
vszyme	134	166	198
vszyme	133	167	179
vszyme	27	59	162
vszyme	133	168	139
vszyme	28	59	101
vszyme	134	170	97
vszyme	135	168	97
vszyme	27	61	75
vszyme	130	168	74
vszyme	135	167	66
vszyme	133	165	61
vszyme	27	62	58
vszyme	134	173	56
vszyme	134	163	53
vszyme	138	165	47
vszyme	135	166	44
vszyme	135	165	43
vszyme	134	164	38
vszyme	131	160	36
vszyme	63	228	35
vszyme	141	161	35
vszyme	150	220	32
vszyme	151	220	31
vszyme	202	219	29
vszyme	132	166	28
vszyme	134	172	27
vszyme	138	168	27
vszyme	133	173	26
vszyme	130	165	25
vszyme	132	169	24
vszyme	81	96	23
vszyme	131	169	23
vszyme	32	56	23
vszyme	168	220	22
vszyme	201	222	22
vszyme	27	58	21
vszyme	135	163	21
vszyme	30	228	21
vszyme	199	222	21
vszyme	24	59	21
vszyme	129	160	20
vszyme	132	159	20
vszyme	27	65	19
vszyme	72	228	18
vszyme	28	62	18
vszyme	135	164	18
vszyme	25	59	17
vszyme	43	228	17
vszyme	30	59	17
vszyme	29	228	17
vszyme	149	219	17
vszyme	131	161	17
vszyme	130	169	17
vszyme	32	59	17
vszyme	28	228	16
vszyme	131	171	16
vszyme	196	220	16
vszyme	34	56	15
vszyme	133	170	15
vszyme	128	168	14
vszyme	146	167	14
vszyme	183	198	14
vszyme	134	162	13
vszyme	131	170	13
vszyme	132	171	12
vszyme	24	61	12
vszyme	51	228	12
vszyme	26	61	11
vszyme	59	228	11
vszyme	151	221	11
vszyme	31	228	11
vszyme	133	172	11
vszyme	197	222	11
vszyme	148	220	11
vszyme	139	162	11
vszyme	152	221	10
vszyme	36	228	10
vszyme	201	223	10
vszyme	147	160	10
vszyme	66	228	10
vszyme	27	66	10
vszyme	140	169	9
vszyme	135	156	9
vszyme	159	220	9
vszyme	29	56	9
vszyme	136	165	9
vszyme	150	223	8
vszyme	24	228	8
vszyme	34	59	8
vszyme	25	62	8
vszyme	144	160	8
vszyme	136	168	8
vszyme	130	171	8
vszyme	130	163	8
vszyme	32	54	8
vszyme	151	223	8
vszyme	30	61	8
vszyme	28	58	8
vszyme	133	162	8
vszyme	30	58	8
vszyme	71	228	7
vszyme	184	222	7
vszyme	34	60	7
vszyme	30	227	7
vszyme	196	222	7
vszyme	19	228	7
vszyme	150	219	7
vszyme	151	222	7
vszyme	25	60	7
vszyme	165	220	7
vszyme	33	227	7
vszyme	40	227	6
vszyme	137	166	6
vszyme	26	60	6
vszyme	129	162	6
vszyme	29	60	6
vszyme	136	169	6
vszyme	129	163	6
vszyme	139	166	6
vszyme	184	200	6
vszyme	182	222	6
vszyme	197	219	6
vszyme	32	62	6
vszyme	146	165	6
vszyme	152	168	6
vszyme	141	168	6
vszyme	131	163	6
vszyme	81	93	6
vszyme	196	221	6
vszyme	31	58	6
vszyme	72	229	6
vszyme	51	229	6
vszyme	157	220	6
vszyme	127	167	6
vszyme	141	165	5
vszyme	146	168	5
vszyme	201	219	5
vszyme	159	173	5
vszyme	159	218	5
vszyme	136	163	5
vszyme	74	228	5
vszyme	137	164	5
vszyme	24	62	5
vszyme	55	227	5
vszyme	144	162	5
vszyme	137	221	5
vszyme	132	151	5
vszyme	147	165	5
vszyme	46	228	5
vszyme	195	220	5
vszyme	146	171	5
vszyme	146	163	5
vszyme	167	219	5
vszyme	184	204	5
vszyme	147	171	4
vszyme	198	223	4
vszyme	50	228	4
vszyme	148	169	4
vszyme	164	213	4
vszyme	131	174	4
vszyme	131	162	4
vszyme	127	168	4
vszyme	141	220	4
vszyme	43	229	4
vszyme	170	220	4
vszyme	138	169	4
vszyme	133	161	4
vszyme	137	159	4
vszyme	128	152	4
vszyme	129	170	4
vszyme	81	99	4
vszyme	26	64	4
vszyme	177	221	4
vszyme	184	198	4
vszyme	185	198	4
vszyme	127	228	4
vszyme	132	164	4
vszyme	134	156	4
vszyme	203	219	4
vszyme	128	165	4
vszyme	19	39	4
vszyme	146	162	4
vszyme	22	59	4
vszyme	54	201	4
vszyme	31	56	4
vszyme	113	127	4
vszyme	127	165	4
vszyme	133	154	4
vszyme	183	200	4
vszyme	129	166	4
vszyme	141	159	4
vszyme	149	223	4
vszyme	148	221	4
vszyme	124	173	4
vszyme	150	218	4
vszyme	200	223	4
vszyme	128	169	4
vszyme	154	220	4
vszyme	180	219	4
vszyme	144	221	3
vszyme	129	164	3
vszyme	144	167	3
vszyme	131	158	3
vszyme	158	221	3
vszyme	136	173	3
vszyme	154	173	3
vszyme	143	174	3
vszyme	184	223	3
vszyme	27	228	3
vszyme	150	168	3
vszyme	113	133	3
vszyme	127	160	3
vszyme	184	199	3
vszyme	24	58	3
vszyme	30	57	3
vszyme	131	159	3
vszyme	177	220	3
vszyme	139	164	3
vszyme	135	228	3
vszyme	202	226	3
vszyme	167	222	3
vszyme	199	219	3
vszyme	148	222	3
vszyme	181	218	3
vszyme	31	55	3
vszyme	40	205	3
vszyme	62	228	3
vszyme	181	223	3
vszyme	72	204	3
vszyme	30	103	3
vszyme	138	160	3
vszyme	166	222	3
vszyme	29	63	3
vszyme	179	218	3
vszyme	129	147	3
vszyme	88	228	3
vszyme	132	172	3
vszyme	175	219	3
vszyme	31	54	3
vszyme	73	88	3
vszyme	148	223	3
vszyme	116	133	3
vszyme	22	223	3
vszyme	34	191	3
vszyme	167	208	3
vszyme	149	169	3
vszyme	71	229	3
vszyme	152	166	3
vszyme	135	173	3
vszyme	124	168	3
vszyme	133	155	3
vszyme	148	219	3
vszyme	146	170	3
vszyme	166	220	3
vszyme	138	171	3
vszyme	136	171	3
vszyme	196	211	3
vszyme	36	59	3
vszyme	202	223	3
vszyme	157	219	3
vszyme	157	226	3
vszyme	172	223	3
vszyme	72	227	3
vszyme	182	205	3
vszyme	134	160	3
vszyme	177	200	3
vszyme	63	229	3
vszyme	132	176	3
vszyme	147	169	3
vszyme	171	220	3
vszyme	70	227	3
vszyme	158	220	3
vszyme	130	173	3
vszyme	172	222	3
vszyme	27	69	3
vszyme	127	166	3
vszyme	162	219	3
vszyme	138	157	3
vszyme	50	229	3
vszyme	153	221	3
vszyme	126	154	3
vszyme	185	200	3
vszyme	198	226	3
vszyme	116	129	3
vszyme	29	57	3
vszyme	179	223	3
vszyme	30	229	3
vszyme	150	224	3
vszyme	27	56	3
vszyme	177	198	2
vszyme	181	220	2
vszyme	141	223	2
vszyme	140	166	2
vszyme	201	218	2
vszyme	147	214	2
vszyme	138	162	2
vszyme	137	169	2
vszyme	149	225	2
vszyme	171	222	2
vszyme	35	81	2
vszyme	178	219	2
vszyme	129	157	2
vszyme	156	210	2
vszyme	15	72	2
vszyme	24	227	2
vszyme	31	229	2
vszyme	180	218	2
vszyme	77	96	2
vszyme	151	202	2
vszyme	140	161	2
vszyme	99	120	2
vszyme	136	156	2
vszyme	160	210	2
vszyme	204	218	2
vszyme	32	50	2
vszyme	183	220	2
vszyme	144	166	2
vszyme	211	228	2
vszyme	141	162	2
vszyme	65	227	2
vszyme	27	68	2
vszyme	31	60	2
vszyme	152	219	2
vszyme	201	227	2
vszyme	19	61	2
vszyme	159	174	2
vszyme	27	44	2
vszyme	112	126	2
vszyme	26	67	2
vszyme	149	171	2
vszyme	160	201	2
vszyme	181	226	2
vszyme	22	62	2
vszyme	17	59	2
vszyme	185	205	2
vszyme	187	214	2
vszyme	170	219	2
vszyme	147	221	2
vszyme	185	201	2
vszyme	36	229	2
vszyme	199	225	2
vszyme	165	225	2
vszyme	142	160	2
vszyme	82	105	2
vszyme	129	155	2
vszyme	185	222	2
vszyme	194	222	2
vszyme	19	89	2
vszyme	38	201	2
vszyme	175	220	2
vszyme	183	197	2
vszyme	47	77	2
vszyme	31	64	2
vszyme	150	212	2
vszyme	127	170	2
vszyme	82	96	2
vszyme	152	167	2
vszyme	136	158	2
vszyme	23	57	2
vszyme	153	217	2
vszyme	25	223	2
vszyme	128	147	2
vszyme	28	57	2
vszyme	151	178	2
vszyme	27	43	2
vszyme	173	219	2
vszyme	133	175	2
vszyme	146	166	2
vszyme	146	221	2
vszyme	142	162	2
vszyme	24	55	2
vszyme	16	227	2
vszyme	178	216	2
vszyme	29	58	2
vszyme	28	41	2
vszyme	130	157	2
vszyme	42	226	2
vszyme	73	228	2
vszyme	138	214	2
vszyme	164	219	2
vszyme	126	157	2
vszyme	35	227	2
vszyme	123	142	2
vszyme	124	160	2
vszyme	133	156	2
vszyme	25	63	2
vszyme	147	218	2
vszyme	143	162	2
vszyme	68	112	2
vszyme	94	127	2
vszyme	17	77	2
vszyme	176	220	2
vszyme	99	115	2
vszyme	181	200	2
vszyme	87	229	2
vszyme	146	169	2
vszyme	81	118	2
vszyme	143	164	2
vszyme	38	226	2
vszyme	154	168	2
vszyme	45	97	2
vszyme	19	40	2
vszyme	30	62	2
vszyme	149	222	2
vszyme	6	26	2
vszyme	26	227	2
vszyme	22	66	2
vszyme	33	55	2
vszyme	150	225	2
vszyme	138	173	2
vszyme	125	159	2
vszyme	16	79	2
vszyme	137	155	2
vszyme	160	217	2
vszyme	161	222	2
vszyme	138	158	2
vszyme	201	216	2
vszyme	18	76	2
vszyme	187	218	2
vszyme	137	163	2
vszyme	91	120	2
vszyme	28	227	2
vszyme	140	164	2
vszyme	197	224	2
vszyme	34	193	2
vszyme	145	161	2
vszyme	201	228	2
vszyme	184	221	2
vszyme	185	210	2
vszyme	26	222	2
vszyme	130	161	2
vszyme	26	63	2
vszyme	154	221	2
vszyme	159	221	2
vszyme	145	168	2
vszyme	123	154	2
vszyme	79	92	2
vszyme	138	219	2
vszyme	133	159	2
vszyme	17	80	2
vszyme	183	218	2
vszyme	132	160	2
vszyme	182	219	2
vszyme	43	227	2
vszyme	40	79	2
vszyme	2	26	2
vszyme	24	70	2
vszyme	150	200	2
vszyme	140	228	2
vszyme	156	219	2
vszyme	34	54	2
vszyme	202	220	2
vszyme	116	144	1
vszyme	142	223	1
vszyme	186	199	1
vszyme	67	201	1
vszyme	147	222	1
vszyme	134	151	1
vszyme	143	158	1
vszyme	164	197	1
vszyme	185	224	1
vszyme	127	152	1
vszyme	46	59	1
vszyme	128	150	1
vszyme	193	217	1
vszyme	81	144	1
vszyme	143	216	1
vszyme	135	152	1
vszyme	24	229	1
vszyme	35	89	1
vszyme	169	217	1
vszyme	16	113	1
vszyme	130	158	1
vszyme	15	37	1
vszyme	63	227	1
vszyme	90	110	1
vszyme	180	224	1
vszyme	22	71	1
vszyme	127	151	1
vszyme	24	43	1
vszyme	19	109	1
vszyme	71	96	1
vszyme	157	214	1
vszyme	36	114	1
vszyme	132	213	1
vszyme	158	207	1
vszyme	155	219	1
vszyme	15	109	1
vszyme	17	96	1
vszyme	174	229	1
vszyme	16	117	1
vszyme	181	204	1
vszyme	167	197	1
vszyme	138	170	1
vszyme	77	228	1
vszyme	129	206	1
vszyme	156	218	1
vszyme	19	101	1
vszyme	51	204	1
vszyme	29	204	1
vszyme	75	132	1
vszyme	134	221	1
vszyme	91	229	1
vszyme	145	182	1
vszyme	177	215	1
vszyme	19	60	1
vszyme	53	109	1
vszyme	130	152	1
vszyme	126	153	1
vszyme	25	43	1
vszyme	24	65	1
vszyme	32	192	1
vszyme	122	173	1
vszyme	135	147	1
vszyme	20	59	1
vszyme	33	63	1
vszyme	41	56	1
vszyme	126	161	1
vszyme	183	212	1
vszyme	87	132	1
vszyme	141	173	1
vszyme	137	224	1
vszyme	157	198	1
vszyme	27	73	1
vszyme	139	163	1
vszyme	168	187	1
vszyme	152	225	1
vszyme	177	207	1
vszyme	27	75	1
vszyme	186	222	1
vszyme	130	144	1
vszyme	145	167	1
vszyme	21	82	1
vszyme	146	200	1
vszyme	150	214	1
vszyme	128	153	1
vszyme	191	221	1
vszyme	134	205	1
vszyme	15	80	1
vszyme	35	107	1
vszyme	105	133	1
vszyme	37	204	1
vszyme	127	143	1
vszyme	140	204	1
vszyme	189	214	1
vszyme	112	129	1
vszyme	169	222	1
vszyme	81	133	1
vszyme	78	228	1
vszyme	147	223	1
vszyme	134	150	1
vszyme	141	183	1
vszyme	145	183	1
vszyme	183	206	1
vszyme	191	209	1
vszyme	15	174	1
vszyme	124	158	1
vszyme	68	84	1
vszyme	51	72	1
vszyme	45	101	1
vszyme	108	127	1
vszyme	65	196	1
vszyme	20	79	1
vszyme	32	223	1
vszyme	148	176	1
vszyme	168	217	1
vszyme	30	65	1
vszyme	50	62	1
vszyme	161	176	1
vszyme	148	196	1
vszyme	202	225	1
vszyme	21	227	1
vszyme	23	63	1
vszyme	51	105	1
vszyme	165	219	1
vszyme	151	176	1
vszyme	132	155	1
vszyme	34	73	1
vszyme	160	178	1
vszyme	80	115	1
vszyme	179	192	1
vszyme	96	126	1
vszyme	203	220	1
vszyme	33	225	1
vszyme	27	41	1
vszyme	206	225	1
vszyme	181	219	1
vszyme	172	219	1
vszyme	35	61	1
vszyme	97	152	1
vszyme	44	219	1
vszyme	170	195	1
vszyme	53	77	1
vszyme	80	116	1
vszyme	42	101	1
vszyme	74	99	1
vszyme	169	228	1
vszyme	150	206	1
vszyme	170	228	1
vszyme	62	84	1
vszyme	30	158	1
vszyme	28	56	1
vszyme	20	102	1
vszyme	17	41	1
vszyme	141	170	1
vszyme	213	225	1
vszyme	49	87	1
vszyme	200	217	1
vszyme	175	211	1
vszyme	166	223	1
vszyme	172	227	1
vszyme	160	221	1
vszyme	39	93	1
vszyme	22	109	1
vszyme	27	107	1
vszyme	100	173	1
vszyme	132	178	1
vszyme	33	60	1
vszyme	23	67	1
vszyme	206	223	1
vszyme	110	227	1
vszyme	49	227	1
vszyme	118	205	1
vszyme	25	66	1
vszyme	139	172	1
vszyme	105	173	1
vszyme	153	199	1
vszyme	107	160	1
vszyme	66	80	1
vszyme	177	204	1
vszyme	21	77	1
vszyme	128	163	1
vszyme	93	228	1
vszyme	161	218	1
vszyme	82	97	1
vszyme	33	53	1
vszyme	199	211	1
vszyme	125	160	1
vszyme	173	226	1
vszyme	189	215	1
vszyme	20	86	1
vszyme	34	204	1
vszyme	142	221	1
vszyme	28	75	1
vszyme	173	197	1
vszyme	73	209	1
vszyme	135	221	1
vszyme	147	173	1
vszyme	78	137	1
vszyme	191	216	1
vszyme	70	85	1
vszyme	46	223	1
vszyme	51	114	1
vszyme	135	148	1
vszyme	35	53	1
vszyme	77	105	1
vszyme	29	229	1
vszyme	68	87	1
vszyme	101	123	1
vszyme	122	229	1
vszyme	37	201	1
vszyme	163	219	1
vszyme	30	64	1
vszyme	60	78	1
vszyme	43	223	1
vszyme	140	171	1
vszyme	19	37	1
vszyme	142	161	1
vszyme	186	205	1
vszyme	100	156	1
vszyme	110	133	1
vszyme	25	64	1
vszyme	174	196	1
vszyme	36	227	1
vszyme	15	97	1
vszyme	157	212	1
vszyme	160	175	1
vszyme	75	93	1
vszyme	79	115	1
vszyme	200	214	1
vszyme	35	192	1
vszyme	140	176	1
vszyme	141	202	1
vszyme	31	61	1
vszyme	120	192	1
vszyme	20	43	1
vszyme	57	118	1
vszyme	102	162	1
vszyme	180	197	1
vszyme	65	79	1
vszyme	81	120	1
vszyme	142	159	1
vszyme	19	72	1
vszyme	25	72	1
vszyme	150	205	1
vszyme	16	76	1
vszyme	39	205	1
vszyme	144	207	1
vszyme	163	204	1
vszyme	129	146	1
vszyme	134	219	1
vszyme	53	137	1
vszyme	18	227	1
vszyme	30	49	1
vszyme	20	41	1
vszyme	43	143	1
vszyme	25	41	1
vszyme	130	147	1
vszyme	16	111	1
vszyme	167	223	1
vszyme	131	175	1
vszyme	77	94	1
vszyme	33	61	1
vszyme	59	227	1
vszyme	35	109	1
vszyme	34	64	1
vszyme	145	220	1
vszyme	28	200	1
vszyme	78	202	1
vszyme	69	91	1
vszyme	75	109	1
vszyme	25	54	1
vszyme	24	98	1
vszyme	33	82	1
vszyme	192	204	1
vszyme	90	107	1
vszyme	18	79	1
vszyme	93	112	1
vszyme	52	192	1
vszyme	176	227	1
vszyme	81	104	1
vszyme	135	149	1
vszyme	125	161	1
vszyme	66	118	1
vszyme	168	219	1
vszyme	144	168	1
vszyme	142	220	1
vszyme	193	208	1
vszyme	67	226	1
vszyme	197	225	1
vszyme	181	211	1
vszyme	79	96	1
vszyme	78	136	1
vszyme	138	223	1
vszyme	198	212	1
vszyme	57	76	1
vszyme	146	177	1
vszyme	136	157	1
vszyme	200	226	1
vszyme	78	91	1
vszyme	19	112	1
vszyme	146	159	1
vszyme	125	169	1
vszyme	214	229	1
vszyme	168	183	1
vszyme	122	228	1
vszyme	177	226	1
vszyme	123	167	1
vszyme	122	153	1
vszyme	44	192	1
vszyme	124	169	1
vszyme	74	140	1
vszyme	116	141	1
vszyme	142	212	1
vszyme	160	207	1
vszyme	38	103	1
vszyme	146	172	1
vszyme	131	153	1
vszyme	19	38	1
vszyme	82	127	1
vszyme	153	193	1
vszyme	146	190	1
vszyme	131	176	1
vszyme	145	173	1
vszyme	126	174	1
vszyme	77	118	1
vszyme	36	226	1
vszyme	141	160	1
vszyme	148	224	1
vszyme	182	199	1
vszyme	147	168	1
vszyme	37	56	1
vszyme	186	211	1
vszyme	183	214	1
vszyme	148	170	1
vszyme	75	133	1
vszyme	139	208	1
vszyme	44	59	1
vszyme	167	216	1
vszyme	201	225	1
vszyme	22	76	1
vszyme	151	170	1
vszyme	185	223	1
vszyme	115	132	1
vszyme	77	126	1
vszyme	21	48	1
vszyme	121	155	1
vszyme	33	104	1
vszyme	116	228	1
vszyme	125	153	1
vszyme	155	222	1
vszyme	73	129	1
vszyme	73	229	1
vszyme	123	151	1
vszyme	166	221	1
vszyme	189	201	1
vszyme	148	162	1
vszyme	164	201	1
vszyme	139	216	1
vszyme	132	201	1
vszyme	97	122	1
vszyme	178	208	1
vszyme	34	50	1
vszyme	179	219	1
vszyme	32	67	1
vszyme	149	216	1
vszyme	168	210	1
vszyme	30	225	1
vszyme	173	195	1
vszyme	151	171	1
vszyme	141	219	1
vszyme	159	183	1
vszyme	41	120	1
vszyme	24	74	1
vszyme	161	216	1
vszyme	37	78	1
vszyme	156	223	1
vszyme	24	204	1
vszyme	179	211	1
vszyme	158	210	1
vszyme	142	219	1
vszyme	78	122	1
vszyme	17	108	1
vszyme	46	227	1
vszyme	167	201	1
vszyme	28	126	1
vszyme	46	74	1
vszyme	170	217	1
vszyme	110	132	1
vszyme	77	111	1
vszyme	178	192	1
vszyme	143	220	1
vszyme	155	172	1
vszyme	30	92	1
vszyme	175	198	1
vszyme	155	223	1
vszyme	168	226	1
vszyme	144	163	1
vszyme	44	84	1
vszyme	154	176	1
vszyme	153	167	1
vszyme	178	211	1
vszyme	79	105	1
vszyme	100	158	1
vszyme	142	163	1
vszyme	198	219	1
vszyme	175	214	1
vszyme	30	55	1
vszyme	127	155	1
vszyme	158	200	1
vszyme	28	79	1
vszyme	191	220	1
vszyme	154	215	1
vszyme	84	108	1
vszyme	34	192	1
vszyme	175	206	1
vszyme	90	121	1
vszyme	81	95	1
vszyme	31	63	1
vszyme	110	162	1
vszyme	158	214	1
vszyme	130	156	1
vszyme	52	71	1
vszyme	19	104	1
vszyme	211	229	1
vszyme	24	54	1
vszyme	79	113	1
vszyme	138	174	1
vszyme	165	214	1
vszyme	20	96	1
vszyme	25	226	1
vszyme	43	61	1
vszyme	19	71	1
vszyme	72	201	1
vszyme	38	207	1
vszyme	119	142	1
vszyme	21	72	1
vszyme	74	227	1
vszyme	79	229	1
vszyme	149	201	1
vszyme	174	217	1
vszyme	69	222	1
vszyme	127	164	1
vszyme	140	227	1
vszyme	186	227	1
vszyme	56	205	1
vszyme	15	76	1
vszyme	145	218	1
vszyme	74	88	1
vszyme	159	226	1
vszyme	29	69	1
vszyme	123	177	1
vszyme	138	159	1
vszyme	208	220	1
vszyme	78	108	1
vszyme	49	74	1
vszyme	16	151	1
vszyme	48	94	1
vszyme	53	89	1
vszyme	32	87	1
vszyme	137	162	1
vszyme	31	66	1
vszyme	27	70	1
vszyme	161	217	1
vszyme	174	209	1
vszyme	22	82	1
vszyme	127	172	1
vszyme	65	174	1
vszyme	200	228	1
vszyme	81	102	1
vszyme	128	144	1
vszyme	28	51	1
vszyme	57	79	1
vszyme	22	64	1
vszyme	140	208	1
vszyme	189	218	1
vszyme	151	206	1
vszyme	27	80	1
vszyme	132	147	1
vszyme	116	151	1
vszyme	169	218	1
vszyme	17	109	1
vszyme	146	173	1
vszyme	115	130	1
vszyme	150	204	1
vszyme	19	91	1
vszyme	138	221	1
vszyme	143	163	1
vszyme	164	216	1
vszyme	183	195	1
vszyme	145	179	1
vszyme	39	51	1
vszyme	113	183	1
vszyme	81	141	1
vszyme	48	92	1
vszyme	102	120	1
vszyme	145	202	1
vszyme	146	176	1
vszyme	26	48	1
vszyme	20	67	1
vszyme	187	226	1
vszyme	46	104	1
vszyme	199	216	1
vszyme	167	194	1
vszyme	30	54	1
vszyme	23	166	1
vszyme	151	180	1
vszyme	126	172	1
vszyme	174	218	1
vszyme	74	123	1
vszyme	182	197	1
vszyme	20	192	1
vszyme	21	81	1
vszyme	163	185	1
vszyme	24	68	1
vszyme	46	96	1
vszyme	42	107	1
vszyme	181	193	1
vszyme	156	209	1
vszyme	123	227	1
vszyme	159	204	1
vszyme	22	221	1
vszyme	135	216	1
vszyme	126	164	1
vszyme	29	66	1
vszyme	168	212	1
vszyme	44	62	1
vszyme	184	227	1
vszyme	75	96	1
vszyme	180	217	1
vszyme	89	120	1
vszyme	127	156	1
vszyme	38	91	1
vszyme	126	166	1
vszyme	194	211	1
vszyme	41	60	1
vszyme	128	156	1
vszyme	80	118	1
vszyme	97	120	1
vszyme	35	104	1
vszyme	187	223	1
vszyme	68	91	1
vszyme	15	224	1
vszyme	199	223	1
vszyme	17	91	1
vszyme	142	180	1
vszyme	176	199	1
vszyme	180	209	1
vszyme	115	228	1
vszyme	51	205	1
vszyme	207	220	1
vszyme	153	220	1
vszyme	37	76	1
vszyme	127	173	1
vszyme	40	60	1
vszyme	33	48	1
vszyme	41	115	1
vszyme	163	224	1
vszyme	128	158	1
vszyme	42	121	1
vszyme	195	226	1
vszyme	210	228	1
vszyme	17	83	1
vszyme	59	207	1
vszyme	124	136	1
vszyme	31	49	1
vszyme	30	68	1
vszyme	168	206	1
vszyme	152	214	1
vszyme	186	201	1
vszyme	23	60	1
vszyme	112	198	1
vszyme	89	228	1
vszyme	46	72	1
vszyme	50	71	1
vszyme	175	225	1
vszyme	17	75	1
vszyme	77	129	1
vszyme	124	154	1
vszyme	123	162	1
vszyme	186	219	1
vszyme	206	228	1
vszyme	164	223	1
vszyme	145	226	1
vszyme	132	174	1
vszyme	132	154	1
vszyme	83	97	1
vszyme	103	120	1
vszyme	70	134	1
vszyme	210	229	1
vszyme	16	61	1
vszyme	182	216	1
vszyme	191	222	1
vszyme	43	55	1
vszyme	33	111	1
vszyme	176	214	1
vszyme	200	220	1
vszyme	142	201	1
vszyme	32	66	1
vszyme	35	73	1
vszyme	161	199	1
vszyme	139	211	1
vszyme	170	198	1
vszyme	181	198	1
vszyme	15	51	1
vszyme	132	177	1
vszyme	142	226	1
vszyme	16	72	1
vszyme	185	218	1
vszyme	155	184	1
vszyme	151	208	1
vszyme	21	33	1
vszyme	141	175	1
vszyme	48	79	1
vszyme	76	229	1
vszyme	162	228	1
vszyme	39	206	1
vszyme	155	201	1
vszyme	141	214	1
vszyme	205	222	1
vszyme	39	82	1
vszyme	27	229	1
vszyme	28	229	1
vszyme	140	229	1
vszyme	167	211	1
vszyme	33	57	1
vszyme	68	90	1
vszyme	164	227	1
vszyme	152	216	1
vszyme	98	169	1
vszyme	144	172	1
vszyme	134	175	1
vszyme	110	164	1
vszyme	176	198	1
vszyme	148	171	1
vszyme	166	226	1
vszyme	190	206	1
vszyme	79	130	1
vszyme	132	158	1
vszyme	52	226	1
vszyme	50	106	1
vszyme	152	213	1
vszyme	80	121	1
vszyme	57	77	1
vszyme	76	228	1
vszyme	212	224	1
vszyme	182	223	1
vszyme	140	167	1
vszyme	117	140	1
vszyme	124	165	1
vszyme	151	213	1
vszyme	32	221	1
vszyme	88	114	1
vszyme	84	99	1
vszyme	131	157	1
vszyme	42	227	1
vszyme	147	170	1
vszyme	32	105	1
vszyme	212	226	1
vszyme	174	199	1
vszyme	127	150	1
vszyme	24	40	1
vszyme	140	216	1
vszyme	68	202	1
vszyme	115	133	1
vszyme	48	74	1
vszyme	178	197	1
vszyme	51	70	1
vszyme	170	205	1
vszyme	199	224	1
vszyme	143	223	1
vszyme	18	64	1
vszyme	173	225	1
vszyme	177	222	1
vszyme	32	72	1
vszyme	89	229	1
vszyme	18	90	1
vszyme	186	224	1
vszyme	146	217	1
vszyme	15	225	1
vszyme	155	225	1
vszyme	153	183	1
vszyme	147	205	1
vszyme	82	115	1
vszyme	15	79	1
vszyme	50	126	1
vszyme	84	165	1
vszyme	50	204	1
vszyme	157	217	1
vszyme	76	99	1
vszyme	111	144	1
vszyme	45	119	1
vszyme	151	169	1
vszyme	115	199	1
vszyme	158	211	1
vszyme	174	222	1
vszyme	205	219	1
vszyme	30	191	1
vszyme	43	99	1
vszyme	136	161	1
vszyme	75	168	1
vszyme	184	196	1
vszyme	185	219	1
vszyme	162	223	1
vszyme	15	110	1
vszyme	168	214	1
vszyme	176	201	1
vszyme	161	229	1
vszyme	175	217	1
vszyme	112	167	1
vszyme	35	51	1
vszyme	159	171	1
vszyme	78	132	1
vszyme	189	221	1
vszyme	78	172	1
vszyme	0	27	1
vszyme	138	187	1
vszyme	195	225	1
vszyme	61	226	1
vszyme	17	89	1
vszyme	127	142	1
vszyme	137	223	1
vszyme	78	114	1
vszyme	53	129	1
