# Supplementary material for: Identifying proximal RNA interactions from cDNA-encoded crosslinks with ShapeJumper
Source: PLoS Comput Biol. 2021 Dec 14;17(12):e1009632. doi: 10.1371/journal.pcbi.1009632 (PMC8670686; doi:10.1371/journal.pcbi.1009632)
Supplement: S1 Data — (ZIP) [file pcbi.1009632.s006.zip › ShapeJumper_DATA/Raw_Deletions/VS/DMSO-VS-Replicate1_Merged_NoCircDels_MaxInsertLimit10_NoAmbig_DelSiteExactMatch_deletions.txt]

Total Reads Aligned:1610786	Total Deletions:13442.0
vszyme	134	167	2283
vszyme	134	168	1137
vszyme	134	165	661
vszyme	134	166	535
vszyme	27	59	452
vszyme	133	167	382
vszyme	28	59	315
vszyme	133	168	243
vszyme	27	61	203
vszyme	134	170	177
vszyme	135	168	163
vszyme	133	165	139
vszyme	134	173	137
vszyme	130	168	133
vszyme	138	165	133
vszyme	135	167	129
vszyme	27	62	122
vszyme	134	163	119
vszyme	134	164	109
vszyme	141	161	83
vszyme	131	160	76
vszyme	135	166	69
vszyme	135	165	69
vszyme	32	56	67
vszyme	30	59	63
vszyme	28	62	61
vszyme	138	168	60
vszyme	81	96	59
vszyme	25	59	59
vszyme	202	219	56
vszyme	130	169	53
vszyme	135	163	52
vszyme	183	198	52
vszyme	130	165	50
vszyme	132	166	50
vszyme	133	170	49
vszyme	27	58	49
vszyme	27	65	48
vszyme	132	169	45
vszyme	132	159	44
vszyme	199	222	43
vszyme	134	172	42
vszyme	135	164	40
vszyme	129	160	39
vszyme	133	162	38
vszyme	34	56	37
vszyme	32	59	37
vszyme	131	169	36
vszyme	24	59	35
vszyme	150	220	33
vszyme	144	160	30
vszyme	196	220	29
vszyme	139	162	29
vszyme	201	222	27
vszyme	151	220	26
vszyme	168	220	25
vszyme	63	228	25
vszyme	184	222	23
vszyme	131	161	23
vszyme	24	228	23
vszyme	137	164	23
vszyme	131	163	23
vszyme	136	165	21
vszyme	32	62	21
vszyme	133	173	21
vszyme	151	221	21
vszyme	28	58	21
vszyme	132	164	20
vszyme	30	58	20
vszyme	138	169	19
vszyme	28	228	19
vszyme	135	156	19
vszyme	133	172	19
vszyme	135	173	18
vszyme	43	228	17
vszyme	128	168	17
vszyme	26	61	17
vszyme	25	62	17
vszyme	146	168	17
vszyme	72	228	16
vszyme	28	41	16
vszyme	130	171	16
vszyme	25	60	16
vszyme	211	228	16
vszyme	131	171	16
vszyme	24	62	16
vszyme	34	59	15
vszyme	30	61	15
vszyme	30	62	15
vszyme	134	162	15
vszyme	136	163	15
vszyme	24	61	14
vszyme	131	170	14
vszyme	133	161	14
vszyme	202	223	14
vszyme	30	228	13
vszyme	144	162	13
vszyme	29	56	13
vszyme	201	223	13
vszyme	27	66	13
vszyme	152	168	13
vszyme	196	222	13
vszyme	146	167	13
vszyme	134	155	13
vszyme	150	223	12
vszyme	130	152	12
vszyme	196	211	12
vszyme	195	220	12
vszyme	81	93	12
vszyme	136	168	12
vszyme	165	220	12
vszyme	196	221	12
vszyme	132	171	12
vszyme	184	199	12
vszyme	183	220	12
vszyme	81	99	12
vszyme	147	160	12
vszyme	146	163	12
vszyme	185	200	12
vszyme	130	173	12
vszyme	141	159	12
vszyme	19	228	11
vszyme	127	173	11
vszyme	159	220	11
vszyme	34	54	11
vszyme	198	223	11
vszyme	138	160	11
vszyme	31	56	11
vszyme	141	165	11
vszyme	170	220	11
vszyme	141	160	11
vszyme	197	219	11
vszyme	32	54	11
vszyme	22	59	11
vszyme	184	204	11
vszyme	113	127	10
vszyme	134	156	10
vszyme	203	219	10
vszyme	141	168	10
vszyme	140	169	10
vszyme	141	162	10
vszyme	129	155	10
vszyme	152	221	10
vszyme	146	165	10
vszyme	146	171	10
vszyme	51	228	10
vszyme	201	219	10
vszyme	137	169	10
vszyme	34	60	10
vszyme	116	132	10
vszyme	131	158	9
vszyme	138	162	9
vszyme	137	166	9
vszyme	138	159	9
vszyme	197	222	9
vszyme	82	97	9
vszyme	130	163	9
vszyme	166	220	9
vszyme	134	160	9
vszyme	154	173	9
vszyme	129	164	9
vszyme	199	219	9
vszyme	200	223	9
vszyme	63	229	8
vszyme	200	220	8
vszyme	147	162	8
vszyme	127	168	8
vszyme	29	60	8
vszyme	151	223	8
vszyme	138	171	8
vszyme	127	167	8
vszyme	166	221	8
vszyme	133	154	8
vszyme	158	220	8
vszyme	138	157	8
vszyme	148	220	8
vszyme	43	229	8
vszyme	130	161	8
vszyme	197	223	7
vszyme	127	160	7
vszyme	211	229	7
vszyme	184	200	7
vszyme	150	219	7
vszyme	36	228	7
vszyme	132	161	7
vszyme	148	169	7
vszyme	138	170	7
vszyme	133	156	7
vszyme	161	217	7
vszyme	157	220	7
vszyme	202	225	7
vszyme	27	43	7
vszyme	139	166	7
vszyme	24	229	7
vszyme	31	60	7
vszyme	149	219	7
vszyme	185	198	7
vszyme	198	220	7
vszyme	80	93	7
vszyme	143	162	7
vszyme	31	228	7
vszyme	132	160	7
vszyme	139	170	6
vszyme	199	225	6
vszyme	24	58	6
vszyme	160	221	6
vszyme	130	156	6
vszyme	25	64	6
vszyme	134	175	6
vszyme	138	163	6
vszyme	72	229	6
vszyme	142	160	6
vszyme	144	168	6
vszyme	148	219	6
vszyme	132	151	6
vszyme	71	228	6
vszyme	203	220	6
vszyme	185	201	6
vszyme	175	220	6
vszyme	133	159	6
vszyme	74	228	6
vszyme	198	219	6
vszyme	50	228	6
vszyme	33	57	6
vszyme	27	56	6
vszyme	147	171	6
vszyme	142	162	6
vszyme	27	68	6
vszyme	30	227	6
vszyme	20	59	6
vszyme	206	228	6
vszyme	181	223	6
vszyme	145	161	6
vszyme	150	168	5
vszyme	24	65	5
vszyme	35	61	5
vszyme	139	164	5
vszyme	200	226	5
vszyme	151	170	5
vszyme	182	222	5
vszyme	36	56	5
vszyme	30	55	5
vszyme	137	221	5
vszyme	35	57	5
vszyme	138	173	5
vszyme	171	220	5
vszyme	202	220	5
vszyme	144	167	5
vszyme	28	66	5
vszyme	201	225	5
vszyme	146	174	5
vszyme	26	65	5
vszyme	147	168	5
vszyme	137	161	5
vszyme	36	59	5
vszyme	148	223	5
vszyme	80	96	5
vszyme	146	176	5
vszyme	128	152	5
vszyme	30	57	5
vszyme	129	147	5
vszyme	136	169	5
vszyme	16	227	5
vszyme	145	168	5
vszyme	180	219	5
vszyme	159	173	5
vszyme	181	219	5
vszyme	132	172	5
vszyme	173	219	5
vszyme	40	227	5
vszyme	183	200	5
vszyme	199	223	5
vszyme	149	223	5
vszyme	181	198	5
vszyme	181	205	4
vszyme	183	197	4
vszyme	152	167	4
vszyme	143	161	4
vszyme	189	220	4
vszyme	150	173	4
vszyme	128	173	4
vszyme	176	220	4
vszyme	129	166	4
vszyme	136	171	4
vszyme	149	222	4
vszyme	199	224	4
vszyme	31	58	4
vszyme	29	228	4
vszyme	134	152	4
vszyme	141	219	4
vszyme	113	133	4
vszyme	184	198	4
vszyme	71	229	4
vszyme	134	178	4
vszyme	129	162	4
vszyme	202	224	4
vszyme	203	221	4
vszyme	136	161	4
vszyme	194	222	4
vszyme	34	64	4
vszyme	36	78	4
vszyme	79	96	4
vszyme	128	165	4
vszyme	34	50	4
vszyme	167	201	4
vszyme	28	56	4
vszyme	82	110	4
vszyme	182	205	4
vszyme	188	220	4
vszyme	152	214	4
vszyme	167	219	4
vszyme	153	221	4
vszyme	182	219	4
vszyme	43	227	4
vszyme	140	166	4
vszyme	180	218	4
vszyme	185	222	4
vszyme	33	61	4
vszyme	27	228	4
vszyme	21	61	4
vszyme	81	95	4
vszyme	29	58	4
vszyme	188	221	4
vszyme	195	219	4
vszyme	81	127	4
vszyme	137	155	4
vszyme	143	172	4
vszyme	48	79	4
vszyme	51	229	4
vszyme	181	220	4
vszyme	66	228	4
vszyme	177	220	4
vszyme	126	154	4
vszyme	180	223	4
vszyme	156	223	4
vszyme	131	162	4
vszyme	82	94	4
vszyme	130	147	4
vszyme	127	165	4
vszyme	206	219	4
vszyme	31	229	4
vszyme	132	158	4
vszyme	171	221	4
vszyme	141	223	3
vszyme	81	101	3
vszyme	143	166	3
vszyme	109	161	3
vszyme	130	174	3
vszyme	166	223	3
vszyme	26	60	3
vszyme	30	64	3
vszyme	82	96	3
vszyme	129	163	3
vszyme	37	56	3
vszyme	79	120	3
vszyme	81	132	3
vszyme	146	173	3
vszyme	137	162	3
vszyme	180	217	3
vszyme	18	76	3
vszyme	193	219	3
vszyme	147	169	3
vszyme	151	208	3
vszyme	124	173	3
vszyme	82	115	3
vszyme	26	63	3
vszyme	111	144	3
vszyme	128	169	3
vszyme	174	222	3
vszyme	34	62	3
vszyme	78	108	3
vszyme	184	223	3
vszyme	25	63	3
vszyme	160	172	3
vszyme	148	222	3
vszyme	183	223	3
vszyme	163	219	3
vszyme	201	216	3
vszyme	15	74	3
vszyme	100	122	3
vszyme	143	169	3
vszyme	177	218	3
vszyme	205	228	3
vszyme	62	228	3
vszyme	33	65	3
vszyme	161	185	3
vszyme	185	205	3
vszyme	23	60	3
vszyme	28	42	3
vszyme	201	224	3
vszyme	128	161	3
vszyme	152	165	3
vszyme	23	73	3
vszyme	24	223	3
vszyme	200	217	3
vszyme	137	159	3
vszyme	202	218	3
vszyme	142	221	3
vszyme	171	222	3
vszyme	27	69	3
vszyme	31	61	3
vszyme	81	120	3
vszyme	204	220	3
vszyme	135	157	3
vszyme	135	214	3
vszyme	123	142	3
vszyme	131	177	3
vszyme	35	227	3
vszyme	143	164	3
vszyme	139	175	3
vszyme	81	102	3
vszyme	26	227	3
vszyme	55	227	3
vszyme	28	43	3
vszyme	194	211	3
vszyme	112	129	3
vszyme	79	99	3
vszyme	34	46	3
vszyme	33	227	3
vszyme	154	220	3
vszyme	42	227	3
vszyme	202	226	3
vszyme	17	96	3
vszyme	29	227	3
vszyme	149	213	3
vszyme	128	153	3
vszyme	136	156	3
vszyme	173	220	3
vszyme	175	219	3
vszyme	186	205	3
vszyme	166	222	3
vszyme	22	92	3
vszyme	150	165	3
vszyme	81	94	3
vszyme	149	169	3
vszyme	157	170	3
vszyme	31	55	3
vszyme	200	218	3
vszyme	15	76	3
vszyme	158	221	3
vszyme	29	229	3
vszyme	46	228	3
vszyme	46	227	3
vszyme	210	228	3
vszyme	140	164	3
vszyme	153	173	3
vszyme	154	221	3
vszyme	162	219	3
vszyme	32	64	3
vszyme	35	65	3
vszyme	110	143	2
vszyme	46	59	2
vszyme	144	221	2
vszyme	55	205	2
vszyme	79	93	2
vszyme	147	163	2
vszyme	141	173	2
vszyme	167	184	2
vszyme	74	134	2
vszyme	144	166	2
vszyme	132	155	2
vszyme	27	41	2
vszyme	19	61	2
vszyme	142	159	2
vszyme	181	218	2
vszyme	129	170	2
vszyme	160	180	2
vszyme	127	178	2
vszyme	78	111	2
vszyme	145	164	2
vszyme	132	146	2
vszyme	166	205	2
vszyme	31	54	2
vszyme	25	46	2
vszyme	92	117	2
vszyme	125	153	2
vszyme	59	229	2
vszyme	98	114	2
vszyme	65	227	2
vszyme	27	44	2
vszyme	190	213	2
vszyme	131	154	2
vszyme	181	200	2
vszyme	127	155	2
vszyme	26	64	2
vszyme	151	206	2
vszyme	54	201	2
vszyme	145	171	2
vszyme	157	219	2
vszyme	44	62	2
vszyme	122	143	2
vszyme	187	218	2
vszyme	54	92	2
vszyme	120	154	2
vszyme	62	227	2
vszyme	161	228	2
vszyme	123	154	2
vszyme	197	225	2
vszyme	131	157	2
vszyme	34	192	2
vszyme	84	122	2
vszyme	28	45	2
vszyme	159	171	2
vszyme	15	79	2
vszyme	176	216	2
vszyme	181	204	2
vszyme	178	219	2
vszyme	143	174	2
vszyme	164	213	2
vszyme	44	59	2
vszyme	139	155	2
vszyme	177	215	2
vszyme	33	55	2
vszyme	196	215	2
vszyme	145	167	2
vszyme	146	215	2
vszyme	188	216	2
vszyme	173	226	2
vszyme	164	199	2
vszyme	134	157	2
vszyme	174	227	2
vszyme	169	204	2
vszyme	21	109	2
vszyme	105	126	2
vszyme	32	52	2
vszyme	182	223	2
vszyme	30	67	2
vszyme	36	57	2
vszyme	130	157	2
vszyme	208	221	2
vszyme	212	225	2
vszyme	214	228	2
vszyme	144	163	2
vszyme	154	176	2
vszyme	169	227	2
vszyme	59	205	2
vszyme	73	229	2
vszyme	134	146	2
vszyme	28	70	2
vszyme	37	62	2
vszyme	18	100	2
vszyme	115	131	2
vszyme	128	156	2
vszyme	179	205	2
vszyme	135	151	2
vszyme	168	228	2
vszyme	39	74	2
vszyme	71	132	2
vszyme	184	203	2
vszyme	185	210	2
vszyme	128	174	2
vszyme	36	107	2
vszyme	136	173	2
vszyme	194	210	2
vszyme	15	78	2
vszyme	210	227	2
vszyme	133	155	2
vszyme	46	79	2
vszyme	124	156	2
vszyme	150	218	2
vszyme	183	202	2
vszyme	179	223	2
vszyme	185	219	2
vszyme	187	220	2
vszyme	146	162	2
vszyme	41	204	2
vszyme	196	212	2
vszyme	63	227	2
vszyme	28	227	2
vszyme	33	68	2
vszyme	114	129	2
vszyme	139	163	2
vszyme	81	106	2
vszyme	200	224	2
vszyme	123	165	2
vszyme	166	207	2
vszyme	142	161	2
vszyme	192	218	2
vszyme	69	201	2
vszyme	213	225	2
vszyme	142	184	2
vszyme	125	160	2
vszyme	181	202	2
vszyme	16	76	2
vszyme	92	150	2
vszyme	112	126	2
vszyme	28	57	2
vszyme	125	169	2
vszyme	214	229	2
vszyme	110	132	2
vszyme	178	216	2
vszyme	179	219	2
vszyme	168	210	2
vszyme	124	160	2
vszyme	18	101	2
vszyme	140	227	2
vszyme	45	80	2
vszyme	197	216	2
vszyme	157	226	2
vszyme	39	205	2
vszyme	24	57	2
vszyme	15	77	2
vszyme	179	197	2
vszyme	123	228	2
vszyme	184	221	2
vszyme	141	206	2
vszyme	81	124	2
vszyme	143	199	2
vszyme	152	225	2
vszyme	127	166	2
vszyme	83	168	2
vszyme	208	222	2
vszyme	57	77	2
vszyme	115	133	2
vszyme	40	79	2
vszyme	131	159	2
vszyme	184	196	2
vszyme	0	27	2
vszyme	151	224	2
vszyme	143	158	2
vszyme	43	204	2
vszyme	80	120	2
vszyme	193	221	2
vszyme	199	216	2
vszyme	140	174	2
vszyme	19	101	2
vszyme	137	158	2
vszyme	34	66	2
vszyme	176	200	2
vszyme	111	127	2
vszyme	77	96	2
vszyme	127	143	2
vszyme	142	222	2
vszyme	46	58	2
vszyme	172	219	2
vszyme	82	113	2
vszyme	77	229	2
vszyme	181	226	2
vszyme	167	222	2
vszyme	165	200	2
vszyme	110	133	2
vszyme	33	74	2
vszyme	36	62	2
vszyme	18	227	2
vszyme	141	210	2
vszyme	18	79	2
vszyme	170	210	2
vszyme	91	123	2
vszyme	163	220	2
vszyme	127	179	2
vszyme	158	184	2
vszyme	102	120	2
vszyme	109	143	2
vszyme	35	55	2
vszyme	26	42	2
vszyme	152	166	2
vszyme	193	213	2
vszyme	124	168	2
vszyme	75	116	2
vszyme	191	220	2
vszyme	124	154	2
vszyme	136	152	2
vszyme	19	40	2
vszyme	30	54	2
vszyme	81	133	2
vszyme	166	211	2
vszyme	172	223	2
vszyme	150	225	2
vszyme	72	227	2
vszyme	176	228	2
vszyme	161	222	2
vszyme	138	158	2
vszyme	160	184	2
vszyme	151	207	2
vszyme	115	132	2
vszyme	41	75	2
vszyme	148	221	2
vszyme	122	142	2
vszyme	190	206	2
vszyme	187	219	2
vszyme	147	170	2
vszyme	191	215	2
vszyme	18	90	2
vszyme	116	129	2
vszyme	22	62	2
vszyme	194	217	2
vszyme	140	228	2
vszyme	128	158	2
vszyme	177	198	1
vszyme	123	155	1
vszyme	166	225	1
vszyme	186	199	1
vszyme	169	184	1
vszyme	23	64	1
vszyme	173	228	1
vszyme	20	219	1
vszyme	39	76	1
vszyme	146	224	1
vszyme	152	208	1
vszyme	184	215	1
vszyme	127	151	1
vszyme	50	69	1
vszyme	30	205	1
vszyme	195	214	1
vszyme	137	177	1
vszyme	157	183	1
vszyme	94	115	1
vszyme	22	79	1
vszyme	77	228	1
vszyme	145	182	1
vszyme	33	63	1
vszyme	165	223	1
vszyme	146	169	1
vszyme	78	121	1
vszyme	208	224	1
vszyme	112	137	1
vszyme	43	96	1
vszyme	16	101	1
vszyme	21	103	1
vszyme	120	140	1
vszyme	32	174	1
vszyme	61	227	1
vszyme	157	206	1
vszyme	133	153	1
vszyme	20	56	1
vszyme	52	198	1
vszyme	204	218	1
vszyme	20	118	1
vszyme	32	50	1
vszyme	123	140	1
vszyme	100	157	1
vszyme	104	117	1
vszyme	188	201	1
vszyme	24	115	1
vszyme	29	121	1
vszyme	47	59	1
vszyme	158	217	1
vszyme	146	223	1
vszyme	152	219	1
vszyme	190	220	1
vszyme	25	75	1
vszyme	169	228	1
vszyme	81	129	1
vszyme	177	212	1
vszyme	110	157	1
vszyme	49	227	1
vszyme	25	66	1
vszyme	126	158	1
vszyme	85	141	1
vszyme	128	163	1
vszyme	24	72	1
vszyme	161	218	1
vszyme	126	159	1
vszyme	81	150	1
vszyme	199	211	1
vszyme	37	105	1
vszyme	147	173	1
vszyme	73	122	1
vszyme	28	69	1
vszyme	37	59	1
vszyme	47	73	1
vszyme	36	95	1
vszyme	102	121	1
vszyme	180	197	1
vszyme	176	210	1
vszyme	158	208	1
vszyme	77	94	1
vszyme	20	120	1
vszyme	162	178	1
vszyme	18	219	1
vszyme	123	158	1
vszyme	25	223	1
vszyme	17	84	1
vszyme	158	199	1
vszyme	181	211	1
vszyme	152	213	1
vszyme	138	223	1
vszyme	127	146	1
vszyme	149	225	1
vszyme	146	159	1
vszyme	123	167	1
vszyme	124	169	1
vszyme	42	207	1
vszyme	16	87	1
vszyme	185	215	1
vszyme	47	223	1
vszyme	54	66	1
vszyme	133	175	1
vszyme	116	133	1
vszyme	75	133	1
vszyme	45	61	1
vszyme	66	101	1
vszyme	69	207	1
vszyme	137	157	1
vszyme	97	122	1
vszyme	34	71	1
vszyme	145	221	1
vszyme	144	198	1
vszyme	17	116	1
vszyme	32	225	1
vszyme	28	48	1
vszyme	108	120	1
vszyme	177	194	1
vszyme	19	47	1
vszyme	186	203	1
vszyme	131	196	1
vszyme	81	97	1
vszyme	82	95	1
vszyme	137	212	1
vszyme	23	68	1
vszyme	30	101	1
vszyme	143	170	1
vszyme	170	225	1
vszyme	166	212	1
vszyme	31	63	1
vszyme	43	57	1
vszyme	195	210	1
vszyme	46	205	1
vszyme	165	214	1
vszyme	54	78	1
vszyme	84	113	1
vszyme	181	225	1
vszyme	20	37	1
vszyme	30	46	1
vszyme	28	229	1
vszyme	156	172	1
vszyme	151	163	1
vszyme	189	210	1
vszyme	112	133	1
vszyme	20	74	1
vszyme	172	199	1
vszyme	169	210	1
vszyme	54	226	1
vszyme	129	227	1
vszyme	154	168	1
vszyme	22	82	1
vszyme	97	115	1
vszyme	57	79	1
vszyme	210	229	1
vszyme	74	138	1
vszyme	188	226	1
vszyme	52	73	1
vszyme	212	224	1
vszyme	147	219	1
vszyme	204	222	1
vszyme	77	108	1
vszyme	178	199	1
vszyme	48	201	1
vszyme	38	75	1
vszyme	123	136	1
vszyme	111	167	1
vszyme	69	88	1
vszyme	39	89	1
vszyme	152	199	1
vszyme	123	227	1
vszyme	178	222	1
vszyme	125	180	1
vszyme	126	164	1
vszyme	43	62	1
vszyme	154	222	1
vszyme	139	160	1
vszyme	160	217	1
vszyme	53	202	1
vszyme	87	99	1
vszyme	22	50	1
vszyme	198	224	1
vszyme	162	217	1
vszyme	126	155	1
vszyme	134	207	1
vszyme	166	194	1
vszyme	163	223	1
vszyme	75	229	1
vszyme	53	227	1
vszyme	79	137	1
vszyme	191	214	1
vszyme	155	174	1
vszyme	151	199	1
vszyme	67	201	1
vszyme	30	92	1
vszyme	53	78	1
vszyme	133	228	1
vszyme	101	119	1
vszyme	155	193	1
vszyme	194	218	1
vszyme	28	80	1
vszyme	162	228	1
vszyme	108	167	1
vszyme	26	125	1
vszyme	161	182	1
vszyme	80	94	1
vszyme	177	201	1
vszyme	17	80	1
vszyme	108	142	1
vszyme	60	100	1
vszyme	84	99	1
vszyme	23	61	1
vszyme	174	199	1
vszyme	156	189	1
vszyme	105	227	1
vszyme	41	89	1
vszyme	166	201	1
vszyme	52	64	1
vszyme	81	125	1
vszyme	37	52	1
vszyme	130	153	1
vszyme	20	46	1
vszyme	30	83	1
vszyme	205	219	1
vszyme	129	148	1
vszyme	146	170	1
vszyme	43	210	1
vszyme	17	205	1
vszyme	169	201	1
vszyme	39	207	1
vszyme	32	88	1
vszyme	171	206	1
vszyme	51	87	1
vszyme	60	86	1
vszyme	69	110	1
vszyme	147	222	1
vszyme	129	141	1
vszyme	155	211	1
vszyme	41	88	1
vszyme	44	80	1
vszyme	154	204	1
vszyme	67	94	1
vszyme	74	99	1
vszyme	145	174	1
vszyme	157	214	1
vszyme	168	192	1
vszyme	79	178	1
vszyme	55	197	1
vszyme	109	128	1
vszyme	152	216	1
vszyme	190	221	1
vszyme	144	190	1
vszyme	66	89	1
vszyme	19	60	1
vszyme	30	197	1
vszyme	172	224	1
vszyme	37	115	1
vszyme	43	71	1
vszyme	16	74	1
vszyme	54	74	1
vszyme	30	42	1
vszyme	174	213	1
vszyme	189	214	1
vszyme	26	68	1
vszyme	163	194	1
vszyme	183	228	1
vszyme	160	181	1
vszyme	134	150	1
vszyme	137	174	1
vszyme	207	223	1
vszyme	79	132	1
vszyme	16	93	1
vszyme	57	75	1
vszyme	84	140	1
vszyme	133	145	1
vszyme	17	105	1
vszyme	25	56	1
vszyme	99	112	1
vszyme	158	186	1
vszyme	151	176	1
vszyme	125	176	1
vszyme	25	106	1
vszyme	33	225	1
vszyme	122	164	1
vszyme	120	159	1
vszyme	57	80	1
vszyme	92	228	1
vszyme	72	204	1
vszyme	158	209	1
vszyme	138	177	1
vszyme	78	95	1
vszyme	28	201	1
vszyme	112	135	1
vszyme	66	80	1
vszyme	151	226	1
vszyme	70	85	1
vszyme	22	224	1
vszyme	161	210	1
vszyme	166	206	1
vszyme	147	165	1
vszyme	156	228	1
vszyme	17	44	1
vszyme	15	97	1
vszyme	182	225	1
vszyme	20	43	1
vszyme	75	132	1
vszyme	161	203	1
vszyme	126	142	1
vszyme	56	94	1
vszyme	151	169	1
vszyme	113	168	1
vszyme	163	204	1
vszyme	59	228	1
vszyme	149	203	1
vszyme	103	116	1
vszyme	151	212	1
vszyme	83	95	1
vszyme	115	227	1
vszyme	192	204	1
vszyme	33	90	1
vszyme	138	184	1
vszyme	142	220	1
vszyme	154	201	1
vszyme	139	181	1
vszyme	136	158	1
vszyme	176	221	1
vszyme	122	228	1
vszyme	39	79	1
vszyme	164	222	1
vszyme	184	208	1
vszyme	170	226	1
vszyme	21	83	1
vszyme	152	182	1
vszyme	16	79	1
vszyme	168	202	1
vszyme	170	211	1
vszyme	152	228	1
vszyme	31	89	1
vszyme	127	163	1
vszyme	205	223	1
vszyme	91	124	1
vszyme	172	196	1
vszyme	27	168	1
vszyme	44	109	1
vszyme	141	156	1
vszyme	22	83	1
vszyme	17	108	1
vszyme	30	70	1
vszyme	46	74	1
vszyme	32	79	1
vszyme	44	84	1
vszyme	66	167	1
vszyme	36	229	1
vszyme	188	202	1
vszyme	33	72	1
vszyme	39	88	1
vszyme	178	223	1
vszyme	147	225	1
vszyme	44	63	1
vszyme	19	56	1
vszyme	196	226	1
vszyme	86	134	1
vszyme	188	213	1
vszyme	198	225	1
vszyme	31	66	1
vszyme	164	192	1
vszyme	200	228	1
vszyme	56	72	1
vszyme	80	127	1
vszyme	140	208	1
vszyme	189	218	1
vszyme	136	179	1
vszyme	78	109	1
vszyme	75	228	1
vszyme	169	218	1
vszyme	58	75	1
vszyme	37	108	1
vszyme	132	174	1
vszyme	137	170	1
vszyme	22	90	1
vszyme	26	223	1
vszyme	111	134	1
vszyme	20	52	1
vszyme	75	127	1
vszyme	198	218	1
vszyme	42	97	1
vszyme	151	180	1
vszyme	208	225	1
vszyme	204	226	1
vszyme	38	83	1
vszyme	2	26	1
vszyme	103	127	1
vszyme	76	105	1
vszyme	24	103	1
vszyme	173	205	1
vszyme	158	173	1
vszyme	39	81	1
vszyme	77	93	1
vszyme	80	95	1
vszyme	20	171	1
vszyme	169	186	1
vszyme	108	143	1
vszyme	197	224	1
vszyme	31	75	1
vszyme	161	174	1
vszyme	24	227	1
vszyme	70	227	1
vszyme	124	170	1
vszyme	183	209	1
vszyme	110	168	1
vszyme	195	212	1
vszyme	201	228	1
vszyme	191	222	1
vszyme	150	170	1
vszyme	204	227	1
vszyme	116	134	1
vszyme	173	217	1
vszyme	161	199	1
vszyme	170	198	1
vszyme	147	196	1
vszyme	83	176	1
vszyme	72	127	1
vszyme	24	138	1
vszyme	141	175	1
vszyme	39	206	1
vszyme	38	90	1
vszyme	32	89	1
vszyme	173	198	1
vszyme	147	221	1
vszyme	42	87	1
vszyme	134	229	1
vszyme	115	141	1
vszyme	178	205	1
vszyme	31	107	1
vszyme	105	143	1
vszyme	102	116	1
vszyme	165	226	1
vszyme	78	132	1
vszyme	27	47	1
vszyme	109	131	1
vszyme	83	98	1
vszyme	173	185	1
vszyme	126	170	1
vszyme	80	105	1
vszyme	44	56	1
vszyme	25	191	1
vszyme	172	225	1
vszyme	88	108	1
vszyme	23	80	1
vszyme	22	72	1
vszyme	136	211	1
vszyme	138	210	1
vszyme	96	177	1
vszyme	35	106	1
vszyme	129	172	1
vszyme	159	229	1
vszyme	91	120	1
vszyme	138	156	1
vszyme	134	151	1
vszyme	192	217	1
vszyme	57	74	1
vszyme	80	228	1
vszyme	142	170	1
vszyme	167	205	1
vszyme	46	70	1
vszyme	77	115	1
vszyme	96	127	1
vszyme	160	173	1
vszyme	25	41	1
vszyme	35	81	1
vszyme	22	102	1
vszyme	110	127	1
vszyme	145	166	1
vszyme	116	227	1
vszyme	75	91	1
vszyme	164	208	1
vszyme	131	174	1
vszyme	124	144	1
vszyme	18	42	1
vszyme	178	211	1
vszyme	193	225	1
vszyme	27	75	1
vszyme	186	222	1
vszyme	183	195	1
vszyme	150	214	1
vszyme	85	112	1
vszyme	130	222	1
vszyme	118	133	1
vszyme	168	217	1
vszyme	143	159	1
vszyme	25	91	1
vszyme	161	213	1
vszyme	208	226	1
vszyme	193	214	1
vszyme	71	143	1
vszyme	189	222	1
vszyme	20	79	1
vszyme	33	192	1
vszyme	44	120	1
vszyme	28	74	1
vszyme	160	178	1
vszyme	48	88	1
vszyme	18	88	1
vszyme	75	123	1
vszyme	174	228	1
vszyme	37	204	1
vszyme	77	120	1
vszyme	71	207	1
vszyme	135	228	1
vszyme	15	73	1
vszyme	182	201	1
vszyme	17	118	1
vszyme	36	79	1
vszyme	18	33	1
vszyme	50	108	1
vszyme	17	91	1
vszyme	135	221	1
vszyme	34	204	1
vszyme	145	180	1
vszyme	79	172	1
vszyme	19	80	1
vszyme	187	206	1
vszyme	148	225	1
vszyme	177	221	1
vszyme	163	211	1
vszyme	173	202	1
vszyme	84	127	1
vszyme	130	158	1
vszyme	164	182	1
vszyme	127	162	1
vszyme	170	202	1
vszyme	80	132	1
vszyme	20	81	1
vszyme	28	46	1
vszyme	110	187	1
vszyme	93	112	1
vszyme	24	36	1
vszyme	20	73	1
vszyme	97	117	1
vszyme	130	181	1
vszyme	163	175	1
vszyme	23	223	1
vszyme	128	147	1
vszyme	134	179	1
vszyme	73	88	1
vszyme	74	96	1
vszyme	19	38	1
vszyme	104	119	1
vszyme	80	129	1
vszyme	22	66	1
vszyme	36	226	1
vszyme	182	199	1
vszyme	36	49	1
vszyme	146	221	1
vszyme	131	145	1
vszyme	181	195	1
vszyme	143	177	1
vszyme	22	223	1
vszyme	162	185	1
vszyme	144	187	1
vszyme	47	84	1
vszyme	122	153	1
vszyme	21	75	1
vszyme	186	219	1
vszyme	169	211	1
vszyme	59	113	1
vszyme	73	228	1
vszyme	161	216	1
vszyme	56	73	1
vszyme	41	117	1
vszyme	146	166	1
vszyme	17	50	1
vszyme	41	200	1
vszyme	155	172	1
vszyme	90	113	1
vszyme	164	184	1
vszyme	99	115	1
vszyme	56	80	1
vszyme	145	173	1
vszyme	47	102	1
vszyme	101	113	1
vszyme	19	223	1
vszyme	79	113	1
vszyme	110	123	1
vszyme	32	154	1
vszyme	37	86	1
vszyme	69	90	1
vszyme	29	100	1
vszyme	33	64	1
vszyme	115	155	1
vszyme	161	184	1
vszyme	50	105	1
vszyme	61	82	1
vszyme	57	100	1
vszyme	150	210	1
vszyme	182	213	1
vszyme	179	204	1
vszyme	143	213	1
vszyme	185	204	1
vszyme	15	123	1
vszyme	197	227	1
vszyme	152	215	1
vszyme	19	91	1
vszyme	76	95	1
vszyme	107	146	1
vszyme	193	210	1
vszyme	92	108	1
vszyme	16	35	1
vszyme	21	89	1
vszyme	78	101	1
vszyme	160	201	1
vszyme	38	116	1
vszyme	87	115	1
vszyme	17	43	1
vszyme	191	221	1
vszyme	164	219	1
vszyme	184	213	1
vszyme	146	180	1
vszyme	151	172	1
vszyme	125	159	1
vszyme	43	101	1
vszyme	97	120	1
vszyme	196	218	1
vszyme	151	215	1
vszyme	176	199	1
vszyme	53	94	1
vszyme	153	220	1
vszyme	48	72	1
vszyme	124	157	1
vszyme	34	226	1
vszyme	144	165	1
vszyme	78	133	1
vszyme	145	176	1
vszyme	17	75	1
vszyme	83	97	1
vszyme	45	227	1
vszyme	150	224	1
vszyme	132	177	1
vszyme	16	72	1
vszyme	185	218	1
vszyme	106	156	1
vszyme	167	211	1
vszyme	80	128	1
vszyme	91	127	1
vszyme	141	183	1
vszyme	183	226	1
vszyme	172	201	1
vszyme	52	80	1
vszyme	43	110	1
vszyme	64	212	1
vszyme	120	138	1
vszyme	38	52	1
vszyme	142	171	1
vszyme	21	202	1
vszyme	20	62	1
vszyme	173	206	1
vszyme	24	86	1
vszyme	212	226	1
vszyme	65	83	1
vszyme	178	197	1
vszyme	25	108	1
vszyme	198	226	1
vszyme	32	72	1
vszyme	144	156	1
vszyme	28	107	1
vszyme	157	217	1
vszyme	30	65	1
vszyme	148	174	1
vszyme	36	50	1
vszyme	177	206	1
vszyme	112	167	1
vszyme	81	109	1
vszyme	71	227	1
vszyme	17	89	1
vszyme	118	134	1
vszyme	114	131	1
vszyme	33	124	1
vszyme	153	179	1
vszyme	133	179	1
vszyme	126	153	1
vszyme	20	76	1
vszyme	172	208	1
vszyme	49	65	1
vszyme	53	225	1
vszyme	68	116	1
vszyme	16	90	1
vszyme	28	75	1
vszyme	48	89	1
vszyme	40	225	1
vszyme	153	202	1
vszyme	129	157	1
vszyme	146	177	1
vszyme	184	228	1
vszyme	125	154	1
vszyme	102	131	1
vszyme	38	80	1
vszyme	194	216	1
vszyme	166	215	1
vszyme	135	227	1
vszyme	97	127	1
vszyme	15	72	1
vszyme	145	222	1
vszyme	137	224	1
vszyme	155	201	1
vszyme	75	99	1
vszyme	115	151	1
vszyme	124	150	1
vszyme	96	110	1
vszyme	166	224	1
vszyme	26	45	1
vszyme	63	80	1
vszyme	152	173	1
vszyme	20	218	1
vszyme	118	141	1
vszyme	46	108	1
vszyme	83	100	1
vszyme	133	200	1
vszyme	21	227	1
vszyme	184	214	1
vszyme	127	152	1
vszyme	80	115	1
vszyme	91	105	1
vszyme	123	173	1
vszyme	103	133	1
vszyme	52	66	1
vszyme	201	227	1
vszyme	152	180	1
vszyme	179	225	1
vszyme	128	171	1
vszyme	187	214	1
vszyme	75	131	1
vszyme	24	64	1
vszyme	77	131	1
vszyme	62	84	1
vszyme	33	60	1
vszyme	206	223	1
vszyme	129	146	1
vszyme	138	154	1
vszyme	26	67	1
vszyme	154	171	1
vszyme	16	100	1
vszyme	24	37	1
vszyme	97	116	1
vszyme	167	185	1
vszyme	188	225	1
vszyme	118	173	1
vszyme	204	221	1
vszyme	128	144	1
vszyme	71	106	1
vszyme	49	100	1
vszyme	153	168	1
vszyme	108	126	1
vszyme	38	78	1
vszyme	134	180	1
vszyme	180	205	1
vszyme	165	225	1
vszyme	123	141	1
vszyme	122	163	1
vszyme	21	125	1
vszyme	132	154	1
vszyme	36	227	1
vszyme	165	179	1
vszyme	148	171	1
vszyme	38	226	1
vszyme	65	79	1
vszyme	19	72	1
vszyme	25	72	1
vszyme	123	150	1
vszyme	103	158	1
vszyme	134	221	1
vszyme	188	211	1
vszyme	197	213	1
vszyme	48	75	1
vszyme	21	42	1
vszyme	187	223	1
vszyme	127	170	1
vszyme	83	164	1
vszyme	112	131	1
vszyme	20	77	1
vszyme	103	183	1
vszyme	37	110	1
vszyme	147	174	1
vszyme	137	172	1
vszyme	168	186	1
vszyme	111	132	1
vszyme	73	204	1
vszyme	116	141	1
vszyme	20	50	1
vszyme	124	136	1
vszyme	96	120	1
vszyme	125	145	1
vszyme	52	71	1
vszyme	22	99	1
vszyme	29	53	1
vszyme	57	94	1
vszyme	145	165	1
vszyme	159	218	1
vszyme	178	208	1
vszyme	162	177	1
vszyme	50	106	1
vszyme	144	179	1
vszyme	177	202	1
vszyme	18	74	1
vszyme	58	101	1
vszyme	37	78	1
vszyme	81	105	1
vszyme	19	229	1
vszyme	39	72	1
vszyme	84	110	1
vszyme	138	222	1
vszyme	50	65	1
vszyme	69	215	1
vszyme	82	126	1
vszyme	28	79	1
vszyme	168	205	1
vszyme	39	97	1
vszyme	40	107	1
vszyme	192	215	1
vszyme	151	171	1
vszyme	93	157	1
vszyme	77	127	1
vszyme	124	179	1
vszyme	184	224	1
vszyme	175	214	1
vszyme	94	110	1
vszyme	83	228	1
vszyme	191	229	1
vszyme	150	179	1
vszyme	84	144	1
vszyme	76	110	1
vszyme	129	142	1
vszyme	71	85	1
vszyme	28	51	1
vszyme	161	176	1
vszyme	155	208	1
vszyme	149	166	1
vszyme	79	98	1
vszyme	43	223	1
vszyme	145	179	1
vszyme	39	51	1
vszyme	157	211	1
vszyme	143	221	1
vszyme	54	102	1
vszyme	133	204	1
vszyme	143	171	1
vszyme	174	193	1
vszyme	127	156	1
vszyme	56	120	1
vszyme	49	74	1
vszyme	156	209	1
vszyme	22	74	1
vszyme	185	221	1
vszyme	50	229	1
vszyme	34	102	1
vszyme	134	199	1
vszyme	151	164	1
vszyme	20	82	1
vszyme	33	205	1
vszyme	147	177	1
vszyme	44	111	1
vszyme	137	163	1
vszyme	98	137	1
vszyme	171	212	1
vszyme	57	76	1
vszyme	167	203	1
vszyme	71	110	1
vszyme	22	120	1
vszyme	122	167	1
vszyme	103	120	1
vszyme	120	146	1
vszyme	150	193	1
vszyme	96	129	1
vszyme	148	175	1
vszyme	19	68	1
vszyme	126	163	1
vszyme	141	214	1
vszyme	186	216	1
vszyme	188	215	1
vszyme	191	206	1
vszyme	83	114	1
vszyme	31	80	1
vszyme	170	214	1
vszyme	133	187	1
vszyme	41	112	1
vszyme	47	64	1
vszyme	166	193	1
vszyme	78	107	1
vszyme	183	218	1
vszyme	160	179	1
vszyme	180	225	1
vszyme	15	94	1
vszyme	25	71	1
vszyme	18	48	1
vszyme	40	205	1
vszyme	20	54	1
vszyme	161	204	1
vszyme	127	183	1
vszyme	134	205	1
vszyme	147	205	1
vszyme	146	178	1
vszyme	77	122	1
vszyme	21	60	1
vszyme	101	116	1
vszyme	102	132	1
vszyme	175	209	1
vszyme	38	81	1
vszyme	29	57	1
vszyme	120	133	1
vszyme	20	89	1
vszyme	35	51	1
vszyme	39	83	1
vszyme	125	162	1
vszyme	127	142	1
