# Supplementary material for: Identifying proximal RNA interactions from cDNA-encoded crosslinks with ShapeJumper
Source: PLoS Comput Biol. 2021 Dec 14;17(12):e1009632. doi: 10.1371/journal.pcbi.1009632 (PMC8670686; doi:10.1371/journal.pcbi.1009632)
Supplement: S1 Data — (ZIP) [file pcbi.1009632.s006.zip › ShapeJumper_DATA/Raw_Deletions/VS/TBIA-VS-Replicate1_Merged_NoCircDels_MaxInsertLimit10_NoAmbig_DelSiteExactMatch_deletions.txt]

Total Reads Aligned:1854271	Total Deletions:44004.0
vszyme	134	167	3575
vszyme	27	59	2560
vszyme	27	58	1930
vszyme	134	168	1865
vszyme	27	61	1137
vszyme	25	59	1090
vszyme	28	59	1061
vszyme	134	165	825
vszyme	133	167	777
vszyme	134	166	744
vszyme	133	168	624
vszyme	26	61	551
vszyme	27	62	546
vszyme	24	58	539
vszyme	134	170	381
vszyme	66	137	353
vszyme	28	58	341
vszyme	31	58	328
vszyme	24	59	320
vszyme	130	168	314
vszyme	135	168	312
vszyme	135	166	259
vszyme	22	59	243
vszyme	134	173	240
vszyme	133	165	233
vszyme	24	61	224
vszyme	25	62	216
vszyme	135	167	216
vszyme	32	59	212
vszyme	81	123	190
vszyme	132	169	187
vszyme	25	60	183
vszyme	19	39	183
vszyme	30	59	169
vszyme	28	62	168
vszyme	26	60	165
vszyme	134	164	164
vszyme	30	58	152
vszyme	66	167	143
vszyme	79	123	140
vszyme	134	163	134
vszyme	132	166	132
vszyme	81	96	132
vszyme	27	65	128
vszyme	138	165	123
vszyme	81	121	122
vszyme	81	124	120
vszyme	133	173	117
vszyme	133	170	115
vszyme	131	169	115
vszyme	31	61	110
vszyme	127	166	110
vszyme	133	172	108
vszyme	29	58	102
vszyme	134	172	101
vszyme	141	161	101
vszyme	52	192	100
vszyme	135	165	99
vszyme	32	56	97
vszyme	26	64	95
vszyme	24	57	94
vszyme	131	160	92
vszyme	66	168	85
vszyme	182	201	82
vszyme	24	62	81
vszyme	184	203	80
vszyme	130	165	78
vszyme	130	169	78
vszyme	52	195	74
vszyme	30	61	74
vszyme	138	168	73
vszyme	132	159	69
vszyme	80	122	69
vszyme	132	171	69
vszyme	202	219	69
vszyme	52	193	69
vszyme	187	200	68
vszyme	181	200	67
vszyme	131	170	67
vszyme	81	120	65
vszyme	19	38	65
vszyme	135	163	64
vszyme	23	61	63
vszyme	184	198	63
vszyme	134	175	62
vszyme	81	125	62
vszyme	183	198	61
vszyme	65	137	60
vszyme	183	197	59
vszyme	131	161	59
vszyme	81	127	59
vszyme	20	59	59
vszyme	188	201	58
vszyme	130	171	58
vszyme	184	200	57
vszyme	81	93	57
vszyme	27	190	57
vszyme	181	198	57
vszyme	177	198	55
vszyme	129	160	54
vszyme	81	115	52
vszyme	22	62	51
vszyme	184	204	51
vszyme	128	168	49
vszyme	64	168	49
vszyme	20	32	49
vszyme	129	166	48
vszyme	52	191	48
vszyme	66	138	48
vszyme	131	171	47
vszyme	52	168	46
vszyme	199	222	46
vszyme	78	122	46
vszyme	81	99	46
vszyme	201	222	46
vszyme	80	125	46
vszyme	201	223	44
vszyme	185	200	44
vszyme	150	220	43
vszyme	32	62	43
vszyme	82	127	42
vszyme	133	162	42
vszyme	79	127	42
vszyme	80	124	42
vszyme	34	56	42
vszyme	91	123	42
vszyme	183	200	42
vszyme	91	120	41
vszyme	135	164	41
vszyme	81	116	41
vszyme	81	126	41
vszyme	52	198	40
vszyme	26	65	40
vszyme	25	64	40
vszyme	77	122	40
vszyme	196	220	39
vszyme	21	61	39
vszyme	132	164	38
vszyme	27	192	38
vszyme	189	201	38
vszyme	30	62	38
vszyme	202	223	38
vszyme	82	96	37
vszyme	79	122	37
vszyme	152	168	36
vszyme	34	60	36
vszyme	134	162	36
vszyme	80	121	36
vszyme	188	202	35
vszyme	184	199	35
vszyme	26	63	35
vszyme	27	193	35
vszyme	19	40	35
vszyme	63	228	34
vszyme	82	124	34
vszyme	27	66	34
vszyme	144	160	34
vszyme	77	123	34
vszyme	133	175	33
vszyme	135	173	33
vszyme	31	167	33
vszyme	77	124	33
vszyme	53	192	32
vszyme	26	67	32
vszyme	34	59	32
vszyme	19	41	32
vszyme	146	168	32
vszyme	130	173	32
vszyme	19	58	32
vszyme	91	121	31
vszyme	91	124	31
vszyme	136	168	31
vszyme	88	122	31
vszyme	31	60	31
vszyme	79	126	31
vszyme	75	129	30
vszyme	129	164	30
vszyme	133	154	29
vszyme	66	170	29
vszyme	56	192	28
vszyme	81	129	28
vszyme	130	163	28
vszyme	131	174	28
vszyme	32	168	28
vszyme	146	167	28
vszyme	52	194	28
vszyme	184	197	28
vszyme	127	168	27
vszyme	31	55	27
vszyme	82	94	27
vszyme	183	202	27
vszyme	132	172	27
vszyme	187	210	27
vszyme	24	65	26
vszyme	182	197	26
vszyme	24	228	26
vszyme	80	127	26
vszyme	56	191	26
vszyme	23	60	26
vszyme	139	162	26
vszyme	19	61	25
vszyme	67	134	25
vszyme	79	120	25
vszyme	26	57	25
vszyme	136	165	25
vszyme	28	66	25
vszyme	77	121	25
vszyme	65	169	25
vszyme	182	199	25
vszyme	186	201	25
vszyme	184	196	25
vszyme	94	123	25
vszyme	27	68	25
vszyme	24	64	25
vszyme	185	198	25
vszyme	78	125	25
vszyme	199	223	25
vszyme	138	169	24
vszyme	81	118	24
vszyme	20	37	24
vszyme	29	56	24
vszyme	25	63	24
vszyme	67	168	24
vszyme	185	201	24
vszyme	18	38	24
vszyme	180	197	23
vszyme	68	109	23
vszyme	25	193	23
vszyme	127	167	23
vszyme	90	116	23
vszyme	33	61	23
vszyme	137	164	23
vszyme	181	195	23
vszyme	52	165	23
vszyme	151	220	22
vszyme	34	192	22
vszyme	140	169	22
vszyme	131	175	22
vszyme	132	174	22
vszyme	75	123	22
vszyme	131	163	22
vszyme	199	219	22
vszyme	184	222	21
vszyme	94	120	21
vszyme	25	56	21
vszyme	198	223	21
vszyme	28	228	21
vszyme	83	122	21
vszyme	178	197	21
vszyme	135	156	21
vszyme	82	126	21
vszyme	141	168	20
vszyme	66	143	20
vszyme	77	120	20
vszyme	92	122	20
vszyme	179	197	20
vszyme	80	120	20
vszyme	133	161	20
vszyme	60	191	20
vszyme	76	124	20
vszyme	67	138	20
vszyme	80	126	20
vszyme	186	199	19
vszyme	43	228	19
vszyme	128	169	19
vszyme	134	178	19
vszyme	129	172	19
vszyme	154	173	19
vszyme	141	165	19
vszyme	56	194	19
vszyme	65	136	19
vszyme	181	194	19
vszyme	31	64	19
vszyme	134	155	19
vszyme	127	160	18
vszyme	65	134	18
vszyme	82	97	18
vszyme	29	60	18
vszyme	59	192	18
vszyme	67	111	18
vszyme	59	190	18
vszyme	133	159	18
vszyme	85	124	18
vszyme	187	202	18
vszyme	89	124	18
vszyme	78	129	18
vszyme	200	223	18
vszyme	57	192	17
vszyme	144	162	17
vszyme	197	222	17
vszyme	69	110	17
vszyme	96	127	17
vszyme	86	124	17
vszyme	31	56	17
vszyme	27	56	17
vszyme	77	125	17
vszyme	196	222	17
vszyme	68	113	17
vszyme	186	203	16
vszyme	56	193	16
vszyme	30	65	16
vszyme	82	120	16
vszyme	196	221	16
vszyme	140	166	16
vszyme	181	202	16
vszyme	26	68	16
vszyme	85	123	16
vszyme	20	62	16
vszyme	148	220	16
vszyme	68	111	16
vszyme	81	94	16
vszyme	80	93	16
vszyme	136	163	16
vszyme	77	127	16
vszyme	79	93	15
vszyme	72	228	15
vszyme	203	219	15
vszyme	183	204	15
vszyme	30	64	15
vszyme	52	200	15
vszyme	28	41	15
vszyme	81	132	15
vszyme	137	166	15
vszyme	168	220	15
vszyme	84	122	15
vszyme	26	193	15
vszyme	19	60	15
vszyme	86	127	15
vszyme	133	177	15
vszyme	129	155	15
vszyme	63	168	15
vszyme	28	56	15
vszyme	146	171	15
vszyme	25	191	15
vszyme	80	123	15
vszyme	27	195	15
vszyme	63	167	15
vszyme	82	125	15
vszyme	146	163	15
vszyme	90	121	15
vszyme	54	193	15
vszyme	78	121	14
vszyme	139	164	14
vszyme	67	108	14
vszyme	53	193	14
vszyme	79	96	14
vszyme	128	165	14
vszyme	132	151	14
vszyme	134	160	14
vszyme	185	205	14
vszyme	34	54	14
vszyme	77	115	14
vszyme	80	96	14
vszyme	68	110	14
vszyme	84	127	14
vszyme	136	169	14
vszyme	64	111	14
vszyme	51	192	14
vszyme	147	160	14
vszyme	74	129	14
vszyme	78	126	14
vszyme	77	129	14
vszyme	25	194	14
vszyme	90	124	14
vszyme	132	160	14
vszyme	131	162	14
vszyme	141	159	14
vszyme	19	33	14
vszyme	182	203	14
vszyme	30	228	13
vszyme	66	139	13
vszyme	74	123	13
vszyme	70	109	13
vszyme	198	214	13
vszyme	130	174	13
vszyme	35	61	13
vszyme	75	124	13
vszyme	91	116	13
vszyme	200	220	13
vszyme	34	62	13
vszyme	92	121	13
vszyme	181	204	13
vszyme	129	175	13
vszyme	129	162	13
vszyme	133	156	13
vszyme	147	168	13
vszyme	177	200	13
vszyme	81	131	13
vszyme	105	198	13
vszyme	201	219	13
vszyme	198	219	13
vszyme	96	123	13
vszyme	185	204	13
vszyme	64	138	13
vszyme	138	157	13
vszyme	128	153	13
vszyme	58	190	13
vszyme	187	214	13
vszyme	149	219	13
vszyme	124	168	13
vszyme	197	219	13
vszyme	25	168	13
vszyme	106	179	12
vszyme	130	152	12
vszyme	25	189	12
vszyme	25	66	12
vszyme	129	170	12
vszyme	90	122	12
vszyme	77	126	12
vszyme	195	220	12
vszyme	85	116	12
vszyme	201	225	12
vszyme	146	165	12
vszyme	68	106	12
vszyme	84	123	12
vszyme	133	155	12
vszyme	132	176	12
vszyme	183	195	12
vszyme	94	122	12
vszyme	28	57	12
vszyme	139	166	12
vszyme	81	95	12
vszyme	187	211	12
vszyme	91	127	12
vszyme	66	141	12
vszyme	30	67	12
vszyme	170	220	12
vszyme	56	195	12
vszyme	131	176	12
vszyme	32	54	12
vszyme	80	129	12
vszyme	79	129	12
vszyme	173	200	12
vszyme	197	223	11
vszyme	181	205	11
vszyme	28	193	11
vszyme	22	192	11
vszyme	196	214	11
vszyme	33	169	11
vszyme	134	156	11
vszyme	92	117	11
vszyme	78	117	11
vszyme	17	59	11
vszyme	196	211	11
vszyme	55	190	11
vszyme	29	228	11
vszyme	82	115	11
vszyme	148	169	11
vszyme	184	223	11
vszyme	56	168	11
vszyme	82	119	11
vszyme	102	193	11
vszyme	166	220	11
vszyme	34	173	11
vszyme	202	214	11
vszyme	77	93	11
vszyme	80	95	11
vszyme	30	57	11
vszyme	57	193	11
vszyme	70	110	11
vszyme	200	214	11
vszyme	82	121	11
vszyme	188	203	11
vszyme	90	120	11
vszyme	103	193	11
vszyme	66	173	11
vszyme	33	57	11
vszyme	137	169	11
vszyme	100	133	11
vszyme	131	159	11
vszyme	159	173	11
vszyme	151	221	11
vszyme	116	132	11
vszyme	89	120	11
vszyme	181	223	11
vszyme	59	195	10
vszyme	69	111	10
vszyme	26	192	10
vszyme	76	125	10
vszyme	113	127	10
vszyme	34	191	10
vszyme	129	163	10
vszyme	150	219	10
vszyme	74	127	10
vszyme	79	92	10
vszyme	22	64	10
vszyme	93	122	10
vszyme	211	228	10
vszyme	59	228	10
vszyme	138	174	10
vszyme	22	41	10
vszyme	77	116	10
vszyme	26	194	10
vszyme	138	171	10
vszyme	203	220	10
vszyme	66	132	10
vszyme	73	129	10
vszyme	27	69	10
vszyme	129	147	10
vszyme	91	115	10
vszyme	69	134	10
vszyme	89	121	10
vszyme	79	130	10
vszyme	140	167	10
vszyme	67	171	10
vszyme	127	175	10
vszyme	201	218	10
vszyme	50	193	10
vszyme	49	192	10
vszyme	149	169	10
vszyme	53	190	10
vszyme	32	64	10
vszyme	131	158	9
vszyme	34	168	9
vszyme	82	132	9
vszyme	131	154	9
vszyme	89	123	9
vszyme	189	210	9
vszyme	85	129	9
vszyme	127	173	9
vszyme	202	220	9
vszyme	95	129	9
vszyme	112	129	9
vszyme	201	216	9
vszyme	35	192	9
vszyme	27	167	9
vszyme	152	221	9
vszyme	27	168	9
vszyme	123	143	9
vszyme	27	173	9
vszyme	127	172	9
vszyme	76	126	9
vszyme	51	193	9
vszyme	66	172	9
vszyme	56	198	9
vszyme	34	170	9
vszyme	157	220	9
vszyme	70	113	9
vszyme	137	159	9
vszyme	24	192	9
vszyme	138	160	9
vszyme	138	170	9
vszyme	78	128	9
vszyme	145	173	9
vszyme	25	192	9
vszyme	101	196	9
vszyme	82	99	9
vszyme	133	179	9
vszyme	202	226	9
vszyme	67	110	9
vszyme	184	207	9
vszyme	128	171	9
vszyme	66	129	9
vszyme	141	160	9
vszyme	50	192	9
vszyme	31	228	9
vszyme	200	218	9
vszyme	130	147	9
vszyme	19	37	9
vszyme	63	138	9
vszyme	150	223	8
vszyme	187	204	8
vszyme	28	69	8
vszyme	19	228	8
vszyme	189	220	8
vszyme	31	54	8
vszyme	116	133	8
vszyme	66	107	8
vszyme	26	169	8
vszyme	70	112	8
vszyme	79	115	8
vszyme	31	168	8
vszyme	147	162	8
vszyme	141	162	8
vszyme	104	195	8
vszyme	185	214	8
vszyme	28	173	8
vszyme	85	125	8
vszyme	151	223	8
vszyme	128	161	8
vszyme	51	228	8
vszyme	146	162	8
vszyme	36	59	8
vszyme	18	61	8
vszyme	75	91	8
vszyme	193	214	8
vszyme	126	175	8
vszyme	134	179	8
vszyme	34	193	8
vszyme	76	127	8
vszyme	34	194	8
vszyme	85	121	8
vszyme	72	110	8
vszyme	121	166	8
vszyme	154	220	8
vszyme	181	220	8
vszyme	20	41	8
vszyme	73	109	8
vszyme	176	200	8
vszyme	77	96	8
vszyme	68	134	8
vszyme	24	190	8
vszyme	80	115	8
vszyme	52	66	8
vszyme	55	193	8
vszyme	127	179	8
vszyme	55	194	8
vszyme	57	195	8
vszyme	81	119	8
vszyme	29	66	8
vszyme	127	165	8
vszyme	202	224	8
vszyme	133	178	8
vszyme	116	129	8
vszyme	139	170	7
vszyme	102	192	7
vszyme	36	228	7
vszyme	108	127	7
vszyme	67	173	7
vszyme	73	122	7
vszyme	80	117	7
vszyme	124	169	7
vszyme	150	168	7
vszyme	81	97	7
vszyme	66	144	7
vszyme	67	169	7
vszyme	181	193	7
vszyme	64	173	7
vszyme	80	94	7
vszyme	202	225	7
vszyme	88	111	7
vszyme	93	109	7
vszyme	33	55	7
vszyme	76	122	7
vszyme	80	99	7
vszyme	75	132	7
vszyme	136	161	7
vszyme	124	177	7
vszyme	144	168	7
vszyme	77	130	7
vszyme	34	50	7
vszyme	71	115	7
vszyme	88	107	7
vszyme	72	229	7
vszyme	78	91	7
vszyme	197	224	7
vszyme	165	220	7
vszyme	172	193	7
vszyme	201	224	7
vszyme	64	133	7
vszyme	134	151	7
vszyme	110	127	7
vszyme	24	229	7
vszyme	183	220	7
vszyme	200	217	7
vszyme	29	63	7
vszyme	97	124	7
vszyme	69	109	7
vszyme	175	220	7
vszyme	124	176	7
vszyme	189	204	7
vszyme	52	170	7
vszyme	68	112	7
vszyme	94	127	7
vszyme	73	132	7
vszyme	28	167	7
vszyme	195	219	7
vszyme	91	118	7
vszyme	158	220	7
vszyme	82	116	7
vszyme	2	26	7
vszyme	92	126	7
vszyme	201	213	7
vszyme	182	196	7
vszyme	76	120	7
vszyme	142	162	7
vszyme	32	67	7
vszyme	51	167	7
vszyme	128	176	7
vszyme	82	113	7
vszyme	71	113	7
vszyme	74	122	7
vszyme	171	221	7
vszyme	68	136	7
vszyme	143	162	7
vszyme	183	223	7
vszyme	20	36	7
vszyme	66	115	7
vszyme	137	162	7
vszyme	206	228	7
vszyme	66	165	7
vszyme	132	158	7
vszyme	130	161	7
vszyme	64	134	7
vszyme	54	198	7
vszyme	64	140	6
vszyme	22	56	6
vszyme	199	225	6
vszyme	51	191	6
vszyme	33	63	6
vszyme	77	132	6
vszyme	142	159	6
vszyme	128	163	6
vszyme	59	198	6
vszyme	65	110	6
vszyme	78	111	6
vszyme	201	217	6
vszyme	77	131	6
vszyme	80	108	6
vszyme	123	168	6
vszyme	138	159	6
vszyme	138	173	6
vszyme	87	124	6
vszyme	73	111	6
vszyme	138	163	6
vszyme	124	173	6
vszyme	67	140	6
vszyme	146	170	6
vszyme	159	171	6
vszyme	124	159	6
vszyme	144	167	6
vszyme	152	170	6
vszyme	101	193	6
vszyme	26	190	6
vszyme	66	112	6
vszyme	123	166	6
vszyme	64	169	6
vszyme	142	160	6
vszyme	178	201	6
vszyme	183	214	6
vszyme	20	34	6
vszyme	175	198	6
vszyme	178	223	6
vszyme	148	219	6
vszyme	87	120	6
vszyme	82	110	6
vszyme	122	168	6
vszyme	182	205	6
vszyme	159	220	6
vszyme	93	108	6
vszyme	139	163	6
vszyme	128	179	6
vszyme	153	217	6
vszyme	73	88	6
vszyme	113	133	6
vszyme	179	219	6
vszyme	167	193	6
vszyme	32	71	6
vszyme	24	54	6
vszyme	33	64	6
vszyme	94	109	6
vszyme	18	37	6
vszyme	76	92	6
vszyme	79	99	6
vszyme	80	128	6
vszyme	79	108	6
vszyme	81	109	6
vszyme	151	224	6
vszyme	147	171	6
vszyme	19	44	6
vszyme	30	227	6
vszyme	32	169	6
vszyme	128	144	6
vszyme	67	174	6
vszyme	181	219	6
vszyme	56	189	6
vszyme	32	51	6
vszyme	52	189	6
vszyme	89	115	6
vszyme	24	69	6
vszyme	49	193	6
vszyme	21	60	6
vszyme	77	128	6
vszyme	91	126	6
vszyme	186	205	6
vszyme	88	117	6
vszyme	96	118	6
vszyme	66	133	6
vszyme	127	183	6
vszyme	77	99	6
vszyme	68	135	5
vszyme	144	221	5
vszyme	23	64	5
vszyme	28	168	5
vszyme	24	191	5
vszyme	89	127	5
vszyme	141	173	5
vszyme	19	36	5
vszyme	31	191	5
vszyme	54	191	5
vszyme	132	155	5
vszyme	27	41	5
vszyme	125	176	5
vszyme	88	110	5
vszyme	86	126	5
vszyme	90	115	5
vszyme	123	167	5
vszyme	128	173	5
vszyme	75	133	5
vszyme	34	71	5
vszyme	159	176	5
vszyme	36	56	5
vszyme	127	155	5
vszyme	31	63	5
vszyme	91	125	5
vszyme	32	170	5
vszyme	147	219	5
vszyme	178	199	5
vszyme	26	196	5
vszyme	78	108	5
vszyme	88	125	5
vszyme	171	220	5
vszyme	47	195	5
vszyme	77	95	5
vszyme	51	194	5
vszyme	53	195	5
vszyme	17	80	5
vszyme	90	126	5
vszyme	52	73	5
vszyme	74	99	5
vszyme	65	177	5
vszyme	126	169	5
vszyme	81	114	5
vszyme	67	133	5
vszyme	17	41	5
vszyme	102	179	5
vszyme	20	191	5
vszyme	181	210	5
vszyme	16	38	5
vszyme	203	221	5
vszyme	120	134	5
vszyme	135	179	5
vszyme	142	220	5
vszyme	185	223	5
vszyme	130	157	5
vszyme	92	125	5
vszyme	154	176	5
vszyme	200	228	5
vszyme	75	127	5
vszyme	50	167	5
vszyme	158	182	5
vszyme	102	200	5
vszyme	75	96	5
vszyme	181	214	5
vszyme	184	213	5
vszyme	103	200	5
vszyme	195	212	5
vszyme	34	63	5
vszyme	136	173	5
vszyme	137	161	5
vszyme	67	179	5
vszyme	114	129	5
vszyme	18	42	5
vszyme	103	198	5
vszyme	71	228	5
vszyme	33	192	5
vszyme	62	137	5
vszyme	18	33	5
vszyme	125	160	5
vszyme	185	222	5
vszyme	83	121	5
vszyme	65	172	5
vszyme	24	67	5
vszyme	19	31	5
vszyme	27	228	5
vszyme	97	117	5
vszyme	110	132	5
vszyme	126	166	5
vszyme	166	221	5
vszyme	198	226	5
vszyme	74	228	5
vszyme	31	65	5
vszyme	35	227	5
vszyme	52	202	5
vszyme	128	157	5
vszyme	76	90	5
vszyme	92	108	5
vszyme	72	124	5
vszyme	125	159	5
vszyme	137	155	5
vszyme	83	97	5
vszyme	29	167	5
vszyme	172	222	5
vszyme	132	177	5
vszyme	30	167	5
vszyme	60	194	5
vszyme	156	219	5
vszyme	31	69	5
vszyme	72	113	5
vszyme	102	131	5
vszyme	136	156	5
vszyme	66	228	5
vszyme	23	65	5
vszyme	23	63	5
vszyme	68	177	5
vszyme	83	125	5
vszyme	181	226	5
vszyme	75	131	5
vszyme	21	42	5
vszyme	89	228	5
vszyme	64	108	5
vszyme	178	194	5
vszyme	69	136	5
vszyme	81	112	5
vszyme	21	57	5
vszyme	90	107	5
vszyme	150	165	5
vszyme	66	109	5
vszyme	195	210	5
vszyme	24	55	5
vszyme	106	192	5
vszyme	33	166	5
vszyme	152	166	5
vszyme	80	116	5
vszyme	67	113	5
vszyme	81	133	5
vszyme	70	104	5
vszyme	83	128	5
vszyme	66	106	5
vszyme	71	110	5
vszyme	37	56	5
vszyme	126	154	5
vszyme	88	124	5
vszyme	176	201	5
vszyme	110	143	4
vszyme	81	101	4
vszyme	138	162	4
vszyme	90	125	4
vszyme	146	169	4
vszyme	80	138	4
vszyme	65	135	4
vszyme	140	161	4
vszyme	99	120	4
vszyme	124	158	4
vszyme	35	195	4
vszyme	189	206	4
vszyme	127	178	4
vszyme	68	141	4
vszyme	34	72	4
vszyme	89	109	4
vszyme	35	193	4
vszyme	173	195	4
vszyme	177	194	4
vszyme	99	198	4
vszyme	182	222	4
vszyme	143	170	4
vszyme	30	55	4
vszyme	57	194	4
vszyme	150	226	4
vszyme	130	156	4
vszyme	198	220	4
vszyme	67	176	4
vszyme	137	221	4
vszyme	126	164	4
vszyme	139	160	4
vszyme	122	143	4
vszyme	187	218	4
vszyme	126	155	4
vszyme	166	194	4
vszyme	183	217	4
vszyme	75	120	4
vszyme	77	117	4
vszyme	27	187	4
vszyme	101	129	4
vszyme	81	192	4
vszyme	73	130	4
vszyme	197	225	4
vszyme	84	99	4
vszyme	199	224	4
vszyme	32	50	4
vszyme	187	212	4
vszyme	70	137	4
vszyme	31	170	4
vszyme	79	101	4
vszyme	178	219	4
vszyme	164	213	4
vszyme	129	180	4
vszyme	177	215	4
vszyme	65	166	4
vszyme	34	73	4
vszyme	78	95	4
vszyme	149	171	4
vszyme	84	108	4
vszyme	52	187	4
vszyme	34	64	4
vszyme	53	199	4
vszyme	22	37	4
vszyme	55	192	4
vszyme	62	168	4
vszyme	103	201	4
vszyme	177	218	4
vszyme	27	70	4
vszyme	127	163	4
vszyme	32	171	4
vszyme	75	173	4
vszyme	29	69	4
vszyme	72	227	4
vszyme	96	122	4
vszyme	48	192	4
vszyme	73	133	4
vszyme	128	156	4
vszyme	152	214	4
vszyme	71	132	4
vszyme	185	210	4
vszyme	91	119	4
vszyme	28	42	4
vszyme	177	193	4
vszyme	27	47	4
vszyme	101	192	4
vszyme	150	218	4
vszyme	95	128	4
vszyme	43	227	4
vszyme	80	131	4
vszyme	78	114	4
vszyme	196	212	4
vszyme	148	223	4
vszyme	62	192	4
vszyme	200	224	4
vszyme	21	37	4
vszyme	193	207	4
vszyme	79	118	4
vszyme	112	126	4
vszyme	54	196	4
vszyme	24	196	4
vszyme	199	227	4
vszyme	68	176	4
vszyme	102	137	4
vszyme	175	197	4
vszyme	27	43	4
vszyme	80	101	4
vszyme	44	60	4
vszyme	183	206	4
vszyme	135	157	4
vszyme	85	131	4
vszyme	146	166	4
vszyme	88	120	4
vszyme	131	177	4
vszyme	79	113	4
vszyme	47	193	4
vszyme	94	118	4
vszyme	55	227	4
vszyme	84	120	4
vszyme	194	211	4
vszyme	76	113	4
vszyme	19	63	4
vszyme	50	228	4
vszyme	180	219	4
vszyme	167	219	4
vszyme	90	110	4
vszyme	88	127	4
vszyme	27	137	4
vszyme	19	194	4
vszyme	171	222	4
vszyme	160	172	4
vszyme	127	143	4
vszyme	44	59	4
vszyme	187	205	4
vszyme	78	97	4
vszyme	173	220	4
vszyme	167	222	4
vszyme	33	60	4
vszyme	91	114	4
vszyme	97	116	4
vszyme	76	117	4
vszyme	123	141	4
vszyme	132	154	4
vszyme	129	178	4
vszyme	67	135	4
vszyme	112	131	4
vszyme	147	174	4
vszyme	65	111	4
vszyme	96	120	4
vszyme	125	145	4
vszyme	102	120	4
vszyme	33	67	4
vszyme	180	223	4
vszyme	21	67	4
vszyme	34	195	4
vszyme	191	220	4
vszyme	65	139	4
vszyme	149	166	4
vszyme	53	197	4
vszyme	143	221	4
vszyme	65	171	4
vszyme	189	211	4
vszyme	46	228	4
vszyme	210	228	4
vszyme	140	164	4
vszyme	149	223	4
vszyme	31	229	4
vszyme	103	120	4
vszyme	188	221	4
vszyme	76	96	4
vszyme	104	180	4
vszyme	50	194	4
vszyme	30	191	4
vszyme	145	161	4
vszyme	127	151	3
vszyme	126	145	3
vszyme	94	115	3
vszyme	54	168	3
vszyme	151	202	3
vszyme	64	135	3
vszyme	166	223	3
vszyme	29	70	3
vszyme	126	159	3
vszyme	199	211	3
vszyme	73	168	3
vszyme	99	113	3
vszyme	192	221	3
vszyme	124	144	3
vszyme	81	104	3
vszyme	152	167	3
vszyme	135	148	3
vszyme	143	161	3
vszyme	75	115	3
vszyme	176	221	3
vszyme	20	88	3
vszyme	16	110	3
vszyme	97	193	3
vszyme	54	194	3
vszyme	62	167	3
vszyme	59	197	3
vszyme	159	226	3
vszyme	136	171	3
vszyme	68	123	3
vszyme	77	108	3
vszyme	54	201	3
vszyme	132	161	3
vszyme	145	171	3
vszyme	157	219	3
vszyme	188	205	3
vszyme	62	195	3
vszyme	193	219	3
vszyme	147	169	3
vszyme	137	171	3
vszyme	94	130	3
vszyme	21	63	3
vszyme	194	218	3
vszyme	52	204	3
vszyme	144	172	3
vszyme	123	154	3
vszyme	119	153	3
vszyme	134	181	3
vszyme	51	190	3
vszyme	111	144	3
vszyme	174	222	3
vszyme	60	189	3
vszyme	129	148	3
vszyme	71	127	3
vszyme	30	229	3
vszyme	172	192	3
vszyme	17	62	3
vszyme	130	176	3
vszyme	78	131	3
vszyme	27	40	3
vszyme	139	155	3
vszyme	105	199	3
vszyme	63	173	3
vszyme	80	130	3
vszyme	189	214	3
vszyme	21	45	3
vszyme	207	223	3
vszyme	99	112	3
vszyme	120	159	3
vszyme	153	168	3
vszyme	139	172	3
vszyme	20	64	3
vszyme	46	192	3
vszyme	66	178	3
vszyme	160	221	3
vszyme	147	165	3
vszyme	104	177	3
vszyme	36	58	3
vszyme	18	32	3
vszyme	65	129	3
vszyme	106	201	3
vszyme	16	79	3
vszyme	86	116	3
vszyme	72	122	3
vszyme	123	176	3
vszyme	74	120	3
vszyme	24	39	3
vszyme	106	134	3
vszyme	167	201	3
vszyme	33	227	3
vszyme	77	111	3
vszyme	81	167	3
vszyme	144	163	3
vszyme	26	197	3
vszyme	104	196	3
vszyme	60	168	3
vszyme	26	72	3
vszyme	134	146	3
vszyme	137	170	3
vszyme	28	70	3
vszyme	127	181	3
vszyme	198	218	3
vszyme	44	193	3
vszyme	101	128	3
vszyme	173	202	3
vszyme	52	205	3
vszyme	18	45	3
vszyme	21	65	3
vszyme	105	200	3
vszyme	84	96	3
vszyme	24	189	3
vszyme	81	138	3
vszyme	70	134	3
vszyme	27	138	3
vszyme	64	165	3
vszyme	67	115	3
vszyme	191	222	3
vszyme	51	189	3
vszyme	90	127	3
vszyme	128	174	3
vszyme	116	134	3
vszyme	21	55	3
vszyme	100	138	3
vszyme	153	221	3
vszyme	144	164	3
vszyme	134	183	3
vszyme	78	132	3
vszyme	112	125	3
vszyme	55	196	3
vszyme	22	72	3
vszyme	168	214	3
vszyme	68	124	3
vszyme	165	194	3
vszyme	91	109	3
vszyme	142	170	3
vszyme	167	205	3
vszyme	41	73	3
vszyme	33	171	3
vszyme	81	106	3
vszyme	156	218	3
vszyme	123	165	3
vszyme	146	176	3
vszyme	32	66	3
vszyme	35	170	3
vszyme	202	218	3
vszyme	36	79	3
vszyme	128	152	3
vszyme	78	137	3
vszyme	27	144	3
vszyme	89	125	3
vszyme	130	158	3
vszyme	25	41	3
vszyme	23	57	3
vszyme	70	107	3
vszyme	30	71	3
vszyme	198	212	3
vszyme	125	169	3
vszyme	180	204	3
vszyme	178	216	3
vszyme	73	228	3
vszyme	172	224	3
vszyme	126	157	3
vszyme	193	221	3
vszyme	124	160	3
vszyme	75	126	3
vszyme	77	119	3
vszyme	166	205	3
vszyme	50	191	3
vszyme	124	146	3
vszyme	139	175	3
vszyme	56	109	3
vszyme	174	201	3
vszyme	134	200	3
vszyme	131	145	3
vszyme	17	43	3
vszyme	24	68	3
vszyme	28	43	3
vszyme	70	141	3
vszyme	176	199	3
vszyme	35	172	3
vszyme	30	70	3
vszyme	22	34	3
vszyme	123	228	3
vszyme	184	221	3
vszyme	135	152	3
vszyme	27	55	3
vszyme	103	179	3
vszyme	88	116	3
vszyme	55	199	3
vszyme	74	131	3
vszyme	115	133	3
vszyme	32	72	3
vszyme	45	195	3
vszyme	122	166	3
vszyme	51	229	3
vszyme	49	196	3
vszyme	22	141	3
vszyme	23	227	3
vszyme	126	153	3
vszyme	52	75	3
vszyme	68	116	3
vszyme	62	138	3
vszyme	90	117	3
vszyme	129	157	3
vszyme	48	194	3
vszyme	22	168	3
vszyme	166	215	3
vszyme	183	212	3
vszyme	100	120	3
vszyme	105	133	3
vszyme	180	210	3
vszyme	201	227	3
vszyme	43	229	3
vszyme	184	214	3
vszyme	90	128	3
vszyme	177	220	3
vszyme	123	173	3
vszyme	172	219	3
vszyme	175	219	3
vszyme	17	60	3
vszyme	171	200	3
vszyme	173	197	3
vszyme	73	91	3
vszyme	180	205	3
vszyme	110	133	3
vszyme	75	93	3
vszyme	16	61	3
vszyme	63	134	3
vszyme	101	199	3
vszyme	36	62	3
vszyme	30	49	3
vszyme	105	179	3
vszyme	189	207	3
vszyme	188	211	3
vszyme	74	90	3
vszyme	127	170	3
vszyme	86	125	3
vszyme	189	212	3
vszyme	75	125	3
vszyme	17	75	3
vszyme	102	198	3
vszyme	35	55	3
vszyme	159	218	3
vszyme	19	65	3
vszyme	123	159	3
vszyme	32	192	3
vszyme	117	132	3
vszyme	16	32	3
vszyme	64	171	3
vszyme	62	134	3
vszyme	60	108	3
vszyme	192	215	3
vszyme	97	123	3
vszyme	74	130	3
vszyme	158	221	3
vszyme	65	113	3
vszyme	189	202	3
vszyme	195	211	3
vszyme	76	128	3
vszyme	185	221	3
vszyme	118	144	3
vszyme	206	219	3
vszyme	138	158	3
vszyme	208	223	3
vszyme	112	132	3
vszyme	81	102	3
vszyme	175	200	3
vszyme	180	193	3
vszyme	148	221	3
vszyme	27	73	3
vszyme	188	215	3
vszyme	31	68	3
vszyme	183	218	3
vszyme	87	125	3
vszyme	67	116	3
vszyme	84	130	3
vszyme	48	195	3
vszyme	16	57	3
vszyme	101	134	3
vszyme	65	142	3
vszyme	20	192	3
vszyme	111	126	3
vszyme	81	193	3
vszyme	128	158	3
vszyme	180	211	2
vszyme	123	155	2
vszyme	69	88	2
vszyme	83	107	2
vszyme	181	212	2
vszyme	184	215	2
vszyme	91	104	2
vszyme	35	141	2
vszyme	82	114	2
vszyme	65	174	2
vszyme	165	223	2
vszyme	32	174	2
vszyme	61	227	2
vszyme	133	153	2
vszyme	20	56	2
vszyme	64	106	2
vszyme	47	168	2
vszyme	44	83	2
vszyme	159	181	2
vszyme	58	195	2
vszyme	114	136	2
vszyme	170	228	2
vszyme	31	173	2
vszyme	82	105	2
vszyme	76	132	2
vszyme	22	54	2
vszyme	83	117	2
vszyme	181	218	2
vszyme	27	155	2
vszyme	123	190	2
vszyme	178	227	2
vszyme	78	112	2
vszyme	147	173	2
vszyme	207	224	2
vszyme	67	127	2
vszyme	145	207	2
vszyme	95	117	2
vszyme	116	138	2
vszyme	63	229	2
vszyme	86	110	2
vszyme	17	192	2
vszyme	66	185	2
vszyme	145	164	2
vszyme	104	194	2
vszyme	47	226	2
vszyme	162	178	2
vszyme	68	128	2
vszyme	150	212	2
vszyme	35	47	2
vszyme	190	202	2
vszyme	127	146	2
vszyme	62	99	2
vszyme	51	223	2
vszyme	195	217	2
vszyme	185	215	2
vszyme	193	205	2
vszyme	151	170	2
vszyme	171	194	2
vszyme	15	75	2
vszyme	58	196	2
vszyme	135	180	2
vszyme	20	196	2
vszyme	51	137	2
vszyme	106	200	2
vszyme	126	182	2
vszyme	66	175	2
vszyme	100	134	2
vszyme	115	171	2
vszyme	70	91	2
vszyme	32	179	2
vszyme	181	225	2
vszyme	127	164	2
vszyme	86	115	2
vszyme	66	124	2
vszyme	21	38	2
vszyme	49	74	2
vszyme	210	229	2
vszyme	105	137	2
vszyme	27	178	2
vszyme	48	201	2
vszyme	78	133	2
vszyme	176	215	2
vszyme	35	57	2
vszyme	190	216	2
vszyme	178	222	2
vszyme	180	217	2
vszyme	67	130	2
vszyme	32	189	2
vszyme	105	167	2
vszyme	74	134	2
vszyme	16	42	2
vszyme	26	79	2
vszyme	156	224	2
vszyme	113	201	2
vszyme	95	121	2
vszyme	31	172	2
vszyme	127	182	2
vszyme	133	228	2
vszyme	124	141	2
vszyme	22	189	2
vszyme	102	133	2
vszyme	134	184	2
vszyme	24	48	2
vszyme	73	131	2
vszyme	177	201	2
vszyme	99	201	2
vszyme	68	170	2
vszyme	160	208	2
vszyme	27	39	2
vszyme	126	177	2
vszyme	89	105	2
vszyme	110	199	2
vszyme	24	188	2
vszyme	24	169	2
vszyme	71	133	2
vszyme	82	133	2
vszyme	35	175	2
vszyme	89	126	2
vszyme	19	55	2
vszyme	170	197	2
vszyme	205	219	2
vszyme	66	121	2
vszyme	125	157	2
vszyme	194	209	2
vszyme	15	79	2
vszyme	60	86	2
vszyme	76	115	2
vszyme	116	144	2
vszyme	30	74	2
vszyme	176	193	2
vszyme	37	71	2
vszyme	19	195	2
vszyme	105	140	2
vszyme	107	124	2
vszyme	35	89	2
vszyme	134	182	2
vszyme	139	178	2
vszyme	74	86	2
vszyme	97	111	2
vszyme	102	197	2
vszyme	157	214	2
vszyme	55	197	2
vszyme	59	109	2
vszyme	133	195	2
vszyme	87	110	2
vszyme	97	135	2
vszyme	120	173	2
vszyme	15	111	2
vszyme	134	150	2
vszyme	138	180	2
vszyme	125	147	2
vszyme	103	174	2
vszyme	206	225	2
vszyme	24	53	2
vszyme	79	110	2
vszyme	68	175	2
vszyme	67	165	2
vszyme	140	158	2
vszyme	41	83	2
vszyme	56	108	2
vszyme	148	222	2
vszyme	60	196	2
vszyme	44	73	2
vszyme	177	204	2
vszyme	113	130	2
vszyme	135	147	2
vszyme	78	195	2
vszyme	19	50	2
vszyme	31	71	2
vszyme	88	121	2
vszyme	134	157	2
vszyme	17	44	2
vszyme	191	218	2
vszyme	95	125	2
vszyme	20	43	2
vszyme	192	213	2
vszyme	113	195	2
vszyme	47	108	2
vszyme	92	114	2
vszyme	96	113	2
vszyme	194	222	2
vszyme	51	197	2
vszyme	26	188	2
vszyme	32	52	2
vszyme	78	136	2
vszyme	52	109	2
vszyme	164	222	2
vszyme	184	208	2
vszyme	118	146	2
vszyme	145	163	2
vszyme	61	141	2
vszyme	172	196	2
vszyme	73	112	2
vszyme	99	123	2
vszyme	80	100	2
vszyme	198	211	2
vszyme	92	132	2
vszyme	102	127	2
vszyme	79	105	2
vszyme	29	50	2
vszyme	120	144	2
vszyme	110	131	2
vszyme	103	194	2
vszyme	60	193	2
vszyme	72	90	2
vszyme	21	72	2
vszyme	188	213	2
vszyme	74	88	2
vszyme	198	225	2
vszyme	52	173	2
vszyme	80	197	2
vszyme	73	229	2
vszyme	161	217	2
vszyme	204	228	2
vszyme	42	197	2
vszyme	73	121	2
vszyme	63	164	2
vszyme	167	194	2
vszyme	115	131	2
vszyme	74	110	2
vszyme	24	49	2
vszyme	28	81	2
vszyme	133	150	2
vszyme	62	228	2
vszyme	47	194	2
vszyme	33	65	2
vszyme	81	195	2
vszyme	158	173	2
vszyme	106	198	2
vszyme	144	173	2
vszyme	135	214	2
vszyme	179	205	2
vszyme	55	203	2
vszyme	184	209	2
vszyme	115	173	2
vszyme	80	118	2
vszyme	124	170	2
vszyme	183	209	2
vszyme	87	116	2
vszyme	100	198	2
vszyme	62	132	2
vszyme	69	112	2
vszyme	161	199	2
vszyme	15	51	2
vszyme	205	218	2
vszyme	29	229	2
vszyme	72	127	2
vszyme	71	126	2
vszyme	78	109	2
vszyme	19	101	2
vszyme	52	88	2
vszyme	194	210	2
vszyme	21	82	2
vszyme	186	225	2
vszyme	15	78	2
vszyme	173	198	2
vszyme	176	198	2
vszyme	178	205	2
vszyme	124	156	2
vszyme	159	179	2
vszyme	93	126	2
vszyme	67	147	2
vszyme	176	217	2
vszyme	145	227	2
vszyme	83	98	2
vszyme	19	77	2
vszyme	116	166	2
vszyme	150	205	2
vszyme	123	171	2
vszyme	82	107	2
vszyme	76	130	2
vszyme	185	219	2
vszyme	187	220	2
vszyme	21	44	2
vszyme	29	41	2
vszyme	83	126	2
vszyme	81	211	2
vszyme	66	104	2
vszyme	178	196	2
vszyme	160	173	2
vszyme	134	190	2
vszyme	48	193	2
vszyme	25	223	2
vszyme	170	202	2
vszyme	49	197	2
vszyme	82	134	2
vszyme	159	215	2
vszyme	106	195	2
vszyme	28	198	2
vszyme	72	132	2
vszyme	180	218	2
vszyme	82	98	2
vszyme	107	192	2
vszyme	118	133	2
vszyme	84	109	2
vszyme	19	95	2
vszyme	113	134	2
vszyme	87	127	2
vszyme	165	219	2
vszyme	24	42	2
vszyme	28	74	2
vszyme	168	192	2
vszyme	39	201	2
vszyme	69	135	2
vszyme	50	204	2
vszyme	176	203	2
vszyme	78	228	2
vszyme	61	170	2
vszyme	155	182	2
vszyme	31	129	2
vszyme	81	212	2
vszyme	140	171	2
vszyme	187	206	2
vszyme	148	225	2
vszyme	132	178	2
vszyme	93	190	2
vszyme	94	113	2
vszyme	16	76	2
vszyme	140	184	2
vszyme	188	206	2
vszyme	80	132	2
vszyme	74	132	2
vszyme	173	190	2
vszyme	128	147	2
vszyme	178	193	2
vszyme	74	96	2
vszyme	179	194	2
vszyme	16	227	2
vszyme	113	144	2
vszyme	22	223	2
vszyme	184	216	2
vszyme	155	222	2
vszyme	186	219	2
vszyme	21	64	2
vszyme	99	132	2
vszyme	28	188	2
vszyme	112	130	2
vszyme	52	87	2
vszyme	207	226	2
vszyme	191	212	2
vszyme	90	113	2
vszyme	70	114	2
vszyme	25	200	2
vszyme	101	131	2
vszyme	26	172	2
vszyme	28	202	2
vszyme	31	47	2
vszyme	195	226	2
vszyme	150	210	2
vszyme	40	61	2
vszyme	197	227	2
vszyme	32	195	2
vszyme	70	123	2
vszyme	106	174	2
vszyme	80	119	2
vszyme	16	35	2
vszyme	89	112	2
vszyme	192	214	2
vszyme	92	119	2
vszyme	113	169	2
vszyme	97	120	2
vszyme	98	112	2
vszyme	196	218	2
vszyme	40	93	2
vszyme	135	182	2
vszyme	27	197	2
vszyme	124	157	2
vszyme	20	66	2
vszyme	98	111	2
vszyme	57	109	2
vszyme	84	170	2
vszyme	79	176	2
vszyme	181	206	2
vszyme	75	167	2
vszyme	164	211	2
vszyme	68	180	2
vszyme	101	174	2
vszyme	130	150	2
vszyme	152	225	2
vszyme	28	229	2
vszyme	30	69	2
vszyme	154	174	2
vszyme	67	124	2
vszyme	99	118	2
vszyme	77	114	2
vszyme	102	124	2
vszyme	34	75	2
vszyme	145	169	2
vszyme	40	79	2
vszyme	36	53	2
vszyme	104	202	2
vszyme	48	162	2
vszyme	28	199	2
vszyme	126	162	2
vszyme	52	112	2
vszyme	42	227	2
vszyme	193	217	2
vszyme	199	216	2
vszyme	123	164	2
vszyme	122	148	2
vszyme	25	140	2
vszyme	67	117	2
vszyme	17	46	2
vszyme	32	191	2
vszyme	89	119	2
vszyme	140	174	2
vszyme	17	96	2
vszyme	125	154	2
vszyme	124	175	2
vszyme	34	66	2
vszyme	87	132	2
vszyme	157	198	2
vszyme	125	170	2
vszyme	24	197	2
vszyme	97	194	2
vszyme	166	224	2
vszyme	141	220	2
vszyme	46	58	2
vszyme	152	173	2
vszyme	24	182	2
vszyme	103	214	2
vszyme	105	170	2
vszyme	127	152	2
vszyme	34	198	2
vszyme	175	228	2
vszyme	81	137	2
vszyme	120	177	2
vszyme	63	166	2
vszyme	62	129	2
vszyme	176	220	2
vszyme	66	127	2
vszyme	59	227	2
vszyme	149	194	2
vszyme	24	37	2
vszyme	20	140	2
vszyme	67	181	2
vszyme	75	116	2
vszyme	28	139	2
vszyme	15	31	2
vszyme	90	111	2
vszyme	101	123	2
vszyme	138	219	2
vszyme	97	109	2
vszyme	156	205	2
vszyme	166	185	2
vszyme	58	194	2
vszyme	190	219	2
vszyme	166	222	2
vszyme	141	210	2
vszyme	105	197	2
vszyme	34	175	2
vszyme	48	75	2
vszyme	138	154	2
vszyme	95	109	2
vszyme	18	79	2
vszyme	26	74	2
vszyme	59	173	2
vszyme	87	121	2
vszyme	79	134	2
vszyme	67	120	2
vszyme	64	103	2
vszyme	116	141	2
vszyme	164	185	2
vszyme	59	79	2
vszyme	25	165	2
vszyme	77	118	2
vszyme	124	136	2
vszyme	175	205	2
vszyme	47	192	2
vszyme	27	129	2
vszyme	60	198	2
vszyme	177	202	2
vszyme	156	223	2
vszyme	19	229	2
vszyme	119	166	2
vszyme	118	130	2
vszyme	189	221	2
vszyme	89	129	2
vszyme	179	228	2
vszyme	173	219	2
vszyme	170	192	2
vszyme	72	125	2
vszyme	124	179	2
vszyme	65	176	2
vszyme	67	106	2
vszyme	66	193	2
vszyme	130	179	2
vszyme	135	181	2
vszyme	77	100	2
vszyme	124	154	2
vszyme	40	227	2
vszyme	102	118	2
vszyme	133	149	2
vszyme	99	199	2
vszyme	85	118	2
vszyme	30	54	2
vszyme	58	137	2
vszyme	80	111	2
vszyme	134	208	2
vszyme	172	223	2
vszyme	134	192	2
vszyme	50	229	2
vszyme	64	113	2
vszyme	161	222	2
vszyme	61	137	2
vszyme	29	226	2
vszyme	156	228	2
vszyme	137	163	2
vszyme	46	227	2
vszyme	57	76	2
vszyme	32	165	2
vszyme	196	210	2
vszyme	76	121	2
vszyme	75	112	2
vszyme	30	68	2
vszyme	60	138	2
vszyme	72	111	2
vszyme	179	223	2
vszyme	100	194	2
vszyme	22	181	2
vszyme	106	214	2
vszyme	150	200	2
vszyme	110	129	2
vszyme	101	137	2
vszyme	74	176	2
vszyme	75	89	2
vszyme	153	173	2
vszyme	86	132	2
vszyme	85	134	2
vszyme	190	206	2
vszyme	187	219	2
vszyme	18	74	2
vszyme	110	175	2
vszyme	160	179	2
vszyme	147	170	2
vszyme	168	198	2
vszyme	18	90	2
vszyme	75	121	2
vszyme	167	196	2
vszyme	30	196	2
vszyme	70	129	2
vszyme	27	141	2
vszyme	73	108	2
vszyme	125	175	2
vszyme	23	37	2
vszyme	125	162	2
vszyme	127	142	2
vszyme	144	175	1
vszyme	44	72	1
vszyme	27	114	1
vszyme	100	130	1
vszyme	163	214	1
vszyme	175	212	1
vszyme	46	59	1
vszyme	43	86	1
vszyme	75	118	1
vszyme	97	168	1
vszyme	55	205	1
vszyme	81	214	1
vszyme	136	157	1
vszyme	47	59	1
vszyme	29	189	1
vszyme	143	166	1
vszyme	78	139	1
vszyme	36	200	1
vszyme	109	202	1
vszyme	71	134	1
vszyme	123	172	1
vszyme	105	214	1
vszyme	57	136	1
vszyme	195	214	1
vszyme	63	120	1
vszyme	147	163	1
vszyme	157	183	1
vszyme	121	142	1
vszyme	28	179	1
vszyme	69	118	1
vszyme	138	201	1
vszyme	31	86	1
vszyme	25	43	1
vszyme	107	134	1
vszyme	53	68	1
vszyme	68	169	1
vszyme	66	120	1
vszyme	112	137	1
vszyme	158	210	1
vszyme	147	180	1
vszyme	47	191	1
vszyme	194	208	1
vszyme	73	117	1
vszyme	22	86	1
vszyme	20	141	1
vszyme	120	140	1
vszyme	167	185	1
vszyme	142	177	1
vszyme	67	180	1
vszyme	108	130	1
vszyme	107	175	1
vszyme	21	33	1
vszyme	147	223	1
vszyme	17	64	1
vszyme	204	218	1
vszyme	43	196	1
vszyme	83	139	1
vszyme	17	66	1
vszyme	77	104	1
vszyme	71	105	1
vszyme	141	154	1
vszyme	125	171	1
vszyme	175	195	1
vszyme	64	150	1
vszyme	144	166	1
vszyme	27	123	1
vszyme	78	130	1
vszyme	100	157	1
vszyme	104	117	1
vszyme	176	202	1
vszyme	96	138	1
vszyme	109	129	1
[truncated: 1,460 more rows]
