# Supplementary material for: Identifying proximal RNA interactions from cDNA-encoded crosslinks with ShapeJumper
Source: PLoS Comput Biol. 2021 Dec 14;17(12):e1009632. doi: 10.1371/journal.pcbi.1009632 (PMC8670686; doi:10.1371/journal.pcbi.1009632)
Supplement: S1 Data — (ZIP) [file pcbi.1009632.s006.zip › ShapeJumper_DATA/Raw_Deletions/VS/DMSO-VS-Replicate2__Merged_NoCircDels_MaxInsertLimit10_NoAmbig_DelSiteExactMatch_deletions.txt]

Total Reads Aligned:1259957	Total Deletions:8534.0
vszyme	134	167	1285
vszyme	134	168	678
vszyme	134	165	351
vszyme	134	166	289
vszyme	133	167	199
vszyme	27	59	168
vszyme	133	168	166
vszyme	28	59	141
vszyme	134	170	107
vszyme	135	168	107
vszyme	130	168	99
vszyme	133	165	88
vszyme	134	173	84
vszyme	135	167	82
vszyme	27	61	79
vszyme	134	163	75
vszyme	134	164	66
vszyme	135	166	63
vszyme	27	62	63
vszyme	138	165	57
vszyme	130	165	50
vszyme	131	160	48
vszyme	135	165	47
vszyme	141	161	43
vszyme	132	166	42
vszyme	132	159	42
vszyme	130	169	40
vszyme	133	170	36
vszyme	134	172	36
vszyme	150	220	34
vszyme	202	219	34
vszyme	131	169	34
vszyme	63	228	33
vszyme	25	59	33
vszyme	131	161	31
vszyme	129	160	31
vszyme	151	220	30
vszyme	24	228	30
vszyme	132	169	30
vszyme	32	59	30
vszyme	135	163	29
vszyme	199	222	29
vszyme	133	173	27
vszyme	27	65	27
vszyme	32	56	25
vszyme	138	168	25
vszyme	28	228	25
vszyme	24	59	24
vszyme	81	96	24
vszyme	30	228	22
vszyme	196	220	22
vszyme	27	58	21
vszyme	201	222	21
vszyme	43	228	20
vszyme	72	228	20
vszyme	135	164	20
vszyme	28	62	19
vszyme	30	59	18
vszyme	34	56	18
vszyme	131	171	18
vszyme	139	162	18
vszyme	151	221	18
vszyme	136	165	17
vszyme	152	221	17
vszyme	133	162	17
vszyme	148	220	17
vszyme	36	228	16
vszyme	51	228	16
vszyme	183	198	16
vszyme	168	220	15
vszyme	159	220	15
vszyme	29	228	15
vszyme	136	163	15
vszyme	22	59	15
vszyme	34	59	14
vszyme	136	168	14
vszyme	132	171	14
vszyme	147	160	14
vszyme	135	173	13
vszyme	144	160	13
vszyme	149	219	13
vszyme	176	220	12
vszyme	147	168	12
vszyme	129	164	12
vszyme	138	169	11
vszyme	132	164	11
vszyme	197	222	11
vszyme	26	61	11
vszyme	27	66	11
vszyme	198	223	11
vszyme	25	62	11
vszyme	131	163	11
vszyme	146	167	11
vszyme	133	172	11
vszyme	128	168	10
vszyme	130	152	10
vszyme	165	220	10
vszyme	127	167	10
vszyme	131	170	10
vszyme	130	171	9
vszyme	127	173	9
vszyme	158	220	9
vszyme	31	58	9
vszyme	129	155	9
vszyme	130	163	9
vszyme	30	61	9
vszyme	185	222	9
vszyme	32	62	9
vszyme	152	168	9
vszyme	138	157	9
vszyme	34	60	9
vszyme	146	168	9
vszyme	135	156	9
vszyme	132	160	9
vszyme	134	155	9
vszyme	31	228	9
vszyme	24	62	9
vszyme	139	164	8
vszyme	28	41	8
vszyme	141	162	8
vszyme	183	223	8
vszyme	201	223	8
vszyme	133	159	8
vszyme	133	161	8
vszyme	141	160	8
vszyme	134	162	8
vszyme	131	158	7
vszyme	141	168	7
vszyme	171	220	7
vszyme	148	222	7
vszyme	201	216	7
vszyme	128	165	7
vszyme	134	160	7
vszyme	154	173	7
vszyme	71	228	7
vszyme	183	220	7
vszyme	129	147	7
vszyme	175	220	7
vszyme	199	223	7
vszyme	29	58	7
vszyme	184	221	7
vszyme	180	219	7
vszyme	137	169	7
vszyme	124	160	7
vszyme	170	220	7
vszyme	30	227	7
vszyme	175	219	7
vszyme	202	223	7
vszyme	131	162	7
vszyme	40	227	7
vszyme	184	222	6
vszyme	130	156	6
vszyme	138	159	6
vszyme	129	166	6
vszyme	195	220	6
vszyme	29	56	6
vszyme	127	168	6
vszyme	211	228	6
vszyme	82	97	6
vszyme	133	156	6
vszyme	167	219	6
vszyme	196	221	6
vszyme	157	220	6
vszyme	34	54	6
vszyme	24	61	6
vszyme	31	61	6
vszyme	179	219	6
vszyme	30	62	6
vszyme	31	56	6
vszyme	133	154	6
vszyme	134	178	6
vszyme	123	228	6
vszyme	146	163	6
vszyme	30	58	6
vszyme	177	220	6
vszyme	196	222	6
vszyme	130	173	6
vszyme	143	162	6
vszyme	27	228	6
vszyme	46	228	6
vszyme	28	58	6
vszyme	200	223	6
vszyme	139	170	5
vszyme	150	223	5
vszyme	26	60	5
vszyme	160	221	5
vszyme	152	167	5
vszyme	196	211	5
vszyme	25	60	5
vszyme	81	93	5
vszyme	140	169	5
vszyme	22	62	5
vszyme	28	56	5
vszyme	132	151	5
vszyme	153	221	5
vszyme	29	63	5
vszyme	202	218	5
vszyme	128	152	5
vszyme	136	169	5
vszyme	139	166	5
vszyme	198	219	5
vszyme	55	227	5
vszyme	33	227	5
vszyme	154	220	5
vszyme	141	165	5
vszyme	31	60	5
vszyme	128	153	5
vszyme	131	159	5
vszyme	82	113	5
vszyme	167	222	5
vszyme	159	173	5
vszyme	199	219	5
vszyme	166	222	5
vszyme	163	220	5
vszyme	149	169	5
vszyme	173	219	5
vszyme	210	228	5
vszyme	145	168	5
vszyme	199	225	4
vszyme	137	166	4
vszyme	124	144	4
vszyme	183	197	4
vszyme	82	96	4
vszyme	19	228	4
vszyme	116	133	4
vszyme	136	171	4
vszyme	49	74	4
vszyme	137	162	4
vszyme	144	162	4
vszyme	137	221	4
vszyme	147	162	4
vszyme	72	229	4
vszyme	51	229	4
vszyme	30	65	4
vszyme	134	175	4
vszyme	142	160	4
vszyme	29	60	4
vszyme	79	96	4
vszyme	176	221	4
vszyme	201	225	4
vszyme	152	228	4
vszyme	130	157	4
vszyme	25	63	4
vszyme	148	219	4
vszyme	151	223	4
vszyme	152	214	4
vszyme	146	171	4
vszyme	15	78	4
vszyme	144	164	4
vszyme	187	220	4
vszyme	188	206	4
vszyme	184	199	4
vszyme	125	160	4
vszyme	19	80	4
vszyme	138	160	4
vszyme	16	76	4
vszyme	137	164	4
vszyme	112	126	4
vszyme	74	228	4
vszyme	146	166	4
vszyme	81	127	4
vszyme	34	226	4
vszyme	26	63	4
vszyme	50	228	4
vszyme	28	66	4
vszyme	181	220	4
vszyme	147	171	4
vszyme	142	162	4
vszyme	111	127	4
vszyme	141	220	4
vszyme	66	228	4
vszyme	27	68	4
vszyme	132	172	4
vszyme	198	220	4
vszyme	156	223	4
vszyme	116	132	4
vszyme	150	218	4
vszyme	183	200	4
vszyme	130	147	4
vszyme	132	158	4
vszyme	141	214	4
vszyme	181	223	4
vszyme	141	223	3
vszyme	144	221	3
vszyme	197	223	3
vszyme	208	224	3
vszyme	147	223	3
vszyme	142	159	3
vszyme	211	229	3
vszyme	129	163	3
vszyme	150	173	3
vszyme	128	173	3
vszyme	150	168	3
vszyme	184	200	3
vszyme	148	223	3
vszyme	147	219	3
vszyme	184	218	3
vszyme	139	160	3
vszyme	62	227	3
vszyme	23	61	3
vszyme	134	152	3
vszyme	174	222	3
vszyme	205	219	3
vszyme	34	62	3
vszyme	15	79	3
vszyme	202	220	3
vszyme	152	166	3
vszyme	148	169	3
vszyme	178	219	3
vszyme	184	198	3
vszyme	139	172	3
vszyme	71	229	3
vszyme	129	162	3
vszyme	202	224	3
vszyme	134	157	3
vszyme	59	228	3
vszyme	155	223	3
vszyme	166	220	3
vszyme	161	217	3
vszyme	26	72	3
vszyme	132	174	3
vszyme	62	228	3
vszyme	188	220	3
vszyme	136	173	3
vszyme	182	219	3
vszyme	138	171	3
vszyme	140	166	3
vszyme	131	174	3
vszyme	142	161	3
vszyme	18	88	3
vszyme	116	131	3
vszyme	137	159	3
vszyme	135	228	3
vszyme	148	225	3
vszyme	167	223	3
vszyme	33	61	3
vszyme	127	165	3
vszyme	153	217	3
vszyme	155	222	3
vszyme	146	221	3
vszyme	166	221	3
vszyme	135	157	3
vszyme	136	176	3
vszyme	39	205	3
vszyme	152	225	3
vszyme	30	67	3
vszyme	141	156	3
vszyme	27	56	3
vszyme	201	218	3
vszyme	136	156	3
vszyme	185	200	3
vszyme	127	152	3
vszyme	129	146	3
vszyme	158	221	3
vszyme	110	133	3
vszyme	36	227	3
vszyme	181	219	3
vszyme	74	229	3
vszyme	15	63	3
vszyme	16	95	3
vszyme	180	223	3
vszyme	171	218	3
vszyme	197	219	3
vszyme	32	54	3
vszyme	143	221	3
vszyme	36	59	3
vszyme	72	227	3
vszyme	147	177	3
vszyme	206	228	3
vszyme	154	221	3
vszyme	183	218	3
vszyme	171	221	3
vszyme	123	155	2
vszyme	138	162	2
vszyme	187	204	2
vszyme	203	219	2
vszyme	127	160	2
vszyme	146	169	2
vszyme	147	180	2
vszyme	151	202	2
vszyme	144	166	2
vszyme	154	218	2
vszyme	181	218	2
vszyme	161	218	2
vszyme	20	86	2
vszyme	29	229	2
vszyme	20	73	2
vszyme	132	146	2
vszyme	188	219	2
vszyme	162	223	2
vszyme	34	204	2
vszyme	134	156	2
vszyme	15	75	2
vszyme	145	221	2
vszyme	150	219	2
vszyme	182	222	2
vszyme	143	220	2
vszyme	27	44	2
vszyme	36	56	2
vszyme	181	200	2
vszyme	30	55	2
vszyme	127	155	2
vszyme	80	108	2
vszyme	165	214	2
vszyme	28	229	2
vszyme	210	229	2
vszyme	157	219	2
vszyme	178	222	2
vszyme	154	222	2
vszyme	180	217	2
vszyme	166	219	2
vszyme	160	217	2
vszyme	156	217	2
vszyme	17	91	2
vszyme	146	164	2
vszyme	183	217	2
vszyme	53	227	2
vszyme	147	169	2
vszyme	132	161	2
vszyme	133	228	2
vszyme	200	220	2
vszyme	161	228	2
vszyme	159	221	2
vszyme	17	80	2
vszyme	32	221	2
vszyme	60	100	2
vszyme	131	157	2
vszyme	152	209	2
vszyme	138	163	2
vszyme	128	169	2
vszyme	75	129	2
vszyme	146	170	2
vszyme	30	74	2
vszyme	155	211	2
vszyme	144	167	2
vszyme	181	204	2
vszyme	152	216	2
vszyme	164	213	2
vszyme	113	133	2
vszyme	172	224	2
vszyme	16	74	2
vszyme	26	68	2
vszyme	43	204	2
vszyme	33	225	2
vszyme	72	204	2
vszyme	146	215	2
vszyme	173	226	2
vszyme	147	165	2
vszyme	156	228	2
vszyme	35	192	2
vszyme	75	132	2
vszyme	136	161	2
vszyme	155	205	2
vszyme	34	64	2
vszyme	145	220	2
vszyme	144	168	2
vszyme	142	220	2
vszyme	26	222	2
vszyme	36	57	2
vszyme	164	222	2
vszyme	177	218	2
vszyme	27	70	2
vszyme	185	223	2
vszyme	26	65	2
vszyme	19	39	2
vszyme	36	229	2
vszyme	200	228	2
vszyme	146	165	2
vszyme	156	225	2
vszyme	42	72	2
vszyme	185	205	2
vszyme	181	214	2
vszyme	175	225	2
vszyme	112	228	2
vszyme	32	102	2
vszyme	191	222	2
vszyme	150	170	2
vszyme	173	198	2
vszyme	146	217	2
vszyme	150	205	2
vszyme	177	214	2
vszyme	128	161	2
vszyme	205	227	2
vszyme	129	172	2
vszyme	22	102	2
vszyme	160	227	2
vszyme	139	221	2
vszyme	180	218	2
vszyme	144	228	2
vszyme	81	133	2
vszyme	19	95	2
vszyme	200	224	2
vszyme	80	123	2
vszyme	24	229	2
vszyme	203	220	2
vszyme	69	201	2
vszyme	141	170	2
vszyme	39	201	2
vszyme	32	66	2
vszyme	182	201	2
vszyme	142	221	2
vszyme	81	99	2
vszyme	185	201	2
vszyme	32	222	2
vszyme	39	78	2
vszyme	30	57	2
vszyme	27	69	2
vszyme	201	224	2
vszyme	130	158	2
vszyme	20	81	2
vszyme	161	222	2
vszyme	180	204	2
vszyme	123	142	2
vszyme	145	173	2
vszyme	148	170	2
vszyme	16	227	2
vszyme	178	216	2
vszyme	126	166	2
vszyme	20	72	2
vszyme	207	220	2
vszyme	16	94	2
vszyme	72	201	2
vszyme	140	227	2
vszyme	149	174	2
vszyme	81	102	2
vszyme	188	221	2
vszyme	133	175	2
vszyme	197	227	2
vszyme	138	221	2
vszyme	143	163	2
vszyme	16	35	2
vszyme	31	229	2
vszyme	191	221	2
vszyme	33	55	2
vszyme	151	172	2
vszyme	151	215	2
vszyme	144	165	2
vszyme	19	41	2
vszyme	144	219	2
vszyme	123	170	2
vszyme	172	222	2
vszyme	38	205	2
vszyme	140	167	2
vszyme	121	166	2
vszyme	184	196	2
vszyme	35	73	2
vszyme	186	223	2
vszyme	42	227	2
vszyme	156	219	2
vszyme	31	69	2
vszyme	123	164	2
vszyme	122	148	2
vszyme	171	222	2
vszyme	184	207	2
vszyme	152	173	2
vszyme	43	229	2
vszyme	172	219	2
vszyme	173	220	2
vszyme	26	67	2
vszyme	15	81	2
vszyme	20	59	2
vszyme	128	144	2
vszyme	133	178	2
vszyme	190	219	2
vszyme	185	198	2
vszyme	187	223	2
vszyme	127	170	2
vszyme	147	174	2
vszyme	102	120	2
vszyme	81	94	2
vszyme	109	143	2
vszyme	80	93	2
vszyme	35	227	2
vszyme	189	221	2
vszyme	191	220	2
vszyme	24	69	2
vszyme	81	229	2
vszyme	19	97	2
vszyme	184	224	2
vszyme	200	218	2
vszyme	127	164	2
vszyme	15	76	2
vszyme	144	170	2
vszyme	213	227	2
vszyme	154	212	2
vszyme	163	219	2
vszyme	31	47	2
vszyme	151	164	2
vszyme	137	163	2
vszyme	141	159	2
vszyme	149	223	2
vszyme	130	161	2
vszyme	153	173	2
vszyme	148	221	2
vszyme	122	142	2
vszyme	143	207	2
vszyme	162	219	2
vszyme	200	226	2
vszyme	147	170	2
vszyme	140	228	2
vszyme	127	183	2
vszyme	192	216	2
vszyme	101	116	2
vszyme	111	126	2
vszyme	128	158	2
vszyme	142	223	1
vszyme	139	205	1
vszyme	19	86	1
vszyme	184	215	1
vszyme	127	151	1
vszyme	126	145	1
vszyme	149	186	1
vszyme	126	227	1
vszyme	46	225	1
vszyme	74	113	1
vszyme	94	115	1
vszyme	22	79	1
vszyme	16	82	1
vszyme	77	228	1
vszyme	74	118	1
vszyme	25	43	1
vszyme	33	63	1
vszyme	165	223	1
vszyme	124	183	1
vszyme	105	228	1
vszyme	38	88	1
vszyme	74	90	1
vszyme	24	58	1
vszyme	15	80	1
vszyme	61	227	1
vszyme	140	161	1
vszyme	157	206	1
vszyme	133	153	1
vszyme	198	214	1
vszyme	68	192	1
vszyme	77	104	1
vszyme	124	158	1
vszyme	108	127	1
vszyme	32	50	1
vszyme	81	168	1
vszyme	154	179	1
vszyme	100	157	1
vszyme	104	117	1
vszyme	35	61	1
vszyme	146	223	1
vszyme	181	205	1
vszyme	190	220	1
vszyme	170	228	1
vszyme	189	206	1
vszyme	177	212	1
vszyme	19	61	1
vszyme	166	223	1
vszyme	114	145	1
vszyme	81	115	1
vszyme	132	178	1
vszyme	29	70	1
vszyme	25	66	1
vszyme	128	163	1
vszyme	24	72	1
vszyme	81	150	1
vszyme	37	50	1
vszyme	129	170	1
vszyme	199	211	1
vszyme	207	224	1
vszyme	29	47	1
vszyme	28	69	1
vszyme	15	89	1
vszyme	37	59	1
vszyme	90	115	1
vszyme	113	127	1
vszyme	127	178	1
vszyme	63	229	1
vszyme	43	205	1
vszyme	26	82	1
vszyme	125	159	1
vszyme	142	205	1
vszyme	155	219	1
vszyme	67	80	1
vszyme	145	164	1
vszyme	144	207	1
vszyme	148	163	1
vszyme	190	211	1
vszyme	141	226	1
vszyme	59	133	1
vszyme	24	223	1
vszyme	171	226	1
vszyme	150	212	1
vszyme	151	227	1
vszyme	93	197	1
vszyme	143	161	1
vszyme	62	99	1
vszyme	146	159	1
vszyme	189	220	1
vszyme	177	226	1
vszyme	122	153	1
vszyme	160	207	1
vszyme	195	217	1
vszyme	54	71	1
vszyme	76	127	1
vszyme	150	165	1
vszyme	182	224	1
vszyme	18	94	1
vszyme	167	216	1
vszyme	82	228	1
vszyme	20	88	1
vszyme	125	153	1
vszyme	137	157	1
vszyme	16	110	1
vszyme	79	120	1
vszyme	97	122	1
vszyme	151	213	1
vszyme	157	225	1
vszyme	74	205	1
vszyme	19	121	1
vszyme	159	176	1
vszyme	186	203	1
vszyme	81	97	1
vszyme	96	143	1
vszyme	168	226	1
vszyme	47	63	1
vszyme	131	154	1
vszyme	139	201	1
vszyme	32	46	1
vszyme	81	132	1
vszyme	123	168	1
vszyme	150	226	1
vszyme	25	226	1
vszyme	48	77	1
vszyme	181	225	1
vszyme	28	44	1
vszyme	146	173	1
vszyme	189	210	1
vszyme	26	64	1
vszyme	183	224	1
vszyme	78	108	1
vszyme	172	199	1
vszyme	54	226	1
vszyme	147	176	1
vszyme	129	227	1
vszyme	154	168	1
vszyme	45	97	1
vszyme	153	199	1
vszyme	54	201	1
vszyme	149	222	1
vszyme	119	151	1
vszyme	35	57	1
vszyme	36	51	1
vszyme	39	89	1
vszyme	131	147	1
vszyme	138	173	1
vszyme	126	164	1
vszyme	55	104	1
vszyme	134	216	1
vszyme	149	225	1
vszyme	198	224	1
vszyme	153	181	1
vszyme	83	167	1
vszyme	140	211	1
vszyme	166	194	1
vszyme	26	79	1
vszyme	163	223	1
vszyme	156	224	1
vszyme	150	162	1
vszyme	151	199	1
vszyme	95	121	1
vszyme	173	209	1
vszyme	147	204	1
vszyme	146	179	1
vszyme	72	119	1
vszyme	19	107	1
vszyme	21	63	1
vszyme	22	189	1
vszyme	194	218	1
vszyme	162	228	1
vszyme	111	125	1
vszyme	153	213	1
vszyme	139	219	1
vszyme	138	180	1
vszyme	164	227	1
vszyme	41	83	1
vszyme	81	178	1
vszyme	80	94	1
vszyme	144	172	1
vszyme	44	73	1
vszyme	150	175	1
vszyme	123	154	1
vszyme	71	102	1
vszyme	143	215	1
vszyme	29	188	1
vszyme	34	192	1
vszyme	123	165	1
vszyme	166	207	1
vszyme	166	201	1
vszyme	124	173	1
vszyme	155	225	1
vszyme	168	206	1
vszyme	111	144	1
vszyme	123	159	1
vszyme	69	113	1
vszyme	130	153	1
vszyme	163	187	1
vszyme	41	97	1
vszyme	60	189	1
vszyme	36	106	1
vszyme	20	92	1
vszyme	120	223	1
vszyme	169	201	1
vszyme	159	171	1
vszyme	82	121	1
vszyme	17	62	1
vszyme	130	176	1
vszyme	88	227	1
vszyme	77	107	1
vszyme	31	108	1
vszyme	126	178	1
vszyme	139	178	1
vszyme	79	101	1
vszyme	99	144	1
vszyme	55	197	1
vszyme	138	170	1
vszyme	184	223	1
vszyme	51	204	1
vszyme	134	221	1
vszyme	164	223	1
vszyme	88	111	1
vszyme	93	109	1
vszyme	168	209	1
vszyme	33	101	1
vszyme	152	227	1
vszyme	167	213	1
vszyme	41	118	1
vszyme	91	121	1
vszyme	189	214	1
vszyme	112	129	1
vszyme	160	181	1
vszyme	65	205	1
vszyme	207	223	1
vszyme	171	215	1
vszyme	102	229	1
vszyme	45	101	1
vszyme	117	132	1
vszyme	142	169	1
vszyme	99	112	1
vszyme	164	186	1
vszyme	59	77	1
vszyme	125	147	1
vszyme	137	151	1
vszyme	24	53	1
vszyme	110	126	1
vszyme	145	167	1
vszyme	30	120	1
vszyme	35	53	1
vszyme	159	216	1
vszyme	21	47	1
vszyme	125	184	1
vszyme	149	171	1
vszyme	177	204	1
vszyme	110	149	1
vszyme	43	72	1
vszyme	135	147	1
vszyme	141	205	1
vszyme	132	216	1
vszyme	181	210	1
vszyme	18	64	1
vszyme	170	219	1
vszyme	41	127	1
vszyme	153	227	1
vszyme	78	104	1
vszyme	120	201	1
vszyme	191	218	1
vszyme	140	176	1
vszyme	182	225	1
vszyme	192	213	1
vszyme	47	108	1
vszyme	151	169	1
vszyme	163	204	1
vszyme	96	113	1
vszyme	55	76	1
vszyme	194	222	1
vszyme	16	111	1
vszyme	15	74	1
vszyme	94	162	1
vszyme	135	179	1
vszyme	75	109	1
vszyme	100	122	1
vszyme	178	201	1
vszyme	32	52	1
vszyme	182	223	1
vszyme	22	37	1
vszyme	39	79	1
vszyme	47	62	1
vszyme	143	169	1
vszyme	184	208	1
vszyme	170	226	1
vszyme	148	224	1
vszyme	183	214	1
vszyme	146	172	1
vszyme	136	215	1
vszyme	69	117	1
vszyme	79	228	1
vszyme	174	218	1
vszyme	34	50	1
vszyme	146	174	1
vszyme	105	227	1
vszyme	22	83	1
vszyme	142	174	1
vszyme	72	222	1
vszyme	17	108	1
vszyme	167	201	1
vszyme	44	84	1
vszyme	135	215	1
vszyme	120	144	1
vszyme	137	220	1
vszyme	188	202	1
vszyme	33	72	1
vszyme	131	146	1
vszyme	138	174	1
vszyme	44	63	1
vszyme	196	226	1
vszyme	82	110	1
vszyme	198	225	1
vszyme	80	127	1
vszyme	85	125	1
vszyme	179	191	1
vszyme	136	179	1
vszyme	52	86	1
vszyme	134	146	1
vszyme	24	46	1
vszyme	28	70	1
vszyme	51	68	1
vszyme	40	98	1
vszyme	18	100	1
vszyme	127	181	1
vszyme	192	222	1
vszyme	109	228	1
vszyme	198	218	1
vszyme	158	182	1
vszyme	26	87	1
vszyme	21	104	1
vszyme	202	214	1
vszyme	182	205	1
vszyme	152	207	1
vszyme	128	156	1
vszyme	80	95	1
vszyme	144	173	1
vszyme	32	140	1
vszyme	39	60	1
vszyme	40	60	1
vszyme	144	227	1
vszyme	23	78	1
vszyme	197	224	1
vszyme	25	64	1
vszyme	95	151	1
vszyme	23	60	1
vszyme	161	174	1
vszyme	80	118	1
vszyme	24	227	1
vszyme	183	209	1
vszyme	82	124	1
vszyme	116	200	1
vszyme	185	210	1
vszyme	119	177	1
vszyme	33	111	1
vszyme	111	143	1
vszyme	128	174	1
vszyme	199	227	1
vszyme	170	198	1
vszyme	36	107	1
vszyme	30	229	1
vszyme	19	50	1
vszyme	72	127	1
vszyme	71	126	1
vszyme	141	175	1
vszyme	163	200	1
vszyme	79	123	1
vszyme	210	227	1
vszyme	135	183	1
vszyme	176	198	1
vszyme	147	221	1
vszyme	178	205	1
vszyme	25	100	1
vszyme	108	125	1
vszyme	175	193	1
vszyme	46	129	1
vszyme	159	179	1
vszyme	165	226	1
vszyme	78	132	1
vszyme	81	120	1
vszyme	17	72	1
vszyme	176	217	1
vszyme	145	227	1
vszyme	43	227	1
vszyme	173	185	1
vszyme	171	211	1
vszyme	185	219	1
vszyme	119	170	1
vszyme	162	194	1
vszyme	168	214	1
vszyme	82	166	1
vszyme	30	43	1
vszyme	146	162	1
vszyme	169	209	1
vszyme	134	151	1
vszyme	137	161	1
vszyme	165	194	1
vszyme	171	214	1
vszyme	191	208	1
vszyme	196	212	1
vszyme	80	228	1
vszyme	45	80	1
vszyme	77	115	1
vszyme	133	226	1
vszyme	25	109	1
vszyme	160	173	1
vszyme	200	214	1
vszyme	38	72	1
vszyme	142	207	1
vszyme	103	122	1
vszyme	120	156	1
vszyme	176	208	1
vszyme	33	68	1
vszyme	35	52	1
vszyme	190	213	1
vszyme	178	211	1
vszyme	143	182	1
vszyme	110	228	1
vszyme	35	74	1
vszyme	141	212	1
vszyme	186	222	1
vszyme	156	218	1
vszyme	162	217	1
vszyme	128	184	1
vszyme	18	65	1
vszyme	57	223	1
vszyme	127	144	1
vszyme	153	226	1
vszyme	189	222	1
vszyme	99	228	1
vszyme	201	219	1
vszyme	202	225	1
vszyme	94	122	1
vszyme	155	169	1
vszyme	174	228	1
vszyme	192	218	1
vszyme	193	207	1
vszyme	146	176	1
vszyme	77	120	1
vszyme	20	102	1
vszyme	96	118	1
vszyme	44	99	1
vszyme	106	140	1
vszyme	18	119	1
vszyme	161	227	1
vszyme	106	127	1
vszyme	42	76	1
vszyme	100	179	1
vszyme	152	172	1
vszyme	118	140	1
vszyme	70	93	1
vszyme	47	75	1
vszyme	139	157	1
vszyme	177	221	1
vszyme	163	211	1
vszyme	94	113	1
vszyme	143	195	1
vszyme	31	88	1
vszyme	164	182	1
vszyme	127	162	1
vszyme	205	222	1
vszyme	35	109	1
vszyme	92	122	1
vszyme	141	179	1
vszyme	208	226	1
vszyme	16	103	1
vszyme	163	175	1
vszyme	198	212	1
vszyme	23	223	1
vszyme	128	147	1
vszyme	28	57	1
vszyme	125	169	1
vszyme	214	229	1
vszyme	134	179	1
vszyme	177	189	1
vszyme	79	104	1
vszyme	110	132	1
vszyme	160	228	1
vszyme	156	204	1
vszyme	36	226	1
vszyme	182	199	1
vszyme	27	43	1
vszyme	52	211	1
vszyme	46	98	1
vszyme	181	195	1
vszyme	22	223	1
vszyme	184	216	1
vszyme	194	228	1
vszyme	123	151	1
vszyme	189	201	1
vszyme	183	206	1
vszyme	44	138	1
vszyme	73	228	1
vszyme	138	214	1
vszyme	176	226	1
vszyme	170	209	1
vszyme	193	221	1
vszyme	76	227	1
vszyme	140	209	1
vszyme	160	182	1
vszyme	38	109	1
vszyme	22	91	1
vszyme	44	122	1
vszyme	191	212	1
vszyme	45	104	1
vszyme	18	101	1
vszyme	173	211	1
vszyme	99	115	1
vszyme	77	119	1
vszyme	101	113	1
vszyme	81	95	1
vszyme	73	97	1
vszyme	69	134	1
vszyme	19	223	1
vszyme	40	74	1
vszyme	151	222	1
vszyme	75	91	1
vszyme	143	164	1
vszyme	119	142	1
vszyme	48	106	1
vszyme	33	64	1
vszyme	20	122	1
vszyme	66	85	1
vszyme	168	228	1
vszyme	179	209	1
vszyme	195	226	1
vszyme	90	122	1
vszyme	23	77	1
vszyme	173	225	1
vszyme	168	229	1
vszyme	152	215	1
vszyme	19	91	1
vszyme	117	133	1
vszyme	174	201	1
vszyme	126	148	1
vszyme	193	210	1
vszyme	38	225	1
vszyme	163	214	1
vszyme	88	122	1
vszyme	203	216	1
vszyme	18	92	1
vszyme	21	196	1
vszyme	20	90	1
vszyme	28	43	1
vszyme	169	203	1
vszyme	137	155	1
vszyme	83	229	1
vszyme	16	104	1
vszyme	168	183	1
vszyme	78	126	1
vszyme	42	80	1
vszyme	124	157	1
vszyme	22	205	1
vszyme	186	201	1
vszyme	89	228	1
vszyme	145	176	1
vszyme	179	197	1
vszyme	17	75	1
vszyme	59	99	1
vszyme	36	58	1
vszyme	83	97	1
vszyme	72	92	1
vszyme	186	208	1
vszyme	150	224	1
vszyme	81	116	1
vszyme	132	177	1
vszyme	82	116	1
vszyme	142	226	1
vszyme	185	218	1
vszyme	33	103	1
vszyme	127	166	1
vszyme	170	206	1
vszyme	167	211	1
vszyme	16	45	1
vszyme	141	183	1
vszyme	183	226	1
vszyme	52	80	1
vszyme	145	158	1
vszyme	154	174	1
vszyme	165	205	1
vszyme	111	128	1
vszyme	38	52	1
vszyme	123	204	1
vszyme	20	62	1
vszyme	24	86	1
vszyme	131	180	1
vszyme	115	133	1
vszyme	19	108	1
vszyme	32	72	1
vszyme	154	181	1
vszyme	139	185	1
vszyme	180	192	1
vszyme	69	94	1
vszyme	157	217	1
vszyme	139	220	1
vszyme	159	214	1
vszyme	31	143	1
vszyme	126	162	1
vszyme	104	151	1
vszyme	47	88	1
vszyme	24	74	1
vszyme	64	81	1
vszyme	81	109	1
vszyme	143	208	1
vszyme	162	218	1
vszyme	191	207	1
vszyme	41	175	1
vszyme	34	124	1
vszyme	153	179	1
vszyme	133	179	1
vszyme	143	158	1
vszyme	164	197	1
vszyme	193	217	1
vszyme	80	120	1
vszyme	68	116	1
vszyme	24	43	1
vszyme	54	90	1
vszyme	48	89	1
vszyme	20	41	1
vszyme	160	172	1
vszyme	127	184	1
vszyme	211	227	1
vszyme	41	102	1
vszyme	129	157	1
vszyme	19	101	1
vszyme	101	117	1
vszyme	102	131	1
vszyme	55	74	1
vszyme	38	80	1
vszyme	194	216	1
vszyme	137	158	1
vszyme	68	111	1
vszyme	22	110	1
vszyme	157	198	1
vszyme	39	84	1
vszyme	178	203	1
vszyme	125	163	1
vszyme	127	143	1
vszyme	39	225	1
vszyme	148	215	1
vszyme	142	222	1
vszyme	135	220	1
vszyme	81	123	1
vszyme	43	87	1
vszyme	157	175	1
vszyme	118	141	1
vszyme	32	223	1
vszyme	148	176	1
vszyme	47	60	1
vszyme	24	190	1
vszyme	21	227	1
vszyme	175	228	1
vszyme	81	137	1
vszyme	156	191	1
vszyme	154	210	1
vszyme	113	138	1
vszyme	20	71	1
vszyme	183	212	1
vszyme	201	227	1
vszyme	152	180	1
vszyme	23	68	1
vszyme	181	226	1
vszyme	187	214	1
vszyme	24	64	1
vszyme	33	60	1
vszyme	83	179	1
vszyme	136	174	1
vszyme	49	79	1
vszyme	147	181	1
vszyme	165	200	1
vszyme	16	100	1
vszyme	140	185	1
vszyme	116	146	1
vszyme	108	126	1
vszyme	148	206	1
vszyme	180	205	1
vszyme	123	141	1
vszyme	186	205	1
vszyme	132	154	1
vszyme	17	71	1
vszyme	166	185	1
vszyme	167	224	1
vszyme	33	74	1
vszyme	40	151	1
vszyme	42	67	1
vszyme	159	209	1
vszyme	134	219	1
vszyme	47	83	1
vszyme	18	227	1
vszyme	189	207	1
vszyme	32	122	1
vszyme	81	112	1
vszyme	136	220	1
vszyme	48	75	1
vszyme	53	129	1
vszyme	158	207	1
vszyme	80	125	1
vszyme	141	187	1
vszyme	32	109	1
vszyme	137	172	1
vszyme	79	134	1
vszyme	149	164	1
vszyme	210	223	1
vszyme	145	204	1
vszyme	116	141	1
vszyme	19	104	1
vszyme	96	120	1
vszyme	125	145	1
vszyme	175	205	1
vszyme	35	55	1
vszyme	159	218	1
vszyme	178	208	1
vszyme	162	177	1
vszyme	50	106	1
vszyme	61	109	1
vszyme	64	226	1
vszyme	24	222	1
vszyme	141	219	1
vszyme	195	225	1
vszyme	150	211	1
vszyme	144	225	1
vszyme	188	216	1
vszyme	19	229	1
vszyme	29	76	1
vszyme	118	130	1
vszyme	161	208	1
vszyme	80	116	1
vszyme	136	184	1
vszyme	31	55	1
vszyme	81	126	1
vszyme	20	207	1
vszyme	168	205	1
vszyme	56	88	1
vszyme	128	226	1
vszyme	137	154	1
vszyme	71	201	1
vszyme	40	82	1
vszyme	53	89	1
vszyme	124	154	1
vszyme	51	63	1
vszyme	55	103	1
vszyme	154	207	1
vszyme	136	152	1
vszyme	19	40	1
vszyme	141	224	1
vszyme	82	94	1
vszyme	143	171	1
vszyme	127	156	1
vszyme	56	120	1
vszyme	148	226	1
vszyme	129	185	1
vszyme	166	211	1
vszyme	172	223	1
vszyme	150	225	1
vszyme	69	226	1
vszyme	185	221	1
vszyme	29	66	1
vszyme	120	160	1
vszyme	30	45	1
vszyme	176	228	1
vszyme	206	219	1
vszyme	138	158	1
vszyme	112	132	1
vszyme	46	227	1
vszyme	97	112	1
vszyme	140	164	1
vszyme	175	200	1
vszyme	37	56	1
vszyme	103	120	1
vszyme	160	225	1
vszyme	40	76	1
vszyme	76	96	1
vszyme	165	183	1
vszyme	176	214	1
vszyme	29	227	1
vszyme	181	198	1
vszyme	157	193	1
vszyme	126	163	1
vszyme	152	187	1
vszyme	29	75	1
vszyme	190	206	1
vszyme	138	219	1
vszyme	126	154	1
vszyme	193	216	1
vszyme	76	228	1
vszyme	140	210	1
vszyme	122	149	1
vszyme	42	203	1
vszyme	88	124	1
vszyme	191	215	1
vszyme	19	72	1
vszyme	158	226	1
vszyme	161	209	1
vszyme	142	163	1
vszyme	56	77	1
vszyme	114	163	1
vszyme	172	184	1
vszyme	102	132	1
vszyme	32	64	1
vszyme	29	57	1
vszyme	171	198	1
vszyme	101	134	1
vszyme	145	161	1
vszyme	137	227	1
vszyme	86	228	1
vszyme	17	120	1
vszyme	48	103	1
vszyme	159	222	1
vszyme	73	131	1
vszyme	74	201	1
vszyme	31	100	1
vszyme	127	142	1
