# Supplementary material for: Identifying proximal RNA interactions from cDNA-encoded crosslinks with ShapeJumper
Source: PLoS Comput Biol. 2021 Dec 14;17(12):e1009632. doi: 10.1371/journal.pcbi.1009632 (PMC8670686; doi:10.1371/journal.pcbi.1009632)
Supplement: S1 Data — (ZIP) [file pcbi.1009632.s006.zip › ShapeJumper_DATA/Raw_Deletions/P546/DMSO-P546-Replicate1__Merged_NoCircDels_MaxInsertLimit10_NoAmbig_DelSiteExactMatch_deletions.txt]

Total Reads Aligned:1462011	Total Deletions:7557.0
p546	171	194	218
p546	174	191	217
p546	18	200	187
p546	136	161	143
p546	80	94	106
p546	80	101	99
p546	173	194	94
p546	171	195	89
p546	26	200	71
p546	136	148	54
p546	129	167	52
p546	168	194	49
p546	170	194	47
p546	173	195	44
p546	33	200	42
p546	173	191	41
p546	174	195	39
p546	32	200	39
p546	50	77	37
p546	136	165	33
p546	79	101	33
p546	82	94	26
p546	175	191	25
p546	35	200	25
p546	16	200	24
p546	183	200	23
p546	173	197	23
p546	135	164	22
p546	25	200	22
p546	34	200	22
p546	166	194	21
p546	137	149	21
p546	172	195	21
p546	136	159	19
p546	57	74	19
p546	130	166	19
p546	17	200	19
p546	129	165	18
p546	136	163	18
p546	136	167	18
p546	135	147	18
p546	171	191	17
p546	169	194	17
p546	51	75	17
p546	130	167	17
p546	125	170	17
p546	171	190	17
p546	49	65	16
p546	26	199	16
p546	171	196	15
p546	133	191	15
p546	174	190	15
p546	115	200	15
p546	166	195	15
p546	133	161	14
p546	111	131	14
p546	76	91	14
p546	170	193	14
p546	173	196	14
p546	134	161	14
p546	165	194	14
p546	125	167	13
p546	171	197	13
p546	174	192	13
p546	168	193	13
p546	36	200	12
p546	16	107	12
p546	158	190	12
p546	176	189	12
p546	172	192	12
p546	135	158	12
p546	133	189	12
p546	134	164	12
p546	33	201	12
p546	136	150	11
p546	155	193	11
p546	135	189	11
p546	135	192	11
p546	174	197	11
p546	131	147	11
p546	137	180	11
p546	134	147	11
p546	78	101	11
p546	154	193	11
p546	135	162	10
p546	155	187	10
p546	57	72	10
p546	173	190	10
p546	173	199	10
p546	79	100	10
p546	137	163	10
p546	137	187	10
p546	174	186	10
p546	133	185	10
p546	16	114	10
p546	128	191	10
p546	173	188	10
p546	173	189	9
p546	170	195	9
p546	128	171	9
p546	26	201	9
p546	133	148	9
p546	176	194	9
p546	154	188	9
p546	175	188	9
p546	164	187	9
p546	20	110	9
p546	166	191	9
p546	117	140	9
p546	39	107	9
p546	23	64	9
p546	140	185	9
p546	129	191	9
p546	170	186	9
p546	135	190	9
p546	102	114	9
p546	131	187	9
p546	150	190	9
p546	151	181	9
p546	176	192	9
p546	143	183	9
p546	130	170	9
p546	169	193	9
p546	158	192	9
p546	47	77	8
p546	138	186	8
p546	32	54	8
p546	137	185	8
p546	143	180	8
p546	140	194	8
p546	25	199	8
p546	176	190	8
p546	57	77	8
p546	131	164	8
p546	79	200	8
p546	134	148	8
p546	134	189	8
p546	128	183	8
p546	129	186	8
p546	157	191	8
p546	50	74	8
p546	165	193	8
p546	134	165	8
p546	125	165	8
p546	174	196	8
p546	144	181	8
p546	129	192	8
p546	134	191	8
p546	171	199	8
p546	134	159	8
p546	142	182	7
p546	177	191	7
p546	57	69	7
p546	17	106	7
p546	158	181	7
p546	78	93	7
p546	129	170	7
p546	134	158	7
p546	80	96	7
p546	169	188	7
p546	135	163	7
p546	50	76	7
p546	173	200	7
p546	158	194	7
p546	80	104	7
p546	128	190	7
p546	123	167	7
p546	82	101	7
p546	137	162	7
p546	136	193	7
p546	182	200	7
p546	40	66	7
p546	95	116	7
p546	149	186	7
p546	171	200	7
p546	82	100	7
p546	49	73	7
p546	158	193	7
p546	157	179	7
p546	155	168	7
p546	153	190	7
p546	135	186	7
p546	79	93	7
p546	137	182	7
p546	133	164	7
p546	51	67	7
p546	35	112	6
p546	126	176	6
p546	143	170	6
p546	137	193	6
p546	146	187	6
p546	167	192	6
p546	174	198	6
p546	131	167	6
p546	141	161	6
p546	167	197	6
p546	149	184	6
p546	166	185	6
p546	20	102	6
p546	144	183	6
p546	126	193	6
p546	125	169	6
p546	168	192	6
p546	127	166	6
p546	135	157	6
p546	50	62	6
p546	149	178	6
p546	164	178	6
p546	133	177	6
p546	139	193	6
p546	135	160	6
p546	129	163	6
p546	21	101	6
p546	132	187	6
p546	153	179	6
p546	144	186	6
p546	77	94	6
p546	165	195	6
p546	169	192	6
p546	122	170	6
p546	48	76	6
p546	49	74	6
p546	116	200	6
p546	155	167	5
p546	153	193	5
p546	25	106	5
p546	150	195	5
p546	164	194	5
p546	137	153	5
p546	162	195	5
p546	134	160	5
p546	142	193	5
p546	17	101	5
p546	168	186	5
p546	127	151	5
p546	133	190	5
p546	132	188	5
p546	35	201	5
p546	131	192	5
p546	40	68	5
p546	134	181	5
p546	19	109	5
p546	20	199	5
p546	179	191	5
p546	25	75	5
p546	135	167	5
p546	56	73	5
p546	135	195	5
p546	133	194	5
p546	154	184	5
p546	121	200	5
p546	143	181	5
p546	142	188	5
p546	129	171	5
p546	138	160	5
p546	142	181	5
p546	18	201	5
p546	49	76	5
p546	137	166	5
p546	50	66	5
p546	169	195	5
p546	129	166	5
p546	152	190	5
p546	50	75	5
p546	126	171	5
p546	172	196	5
p546	121	201	5
p546	136	191	5
p546	145	193	5
p546	155	185	5
p546	181	194	5
p546	36	107	5
p546	155	176	5
p546	151	191	5
p546	17	199	5
p546	25	201	5
p546	142	187	5
p546	133	188	5
p546	20	106	5
p546	137	181	5
p546	167	181	5
p546	45	101	5
p546	15	199	5
p546	63	88	5
p546	77	200	5
p546	125	171	5
p546	120	200	5
p546	71	116	5
p546	39	200	5
p546	77	91	5
p546	165	187	5
p546	24	115	5
p546	128	195	5
p546	149	190	5
p546	15	103	5
p546	51	77	5
p546	164	189	5
p546	19	108	5
p546	153	165	5
p546	137	150	5
p546	80	102	5
p546	36	77	5
p546	168	187	5
p546	119	140	5
p546	133	147	5
p546	123	165	5
p546	167	189	5
p546	127	165	5
p546	60	110	4
p546	180	196	4
p546	168	198	4
p546	56	74	4
p546	32	201	4
p546	139	180	4
p546	163	193	4
p546	31	55	4
p546	172	198	4
p546	154	185	4
p546	127	183	4
p546	16	76	4
p546	167	182	4
p546	29	49	4
p546	18	199	4
p546	151	189	4
p546	25	54	4
p546	144	184	4
p546	104	200	4
p546	21	43	4
p546	135	149	4
p546	83	112	4
p546	50	68	4
p546	136	170	4
p546	123	171	4
p546	148	182	4
p546	144	182	4
p546	164	184	4
p546	49	75	4
p546	147	168	4
p546	129	184	4
p546	143	194	4
p546	145	187	4
p546	34	201	4
p546	57	70	4
p546	132	193	4
p546	183	201	4
p546	157	180	4
p546	143	190	4
p546	129	189	4
p546	16	112	4
p546	123	143	4
p546	127	180	4
p546	129	148	4
p546	33	47	4
p546	22	65	4
p546	127	148	4
p546	175	187	4
p546	18	101	4
p546	36	61	4
p546	140	190	4
p546	17	93	4
p546	51	68	4
p546	134	195	4
p546	42	62	4
p546	28	99	4
p546	150	188	4
p546	130	186	4
p546	136	187	4
p546	182	201	4
p546	141	162	4
p546	144	191	4
p546	31	48	4
p546	133	180	4
p546	47	76	4
p546	25	101	4
p546	129	144	4
p546	47	200	4
p546	151	190	4
p546	165	182	4
p546	133	163	4
p546	88	100	4
p546	58	110	4
p546	20	48	4
p546	179	192	4
p546	154	187	4
p546	175	193	4
p546	23	35	4
p546	49	63	4
p546	165	179	4
p546	52	77	4
p546	43	200	4
p546	146	188	4
p546	19	64	4
p546	117	133	4
p546	155	194	4
p546	130	172	4
p546	20	119	4
p546	158	186	4
p546	138	184	4
p546	48	73	4
p546	140	182	4
p546	126	167	4
p546	165	196	4
p546	156	193	4
p546	34	113	4
p546	176	193	4
p546	42	100	4
p546	43	62	4
p546	130	171	4
p546	178	191	4
p546	170	200	4
p546	135	200	4
p546	178	200	4
p546	154	168	4
p546	140	188	4
p546	139	188	4
p546	159	180	4
p546	49	64	4
p546	155	195	4
p546	21	39	4
p546	140	181	4
p546	163	192	4
p546	27	114	4
p546	130	189	4
p546	78	201	4
p546	147	192	4
p546	136	153	4
p546	26	115	4
p546	159	185	4
p546	117	148	4
p546	23	97	4
p546	26	81	4
p546	30	67	4
p546	155	186	4
p546	42	66	4
p546	165	191	4
p546	118	151	4
p546	78	104	4
p546	137	189	4
p546	135	201	4
p546	152	167	4
p546	30	102	4
p546	145	186	4
p546	40	101	4
p546	33	68	4
p546	159	181	4
p546	173	185	3
p546	127	146	3
p546	125	148	3
p546	143	189	3
p546	28	64	3
p546	155	190	3
p546	130	151	3
p546	164	188	3
p546	130	193	3
p546	78	100	3
p546	131	149	3
p546	147	193	3
p546	170	185	3
p546	20	53	3
p546	57	76	3
p546	169	187	3
p546	134	190	3
p546	170	196	3
p546	137	183	3
p546	150	180	3
p546	143	175	3
p546	166	180	3
p546	140	191	3
p546	40	114	3
p546	126	172	3
p546	142	166	3
p546	80	110	3
p546	42	63	3
p546	127	196	3
p546	17	115	3
p546	180	192	3
p546	151	175	3
p546	123	144	3
p546	72	103	3
p546	158	184	3
p546	45	94	3
p546	16	199	3
p546	143	185	3
p546	145	173	3
p546	40	54	3
p546	151	182	3
p546	141	184	3
p546	81	95	3
p546	81	118	3
p546	159	186	3
p546	168	190	3
p546	29	44	3
p546	142	185	3
p546	24	106	3
p546	162	194	3
p546	125	149	3
p546	149	167	3
p546	42	65	3
p546	168	183	3
p546	60	102	3
p546	38	68	3
p546	134	163	3
p546	130	192	3
p546	158	180	3
p546	137	186	3
p546	150	185	3
p546	103	115	3
p546	24	49	3
p546	62	78	3
p546	128	148	3
p546	33	74	3
p546	167	183	3
p546	153	167	3
p546	126	150	3
p546	142	167	3
p546	79	104	3
p546	24	199	3
p546	54	72	3
p546	127	143	3
p546	25	87	3
p546	159	182	3
p546	82	115	3
p546	84	113	3
p546	18	107	3
p546	80	109	3
p546	161	182	3
p546	40	74	3
p546	23	110	3
p546	21	99	3
p546	77	90	3
p546	131	193	3
p546	172	186	3
p546	113	199	3
p546	24	103	3
p546	48	67	3
p546	24	53	3
p546	16	116	3
p546	21	115	3
p546	81	96	3
p546	20	98	3
p546	42	101	3
p546	40	99	3
p546	49	200	3
p546	142	180	3
p546	138	192	3
p546	169	184	3
p546	183	199	3
p546	18	105	3
p546	46	100	3
p546	25	41	3
p546	126	178	3
p546	153	170	3
p546	42	107	3
p546	23	74	3
p546	139	178	3
p546	172	189	3
p546	132	192	3
p546	180	195	3
p546	20	124	3
p546	25	115	3
p546	149	192	3
p546	37	101	3
p546	23	68	3
p546	94	201	3
p546	17	103	3
p546	159	193	3
p546	80	99	3
p546	61	80	3
p546	129	172	3
p546	33	66	3
p546	154	169	3
p546	50	70	3
p546	140	189	3
p546	15	111	3
p546	35	199	3
p546	125	159	3
p546	28	48	3
p546	172	190	3
p546	18	109	3
p546	149	189	3
p546	21	54	3
p546	153	182	3
p546	33	112	3
p546	25	70	3
p546	135	178	3
p546	36	69	3
p546	137	167	3
p546	141	186	3
p546	162	184	3
p546	15	112	3
p546	142	162	3
p546	134	151	3
p546	157	192	3
p546	92	110	3
p546	30	64	3
p546	155	189	3
p546	147	184	3
p546	17	113	3
p546	129	200	3
p546	178	195	3
p546	137	188	3
p546	151	194	3
p546	81	102	3
p546	177	194	3
p546	41	105	3
p546	162	183	3
p546	138	156	3
p546	148	185	3
p546	151	176	3
p546	160	180	3
p546	129	182	3
p546	144	192	3
p546	33	49	3
p546	54	74	3
p546	116	201	3
p546	114	200	3
p546	122	164	3
p546	84	112	3
p546	142	183	3
p546	141	181	3
p546	138	187	3
p546	18	108	3
p546	159	191	3
p546	146	178	3
p546	162	192	3
p546	162	178	3
p546	145	176	3
p546	40	65	3
p546	135	154	3
p546	134	182	3
p546	133	182	3
p546	33	54	3
p546	170	190	3
p546	149	172	3
p546	129	146	3
p546	33	72	3
p546	68	113	3
p546	57	75	3
p546	139	185	3
p546	160	175	3
p546	127	168	3
p546	78	90	3
p546	147	174	3
p546	48	113	3
p546	128	177	3
p546	117	170	3
p546	30	49	3
p546	178	190	3
p546	126	173	3
p546	141	192	3
p546	26	103	3
p546	158	185	3
p546	63	89	3
p546	50	82	3
p546	19	101	3
p546	25	92	3
p546	40	108	3
p546	155	181	3
p546	164	185	3
p546	80	97	3
p546	160	179	3
p546	52	67	3
p546	27	104	3
p546	152	176	3
p546	148	170	2
p546	39	52	2
p546	78	112	2
p546	74	101	2
p546	31	110	2
p546	27	54	2
p546	137	178	2
p546	151	196	2
p546	29	84	2
p546	116	167	2
p546	44	100	2
p546	36	59	2
p546	20	38	2
p546	177	200	2
p546	135	169	2
p546	86	111	2
p546	34	115	2
p546	40	64	2
p546	132	194	2
p546	129	197	2
p546	151	170	2
p546	27	115	2
p546	40	89	2
p546	21	98	2
p546	16	113	2
p546	23	58	2
p546	20	103	2
p546	66	100	2
p546	72	117	2
p546	33	55	2
p546	170	187	2
p546	133	158	2
p546	131	170	2
p546	125	200	2
p546	133	200	2
p546	84	106	2
p546	53	65	2
p546	126	151	2
p546	63	103	2
p546	17	201	2
p546	148	173	2
p546	63	200	2
p546	40	82	2
p546	126	140	2
p546	142	189	2
p546	51	103	2
p546	27	101	2
p546	47	72	2
p546	71	110	2
p546	154	192	2
p546	23	102	2
p546	66	200	2
p546	43	110	2
p546	154	175	2
p546	53	112	2
p546	164	176	2
p546	139	195	2
p546	41	100	2
p546	30	66	2
p546	82	112	2
p546	145	182	2
p546	25	61	2
p546	88	112	2
p546	122	137	2
p546	77	97	2
p546	66	90	2
p546	138	190	2
p546	24	111	2
p546	23	105	2
p546	150	189	2
p546	130	187	2
p546	25	40	2
p546	129	161	2
p546	94	113	2
p546	153	187	2
p546	28	43	2
p546	25	93	2
p546	54	71	2
p546	55	93	2
p546	43	58	2
p546	129	152	2
p546	37	54	2
p546	32	104	2
p546	51	78	2
p546	156	186	2
p546	78	95	2
p546	138	158	2
p546	148	191	2
p546	33	101	2
p546	128	197	2
p546	18	46	2
p546	138	183	2
p546	47	79	2
p546	48	107	2
p546	63	81	2
p546	56	71	2
p546	102	116	2
p546	20	99	2
p546	61	83	2
p546	170	189	2
p546	152	200	2
p546	19	84	2
p546	156	179	2
p546	36	103	2
p546	98	114	2
p546	89	106	2
p546	44	75	2
p546	151	185	2
p546	25	50	2
p546	42	72	2
p546	35	113	2
p546	36	72	2
p546	161	186	2
p546	141	183	2
p546	34	55	2
p546	32	67	2
p546	125	172	2
p546	19	116	2
p546	154	196	2
p546	43	63	2
p546	23	98	2
p546	59	85	2
p546	150	194	2
p546	164	193	2
p546	89	113	2
p546	126	168	2
p546	132	184	2
p546	79	135	2
p546	147	186	2
p546	54	117	2
p546	24	74	2
p546	64	79	2
p546	135	152	2
p546	41	64	2
p546	141	178	2
p546	67	110	2
p546	43	93	2
p546	153	176	2
p546	45	79	2
p546	54	67	2
p546	20	52	2
p546	141	156	2
p546	149	174	2
p546	37	58	2
p546	32	62	2
p546	16	39	2
p546	156	182	2
p546	26	106	2
p546	39	113	2
p546	83	115	2
p546	53	66	2
p546	141	165	2
p546	145	192	2
p546	51	125	2
p546	43	61	2
p546	153	197	2
p546	49	71	2
p546	125	178	2
p546	21	36	2
p546	116	176	2
p546	134	177	2
p546	149	181	2
p546	146	171	2
p546	124	150	2
p546	46	65	2
p546	84	114	2
p546	145	183	2
p546	25	62	2
p546	42	76	2
p546	31	112	2
p546	47	66	2
p546	158	199	2
p546	146	193	2
p546	24	117	2
p546	17	107	2
p546	134	166	2
p546	73	88	2
p546	20	112	2
p546	157	177	2
p546	100	126	2
p546	124	173	2
p546	114	133	2
p546	172	200	2
p546	166	188	2
p546	78	200	2
p546	28	116	2
p546	125	157	2
p546	162	198	2
p546	67	100	2
p546	167	200	2
p546	26	55	2
p546	85	114	2
p546	41	115	2
p546	144	165	2
p546	122	168	2
p546	134	200	2
p546	147	190	2
p546	22	50	2
p546	130	154	2
p546	125	191	2
p546	127	153	2
p546	128	143	2
p546	103	127	2
p546	22	109	2
p546	62	74	2
p546	29	95	2
p546	117	161	2
p546	23	95	2
p546	69	99	2
p546	24	46	2
p546	159	189	2
p546	37	104	2
p546	123	186	2
p546	25	76	2
p546	136	180	2
p546	146	166	2
p546	49	108	2
p546	139	187	2
p546	131	182	2
p546	54	200	2
p546	24	43	2
p546	21	85	2
p546	45	77	2
p546	55	200	2
p546	28	52	2
p546	127	139	2
p546	140	161	2
p546	71	114	2
p546	163	180	2
p546	122	190	2
p546	39	100	2
p546	15	106	2
p546	109	167	2
p546	87	116	2
p546	118	172	2
p546	168	182	2
p546	75	91	2
p546	34	77	2
p546	30	118	2
p546	17	112	2
p546	39	61	2
p546	45	68	2
p546	134	162	2
p546	169	198	2
p546	43	67	2
p546	36	89	2
p546	26	101	2
p546	124	169	2
p546	51	200	2
p546	31	53	2
p546	75	96	2
p546	22	96	2
p546	50	80	2
p546	123	140	2
p546	71	101	2
p546	127	154	2
p546	163	191	2
p546	31	44	2
p546	20	43	2
p546	128	147	2
p546	129	149	2
p546	152	196	2
p546	20	92	2
p546	159	188	2
p546	126	153	2
p546	22	64	2
p546	130	200	2
p546	36	66	2
p546	55	104	2
p546	18	45	2
p546	53	106	2
p546	160	181	2
p546	28	105	2
p546	17	48	2
p546	16	43	2
p546	18	100	2
p546	128	156	2
p546	166	196	2
p546	97	111	2
p546	167	191	2
p546	127	194	2
p546	43	108	2
p546	98	200	2
p546	126	174	2
p546	119	170	2
p546	131	186	2
p546	82	114	2
p546	51	69	2
p546	36	75	2
p546	19	35	2
p546	29	51	2
p546	148	180	2
p546	29	115	2
p546	165	177	2
p546	164	181	2
p546	79	96	2
p546	28	198	2
p546	32	47	2
p546	16	106	2
p546	142	163	2
p546	67	104	2
p546	150	193	2
p546	81	106	2
p546	154	166	2
p546	171	189	2
p546	146	179	2
p546	32	56	2
p546	15	102	2
p546	117	146	2
p546	51	76	2
p546	80	117	2
p546	148	189	2
p546	44	80	2
p546	151	180	2
p546	23	85	2
p546	164	190	2
p546	43	71	2
p546	124	165	2
p546	76	100	2
p546	31	83	2
p546	33	80	2
p546	179	196	2
p546	21	108	2
p546	133	181	2
p546	118	200	2
p546	25	102	2
p546	65	114	2
p546	35	93	2
p546	33	53	2
p546	56	147	2
p546	127	177	2
p546	140	175	2
p546	19	82	2
p546	39	114	2
p546	80	140	2
p546	24	70	2
p546	152	189	2
p546	18	106	2
p546	169	185	2
p546	156	170	2
p546	127	145	2
p546	55	201	2
p546	125	174	2
p546	77	104	2
p546	52	73	2
p546	116	164	2
p546	67	99	2
p546	137	156	2
p546	41	98	2
p546	48	68	2
p546	125	151	2
p546	128	169	2
p546	129	159	2
p546	126	170	2
p546	21	73	2
p546	44	66	2
p546	57	120	2
p546	134	156	2
p546	56	126	2
p546	20	74	2
p546	83	102	2
p546	40	77	2
p546	144	177	2
p546	165	190	2
p546	57	111	2
p546	25	116	2
p546	41	66	2
p546	124	168	2
p546	30	110	2
p546	130	185	2
p546	20	100	2
p546	40	63	2
p546	146	183	2
p546	61	90	2
p546	16	201	2
p546	70	115	2
p546	40	109	2
p546	17	81	2
p546	133	153	2
p546	23	99	2
p546	145	171	2
p546	63	115	2
p546	131	194	2
p546	35	47	2
p546	39	64	2
p546	22	67	2
p546	50	115	2
p546	31	127	2
p546	128	196	2
p546	131	155	2
p546	154	179	2
p546	56	89	2
p546	19	111	2
p546	68	200	2
p546	132	168	2
p546	94	125	2
p546	41	103	2
p546	53	75	2
p546	87	110	2
p546	160	189	2
p546	29	50	2
p546	158	189	2
p546	100	124	2
p546	152	195	2
p546	58	77	2
p546	32	46	2
p546	106	118	2
p546	94	114	2
p546	92	116	2
p546	41	110	2
p546	163	185	2
p546	150	167	2
p546	39	97	2
p546	59	78	2
p546	133	150	2
p546	143	188	2
p546	136	185	2
p546	80	116	2
p546	104	199	2
p546	124	161	2
p546	128	182	2
p546	30	117	2
p546	22	52	2
p546	133	175	2
p546	36	68	2
p546	25	112	2
p546	158	178	2
p546	137	184	2
p546	22	111	2
p546	25	103	2
p546	71	102	2
p546	115	140	2
p546	17	77	2
p546	23	44	2
p546	25	78	2
p546	23	65	2
p546	29	48	2
p546	131	198	2
p546	138	194	2
p546	38	75	2
p546	151	188	2
p546	57	114	2
p546	49	69	2
p546	22	34	2
p546	79	106	2
p546	78	115	2
p546	46	109	2
p546	70	100	2
p546	128	159	2
p546	167	184	2
p546	150	199	2
p546	50	69	2
p546	139	194	2
p546	163	178	2
p546	80	148	2
p546	21	74	2
p546	93	110	2
p546	82	113	2
p546	51	70	2
p546	123	170	2
p546	25	60	2
p546	63	75	2
p546	155	199	2
p546	121	189	2
p546	48	200	2
p546	16	68	2
p546	43	65	2
p546	125	146	2
p546	77	96	2
p546	147	160	2
p546	92	109	2
p546	131	145	2
p546	150	186	2
p546	20	111	2
p546	123	138	2
p546	177	195	2
p546	35	87	2
p546	19	51	2
p546	33	77	2
p546	46	81	2
p546	40	69	2
p546	159	199	2
p546	73	200	2
p546	40	94	2
p546	23	115	2
p546	153	186	2
p546	27	63	2
p546	66	105	2
p546	20	67	2
p546	23	90	2
p546	70	123	2
p546	117	167	2
p546	69	97	2
p546	149	176	2
p546	44	61	2
p546	132	175	2
p546	144	198	2
p546	39	201	2
p546	135	166	2
p546	30	52	2
p546	29	52	2
p546	156	195	2
p546	89	105	2
p546	128	163	2
p546	15	109	2
p546	88	109	2
p546	31	119	1
p546	134	196	1
p546	137	171	1
p546	147	178	1
p546	133	197	1
p546	124	185	1
p546	160	188	1
p546	141	182	1
p546	51	106	1
p546	19	114	1
p546	157	172	1
p546	123	156	1
p546	102	122	1
p546	120	191	1
p546	23	109	1
p546	19	197	1
p546	130	183	1
p546	45	90	1
p546	59	84	1
p546	27	83	1
p546	94	117	1
p546	55	131	1
p546	23	78	1
p546	72	124	1
p546	42	105	1
p546	146	173	1
p546	45	198	1
p546	124	139	1
p546	42	59	1
p546	149	166	1
p546	53	83	1
p546	121	192	1
p546	75	177	1
p546	132	185	1
p546	94	106	1
p546	87	118	1
p546	63	117	1
p546	19	73	1
p546	90	199	1
p546	156	190	1
p546	135	176	1
p546	36	114	1
p546	39	111	1
p546	69	94	1
p546	59	102	1
p546	33	105	1
p546	54	114	1
p546	142	175	1
p546	29	116	1
p546	161	194	1
p546	36	76	1
p546	51	117	1
p546	52	116	1
p546	26	41	1
p546	155	169	1
p546	159	200	1
p546	62	86	1
p546	55	99	1
p546	125	186	1
p546	25	113	1
p546	138	179	1
p546	148	164	1
p546	15	86	1
p546	124	171	1
p546	24	100	1
p546	30	109	1
p546	29	99	1
p546	18	116	1
p546	64	89	1
p546	130	188	1
p546	39	70	1
p546	40	151	1
p546	33	82	1
p546	104	122	1
p546	22	110	1
p546	119	147	1
p546	47	180	1
p546	153	191	1
p546	101	113	1
p546	25	88	1
p546	30	177	1
p546	41	86	1
p546	61	95	1
p546	56	145	1
p546	48	80	1
p546	46	112	1
p546	40	96	1
p546	32	63	1
p546	126	190	1
p546	17	78	1
p546	132	162	1
p546	145	168	1
p546	30	151	1
p546	125	141	1
p546	36	53	1
p546	49	61	1
p546	25	79	1
p546	119	200	1
p546	65	107	1
p546	86	116	1
p546	136	177	1
p546	137	151	1
p546	125	154	1
p546	90	110	1
p546	94	199	1
p546	60	120	1
p546	160	174	1
p546	24	68	1
p546	119	173	1
p546	18	84	1
p546	82	107	1
p546	130	156	1
p546	37	114	1
p546	43	60	1
p546	49	70	1
p546	125	177	1
p546	138	168	1
p546	47	74	1
p546	147	175	1
p546	30	98	1
p546	76	99	1
p546	20	37	1
p546	151	164	1
p546	52	102	1
p546	124	136	1
p546	22	119	1
p546	119	154	1
p546	147	200	1
p546	144	161	1
p546	27	51	1
p546	100	118	1
p546	48	89	1
p546	115	148	1
p546	124	146	1
p546	122	194	1
p546	139	166	1
p546	69	101	1
p546	75	116	1
p546	130	178	1
p546	128	158	1
p546	38	150	1
p546	126	183	1
p546	23	52	1
p546	28	196	1
p546	38	106	1
p546	153	173	1
p546	123	176	1
p546	30	48	1
p546	127	161	1
p546	26	80	1
p546	89	117	1
p546	137	192	1
p546	80	147	1
p546	53	72	1
p546	17	92	1
p546	18	93	1
p546	116	141	1
p546	37	121	1
p546	121	151	1
p546	184	196	1
p546	19	66	1
p546	65	89	1
p546	135	181	1
p546	62	100	1
p546	32	173	1
p546	25	128	1
p546	31	115	1
p546	20	72	1
p546	34	78	1
p546	107	150	1
p546	114	199	1
p546	94	135	1
p546	42	61	1
p546	74	89	1
p546	133	165	1
p546	25	39	1
p546	36	94	1
p546	55	100	1
p546	28	50	1
p546	78	107	1
p546	36	54	1
p546	34	87	1
p546	15	91	1
p546	115	159	1
p546	69	108	1
p546	149	195	1
p546	52	80	1
p546	121	165	1
p546	17	60	1
p546	67	106	1
p546	43	89	1
p546	36	148	1
p546	42	109	1
p546	33	60	1
p546	102	176	1
p546	92	119	1
p546	116	198	1
p546	95	163	1
p546	23	80	1
p546	139	168	1
p546	106	131	1
p546	24	86	1
p546	30	91	1
p546	21	82	1
p546	77	119	1
p546	25	68	1
p546	91	117	1
p546	163	197	1
p546	54	173	1
p546	26	70	1
p546	134	201	1
p546	142	171	1
p546	119	166	1
p546	130	155	1
p546	152	166	1
p546	161	179	1
p546	32	113	1
p546	121	133	1
p546	54	76	1
p546	48	71	1
p546	36	62	1
p546	30	105	1
p546	76	102	1
p546	114	147	1
p546	58	89	1
p546	126	142	1
p546	28	110	1
p546	27	110	1
p546	21	114	1
p546	181	193	1
p546	31	84	1
p546	120	171	1
p546	35	95	1
p546	107	179	1
p546	44	60	1
p546	126	186	1
p546	27	89	1
p546	145	164	1
p546	143	155	1
p546	65	103	1
p546	35	102	1
p546	140	196	1
p546	60	116	1
p546	126	147	1
p546	21	64	1
p546	138	193	1
p546	84	107	1
p546	90	201	1
p546	88	115	1
p546	22	105	1
p546	61	97	1
p546	125	181	1
p546	138	172	1
p546	157	198	1
p546	159	173	1
p546	34	69	1
p546	35	63	1
p546	60	109	1
p546	23	123	1
p546	18	65	1
p546	118	141	1
p546	169	196	1
p546	153	194	1
p546	25	107	1
p546	66	81	1
p546	137	179	1
p546	151	197	1
p546	35	70	1
p546	124	145	1
p546	19	194	1
p546	150	176	1
p546	130	182	1
p546	36	57	1
p546	58	79	1
p546	126	179	1
p546	24	56	1
p546	16	103	1
p546	23	48	1
p546	26	107	1
p546	68	101	1
p546	143	171	1
p546	110	130	1
p546	50	72	1
p546	139	199	1
p546	78	132	1
p546	135	174	1
p546	41	96	1
p546	77	103	1
p546	144	156	1
p546	55	86	1
p546	48	70	1
p546	49	98	1
p546	39	89	1
p546	20	35	1
p546	129	157	1
p546	33	115	1
p546	24	81	1
p546	17	88	1
p546	94	109	1
p546	38	127	1
p546	80	167	1
p546	26	89	1
p546	80	114	1
p546	41	119	1
p546	75	90	1
p546	46	83	1
p546	80	128	1
p546	124	177	1
p546	18	78	1
p546	98	113	1
p546	130	150	1
p546	117	165	1
p546	26	40	1
p546	164	179	1
p546	133	169	1
p546	144	174	1
p546	18	113	1
p546	78	103	1
p546	142	186	1
p546	127	157	1
p546	17	110	1
p546	64	88	1
p546	21	111	1
p546	133	176	1
p546	55	139	1
p546	39	72	1
p546	79	167	1
p546	45	63	1
p546	48	79	1
p546	175	192	1
p546	75	122	1
p546	52	69	1
p546	38	100	1
p546	49	62	1
p546	121	154	1
p546	125	201	1
p546	142	192	1
p546	49	112	1
p546	143	160	1
p546	127	175	1
p546	140	197	1
p546	125	155	1
p546	156	194	1
p546	25	47	1
p546	46	58	1
p546	152	186	1
p546	37	115	1
p546	118	155	1
p546	25	55	1
p546	20	177	1
p546	130	201	1
p546	18	50	1
p546	79	199	1
p546	35	56	1
p546	57	201	1
p546	151	165	1
p546	32	94	1
p546	16	60	1
p546	52	101	1
p546	27	98	1
p546	16	121	1
p546	37	68	1
p546	148	194	1
p546	27	48	1
p546	77	107	1
p546	66	108	1
p546	35	67	1
p546	154	195	1
p546	100	117	1
p546	70	102	1
p546	69	102	1
p546	17	147	1
p546	64	106	1
p546	166	197	1
p546	77	151	1
p546	47	199	1
p546	88	119	1
p546	33	148	1
p546	118	187	1
p546	125	192	1
p546	139	192	1
p546	35	48	1
p546	35	106	1
p546	25	114	1
p546	55	75	1
p546	61	78	1
p546	94	200	1
p546	30	51	1
p546	112	149	1
p546	30	69	1
p546	132	179	1
p546	57	123	1
p546	28	74	1
p546	77	89	1
p546	20	79	1
p546	46	86	1
p546	33	111	1
p546	21	47	1
p546	31	199	1
p546	24	78	1
p546	130	173	1
p546	32	71	1
p546	31	149	1
p546	79	99	1
p546	68	88	1
p546	62	92	1
p546	50	103	1
p546	56	84	1
p546	49	85	1
p546	113	130	1
p546	77	98	1
p546	80	164	1
p546	21	80	1
p546	140	158	1
p546	69	109	1
p546	129	162	1
p546	121	166	1
p546	18	129	1
p546	17	61	1
p546	44	70	1
p546	73	103	1
p546	88	124	1
p546	67	107	1
p546	43	102	1
p546	41	58	1
p546	19	99	1
p546	79	168	1
p546	92	118	1
p546	33	61	1
p546	163	187	1
p546	29	64	1
p546	89	125	1
p546	39	99	1
p546	43	194	1
p546	30	90	1
p546	82	120	1
p546	87	115	1
p546	44	120	1
p546	23	43	1
p546	51	79	1
p546	19	74	1
p546	155	179	1
p546	20	80	1
p546	138	153	1
p546	148	190	1
p546	144	178	1
p546	54	113	1
p546	15	120	1
p546	114	165	1
p546	82	97	1
p546	57	105	1
p546	15	46	1
p546	26	44	1
p546	27	116	1
p546	16	75	1
p546	17	29	1
p546	42	82	1
p546	36	70	1
p546	55	108	1
p546	78	99	1
p546	18	41	1
p546	120	177	1
p546	138	182	1
p546	30	43	1
p546	54	102	1
p546	109	200	1
p546	124	166	1
p546	21	33	1
p546	131	150	1
p546	50	139	1
p546	29	178	1
p546	68	106	1
p546	53	194	1
p546	65	113	1
p546	54	79	1
p546	124	159	1
p546	170	188	1
p546	140	173	1
p546	160	200	1
p546	48	106	1
p546	87	122	1
p546	38	96	1
p546	44	113	1
p546	47	82	1
p546	34	102	1
p546	55	76	1
p546	48	60	1
p546	23	67	1
p546	117	200	1
p546	138	150	1
p546	128	161	1
p546	159	187	1
p546	108	199	1
p546	62	199	1
p546	17	98	1
p546	87	109	1
p546	84	175	1
p546	141	167	1
p546	62	106	1
p546	61	98	1
p546	125	182	1
p546	161	187	1
p546	147	176	1
p546	98	112	1
p546	124	191	1
p546	39	74	1
p546	57	103	1
p546	15	56	1
p546	27	102	1
p546	16	125	1
p546	153	195	1
p546	32	176	1
p546	124	194	1
p546	107	124	1
p546	78	113	1
p546	67	200	1
p546	74	91	1
p546	35	71	1
p546	41	90	1
p546	24	105	1
p546	147	194	1
p546	150	179	1
p546	58	78	1
p546	119	142	1
p546	21	97	1
p546	68	100	1
p546	19	91	1
p546	143	168	1
p546	33	144	1
p546	56	72	1
p546	28	45	1
p546	164	192	1
p546	136	173	1
p546	137	155	1
p546	34	186	1
p546	35	110	1
p546	146	175	1
p546	55	87	1
p546	123	195	1
p546	26	87	1
p546	45	115	1
p546	32	52	1
p546	25	82	1
p546	30	65	1
p546	28	177	1
p546	123	172	1
p546	19	71	1
p546	134	157	1
p546	119	199	1
p546	133	195	1
p546	42	64	1
p546	36	112	1
p546	20	75	1
p546	26	76	1
p546	18	63	1
p546	161	196	1
p546	64	78	1
p546	151	168	1
p546	124	138	1
p546	133	170	1
p546	147	162	1
p546	41	65	1
p546	83	103	1
p546	29	109	1
p546	58	71	1
p546	32	84	1
p546	122	200	1
p546	139	160	1
p546	116	174	1
p546	74	117	1
p546	23	56	1
p546	21	104	1
p546	143	163	1
p546	37	94	1
p546	170	201	1
p546	146	180	1
p546	141	157	1
p546	32	61	1
p546	141	169	1
p546	52	68	1
p546	106	134	1
p546	27	67	1
p546	24	41	1
p546	132	160	1
p546	131	168	1
p546	145	170	1
p546	34	56	1
p546	63	114	1
p546	34	136	1
p546	41	127	1
p546	163	198	1
p546	15	116	1
p546	160	172	1
p546	18	86	1
p546	131	179	1
p546	52	115	1
p546	79	123	1
p546	62	81	1
p546	143	164	1
p546	20	69	1
p546	26	114	1
p546	176	198	1
p546	128	164	1
p546	40	80	1
p546	41	72	1
p546	15	79	1
p546	141	189	1
p546	76	97	1
p546	16	81	1
p546	126	192	1
p546	134	176	1
p546	185	197	1
p546	56	76	1
p546	37	69	1
p546	162	187	1
p546	107	121	1
p546	71	108	1
p546	157	187	1
p546	44	201	1
p546	154	194	1
p546	29	83	1
p546	112	171	1
p546	59	95	1
p546	49	196	1
p546	141	198	1
p546	114	201	1
p546	143	173	1
p546	88	118	1
p546	36	60	1
p546	148	169	1
p546	18	195	1
p546	17	104	1
p546	35	107	1
p546	163	177	1
p546	30	50	1
p546	26	82	1
p546	112	148	1
p546	128	165	1
p546	38	199	1
p546	167	198	1
p546	30	68	1
p546	132	178	1
p546	93	105	1
p546	152	178	1
p546	118	163	1
p546	163	184	1
p546	71	94	1
p546	80	108	1
p546	39	155	1
p546	62	102	1
p546	55	115	1
p546	128	166	1
p546	115	164	1
p546	26	75	1
p546	18	58	1
p546	20	46	1
p546	59	97	1
p546	165	186	1
p546	56	200	1
p546	89	107	1
p546	24	116	1
p546	22	44	1
p546	21	44	1
p546	34	114	1
p546	180	198	1
p546	151	173	1
p546	177	189	1
p546	43	76	1
p546	123	158	1
p546	77	99	1
p546	35	75	1
p546	41	70	1
p546	102	173	1
p546	24	109	1
p546	115	157	1
p546	75	109	1
p546	103	117	1
p546	24	59	1
p546	96	112	1
p546	79	169	1
p546	162	179	1
p546	41	109	1
p546	162	193	1
p546	36	80	1
p546	149	164	1
p546	39	96	1
p546	40	105	1
p546	23	36	1
p546	123	160	1
p546	28	66	1
p546	26	54	1
p546	136	186	1
p546	125	166	1
p546	41	53	1
p546	122	171	1
p546	75	95	1
p546	60	97	1
p546	126	156	1
p546	17	108	1
p546	119	164	1
p546	145	198	1
p546	130	149	1
p546	26	47	1
p546	27	117	1
p546	178	196	1
p546	130	199	1
p546	37	187	1
p546	50	111	1
p546	31	99	1
p546	79	201	1
p546	151	201	1
p546	158	198	1
p546	15	80	1
p546	31	49	1
p546	23	118	1
p546	29	97	1
p546	163	183	1
p546	91	110	1
p546	23	197	1
p546	74	105	1
p546	81	148	1
p546	146	165	1
p546	107	177	1
p546	36	86	1
p546	18	99	1
p546	45	110	1
p546	127	171	1
p546	49	201	1
p546	116	147	1
p546	17	76	1
p546	47	201	1
p546	25	77	1
p546	136	179	1
p546	146	161	1
p546	55	77	1
p546	19	36	1
p546	30	57	1
p546	128	160	1
p546	83	116	1
p546	107	134	1
p546	126	149	1
p546	29	129	1
p546	82	105	1
p546	62	109	1
p546	61	99	1
p546	49	68	1
p546	42	200	1
p546	125	183	1
p546	122	153	1
p546	128	201	1
p546	40	84	1
p546	53	110	1
p546	39	80	1
p546	48	114	1
p546	131	158	1
p546	38	81	1
p546	39	75	1
p546	58	80	1
p546	32	65	1
p546	97	116	1
p546	39	71	1
p546	18	77	1
p546	22	117	1
p546	19	167	1
p546	43	73	1
p546	154	180	1
p546	31	109	1
p546	71	104	1
p546	35	68	1
p546	100	112	1
p546	38	67	1
p546	23	96	1
p546	18	104	1
p546	58	73	1
p546	33	94	1
p546	132	149	1
p546	93	118	1
p546	67	101	1
p546	76	95	1
p546	37	80	1
p546	27	44	1
p546	164	199	1
p546	146	174	1
p546	55	84	1
p546	123	192	1
p546	139	179	1
p546	69	114	1
p546	159	179	1
p546	53	78	1
p546	26	56	1
p546	142	155	1
p546	94	111	1
p546	131	190	1
p546	93	109	1
p546	32	97	1
p546	25	67	1
p546	181	199	1
p546	61	122	1
p546	122	150	1
p546	138	167	1
p546	84	102	1
p546	34	76	1
p546	24	72	1
p546	30	121	1
p546	132	199	1
p546	180	194	1
p546	64	77	1
p546	94	133	1
p546	26	42	1
p546	16	69	1
p546	144	172	1
p546	176	188	1
p546	76	111	1
p546	158	200	1
p546	150	187	1
p546	22	99	1
p546	23	57	1
p546	21	105	1
p546	67	108	1
p546	57	88	1
p546	123	141	1
p546	164	200	1
p546	157	173	1
p546	47	105	1
p546	44	74	1
p546	55	95	1
p546	97	199	1
p546	68	199	1
p546	39	108	1
[truncated: 297 more rows]
