# Supplementary material for: Identifying proximal RNA interactions from cDNA-encoded crosslinks with ShapeJumper
Source: PLoS Comput Biol. 2021 Dec 14;17(12):e1009632. doi: 10.1371/journal.pcbi.1009632 (PMC8670686; doi:10.1371/journal.pcbi.1009632)
Supplement: S1 Data — (ZIP) [file pcbi.1009632.s006.zip › ShapeJumper_DATA/Raw_Deletions/P546/TBIA-P546-Replicate2_Merged_NoCircDels_MaxInsertLimit10_NoAmbig_DelSiteExactMatch_deletions.txt]

Total Reads Aligned:1304705	Total Deletions:33887.0
p546	121	170	1946
p546	121	171	851
p546	79	123	775
p546	121	169	660
p546	122	171	649
p546	129	170	516
p546	117	170	458
p546	122	170	425
p546	80	123	390
p546	119	170	333
p546	121	172	308
p546	122	173	274
p546	119	171	266
p546	80	173	241
p546	120	170	241
p546	129	169	239
p546	118	170	203
p546	136	148	189
p546	74	123	189
p546	125	170	187
p546	75	119	186
p546	117	173	186
p546	130	170	181
p546	120	171	169
p546	118	171	168
p546	130	171	164
p546	78	123	159
p546	82	170	158
p546	81	171	158
p546	121	174	157
p546	120	169	157
p546	76	171	154
p546	119	168	148
p546	18	200	146
p546	82	171	143
p546	121	167	143
p546	174	191	142
p546	171	195	138
p546	125	171	137
p546	82	123	135
p546	117	169	135
p546	77	170	133
p546	129	171	129
p546	114	170	122
p546	125	169	120
p546	119	173	115
p546	118	172	115
p546	116	169	112
p546	115	170	110
p546	171	194	110
p546	75	123	106
p546	50	76	105
p546	23	115	105
p546	82	172	104
p546	80	186	102
p546	20	111	100
p546	79	125	100
p546	82	94	98
p546	79	168	97
p546	116	172	92
p546	75	171	90
p546	80	176	89
p546	116	174	88
p546	118	173	87
p546	78	172	87
p546	173	194	86
p546	136	161	86
p546	136	150	85
p546	84	128	84
p546	78	174	84
p546	80	168	83
p546	81	173	82
p546	123	170	80
p546	173	195	79
p546	137	149	79
p546	83	171	78
p546	80	101	77
p546	79	175	76
p546	126	170	76
p546	76	91	75
p546	80	170	74
p546	79	126	74
p546	130	173	74
p546	50	77	73
p546	74	170	73
p546	115	169	73
p546	122	168	71
p546	123	172	71
p546	125	172	69
p546	117	175	68
p546	129	167	68
p546	115	171	67
p546	20	112	66
p546	78	119	66
p546	128	170	64
p546	124	171	63
p546	114	173	62
p546	21	111	61
p546	129	172	61
p546	23	111	61
p546	80	94	61
p546	21	114	60
p546	79	119	58
p546	130	172	57
p546	79	169	56
p546	76	124	56
p546	127	169	56
p546	78	128	55
p546	125	174	55
p546	174	195	53
p546	128	169	53
p546	77	171	51
p546	82	174	48
p546	112	171	48
p546	123	171	47
p546	122	176	47
p546	78	118	47
p546	124	173	46
p546	130	174	45
p546	79	121	45
p546	80	128	45
p546	25	114	45
p546	79	124	44
p546	24	115	44
p546	78	169	44
p546	128	171	43
p546	75	173	43
p546	79	128	42
p546	40	91	42
p546	76	173	42
p546	127	171	41
p546	122	175	41
p546	80	125	41
p546	126	172	40
p546	125	167	40
p546	76	122	40
p546	121	186	40
p546	118	174	40
p546	33	111	39
p546	172	186	39
p546	118	175	39
p546	77	169	38
p546	126	171	38
p546	78	176	38
p546	79	176	37
p546	134	148	37
p546	22	120	36
p546	83	173	36
p546	124	169	36
p546	120	176	36
p546	124	168	36
p546	22	111	36
p546	22	116	36
p546	117	186	35
p546	78	127	35
p546	26	200	35
p546	111	170	35
p546	119	175	35
p546	23	120	35
p546	75	174	35
p546	23	117	34
p546	116	176	34
p546	127	173	34
p546	166	195	34
p546	33	114	33
p546	123	174	33
p546	23	116	33
p546	78	125	32
p546	45	77	32
p546	129	186	32
p546	121	177	32
p546	117	177	32
p546	32	200	31
p546	133	148	31
p546	80	126	31
p546	116	167	30
p546	129	149	30
p546	130	167	30
p546	43	76	30
p546	23	118	30
p546	47	77	30
p546	33	200	30
p546	22	117	29
p546	82	167	29
p546	171	191	28
p546	80	119	28
p546	170	195	28
p546	47	76	28
p546	80	167	28
p546	25	112	28
p546	111	131	27
p546	24	111	27
p546	75	172	27
p546	79	122	27
p546	49	76	27
p546	170	194	27
p546	81	124	27
p546	126	173	27
p546	117	167	27
p546	168	186	26
p546	80	179	26
p546	173	191	26
p546	80	97	26
p546	83	129	25
p546	112	173	25
p546	81	169	25
p546	79	167	25
p546	118	167	25
p546	113	172	25
p546	23	121	25
p546	130	175	25
p546	117	148	25
p546	48	76	25
p546	166	194	24
p546	21	115	24
p546	74	173	24
p546	137	152	24
p546	168	194	24
p546	121	189	24
p546	22	115	23
p546	72	123	23
p546	25	115	23
p546	44	77	23
p546	118	186	23
p546	34	114	23
p546	127	168	23
p546	80	121	23
p546	78	90	23
p546	32	114	23
p546	129	174	23
p546	121	178	22
p546	174	190	22
p546	123	167	22
p546	81	175	22
p546	82	169	22
p546	172	195	22
p546	25	113	21
p546	24	117	21
p546	76	126	21
p546	136	165	21
p546	135	147	21
p546	50	97	21
p546	23	119	21
p546	21	82	20
p546	68	110	20
p546	127	175	20
p546	133	191	20
p546	74	120	20
p546	171	197	20
p546	117	179	20
p546	135	164	20
p546	35	200	20
p546	79	185	20
p546	114	169	20
p546	174	186	20
p546	19	114	20
p546	71	115	20
p546	114	168	20
p546	76	175	20
p546	51	77	20
p546	74	126	20
p546	24	112	19
p546	74	125	19
p546	57	74	19
p546	40	77	19
p546	130	166	19
p546	16	114	19
p546	26	113	19
p546	121	182	19
p546	61	91	19
p546	81	126	19
p546	113	174	18
p546	130	186	18
p546	71	170	18
p546	174	192	18
p546	47	78	18
p546	17	200	18
p546	17	112	18
p546	16	200	18
p546	115	176	18
p546	111	168	18
p546	21	120	17
p546	114	175	17
p546	175	191	17
p546	126	168	17
p546	119	176	17
p546	135	152	17
p546	167	183	17
p546	79	186	17
p546	75	91	17
p546	26	114	17
p546	78	108	17
p546	79	129	17
p546	173	197	17
p546	135	149	16
p546	119	166	16
p546	83	172	16
p546	76	119	16
p546	121	181	16
p546	129	191	16
p546	83	174	16
p546	39	91	16
p546	83	124	16
p546	84	129	16
p546	113	169	16
p546	129	151	16
p546	129	183	16
p546	131	149	15
p546	116	186	15
p546	54	85	15
p546	75	126	15
p546	80	177	15
p546	120	140	15
p546	166	196	15
p546	32	111	15
p546	134	151	15
p546	79	101	15
p546	77	91	15
p546	33	113	15
p546	134	161	15
p546	112	174	15
p546	173	185	14
p546	167	182	14
p546	40	82	14
p546	76	169	14
p546	112	168	14
p546	175	192	14
p546	129	166	14
p546	158	190	14
p546	126	174	14
p546	165	186	14
p546	17	199	14
p546	50	74	14
p546	129	182	14
p546	19	111	14
p546	115	200	14
p546	77	176	14
p546	79	93	14
p546	134	191	14
p546	40	94	14
p546	78	186	13
p546	111	173	13
p546	26	112	13
p546	173	189	13
p546	117	185	13
p546	51	75	13
p546	176	190	13
p546	136	167	13
p546	117	189	13
p546	76	168	13
p546	72	173	13
p546	80	182	13
p546	25	200	13
p546	22	123	13
p546	136	159	13
p546	130	185	13
p546	170	186	13
p546	34	200	13
p546	131	187	13
p546	55	85	13
p546	73	172	13
p546	130	184	13
p546	77	118	13
p546	81	168	13
p546	133	161	12
p546	77	127	12
p546	137	151	12
p546	22	119	12
p546	74	121	12
p546	123	176	12
p546	135	162	12
p546	165	195	12
p546	31	115	12
p546	24	120	12
p546	113	175	12
p546	67	110	12
p546	121	200	12
p546	144	183	12
p546	80	187	12
p546	171	200	12
p546	20	110	12
p546	136	193	12
p546	46	78	12
p546	129	177	12
p546	18	113	12
p546	43	91	12
p546	78	101	12
p546	133	189	12
p546	176	189	12
p546	40	101	12
p546	21	123	12
p546	49	65	11
p546	38	92	11
p546	80	129	11
p546	22	121	11
p546	26	199	11
p546	25	88	11
p546	131	170	11
p546	134	190	11
p546	136	163	11
p546	23	123	11
p546	155	193	11
p546	129	148	11
p546	131	171	11
p546	52	101	11
p546	171	190	11
p546	112	172	11
p546	60	91	11
p546	78	167	11
p546	137	155	11
p546	37	101	11
p546	21	119	11
p546	40	80	11
p546	135	160	11
p546	166	191	11
p546	165	196	11
p546	21	80	11
p546	49	73	11
p546	116	201	11
p546	75	115	11
p546	40	97	11
p546	26	115	11
p546	109	170	11
p546	162	195	11
p546	165	194	11
p546	63	89	11
p546	135	201	11
p546	116	200	11
p546	129	165	10
p546	147	193	10
p546	83	133	10
p546	131	192	10
p546	49	75	10
p546	47	79	10
p546	126	186	10
p546	79	181	10
p546	129	200	10
p546	169	194	10
p546	167	197	10
p546	111	128	10
p546	16	112	10
p546	138	160	10
p546	73	174	10
p546	23	110	10
p546	81	96	10
p546	173	199	10
p546	73	175	10
p546	128	191	10
p546	74	91	10
p546	168	182	10
p546	72	115	10
p546	137	162	10
p546	72	172	10
p546	33	112	10
p546	126	167	10
p546	60	90	10
p546	149	186	10
p546	113	168	10
p546	135	190	10
p546	44	76	10
p546	82	186	10
p546	50	200	10
p546	172	184	10
p546	117	180	10
p546	136	153	10
p546	137	150	10
p546	118	185	10
p546	72	120	10
p546	70	123	10
p546	114	176	10
p546	25	106	9
p546	126	176	9
p546	137	153	9
p546	57	69	9
p546	183	200	9
p546	128	190	9
p546	78	93	9
p546	36	200	9
p546	174	198	9
p546	121	165	9
p546	34	113	9
p546	78	96	9
p546	74	111	9
p546	33	115	9
p546	172	190	9
p546	154	193	9
p546	135	163	9
p546	129	152	9
p546	121	166	9
p546	16	107	9
p546	18	82	9
p546	82	97	9
p546	42	101	9
p546	81	119	9
p546	174	197	9
p546	30	111	9
p546	169	193	9
p546	24	116	9
p546	117	140	9
p546	162	184	9
p546	156	170	9
p546	68	123	9
p546	151	169	9
p546	135	158	9
p546	62	91	9
p546	61	90	9
p546	65	110	9
p546	133	185	9
p546	170	193	9
p546	173	196	9
p546	126	184	9
p546	57	86	9
p546	77	177	9
p546	37	77	9
p546	120	166	9
p546	39	94	9
p546	133	150	9
p546	79	180	9
p546	25	199	9
p546	138	186	8
p546	125	148	8
p546	16	113	8
p546	40	96	8
p546	133	200	8
p546	109	171	8
p546	121	183	8
p546	168	193	8
p546	171	196	8
p546	164	187	8
p546	69	123	8
p546	19	109	8
p546	79	130	8
p546	80	96	8
p546	27	89	8
p546	168	190	8
p546	26	116	8
p546	130	182	8
p546	59	85	8
p546	133	194	8
p546	79	190	8
p546	32	94	8
p546	127	143	8
p546	18	101	8
p546	136	169	8
p546	127	166	8
p546	42	76	8
p546	38	91	8
p546	154	188	8
p546	136	155	8
p546	123	186	8
p546	79	127	8
p546	172	189	8
p546	132	192	8
p546	137	187	8
p546	136	191	8
p546	75	129	8
p546	140	189	8
p546	125	177	8
p546	131	186	8
p546	116	184	8
p546	78	184	8
p546	149	189	8
p546	51	76	8
p546	137	167	8
p546	127	177	8
p546	15	112	8
p546	144	186	8
p546	83	170	8
p546	129	189	8
p546	133	188	8
p546	122	185	8
p546	25	116	8
p546	20	100	8
p546	18	100	8
p546	148	185	8
p546	149	190	8
p546	79	120	8
p546	83	128	8
p546	133	182	8
p546	168	187	8
p546	111	167	8
p546	119	140	8
p546	50	101	8
p546	81	177	8
p546	128	195	8
p546	160	179	8
p546	24	121	8
p546	158	192	8
p546	109	174	8
p546	111	186	7
p546	127	188	7
p546	128	166	7
p546	71	171	7
p546	23	122	7
p546	130	188	7
p546	172	198	7
p546	151	189	7
p546	142	189	7
p546	50	68	7
p546	136	170	7
p546	42	77	7
p546	129	161	7
p546	44	82	7
p546	32	113	7
p546	129	184	7
p546	116	189	7
p546	80	102	7
p546	78	132	7
p546	117	182	7
p546	75	122	7
p546	118	178	7
p546	117	150	7
p546	173	190	7
p546	31	112	7
p546	73	88	7
p546	73	126	7
p546	166	188	7
p546	77	90	7
p546	51	79	7
p546	131	193	7
p546	30	115	7
p546	15	106	7
p546	158	194	7
p546	109	123	7
p546	78	120	7
p546	169	195	7
p546	79	100	7
p546	164	192	7
p546	32	199	7
p546	109	167	7
p546	78	181	7
p546	77	93	7
p546	74	117	7
p546	170	187	7
p546	144	182	7
p546	125	166	7
p546	19	170	7
p546	69	110	7
p546	21	101	7
p546	78	131	7
p546	132	187	7
p546	108	170	7
p546	128	183	7
p546	81	97	7
p546	125	183	7
p546	116	164	7
p546	27	94	7
p546	64	77	7
p546	22	122	7
p546	70	106	7
p546	75	120	7
p546	40	109	7
p546	114	177	7
p546	165	187	7
p546	74	168	7
p546	150	190	7
p546	71	173	7
p546	15	103	7
p546	143	188	7
p546	42	71	7
p546	30	117	7
p546	121	184	7
p546	135	154	7
p546	176	192	7
p546	147	192	7
p546	131	173	7
p546	135	186	7
p546	26	88	7
p546	128	200	7
p546	129	178	7
p546	45	79	7
p546	167	184	7
p546	79	179	7
p546	173	188	7
p546	128	177	7
p546	165	191	7
p546	118	151	7
p546	134	164	7
p546	133	164	7
p546	40	133	6
p546	20	117	6
p546	168	198	6
p546	150	195	6
p546	40	90	6
p546	69	119	6
p546	36	114	6
p546	30	116	6
p546	134	160	6
p546	120	190	6
p546	170	185	6
p546	142	193	6
p546	127	151	6
p546	71	110	6
p546	117	163	6
p546	37	82	6
p546	166	180	6
p546	130	187	6
p546	18	107	6
p546	115	177	6
p546	40	54	6
p546	179	191	6
p546	140	194	6
p546	143	189	6
p546	145	187	6
p546	138	193	6
p546	31	116	6
p546	161	186	6
p546	148	169	6
p546	142	185	6
p546	78	189	6
p546	120	164	6
p546	135	167	6
p546	71	125	6
p546	49	98	6
p546	124	177	6
p546	34	115	6
p546	134	163	6
p546	166	185	6
p546	48	79	6
p546	122	180	6
p546	153	167	6
p546	145	192	6
p546	168	192	6
p546	83	101	6
p546	62	92	6
p546	43	102	6
p546	108	171	6
p546	79	131	6
p546	20	103	6
p546	133	173	6
p546	115	164	6
p546	175	188	6
p546	49	200	6
p546	138	192	6
p546	169	184	6
p546	80	104	6
p546	134	189	6
p546	46	100	6
p546	135	192	6
p546	179	192	6
p546	133	177	6
p546	82	183	6
p546	50	80	6
p546	175	193	6
p546	69	120	6
p546	17	101	6
p546	80	122	6
p546	145	193	6
p546	32	93	6
p546	19	110	6
p546	167	191	6
p546	26	106	6
p546	109	172	6
p546	82	128	6
p546	71	172	6
p546	80	131	6
p546	176	193	6
p546	76	100	6
p546	21	108	6
p546	43	94	6
p546	95	116	6
p546	26	89	6
p546	109	169	6
p546	40	84	6
p546	45	78	6
p546	157	191	6
p546	132	152	6
p546	137	156	6
p546	140	185	6
p546	178	191	6
p546	44	91	6
p546	174	196	6
p546	32	83	6
p546	63	88	6
p546	71	122	6
p546	41	105	6
p546	51	80	6
p546	118	180	6
p546	117	187	6
p546	85	129	6
p546	137	163	6
p546	129	192	6
p546	83	167	6
p546	166	199	6
p546	74	122	6
p546	71	116	6
p546	122	189	6
p546	72	171	6
p546	27	114	6
p546	45	80	6
p546	153	190	6
p546	82	177	6
p546	57	167	6
p546	151	188	6
p546	116	178	6
p546	39	97	6
p546	137	182	6
p546	150	186	6
p546	21	165	6
p546	126	187	6
p546	120	133	6
p546	145	186	6
p546	61	96	5
p546	148	170	5
p546	152	169	5
p546	153	193	5
p546	32	201	5
p546	122	188	5
p546	33	133	5
p546	19	120	5
p546	78	100	5
p546	158	181	5
p546	117	181	5
p546	33	82	5
p546	22	110	5
p546	75	168	5
p546	136	177	5
p546	18	199	5
p546	70	173	5
p546	156	193	5
p546	130	178	5
p546	134	158	5
p546	155	187	5
p546	117	139	5
p546	74	89	5
p546	69	108	5
p546	48	75	5
p546	81	127	5
p546	80	133	5
p546	40	68	5
p546	83	186	5
p546	151	182	5
p546	113	184	5
p546	76	127	5
p546	79	108	5
p546	143	194	5
p546	30	80	5
p546	57	72	5
p546	118	141	5
p546	72	169	5
p546	75	90	5
p546	147	186	5
p546	29	117	5
p546	179	195	5
p546	43	93	5
p546	50	81	5
p546	20	102	5
p546	127	180	5
p546	149	174	5
p546	128	148	5
p546	38	100	5
p546	39	113	5
p546	33	97	5
p546	32	117	5
p546	78	92	5
p546	70	172	5
p546	45	73	5
p546	118	187	5
p546	25	87	5
p546	134	195	5
p546	79	99	5
p546	56	84	5
p546	18	201	5
p546	127	185	5
p546	136	187	5
p546	135	189	5
p546	147	190	5
p546	176	194	5
p546	66	107	5
p546	161	187	5
p546	116	166	5
p546	165	182	5
p546	55	200	5
p546	73	124	5
p546	153	170	5
p546	50	75	5
p546	171	185	5
p546	49	99	5
p546	20	119	5
p546	133	195	5
p546	134	162	5
p546	123	149	5
p546	125	149	5
p546	172	196	5
p546	37	94	5
p546	121	201	5
p546	111	147	5
p546	129	181	5
p546	51	101	5
p546	33	66	5
p546	127	194	5
p546	71	94	5
p546	144	191	5
p546	78	109	5
p546	171	189	5
p546	119	189	5
p546	48	73	5
p546	162	193	5
p546	120	200	5
p546	162	179	5
p546	130	149	5
p546	44	80	5
p546	82	182	5
p546	19	82	5
p546	79	187	5
p546	70	171	5
p546	20	106	5
p546	75	118	5
p546	134	165	5
p546	137	188	5
p546	167	181	5
p546	131	194	5
p546	164	186	5
p546	146	188	5
p546	121	151	5
p546	127	195	5
p546	139	188	5
p546	31	118	5
p546	159	175	5
p546	44	94	5
p546	22	102	5
p546	141	191	5
p546	163	192	5
p546	80	130	5
p546	36	68	5
p546	146	187	5
p546	162	187	5
p546	19	108	5
p546	57	75	5
p546	21	42	5
p546	51	102	5
p546	78	190	5
p546	125	144	5
p546	80	148	5
p546	32	96	5
p546	124	175	5
p546	44	97	5
p546	57	89	5
p546	25	92	5
p546	79	189	5
p546	55	71	5
p546	74	187	5
p546	21	39	5
p546	28	111	5
p546	50	91	5
p546	146	191	5
p546	118	188	5
p546	159	181	5
p546	50	169	5
p546	155	167	4
p546	36	87	4
p546	31	119	4
p546	83	175	4
p546	130	183	4
p546	18	110	4
p546	75	177	4
p546	108	168	4
p546	22	80	4
p546	90	199	4
p546	29	116	4
p546	130	151	4
p546	130	193	4
p546	138	179	4
p546	78	200	4
p546	127	183	4
p546	122	181	4
p546	143	180	4
p546	118	179	4
p546	83	114	4
p546	37	114	4
p546	104	200	4
p546	117	188	4
p546	114	148	4
p546	115	148	4
p546	69	101	4
p546	126	183	4
p546	153	173	4
p546	69	91	4
p546	17	115	4
p546	180	192	4
p546	73	122	4
p546	50	100	4
p546	56	85	4
p546	158	184	4
p546	23	105	4
p546	21	125	4
p546	150	189	4
p546	164	178	4
p546	16	199	4
p546	51	170	4
p546	29	48	4
p546	23	84	4
p546	69	168	4
p546	111	123	4
p546	134	181	4
p546	68	107	4
p546	20	99	4
p546	77	119	4
p546	170	189	4
p546	94	170	4
p546	33	69	4
p546	131	174	4
p546	22	165	4
p546	141	183	4
p546	23	98	4
p546	129	201	4
p546	164	193	4
p546	69	133	4
p546	135	174	4
p546	163	183	4
p546	135	195	4
p546	22	83	4
p546	168	183	4
p546	31	184	4
p546	78	178	4
p546	123	148	4
p546	158	180	4
p546	41	64	4
p546	73	168	4
p546	154	184	4
p546	153	176	4
p546	151	170	4
p546	82	125	4
p546	57	77	4
p546	36	60	4
p546	125	178	4
p546	24	124	4
p546	142	188	4
p546	127	148	4
p546	22	118	4
p546	21	118	4
p546	157	173	4
p546	170	199	4
p546	123	177	4
p546	146	171	4
p546	124	150	4
p546	159	182	4
p546	75	187	4
p546	77	89	4
p546	135	157	4
p546	43	79	4
p546	70	111	4
p546	150	188	4
p546	67	107	4
p546	71	121	4
p546	173	200	4
p546	126	164	4
p546	119	188	4
p546	74	176	4
p546	41	115	4
p546	148	190	4
p546	80	190	4
p546	27	116	4
p546	159	197	4
p546	138	182	4
p546	54	102	4
p546	74	110	4
p546	62	74	4
p546	35	92	4
p546	149	178	4
p546	40	99	4
p546	59	91	4
p546	83	113	4
p546	50	66	4
p546	62	199	4
p546	76	90	4
p546	152	190	4
p546	30	84	4
p546	21	85	4
p546	152	184	4
p546	153	195	4
p546	78	113	4
p546	107	171	4
p546	36	111	4
p546	26	87	4
p546	19	121	4
p546	138	164	4
p546	180	195	4
p546	151	168	4
p546	118	149	4
p546	169	198	4
p546	20	124	4
p546	29	109	4
p546	149	192	4
p546	146	180	4
p546	163	191	4
p546	122	183	4
p546	39	76	4
p546	141	166	4
p546	63	101	4
p546	137	166	4
p546	24	123	4
p546	39	93	4
p546	41	95	4
p546	81	183	4
p546	146	179	4
p546	25	121	4
p546	114	182	4
p546	29	115	4
p546	21	44	4
p546	117	133	4
p546	164	181	4
p546	22	126	4
p546	181	194	4
p546	132	193	4
p546	150	193	4
p546	40	105	4
p546	15	102	4
p546	76	185	4
p546	136	186	4
p546	155	176	4
p546	83	184	4
p546	153	179	4
p546	43	71	4
p546	125	184	4
p546	131	151	4
p546	47	100	4
p546	39	107	4
p546	36	101	4
p546	39	114	4
p546	24	70	4
p546	131	183	4
p546	118	166	4
p546	42	200	4
p546	39	80	4
p546	38	81	4
p546	32	65	4
p546	28	102	4
p546	37	80	4
p546	123	178	4
p546	78	134	4
p546	76	188	4
p546	119	182	4
p546	81	185	4
p546	34	76	4
p546	124	183	4
p546	21	48	4
p546	125	165	4
p546	114	136	4
p546	163	179	4
p546	42	99	4
p546	40	63	4
p546	70	115	4
p546	122	182	4
p546	119	185	4
p546	133	153	4
p546	38	102	4
p546	159	189	4
p546	35	47	4
p546	82	100	4
p546	52	114	4
p546	91	168	4
p546	74	109	4
p546	101	123	4
p546	102	114	4
p546	84	133	4
p546	134	147	4
p546	157	179	4
p546	83	121	4
p546	44	101	4
p546	177	199	4
p546	41	110	4
p546	140	181	4
p546	40	104	4
p546	56	114	4
p546	21	55	4
p546	40	65	4
p546	57	107	4
p546	130	189	4
p546	106	172	4
p546	21	109	4
p546	25	103	4
p546	115	140	4
p546	119	133	4
p546	67	123	4
p546	145	190	4
p546	63	102	4
p546	36	77	4
p546	38	80	4
p546	144	162	4
p546	73	167	4
p546	76	117	4
p546	115	190	4
p546	152	189	4
p546	80	111	4
p546	33	109	4
p546	48	200	4
p546	74	94	4
p546	144	171	4
p546	29	111	4
p546	50	128	4
p546	74	119	4
p546	141	159	4
p546	33	77	4
p546	157	192	4
p546	19	117	4
p546	130	152	4
p546	71	174	4
p546	33	201	4
p546	30	102	4
p546	153	186	4
p546	34	47	4
p546	19	64	4
p546	127	165	4
p546	128	163	4
p546	51	67	4
p546	86	102	3
p546	16	121	3
p546	94	107	3
p546	127	146	3
p546	28	96	3
p546	116	190	3
p546	74	101	3
p546	177	191	3
p546	77	104	3
p546	125	163	3
p546	157	188	3
p546	72	124	3
p546	146	173	3
p546	55	81	3
p546	48	71	3
p546	139	180	3
p546	121	192	3
p546	30	95	3
p546	114	185	3
p546	155	190	3
p546	164	180	3
p546	56	113	3
p546	147	189	3
p546	141	182	3
p546	36	76	3
p546	36	91	3
p546	64	89	3
p546	131	168	3
p546	154	185	3
p546	153	191	3
p546	19	105	3
p546	48	80	3
p546	30	121	3
p546	74	128	3
p546	145	168	3
p546	81	122	3
p546	65	107	3
p546	37	149	3
p546	156	168	3
p546	21	43	3
p546	111	164	3
p546	27	101	3
p546	49	93	3
p546	154	175	3
p546	30	48	3
p546	127	161	3
p546	140	191	3
p546	83	125	3
p546	119	180	3
p546	132	188	3
p546	35	201	3
p546	132	172	3
p546	135	181	3
p546	152	176	3
p546	34	56	3
p546	36	94	3
p546	49	84	3
p546	77	200	3
p546	149	195	3
p546	63	94	3
p546	23	80	3
p546	140	176	3
p546	39	98	3
p546	106	131	3
p546	131	167	3
p546	145	173	3
p546	157	171	3
p546	118	182	3
p546	136	188	3
p546	148	191	3
p546	33	101	3
p546	141	161	3
p546	33	184	3
p546	164	184	3
p546	30	105	3
p546	31	51	3
p546	28	110	3
p546	54	76	3
p546	17	113	3
p546	39	85	3
p546	124	161	3
p546	94	127	3
p546	32	122	3
p546	62	150	3
p546	28	78	3
p546	34	69	3
p546	144	165	3
p546	24	106	3
p546	58	79	3
p546	16	103	3
p546	143	171	3
p546	41	96	3
p546	55	86	3
p546	162	194	3
p546	20	64	3
p546	94	109	3
p546	108	175	3
p546	123	143	3
p546	80	114	3
p546	56	168	3
p546	60	102	3
p546	83	183	3
p546	49	80	3
p546	137	186	3
p546	82	132	3
p546	73	90	3
p546	79	188	3
p546	25	89	3
p546	29	91	3
p546	32	62	3
p546	29	173	3
p546	133	159	3
p546	68	119	3
p546	143	181	3
p546	120	143	3
p546	33	47	3
p546	156	194	3
p546	131	178	3
p546	153	197	3
p546	31	121	3
p546	57	201	3
p546	78	192	3
p546	50	94	3
p546	66	108	3
p546	125	186	3
p546	64	106	3
p546	67	96	3
p546	71	118	3
p546	140	190	3
p546	137	193	3
p546	64	115	3
p546	46	65	3
p546	24	92	3
p546	124	180	3
p546	152	172	3
p546	48	89	3
p546	158	187	3
p546	69	109	3
p546	172	200	3
p546	57	91	3
p546	25	94	3
p546	28	116	3
p546	137	200	3
p546	39	99	3
p546	75	178	3
p546	131	164	3
p546	44	120	3
p546	155	179	3
p546	20	80	3
p546	132	146	3
p546	83	187	3
p546	32	97	3
p546	22	68	3
p546	19	116	3
p546	25	107	3
p546	79	200	3
p546	50	62	3
p546	131	150	3
p546	77	133	3
p546	30	49	3
p546	65	113	3
p546	29	95	3
p546	66	112	3
p546	136	180	3
p546	112	177	3
p546	54	200	3
p546	110	172	3
p546	67	100	3
p546	25	101	3
p546	111	129	3
p546	79	132	3
p546	155	188	3
p546	147	187	3
p546	30	118	3
p546	133	170	3
p546	49	81	3
p546	17	106	3
p546	23	85	3
p546	40	95	3
p546	111	125	3
p546	131	147	3
p546	82	133	3
p546	110	186	3
p546	84	172	3
p546	71	101	3
p546	141	157	3
p546	42	121	3
p546	20	92	3
p546	83	112	3
p546	126	153	3
p546	136	200	3
p546	159	193	3
p546	138	170	3
p546	165	179	3
p546	28	105	3
p546	65	104	3
p546	128	156	3
p546	52	77	3
p546	116	152	3
p546	27	90	3
p546	139	193	3
p546	163	177	3
p546	15	111	3
p546	75	184	3
p546	152	178	3
p546	35	199	3
p546	80	108	3
p546	40	73	3
p546	155	194	3
p546	177	189	3
p546	150	169	3
p546	28	48	3
p546	138	184	3
p546	18	116	3
p546	18	109	3
p546	129	163	3
p546	32	56	3
p546	133	199	3
p546	110	200	3
p546	133	190	3
p546	148	189	3
p546	119	164	3
p546	42	93	3
p546	69	170	3
p546	54	89	3
p546	141	186	3
p546	135	178	3
p546	170	196	3
p546	172	192	3
p546	133	181	3
p546	77	113	3
p546	42	100	3
p546	41	84	3
p546	120	189	3
p546	140	175	3
p546	131	172	3
p546	25	77	3
p546	156	177	3
p546	55	77	3
p546	40	66	3
p546	151	191	3
p546	30	96	3
p546	142	187	3
p546	80	195	3
p546	58	80	3
p546	73	125	3
p546	49	100	3
p546	123	192	3
p546	125	151	3
p546	129	159	3
p546	108	173	3
p546	36	80	3
p546	144	170	3
p546	29	119	3
p546	178	195	3
p546	36	88	3
p546	26	121	3
p546	24	97	3
p546	30	110	3
p546	137	180	3
p546	150	187	3
p546	52	82	3
p546	111	176	3
p546	106	168	3
p546	22	99	3
p546	57	88	3
p546	170	200	3
p546	146	183	3
p546	163	188	3
p546	83	135	3
p546	71	168	3
p546	17	81	3
p546	18	105	3
p546	123	164	3
p546	36	201	3
p546	41	112	3
p546	74	186	3
p546	129	141	3
p546	17	104	3
p546	178	200	3
p546	156	173	3
p546	144	181	3
p546	73	185	3
p546	158	193	3
p546	73	128	3
p546	118	189	3
p546	48	63	3
p546	140	188	3
p546	81	180	3
p546	117	159	3
p546	85	101	3
p546	49	64	3
p546	15	129	3
p546	26	124	3
p546	137	170	3
p546	94	136	3
p546	125	162	3
p546	107	172	3
p546	43	100	3
p546	123	182	3
p546	25	80	3
p546	34	185	3
p546	46	99	3
p546	59	78	3
p546	23	37	3
p546	136	185	3
p546	46	81	3
p546	132	195	3
p546	161	193	3
p546	126	194	3
p546	116	181	3
p546	155	168	3
p546	113	187	3
p546	47	82	3
p546	35	51	3
p546	41	78	3
p546	134	182	3
p546	39	104	3
p546	76	177	3
p546	32	110	3
p546	38	75	3
p546	44	72	3
p546	28	115	3
p546	23	64	3
p546	79	193	3
p546	22	49	3
p546	30	99	3
p546	142	186	3
p546	80	194	3
p546	150	167	3
p546	123	152	3
p546	41	92	3
p546	23	97	3
p546	70	100	3
p546	130	179	3
p546	2	26	3
p546	50	69	3
p546	66	123	3
p546	137	157	3
p546	36	109	3
p546	178	190	3
p546	23	40	3
p546	119	183	3
p546	114	181	3
p546	77	95	3
p546	65	88	3
p546	79	104	3
p546	180	193	3
p546	43	65	3
p546	25	117	3
p546	158	185	3
p546	70	109	3
p546	111	177	3
p546	106	171	3
p546	50	82	3
p546	30	171	3
p546	23	83	3
p546	75	121	3
p546	149	169	3
p546	40	108	3
p546	145	172	3
p546	171	201	3
p546	123	165	3
p546	118	183	3
p546	35	61	3
p546	40	89	3
p546	28	118	3
p546	164	185	3
p546	82	184	3
p546	125	189	3
p546	39	81	3
p546	131	152	3
p546	37	71	3
p546	39	75	3
p546	66	105	3
p546	41	81	3
p546	60	78	3
p546	27	104	3
p546	141	192	3
p546	81	117	3
p546	21	170	3
p546	26	92	3
p546	156	195	3
p546	43	132	3
p546	35	112	2
p546	30	45	2
p546	26	117	2
p546	134	196	2
p546	147	178	2
p546	59	111	2
p546	60	110	2
p546	142	182	2
p546	70	91	2
p546	114	153	2
p546	51	106	2
p546	57	101	2
p546	43	74	2
p546	102	122	2
p546	31	110	2
p546	19	119	2
p546	158	188	2
p546	47	88	2
p546	151	196	2
p546	44	100	2
p546	153	168	2
p546	164	194	2
p546	177	200	2
p546	135	169	2
p546	35	80	2
p546	49	97	2
p546	20	43	2
p546	149	166	2
p546	67	113	2
p546	19	73	2
p546	156	190	2
p546	135	176	2
p546	163	193	2
p546	128	181	2
p546	59	102	2
p546	33	105	2
p546	24	79	2
p546	132	194	2
p546	67	88	2
p546	34	61	2
p546	143	157	2
p546	28	121	2
p546	26	41	2
p546	25	47	2
p546	155	169	2
p546	52	73	2
p546	123	151	2
p546	137	185	2
p546	35	48	2
p546	24	100	2
p546	31	55	2
p546	132	149	2
p546	81	99	2
p546	15	173	2
p546	61	95	2
p546	83	136	2
p546	126	190	2
p546	132	162	2
p546	57	76	2
p546	119	200	2
p546	44	171	2
p546	35	98	2
p546	125	154	2
p546	122	162	2
p546	33	54	2
p546	18	123	2
p546	118	152	2
p546	25	54	2
p546	113	179	2
p546	122	155	2
p546	120	183	2
p546	138	168	2
p546	79	138	2
p546	29	122	2
p546	161	182	2
p546	151	164	2
p546	58	82	2
p546	51	103	2
p546	19	125	2
p546	74	96	2
p546	26	69	2
p546	48	81	2
p546	66	109	2
p546	60	74	2
p546	21	64	2
p546	100	118	2
p546	48	94	2
p546	18	106	2
p546	64	107	2
p546	22	34	2
p546	38	106	2
p546	118	184	2
p546	139	195	2
p546	76	102	2
p546	17	116	2
p546	82	166	2
p546	89	117	2
p546	40	114	2
p546	167	192	2
p546	17	92	2
p546	17	103	2
p546	37	121	2
p546	65	89	2
p546	50	127	2
p546	115	166	2
p546	20	72	2
p546	47	61	2
p546	98	113	2
p546	143	183	2
p546	118	150	2
p546	88	112	2
p546	36	54	2
p546	80	165	2
p546	48	98	2
p546	75	111	2
p546	67	106	2
p546	28	43	2
p546	47	111	2
p546	36	148	2
p546	37	54	2
p546	39	111	2
p546	30	91	2
p546	143	185	2
p546	25	68	2
p546	156	186	2
p546	57	148	2
p546	78	95	2
p546	112	136	2
p546	142	171	2
p546	35	95	2
p546	111	150	2
p546	28	117	2
p546	23	65	2
p546	22	69	2
p546	144	192	2
p546	138	183	2
p546	105	120	2
p546	114	147	2
p546	97	123	2
p546	81	95	2
p546	152	200	2
p546	23	91	2
p546	64	102	2
p546	132	199	2
p546	129	162	2
p546	132	174	2
p546	88	115	2
p546	41	55	2
p546	91	123	2
p546	122	166	2
p546	19	34	2
p546	89	106	2
p546	128	162	2
p546	159	186	2
p546	51	112	2
p546	117	153	2
p546	44	75	2
p546	151	185	2
p546	42	72	2
p546	17	48	2
p546	79	194	2
p546	147	179	2
p546	32	145	2
p546	51	107	2
p546	57	169	2
p546	124	195	2
p546	49	89	2
p546	144	172	2
p546	29	85	2
p546	82	189	2
p546	21	171	2
p546	149	184	2
p546	39	92	2
p546	126	179	2
p546	24	56	2
p546	23	48	2
p546	94	116	2
p546	34	201	2
p546	56	73	2
p546	35	81	2
p546	146	172	2
p546	20	45	2
p546	34	101	2
p546	131	160	2
p546	47	86	2
p546	33	134	2
p546	18	61	2
p546	57	70	2
p546	36	113	2
p546	161	195	2
p546	140	164	2
p546	38	68	2
p546	26	40	2
p546	164	179	2
p546	133	169	2
p546	130	192	2
p546	110	162	2
p546	32	102	2
p546	183	201	2
p546	157	180	2
p546	60	95	2
p546	48	102	2
p546	126	147	2
p546	75	99	2
p546	143	190	2
p546	158	198	2
p546	39	71	2
p546	24	49	2
p546	66	103	2
p546	72	116	2
p546	141	156	2
p546	51	82	2
p546	142	192	2
p546	105	171	2
p546	124	165	2
p546	146	192	2
p546	159	191	2
p546	58	170	2
p546	51	174	2
p546	24	67	2
p546	141	165	2
p546	152	186	2
p546	169	188	2
p546	22	65	2
p546	79	145	2
p546	43	61	2
p546	50	113	2
p546	35	56	2
p546	29	123	2
p546	21	36	2
p546	151	165	2
p546	111	165	2
p546	126	193	2
p546	134	177	2
p546	110	176	2
p546	154	195	2
p546	175	187	2
p546	70	102	2
p546	125	181	2
p546	149	181	2
p546	40	152	2
p546	166	197	2
p546	77	151	2
p546	36	61	2
p546	166	183	2
p546	125	192	2
p546	31	95	2
p546	35	106	2
p546	55	75	2
p546	48	88	2
p546	33	120	2
p546	121	198	2
p546	109	163	2
p546	82	115	2
p546	30	151	2
p546	71	89	2
p546	80	109	2
p546	69	84	2
p546	22	152	2
p546	47	66	2
p546	31	199	2
p546	79	199	2
p546	121	191	2
p546	36	93	2
p546	50	103	2
p546	77	98	2
p546	72	102	2
p546	157	177	2
p546	141	200	2
p546	39	88	2
p546	21	133	2
p546	44	103	2
p546	37	90	2
p546	23	131	2
p546	55	82	2
p546	163	187	2
p546	108	166	2
p546	116	139	2
p546	114	188	2
p546	82	120	2
p546	43	113	2
p546	87	115	2
p546	142	199	2
p546	85	114	2
p546	42	82	2
p546	36	81	2
p546	182	201	2
p546	134	200	2
p546	40	64	2
p546	144	178	2
p546	54	113	2
p546	109	177	2
p546	107	127	2
p546	114	165	2
p546	57	105	2
p546	37	186	2
p546	31	98	2
p546	78	99	2
p546	125	191	2
p546	124	166	2
p546	127	153	2
p546	49	114	2
p546	128	143	2
p546	22	109	2
p546	147	194	2
p546	56	145	2
p546	102	119	2
p546	118	201	2
p546	77	112	2
p546	54	79	2
p546	48	83	2
p546	31	46	2
p546	139	160	2
p546	64	101	2
p546	140	173	2
p546	160	200	2
p546	34	117	2
p546	47	200	2
p546	43	104	2
p546	38	96	2
p546	44	113	2
p546	37	104	2
p546	34	102	2
p546	49	108	2
p546	23	67	2
p546	22	44	2
p546	138	150	2
p546	73	92	2
p546	131	182	2
p546	151	190	2
p546	57	112	2
p546	141	167	2
p546	38	59	2
p546	32	89	2
p546	115	160	2
p546	24	43	2
p546	125	182	2
p546	64	170	2
p546	53	109	2
p546	91	108	2
p546	142	184	2
p546	34	62	2
p546	117	129	2
p546	67	120	2
p546	118	140	2
p546	26	201	2
p546	16	116	2
p546	57	170	2
p546	124	194	2
p546	77	111	2
p546	72	97	2
p546	28	119	2
p546	150	179	2
p546	48	170	2
p546	167	186	2
p546	43	99	2
p546	57	80	2
p546	71	114	2
p546	48	69	2
p546	39	100	2
p546	80	150	2
p546	31	85	2
p546	25	82	2
p546	24	80	2
p546	145	179	2
p546	121	148	2
p546	16	93	2
p546	134	157	2
p546	42	64	2
p546	36	112	2
p546	148	177	2
p546	84	103	2
p546	18	73	2
p546	64	78	2
p546	83	180	2
p546	58	110	2
p546	26	43	2
p546	128	196	2
p546	36	89	2
p546	37	183	2
p546	18	36	2
p546	84	101	2
p546	140	168	2
p546	50	201	2
p546	122	200	2
p546	21	104	2
p546	154	187	2
p546	153	177	2
p546	157	172	2
p546	41	134	2
p546	42	96	2
p546	82	178	2
p546	83	134	2
p546	32	61	2
p546	24	41	2
p546	49	63	2
p546	22	91	2
p546	148	175	2
p546	37	151	2
p546	50	167	2
p546	131	179	2
p546	82	101	2
p546	80	99	2
p546	50	112	2
p546	20	69	2
p546	176	198	2
p546	160	181	2
p546	76	97	2
p546	32	148	2
[truncated: 1,834 more rows]
