# Supplementary material for: Identifying proximal RNA interactions from cDNA-encoded crosslinks with ShapeJumper
Source: PLoS Comput Biol. 2021 Dec 14;17(12):e1009632. doi: 10.1371/journal.pcbi.1009632 (PMC8670686; doi:10.1371/journal.pcbi.1009632)
Supplement: S1 Data — (ZIP) [file pcbi.1009632.s006.zip › ShapeJumper_DATA/Raw_Deletions/P546/IA-P546-Replicate1__Merged_NoCircDels_MaxInsertLimit10_NoAmbig_DelSiteExactMatch_deletions.txt]

Total Reads Aligned:1871506	Total Deletions:9576.0
p546	171	194	282
p546	174	191	243
p546	82	94	183
p546	80	94	145
p546	136	161	141
p546	171	195	134
p546	80	101	125
p546	173	194	109
p546	18	200	99
p546	136	148	78
p546	168	194	64
p546	76	91	64
p546	50	77	50
p546	174	195	49
p546	137	149	49
p546	173	191	47
p546	173	195	46
p546	129	167	45
p546	170	194	42
p546	79	101	39
p546	130	167	36
p546	173	197	36
p546	78	90	32
p546	175	191	28
p546	136	165	28
p546	80	97	28
p546	171	197	27
p546	174	190	27
p546	172	195	27
p546	171	191	26
p546	135	164	26
p546	174	192	25
p546	166	194	24
p546	133	191	24
p546	171	190	24
p546	129	165	23
p546	57	74	23
p546	130	166	23
p546	51	75	22
p546	136	159	22
p546	16	200	22
p546	50	74	21
p546	137	163	21
p546	79	93	21
p546	166	195	21
p546	32	200	19
p546	134	161	19
p546	49	65	18
p546	171	196	18
p546	170	195	18
p546	26	200	18
p546	133	185	18
p546	80	96	17
p546	80	102	17
p546	136	167	17
p546	133	161	16
p546	125	167	16
p546	134	148	16
p546	80	104	16
p546	125	170	16
p546	129	170	15
p546	169	194	15
p546	176	189	15
p546	102	114	15
p546	78	93	14
p546	57	72	14
p546	79	100	14
p546	116	174	14
p546	157	179	14
p546	134	191	14
p546	165	194	14
p546	20	106	13
p546	136	150	13
p546	168	193	13
p546	81	96	13
p546	152	190	13
p546	134	189	13
p546	158	190	13
p546	82	101	13
p546	166	191	13
p546	134	165	13
p546	135	186	13
p546	154	193	13
p546	134	164	13
p546	57	69	12
p546	111	131	12
p546	81	95	12
p546	155	193	12
p546	127	148	12
p546	50	76	12
p546	135	192	12
p546	20	110	12
p546	127	194	12
p546	135	147	12
p546	132	185	11
p546	135	167	11
p546	173	190	11
p546	133	148	11
p546	154	188	11
p546	173	199	11
p546	77	93	11
p546	174	197	11
p546	167	191	11
p546	135	160	11
p546	157	191	11
p546	135	190	11
p546	33	200	11
p546	115	200	11
p546	77	91	11
p546	78	101	11
p546	36	77	11
p546	35	200	11
p546	136	163	11
p546	40	101	11
p546	154	185	10
p546	57	76	10
p546	17	101	10
p546	50	68	10
p546	135	162	10
p546	174	198	10
p546	135	195	10
p546	133	194	10
p546	123	143	10
p546	175	192	10
p546	57	77	10
p546	130	186	10
p546	127	183	10
p546	137	187	10
p546	136	193	10
p546	171	189	10
p546	172	192	10
p546	127	177	10
p546	162	184	10
p546	133	188	10
p546	149	186	10
p546	49	73	10
p546	173	196	10
p546	140	188	10
p546	16	114	10
p546	133	189	10
p546	171	199	10
p546	158	192	10
p546	51	67	10
p546	155	187	9
p546	127	188	9
p546	16	103	9
p546	128	171	9
p546	172	190	9
p546	132	193	9
p546	18	101	9
p546	131	193	9
p546	82	97	9
p546	123	167	9
p546	137	162	9
p546	174	186	9
p546	95	116	9
p546	125	165	9
p546	131	187	9
p546	150	190	9
p546	56	114	9
p546	128	195	9
p546	17	106	8
p546	147	193	8
p546	151	189	8
p546	140	185	8
p546	129	161	8
p546	141	161	8
p546	40	54	8
p546	140	194	8
p546	142	185	8
p546	176	190	8
p546	166	185	8
p546	20	102	8
p546	121	200	8
p546	144	183	8
p546	168	192	8
p546	135	163	8
p546	134	195	8
p546	15	106	8
p546	126	171	8
p546	179	192	8
p546	137	167	8
p546	25	200	8
p546	127	145	8
p546	146	183	8
p546	170	186	8
p546	170	193	8
p546	146	188	8
p546	87	110	8
p546	149	190	8
p546	176	192	8
p546	57	75	8
p546	128	191	8
p546	165	191	8
p546	49	74	8
p546	169	193	8
p546	145	186	8
p546	137	153	7
p546	183	200	7
p546	158	181	7
p546	133	200	7
p546	128	190	7
p546	144	184	7
p546	154	192	7
p546	50	200	7
p546	131	192	7
p546	40	68	7
p546	23	65	7
p546	17	113	7
p546	16	107	7
p546	129	189	7
p546	167	183	7
p546	153	167	7
p546	126	193	7
p546	146	193	7
p546	175	188	7
p546	138	192	7
p546	125	146	7
p546	74	91	7
p546	134	162	7
p546	164	187	7
p546	33	66	7
p546	155	194	7
p546	129	163	7
p546	126	167	7
p546	176	193	7
p546	129	186	7
p546	144	186	7
p546	18	77	7
p546	77	94	7
p546	129	191	7
p546	171	200	7
p546	17	104	7
p546	147	192	7
p546	29	48	7
p546	127	168	7
p546	137	182	7
p546	155	186	7
p546	33	201	7
p546	160	179	7
p546	116	200	7
p546	155	167	6
p546	25	106	6
p546	32	54	6
p546	156	190	6
p546	25	113	6
p546	172	198	6
p546	63	76	6
p546	168	186	6
p546	134	190	6
p546	83	101	6
p546	36	200	6
p546	21	82	6
p546	131	167	6
p546	78	95	6
p546	151	185	6
p546	168	190	6
p546	126	168	6
p546	147	186	6
p546	129	172	6
p546	22	65	6
p546	26	115	6
p546	129	171	6
p546	135	157	6
p546	167	181	6
p546	20	112	6
p546	157	177	6
p546	23	110	6
p546	49	76	6
p546	130	163	6
p546	25	101	6
p546	50	66	6
p546	36	80	6
p546	75	91	6
p546	16	70	6
p546	84	106	6
p546	172	196	6
p546	146	180	6
p546	25	76	6
p546	166	196	6
p546	131	186	6
p546	144	191	6
p546	164	181	6
p546	28	48	6
p546	149	189	6
p546	162	193	6
p546	132	187	6
p546	135	178	6
p546	143	182	6
p546	23	64	6
p546	58	73	6
p546	126	170	6
p546	30	64	6
p546	129	200	6
p546	135	158	6
p546	176	188	6
p546	174	196	6
p546	162	183	6
p546	125	171	6
p546	132	168	6
p546	134	147	6
p546	165	187	6
p546	24	115	6
p546	25	39	6
p546	18	108	6
p546	164	189	6
p546	25	112	6
p546	153	190	6
p546	33	72	6
p546	143	183	6
p546	19	108	6
p546	117	148	6
p546	21	42	6
p546	142	188	6
p546	30	67	6
p546	142	179	6
p546	180	193	6
p546	150	186	6
p546	153	179	6
p546	135	201	6
p546	155	181	6
p546	167	189	6
p546	142	182	5
p546	153	193	5
p546	29	84	5
p546	139	180	5
p546	28	64	5
p546	58	108	5
p546	77	100	5
p546	131	149	5
p546	169	198	5
p546	146	187	5
p546	136	170	5
p546	123	171	5
p546	31	115	5
p546	127	196	5
p546	21	114	5
p546	28	43	5
p546	48	75	5
p546	153	187	5
p546	19	109	5
p546	143	194	5
p546	156	179	5
p546	126	147	5
p546	145	187	5
p546	138	193	5
p546	18	110	5
p546	149	184	5
p546	129	166	5
p546	50	72	5
p546	20	64	5
p546	75	90	5
p546	18	100	5
p546	158	180	5
p546	179	195	5
p546	127	180	5
p546	33	47	5
p546	125	169	5
p546	95	114	5
p546	138	160	5
p546	172	200	5
p546	173	200	5
p546	143	190	5
p546	155	179	5
p546	148	190	5
p546	158	194	5
p546	24	53	5
p546	136	155	5
p546	64	101	5
p546	149	178	5
p546	76	90	5
p546	165	182	5
p546	16	116	5
p546	132	192	5
p546	68	100	5
p546	50	75	5
p546	139	178	5
p546	133	195	5
p546	18	73	5
p546	22	96	5
p546	121	201	5
p546	23	35	5
p546	49	63	5
p546	136	191	5
p546	21	101	5
p546	159	193	5
p546	22	105	5
p546	19	110	5
p546	52	77	5
p546	139	193	5
p546	33	62	5
p546	15	111	5
p546	26	77	5
p546	79	96	5
p546	181	194	5
p546	132	146	5
p546	40	105	5
p546	133	190	5
p546	117	140	5
p546	151	180	5
p546	39	114	5
p546	22	117	5
p546	77	104	5
p546	178	191	5
p546	153	195	5
p546	124	168	5
p546	81	102	5
p546	148	185	5
p546	134	170	5
p546	158	193	5
p546	120	200	5
p546	48	63	5
p546	53	75	5
p546	137	170	5
p546	141	181	5
p546	144	167	5
p546	177	199	5
p546	127	191	5
p546	40	104	5
p546	15	103	5
p546	137	150	5
p546	43	63	5
p546	26	113	5
p546	162	192	5
p546	130	170	5
p546	18	107	5
p546	125	144	5
p546	173	188	5
p546	133	164	5
p546	25	199	5
p546	157	183	5
p546	136	182	5
p546	33	68	5
p546	23	40	5
p546	159	181	5
p546	152	176	5
p546	35	112	4
p546	173	185	4
p546	134	196	4
p546	177	191	4
p546	127	166	4
p546	36	114	4
p546	163	193	4
p546	134	160	4
p546	78	100	4
p546	124	171	4
p546	30	109	4
p546	20	103	4
p546	33	55	4
p546	170	185	4
p546	140	173	4
p546	164	184	4
p546	24	43	4
p546	143	180	4
p546	142	193	4
p546	18	199	4
p546	130	156	4
p546	169	187	4
p546	135	149	4
p546	31	83	4
p546	137	183	4
p546	166	180	4
p546	127	161	4
p546	167	192	4
p546	142	166	4
p546	58	114	4
p546	135	181	4
p546	173	189	4
p546	133	146	4
p546	133	165	4
p546	77	97	4
p546	158	184	4
p546	138	190	4
p546	149	195	4
p546	24	86	4
p546	162	177	4
p546	144	192	4
p546	22	49	4
p546	76	102	4
p546	134	181	4
p546	144	182	4
p546	126	186	4
p546	23	66	4
p546	167	197	4
p546	28	78	4
p546	36	72	4
p546	125	181	4
p546	161	186	4
p546	137	179	4
p546	25	75	4
p546	23	48	4
p546	56	73	4
p546	163	183	4
p546	34	101	4
p546	134	163	4
p546	137	186	4
p546	16	112	4
p546	154	184	4
p546	143	181	4
p546	142	167	4
p546	131	178	4
p546	169	188	4
p546	151	165	4
p546	54	72	4
p546	125	192	4
p546	46	65	4
p546	137	193	4
p546	159	182	4
p546	82	115	4
p546	51	68	4
p546	114	133	4
p546	57	91	4
p546	92	118	4
p546	19	49	4
p546	131	164	4
p546	172	186	4
p546	137	166	4
p546	23	67	4
p546	21	65	4
p546	151	190	4
p546	167	182	4
p546	34	68	4
p546	143	168	4
p546	57	80	4
p546	128	170	4
p546	148	177	4
p546	172	189	4
p546	21	55	4
p546	151	168	4
p546	71	101	4
p546	170	187	4
p546	23	68	4
p546	17	103	4
p546	141	166	4
p546	26	201	4
p546	101	200	4
p546	22	64	4
p546	80	99	4
p546	165	179	4
p546	56	76	4
p546	43	108	4
p546	50	70	4
p546	123	190	4
p546	19	39	4
p546	30	68	4
p546	39	54	4
p546	23	111	4
p546	18	109	4
p546	128	183	4
p546	33	103	4
p546	126	156	4
p546	33	80	4
p546	81	97	4
p546	49	68	4
p546	157	192	4
p546	130	171	4
p546	137	181	4
p546	123	192	4
p546	29	78	4
p546	21	73	4
p546	84	102	4
p546	40	77	4
p546	178	195	4
p546	137	188	4
p546	18	113	4
p546	137	180	4
p546	150	187	4
p546	63	88	4
p546	170	200	4
p546	61	90	4
p546	163	188	4
p546	40	109	4
p546	83	113	4
p546	145	194	4
p546	151	176	4
p546	156	173	4
p546	77	200	4
p546	34	200	4
p546	116	201	4
p546	39	200	4
p546	139	188	4
p546	159	180	4
p546	49	64	4
p546	159	175	4
p546	137	152	4
p546	141	191	4
p546	152	195	4
p546	23	37	4
p546	51	77	4
p546	122	170	4
p546	155	168	4
p546	133	182	4
p546	170	190	4
p546	21	84	4
p546	88	112	4
p546	162	194	4
p546	159	185	4
p546	168	187	4
p546	142	186	4
p546	39	72	4
p546	128	177	4
p546	29	80	4
p546	59	80	4
p546	142	162	4
p546	26	78	4
p546	84	101	4
p546	129	201	4
p546	144	171	4
p546	121	151	4
p546	137	189	4
p546	19	101	4
p546	48	76	4
p546	20	41	4
p546	129	151	4
p546	33	77	4
p546	82	103	4
p546	129	192	4
p546	30	102	4
p546	31	50	4
p546	23	115	4
p546	21	39	4
p546	146	191	4
p546	117	167	4
p546	141	192	4
p546	34	47	4
p546	148	170	3
p546	127	146	3
p546	74	101	3
p546	37	78	3
p546	27	54	3
p546	126	176	3
p546	140	190	3
p546	135	169	3
p546	146	173	3
p546	162	195	3
p546	129	156	3
p546	143	189	3
p546	177	194	3
p546	141	182	3
p546	17	110	3
p546	133	168	3
p546	96	110	3
p546	130	188	3
p546	128	140	3
p546	33	82	3
p546	22	110	3
p546	119	147	3
p546	62	79	3
p546	32	63	3
p546	132	162	3
p546	133	158	3
p546	137	151	3
p546	126	151	3
p546	18	84	3
p546	82	107	3
p546	25	54	3
p546	134	169	3
p546	156	168	3
p546	176	200	3
p546	47	74	3
p546	29	122	3
p546	21	43	3
p546	156	193	3
p546	101	120	3
p546	60	74	3
p546	37	82	3
p546	41	100	3
p546	140	191	3
p546	39	95	3
p546	165	195	3
p546	134	158	3
p546	42	77	3
p546	128	176	3
p546	153	165	3
p546	34	87	3
p546	24	111	3
p546	23	105	3
p546	130	187	3
p546	37	54	3
p546	51	78	3
p546	28	49	3
p546	20	81	3
p546	148	191	3
p546	63	77	3
p546	186	201	3
p546	121	133	3
p546	78	96	3
p546	30	105	3
p546	141	184	3
p546	79	108	3
p546	59	79	3
p546	20	199	3
p546	36	103	3
p546	21	64	3
p546	159	173	3
p546	22	115	3
p546	24	106	3
p546	130	182	3
p546	59	85	3
p546	84	107	3
p546	125	149	3
p546	129	157	3
p546	57	70	3
p546	168	183	3
p546	20	84	3
p546	161	177	3
p546	29	117	3
p546	130	192	3
p546	123	148	3
p546	25	114	3
p546	72	91	3
p546	157	180	3
p546	64	88	3
p546	39	69	3
p546	24	49	3
p546	43	93	3
p546	81	100	3
p546	62	78	3
p546	129	178	3
p546	16	62	3
p546	35	88	3
p546	142	192	3
p546	29	50	3
p546	156	194	3
p546	89	111	3
p546	145	192	3
p546	22	36	3
p546	154	195	3
p546	175	187	3
p546	25	87	3
p546	140	189	3
p546	146	171	3
p546	17	93	3
p546	71	89	3
p546	80	109	3
p546	24	78	3
p546	142	181	3
p546	17	107	3
p546	32	71	3
p546	79	99	3
p546	68	88	3
p546	124	173	3
p546	150	188	3
p546	73	103	3
p546	67	107	3
p546	78	200	3
p546	25	94	3
p546	42	108	3
p546	29	64	3
p546	126	164	3
p546	51	79	3
p546	136	187	3
p546	134	200	3
p546	147	190	3
p546	133	173	3
p546	176	194	3
p546	138	182	3
p546	30	43	3
p546	60	91	3
p546	50	62	3
p546	31	48	3
p546	128	143	3
p546	163	178	3
p546	133	180	3
p546	66	107	3
p546	42	101	3
p546	20	53	3
p546	129	144	3
p546	44	113	3
p546	136	180	3
p546	169	195	3
p546	62	199	3
p546	15	115	3
p546	169	184	3
p546	62	106	3
p546	21	85	3
p546	24	112	3
p546	34	54	3
p546	133	163	3
p546	35	71	3
p546	23	99	3
p546	126	178	3
p546	167	186	3
p546	43	99	3
p546	136	173	3
p546	36	111	3
p546	32	199	3
p546	124	137	3
p546	26	76	3
p546	17	112	3
p546	45	68	3
p546	118	149	3
p546	128	196	3
p546	147	162	3
p546	29	109	3
p546	20	48	3
p546	23	56	3
p546	133	177	3
p546	154	187	3
p546	37	94	3
p546	148	195	3
p546	163	191	3
p546	33	75	3
p546	55	104	3
p546	26	114	3
p546	34	67	3
p546	40	80	3
p546	124	162	3
p546	160	181	3
p546	129	181	3
p546	126	192	3
p546	133	150	3
p546	154	194	3
p546	128	156	3
p546	125	166	3
p546	35	107	3
p546	163	177	3
p546	29	74	3
p546	128	165	3
p546	77	90	3
p546	71	94	3
p546	80	108	3
p546	21	44	3
p546	117	133	3
p546	130	172	3
p546	183	195	3
p546	158	186	3
p546	21	54	3
p546	150	193	3
p546	140	182	3
p546	162	179	3
p546	92	110	3
p546	182	200	3
p546	148	189	3
p546	40	66	3
p546	38	67	3
p546	38	53	3
p546	18	40	3
p546	76	100	3
p546	133	181	3
p546	43	94	3
p546	71	110	3
p546	18	99	3
p546	39	107	3
p546	55	77	3
p546	82	105	3
p546	84	112	3
p546	57	113	3
p546	15	75	3
p546	142	187	3
p546	70	92	3
p546	131	158	3
p546	43	73	3
p546	33	94	3
p546	15	199	3
p546	137	156	3
p546	59	74	3
p546	94	111	3
p546	165	193	3
p546	28	69	3
p546	155	189	3
p546	20	74	3
p546	64	77	3
p546	94	133	3
p546	47	77	3
p546	40	63	3
p546	162	197	3
p546	39	108	3
p546	19	52	3
p546	17	81	3
p546	65	110	3
p546	82	100	3
p546	25	41	3
p546	178	200	3
p546	144	181	3
p546	50	115	3
p546	29	43	3
p546	35	201	3
p546	44	62	3
p546	127	195	3
p546	93	115	3
p546	82	109	3
p546	71	95	3
p546	85	101	3
p546	115	165	3
p546	147	181	3
p546	142	183	3
p546	177	190	3
p546	130	180	3
p546	39	94	3
p546	58	77	3
p546	49	96	3
p546	17	115	3
p546	150	167	3
p546	59	78	3
p546	136	185	3
p546	132	195	3
p546	17	31	3
p546	135	154	3
p546	36	68	3
p546	127	159	3
p546	130	189	3
p546	134	182	3
p546	21	109	3
p546	162	187	3
p546	21	176	3
p546	139	185	3
p546	44	72	3
p546	151	188	3
p546	26	39	3
p546	17	200	3
p546	128	200	3
p546	127	150	3
p546	76	92	3
p546	22	116	3
p546	144	162	3
p546	128	159	3
p546	129	169	3
p546	43	97	3
p546	50	69	3
p546	57	82	3
p546	16	50	3
p546	142	154	3
p546	152	189	3
p546	93	110	3
p546	123	170	3
p546	77	95	3
p546	42	60	3
p546	43	65	3
p546	123	147	3
p546	77	96	3
p546	131	145	3
p546	50	82	3
p546	25	92	3
p546	51	81	3
p546	55	71	3
p546	40	94	3
p546	141	177	3
p546	129	183	3
p546	126	194	3
p546	154	178	3
p546	27	104	3
p546	156	195	3
p546	65	93	2
p546	86	102	2
p546	55	113	2
p546	147	178	2
p546	24	55	2
p546	146	159	2
p546	60	110	2
p546	53	115	2
p546	180	196	2
p546	130	174	2
p546	45	67	2
p546	19	114	2
p546	157	172	2
p546	158	188	2
p546	130	183	2
p546	46	98	2
p546	45	90	2
p546	27	83	2
p546	143	170	2
p546	150	195	2
p546	44	100	2
p546	56	74	2
p546	42	105	2
p546	32	201	2
p546	125	148	2
p546	121	192	2
p546	87	118	2
p546	128	166	2
p546	155	190	2
p546	91	108	2
p546	34	115	2
p546	29	116	2
p546	36	76	2
p546	151	170	2
p546	26	41	2
p546	27	115	2
p546	155	169	2
p546	55	99	2
p546	35	48	2
p546	54	91	2
p546	23	116	2
p546	32	86	2
p546	16	113	2
p546	23	58	2
p546	150	200	2
p546	153	191	2
p546	101	113	2
p546	127	154	2
p546	61	95	2
p546	40	96	2
p546	145	168	2
p546	25	79	2
p546	85	116	2
p546	33	46	2
p546	53	65	2
p546	57	115	2
p546	22	78	2
p546	61	109	2
p546	125	177	2
p546	18	51	2
p546	148	173	2
p546	139	154	2
p546	43	87	2
p546	127	142	2
p546	70	103	2
p546	122	194	2
p546	150	180	2
p546	130	178	2
p546	126	183	2
p546	29	95	2
p546	83	112	2
p546	23	52	2
p546	140	163	2
p546	153	173	2
p546	139	195	2
p546	163	179	2
p546	30	48	2
p546	126	172	2
p546	30	66	2
p546	132	188	2
p546	145	182	2
p546	42	63	2
p546	98	113	2
p546	47	60	2
p546	155	196	2
p546	180	192	2
p546	151	175	2
p546	74	89	2
p546	144	170	2
p546	78	107	2
p546	25	40	2
p546	17	60	2
p546	164	178	2
p546	25	93	2
p546	157	175	2
p546	140	176	2
p546	65	106	2
p546	27	78	2
p546	143	185	2
p546	145	173	2
p546	19	77	2
p546	25	68	2
p546	156	186	2
p546	136	188	2
p546	57	148	2
p546	163	197	2
p546	24	79	2
p546	151	182	2
p546	25	43	2
p546	18	46	2
p546	25	125	2
p546	31	51	2
p546	64	93	2
p546	58	89	2
p546	16	117	2
p546	56	71	2
p546	72	105	2
p546	99	115	2
p546	129	162	2
p546	30	80	2
p546	43	107	2
p546	41	55	2
p546	180	194	2
p546	16	44	2
p546	61	74	2
p546	49	107	2
p546	30	55	2
p546	140	196	2
p546	89	106	2
p546	159	186	2
p546	44	75	2
p546	22	74	2
p546	42	72	2
p546	148	169	2
p546	35	63	2
p546	141	183	2
p546	32	67	2
p546	51	107	2
p546	153	194	2
p546	55	147	2
p546	124	195	2
p546	25	107	2
p546	54	85	2
p546	23	98	2
p546	58	79	2
p546	33	92	2
p546	26	107	2
p546	143	171	2
p546	34	201	2
p546	23	85	2
p546	37	51	2
p546	134	154	2
p546	85	110	2
p546	144	165	2
p546	30	119	2
p546	39	60	2
p546	26	40	2
p546	164	179	2
p546	23	45	2
p546	78	103	2
p546	18	37	2
p546	142	175	2
p546	103	115	2
p546	133	176	2
p546	153	176	2
p546	45	63	2
p546	48	79	2
p546	20	52	2
p546	141	156	2
p546	139	172	2
p546	129	148	2
p546	37	58	2
p546	33	74	2
p546	133	159	2
p546	95	201	2
p546	51	82	2
p546	156	182	2
p546	169	199	2
p546	24	67	2
p546	37	115	2
p546	43	61	2
p546	153	197	2
p546	20	70	2
p546	35	56	2
p546	59	105	2
p546	60	80	2
p546	45	73	2
p546	32	94	2
p546	79	104	2
p546	107	120	2
p546	24	199	2
p546	170	199	2
p546	127	143	2
p546	26	116	2
p546	149	181	2
p546	140	200	2
p546	145	160	2
p546	35	106	2
p546	61	78	2
p546	31	45	2
p546	64	115	2
p546	30	69	2
p546	21	68	2
p546	25	62	2
p546	42	62	2
p546	24	117	2
p546	130	173	2
p546	16	76	2
p546	102	121	2
p546	43	102	2
p546	18	201	2
p546	33	61	2
p546	143	200	2
p546	51	80	2
p546	89	140	2
p546	182	201	2
p546	30	115	2
p546	22	50	2
p546	186	200	2
p546	141	162	2
p546	57	105	2
p546	27	116	2
p546	159	197	2
p546	78	99	2
p546	125	191	2
p546	35	108	2
p546	24	103	2
p546	29	96	2
p546	21	33	2
p546	22	109	2
p546	21	115	2
p546	65	113	2
p546	170	188	2
p546	122	200	2
p546	40	99	2
p546	33	70	2
p546	159	189	2
p546	37	104	2
p546	146	166	2
p546	19	35	2
p546	67	100	2
p546	128	161	2
p546	159	187	2
p546	57	112	2
p546	118	167	2
p546	56	102	2
p546	29	45	2
p546	137	173	2
p546	40	85	2
p546	59	109	2
p546	53	109	2
p546	45	77	2
p546	19	117	2
p546	154	199	2
p546	46	100	2
p546	23	49	2
p546	153	170	2
p546	42	107	2
p546	89	114	2
p546	30	65	2
p546	84	103	2
p546	180	195	2
p546	39	61	2
p546	125	154	2
p546	43	67	2
p546	36	89	2
p546	123	149	2
p546	26	101	2
p546	25	115	2
p546	41	65	2
p546	31	53	2
p546	131	147	2
p546	149	192	2
p546	50	201	2
p546	32	84	2
p546	50	80	2
p546	158	172	2
p546	175	193	2
p546	22	43	2
p546	128	147	2
p546	32	61	2
p546	52	68	2
p546	24	41	2
p546	145	170	2
p546	38	103	2
p546	129	198	2
p546	37	101	2
p546	46	75	2
p546	159	188	2
p546	23	78	2
p546	63	101	2
p546	136	200	2
p546	20	69	2
p546	138	170	2
p546	76	97	2
p546	28	105	2
p546	134	176	2
p546	157	187	2
p546	44	201	2
p546	43	60	2
p546	117	165	2
p546	97	111	2
p546	132	169	2
p546	36	60	2
p546	126	174	2
p546	144	159	2
p546	167	198	2
p546	119	170	2
p546	82	114	2
p546	152	178	2
p546	51	69	2
p546	48	73	2
p546	155	185	2
p546	125	159	2
p546	35	114	2
p546	62	102	2
p546	26	75	2
p546	82	201	2
p546	29	65	2
p546	148	180	2
p546	47	67	2
p546	59	97	2
p546	165	186	2
p546	29	115	2
p546	177	189	2
p546	43	76	2
p546	41	70	2
p546	130	181	2
p546	16	106	2
p546	146	179	2
p546	163	184	2
p546	15	102	2
p546	155	176	2
p546	140	180	2
p546	154	168	2
p546	75	95	2
p546	46	78	2
p546	141	163	2
p546	130	149	2
p546	164	190	2
p546	43	71	2
p546	36	69	2
p546	56	108	2
p546	40	91	2
p546	15	80	2
p546	124	165	2
p546	24	102	2
p546	31	49	2
p546	29	97	2
p546	141	186	2
p546	131	151	2
p546	170	196	2
p546	21	108	2
p546	25	102	2
p546	140	175	2
p546	128	151	2
p546	89	200	2
p546	131	172	2
p546	156	177	2
p546	117	201	2
p546	140	177	2
p546	15	112	2
p546	22	58	2
p546	73	93	2
p546	23	102	2
p546	131	183	2
p546	151	191	2
p546	156	170	2
p546	61	99	2
p546	20	65	2
p546	17	199	2
p546	44	57	2
p546	38	81	2
p546	110	122	2
p546	154	180	2
p546	24	38	2
p546	128	169	2
p546	129	159	2
p546	60	115	2
p546	53	78	2
p546	93	109	2
p546	44	66	2
p546	42	61	2
p546	144	177	2
p546	165	190	2
p546	29	119	2
p546	132	199	2
p546	18	72	2
p546	38	70	2
p546	26	42	2
p546	16	69	2
p546	43	64	2
p546	62	91	2
p546	80	167	2
p546	182	194	2
p546	30	110	2
p546	140	153	2
p546	75	97	2
p546	32	83	2
p546	124	142	2
p546	41	90	2
p546	43	91	2
p546	20	100	2
p546	120	148	2
p546	158	175	2
p546	97	199	2
p546	70	115	2
p546	33	76	2
p546	141	200	2
p546	133	153	2
p546	135	200	2
p546	121	197	2
p546	22	67	2
p546	55	105	2
p546	31	127	2
p546	39	76	2
p546	121	170	2
p546	164	180	2
p546	44	200	2
p546	54	74	2
p546	20	51	2
p546	164	185	2
p546	41	53	2
p546	55	73	2
p546	43	56	2
p546	128	164	2
p546	120	169	2
p546	155	195	2
p546	44	94	2
p546	33	53	2
p546	49	87	2
p546	125	162	2
p546	23	74	2
p546	120	166	2
p546	90	200	2
p546	100	124	2
p546	27	82	2
p546	39	100	2
p546	25	80	2
p546	146	178	2
p546	46	99	2
p546	33	113	2
p546	27	77	2
p546	145	176	2
p546	165	197	2
p546	163	192	2
p546	148	188	2
p546	47	59	2
p546	147	188	2
p546	172	184	2
p546	158	178	2
p546	137	184	2
p546	147	167	2
p546	35	51	2
p546	39	65	2
p546	109	132	2
p546	26	199	2
p546	22	111	2
p546	78	201	2
p546	117	170	2
p546	20	96	2
p546	19	104	2
p546	25	103	2
p546	66	101	2
p546	33	54	2
p546	149	172	2
p546	63	79	2
p546	26	102	2
p546	30	56	2
p546	160	175	2
p546	138	194	2
p546	130	157	2
p546	38	75	2
p546	57	114	2
p546	136	186	2
p546	157	193	2
p546	34	70	2
p546	38	80	2
p546	51	102	2
p546	79	106	2
p546	28	58	2
p546	39	84	2
p546	48	90	2
p546	70	100	2
p546	167	184	2
p546	119	140	2
p546	139	194	2
p546	137	157	2
p546	34	50	2
p546	146	169	2
p546	124	143	2
p546	127	160	2
p546	178	190	2
p546	82	113	2
p546	134	159	2
p546	147	185	2
p546	59	98	2
p546	121	189	2
p546	48	200	2
p546	74	94	2
p546	93	199	2
p546	55	146	2
p546	28	51	2
p546	26	103	2
p546	18	38	2
p546	158	185	2
p546	151	195	2
p546	177	195	2
p546	35	87	2
p546	61	91	2
p546	97	200	2
p546	40	108	2
p546	32	59	2
p546	116	149	2
p546	120	140	2
p546	136	189	2
p546	90	106	2
p546	88	199	2
p546	151	177	2
p546	25	42	2
p546	61	105	2
p546	106	118	2
p546	131	152	2
p546	40	140	2
p546	141	172	2
p546	102	117	2
p546	78	118	2
p546	77	118	2
p546	71	98	2
p546	126	187	2
p546	17	57	2
p546	38	110	2
p546	19	64	2
p546	47	82	2
p546	135	166	2
p546	127	165	2
p546	15	109	2
p546	21	71	2
p546	85	102	1
p546	61	96	1
p546	31	119	1
p546	122	156	1
p546	138	173	1
p546	124	185	1
p546	160	188	1
p546	70	91	1
p546	27	173	1
p546	22	80	1
p546	38	92	1
p546	152	169	1
p546	51	106	1
p546	57	101	1
p546	121	178	1
p546	17	41	1
p546	36	53	1
p546	108	126	1
p546	123	156	1
p546	31	110	1
p546	181	198	1
p546	138	186	1
p546	157	188	1
p546	168	198	1
p546	116	167	1
p546	23	51	1
p546	36	59	1
p546	31	65	1
p546	157	197	1
p546	164	194	1
p546	136	175	1
p546	35	80	1
p546	124	139	1
p546	123	197	1
p546	29	67	1
p546	36	54	1
p546	149	166	1
p546	65	201	1
p546	34	106	1
p546	15	100	1
p546	53	83	1
p546	94	106	1
p546	41	168	1
p546	32	100	1
p546	19	73	1
p546	25	56	1
p546	142	200	1
p546	134	155	1
p546	41	118	1
p546	55	120	1
p546	56	113	1
p546	128	181	1
p546	147	189	1
p546	46	103	1
p546	83	107	1
p546	33	105	1
p546	126	158	1
p546	24	75	1
p546	30	116	1
p546	132	194	1
p546	130	151	1
p546	129	197	1
p546	21	57	1
p546	85	133	1
p546	29	198	1
p546	159	200	1
p546	62	86	1
p546	39	52	1
p546	125	186	1
p546	138	179	1
p546	137	185	1
p546	147	164	1
p546	15	86	1
p546	31	55	1
p546	29	99	1
p546	18	116	1
p546	149	198	1
p546	26	198	1
p546	19	105	1
p546	41	86	1
p546	55	88	1
p546	124	156	1
p546	23	95	1
p546	22	55	1
p546	150	175	1
p546	46	112	1
p546	37	57	1
p546	51	134	1
p546	127	197	1
p546	131	170	1
p546	43	119	1
p546	95	200	1
p546	16	89	1
p546	48	88	1
p546	49	61	1
p546	125	200	1
p546	136	177	1
p546	37	149	1
p546	61	118	1
p546	122	162	1
p546	90	110	1
p546	39	112	1
p546	83	114	1
p546	24	68	1
p546	73	95	1
p546	37	114	1
p546	58	101	1
p546	118	152	1
p546	42	84	1
p546	16	31	1
p546	17	201	1
p546	63	200	1
p546	40	82	1
p546	124	188	1
p546	22	37	1
p546	127	151	1
p546	131	156	1
p546	20	37	1
p546	154	166	1
p546	39	73	1
p546	151	164	1
p546	51	103	1
p546	52	102	1
p546	27	101	1
p546	73	104	1
p546	67	199	1
p546	54	73	1
p546	139	166	1
p546	69	101	1
p546	75	116	1
p546	46	105	1
p546	128	158	1
p546	97	109	1
p546	66	200	1
p546	93	112	1
p546	67	99	1
p546	154	175	1
p546	123	176	1
p546	56	201	1
p546	32	51	1
p546	84	115	1
p546	159	177	1
p546	80	147	1
p546	40	114	1
p546	53	72	1
p546	116	131	1
p546	104	166	1
p546	17	92	1
p546	18	93	1
p546	84	128	1
p546	82	112	1
p546	184	196	1
p546	19	66	1
p546	30	148	1
p546	65	89	1
p546	86	98	1
p546	80	110	1
p546	56	124	1
p546	20	72	1
p546	34	78	1
p546	52	89	1
p546	141	170	1
p546	117	139	1
p546	133	201	1
p546	95	173	1
p546	44	89	1
p546	45	71	1
p546	75	195	1
p546	67	128	1
p546	55	100	1
p546	108	122	1
p546	66	90	1
p546	127	171	1
p546	15	91	1
p546	100	127	1
p546	75	111	1
p546	16	54	1
p546	94	113	1
p546	41	57	1
p546	63	81	1
p546	63	94	1
p546	37	89	1
p546	67	131	1
p546	177	196	1
p546	47	111	1
p546	36	148	1
p546	46	119	1
p546	39	98	1
p546	25	81	1
p546	92	123	1
p546	135	196	1
p546	134	201	1
p546	138	158	1
p546	33	101	1
p546	60	99	1
p546	22	51	1
p546	130	155	1
p546	15	41	1
p546	48	71	1
p546	22	69	1
p546	140	199	1
p546	47	72	1
p546	50	109	1
p546	49	75	1
p546	36	62	1
p546	44	74	1
p546	96	115	1
p546	24	120	1
p546	114	147	1
p546	129	184	1
p546	126	142	1
p546	27	110	1
p546	77	132	1
p546	102	116	1
p546	31	84	1
p546	120	171	1
p546	35	95	1
p546	54	76	1
p546	61	83	1
p546	170	189	1
p546	122	201	1
p546	33	69	1
p546	21	48	1
p546	122	142	1
p546	21	89	1
p546	68	124	1
p546	143	176	1
p546	145	164	1
p546	81	118	1
p546	132	180	1
p546	18	85	1
p546	179	191	1
p546	19	84	1
p546	66	113	1
p546	136	181	1
p546	35	102	1
p546	48	61	1
p546	98	114	1
p546	19	34	1
p546	128	162	1
p546	59	117	1
p546	60	116	1
p546	121	169	1
p546	32	122	1
p546	121	140	1
p546	90	201	1
p546	65	94	1
p546	61	97	1
p546	32	168	1
p546	30	44	1
p546	29	44	1
p546	147	179	1
p546	34	69	1
p546	34	55	1
p546	118	141	1
p546	49	89	1
p546	125	172	1
p546	66	81	1
p546	154	196	1
p546	48	93	1
p546	20	58	1
p546	150	176	1
p546	126	179	1
p546	98	112	1
p546	24	56	1
p546	119	137	1
p546	150	194	1
p546	55	128	1
p546	110	130	1
p546	164	193	1
p546	137	154	1
p546	135	174	1
p546	41	96	1
p546	77	103	1
p546	55	86	1
p546	82	170	1
p546	149	167	1
p546	45	114	1
p546	33	115	1
p546	106	142	1
p546	116	143	1
p546	24	81	1
p546	132	184	1
p546	94	109	1
p546	16	68	1
p546	111	128	1
p546	16	94	1
p546	86	110	1
p546	136	199	1
p546	42	65	1
p546	125	140	1
p546	34	114	1
p546	54	117	1
p546	60	102	1
p546	124	177	1
p546	161	195	1
p546	130	150	1
p546	100	199	1
p546	121	186	1
p546	17	33	1
p546	21	128	1
p546	135	152	1
p546	29	110	1
p546	55	96	1
p546	183	201	1
p546	41	64	1
p546	141	178	1
p546	48	102	1
p546	31	52	1
p546	127	157	1
p546	18	119	1
p546	75	99	1
p546	150	185	1
p546	68	110	1
p546	67	110	1
p546	50	81	1
p546	66	103	1
p546	39	91	1
p546	54	67	1
p546	122	180	1
p546	143	199	1
p546	149	174	1
p546	128	148	1
p546	34	61	1
p546	52	69	1
p546	17	58	1
p546	32	108	1
p546	49	62	1
p546	120	143	1
p546	135	184	1
p546	34	199	1
p546	26	106	1
p546	49	112	1
p546	30	58	1
p546	127	175	1
p546	144	200	1
p546	39	113	1
p546	83	115	1
p546	53	66	1
p546	126	150	1
p546	18	87	1
p546	25	55	1
p546	61	110	1
p546	49	71	1
p546	31	121	1
p546	25	121	1
p546	23	69	1
p546	57	201	1
p546	54	99	1
p546	129	154	1
p546	117	129	1
p546	16	60	1
p546	52	101	1
p546	111	165	1
p546	116	176	1
p546	27	98	1
p546	37	68	1
p546	50	94	1
p546	20	111	1
p546	35	67	1
p546	70	102	1
p546	19	63	1
p546	52	78	1
p546	126	182	1
p546	87	129	1
p546	33	148	1
p546	36	61	1
p546	166	183	1
p546	31	75	1
p546	31	95	1
p546	49	103	1
p546	20	38	1
p546	39	68	1
p546	145	183	1
p546	84	113	1
p546	76	117	1
p546	111	133	1
p546	26	62	1
p546	42	76	1
p546	122	147	1
p546	22	33	1
p546	47	66	1
p546	40	74	1
p546	59	96	1
p546	33	111	1
p546	31	199	1
p546	124	180	1
p546	132	196	1
p546	67	82	1
p546	152	172	1
p546	121	191	1
p546	28	99	1
p546	134	166	1
p546	36	93	1
p546	49	85	1
p546	100	126	1
p546	21	80	1
p546	181	193	1
p546	47	62	1
p546	39	88	1
p546	33	88	1
p546	121	166	1
p546	98	116	1
p546	120	195	1
p546	44	70	1
p546	162	178	1
p546	17	55	1
p546	171	188	1
p546	166	188	1
p546	66	98	1
p546	113	199	1
p546	55	82	1
p546	163	187	1
p546	162	198	1
p546	137	200	1
p546	37	55	1
p546	43	194	1
p546	87	115	1
p546	44	120	1
p546	23	43	1
p546	121	159	1
p546	120	138	1
p546	135	189	1
p546	42	82	1
p546	36	81	1
p546	62	124	1
p546	110	201	1
p546	20	80	1
p546	117	193	1
p546	15	120	1
p546	28	116	1
p546	16	75	1
p546	84	199	1
p546	55	108	1
p546	31	98	1
p546	79	200	1
p546	18	41	1
p546	119	166	1
p546	124	166	1
p546	131	150	1
p546	109	123	1
p546	103	127	1
p546	118	135	1
p546	26	81	1
p546	77	133	1
p546	62	74	1
p546	101	118	1
p546	102	119	1
p546	20	98	1
p546	146	185	1
p546	140	168	1
p546	81	197	1
p546	59	91	1
p546	49	200	1
p546	160	200	1
p546	24	46	1
p546	90	113	1
p546	38	96	1
p546	123	186	1
p546	16	43	1
p546	66	112	1
p546	34	102	1
p546	48	60	1
p546	49	108	1
p546	117	200	1
p546	89	107	1
p546	64	92	1
p546	131	182	1
p546	54	200	1
p546	15	33	1
p546	53	90	1
p546	84	200	1
p546	182	199	1
p546	122	158	1
p546	124	191	1
p546	135	198	1
p546	142	184	1
p546	18	64	1
p546	55	200	1
p546	57	103	1
p546	28	102	1
p546	68	83	1
p546	108	124	1
p546	124	194	1
p546	72	97	1
p546	68	106	1
p546	24	105	1
p546	76	119	1
p546	150	179	1
p546	164	186	1
p546	58	78	1
p546	21	97	1
p546	27	47	1
p546	47	113	1
p546	35	110	1
p546	146	175	1
p546	49	94	1
p546	127	162	1
p546	124	150	1
p546	25	67	1
p546	92	187	1
p546	32	52	1
p546	25	82	1
p546	133	145	1
p546	120	170	1
p546	121	148	1
p546	118	172	1
p546	155	188	1
p546	42	64	1
p546	168	182	1
p546	20	68	1
p546	138	164	1
p546	147	187	1
p546	34	77	1
p546	30	118	1
p546	64	78	1
p546	48	70	1
p546	49	81	1
[truncated: 571 more rows]
