# Supplementary material for: Identifying proximal RNA interactions from cDNA-encoded crosslinks with ShapeJumper
Source: PLoS Comput Biol. 2021 Dec 14;17(12):e1009632. doi: 10.1371/journal.pcbi.1009632 (PMC8670686; doi:10.1371/journal.pcbi.1009632)
Supplement: S1 Data — (ZIP) [file pcbi.1009632.s006.zip › ShapeJumper_DATA/Raw_Deletions/P546/DMSO-P546-Replicate2_Merged_NoCircDels_MaxInsertLimit10_NoAmbig_DelSiteExactMatch_deletions.txt]

Total Reads Aligned:1369186	Total Deletions:8363.0
p546	171	194	379
p546	18	200	279
p546	174	191	118
p546	173	194	107
p546	168	194	88
p546	171	195	81
p546	80	101	73
p546	136	161	69
p546	26	200	66
p546	170	194	65
p546	33	200	58
p546	80	94	57
p546	171	197	40
p546	16	200	39
p546	173	195	38
p546	25	200	37
p546	17	200	32
p546	174	195	30
p546	26	199	30
p546	175	191	29
p546	169	194	28
p546	35	200	26
p546	32	200	26
p546	166	194	24
p546	133	191	24
p546	135	186	24
p546	136	148	23
p546	17	199	23
p546	20	110	21
p546	165	194	21
p546	173	197	21
p546	129	167	19
p546	173	191	19
p546	172	195	19
p546	111	131	18
p546	183	200	18
p546	171	191	18
p546	136	165	18
p546	34	200	18
p546	140	189	17
p546	25	199	17
p546	50	77	16
p546	78	200	16
p546	57	74	16
p546	140	185	16
p546	133	185	16
p546	115	200	16
p546	134	191	16
p546	171	196	15
p546	130	167	15
p546	79	101	15
p546	166	195	15
p546	145	186	15
p546	168	193	14
p546	155	193	14
p546	126	193	14
p546	174	190	14
p546	176	189	14
p546	171	200	14
p546	154	193	14
p546	171	190	14
p546	149	186	13
p546	36	200	13
p546	140	194	13
p546	174	197	13
p546	136	191	13
p546	136	163	12
p546	146	193	12
p546	129	200	12
p546	140	188	12
p546	135	201	12
p546	158	192	12
p546	49	65	11
p546	129	165	11
p546	17	101	11
p546	134	190	11
p546	170	195	11
p546	50	76	11
p546	135	192	11
p546	135	190	11
p546	18	107	11
p546	171	199	11
p546	82	94	11
p546	116	200	11
p546	155	167	10
p546	153	193	10
p546	50	68	10
p546	174	198	10
p546	142	188	10
p546	134	195	10
p546	154	188	10
p546	152	190	10
p546	158	190	10
p546	136	159	10
p546	166	191	10
p546	128	183	10
p546	137	149	10
p546	23	64	10
p546	157	191	10
p546	129	191	10
p546	170	186	10
p546	116	201	10
p546	149	190	10
p546	134	161	10
p546	174	192	10
p546	80	97	10
p546	142	193	9
p546	146	187	9
p546	155	187	9
p546	136	167	9
p546	136	187	9
p546	137	180	9
p546	121	201	9
p546	82	101	9
p546	133	188	9
p546	50	74	9
p546	165	187	9
p546	16	114	9
p546	153	190	9
p546	143	183	9
p546	128	191	9
p546	137	182	9
p546	138	186	8
p546	90	200	8
p546	137	185	8
p546	18	199	8
p546	17	106	8
p546	19	109	8
p546	145	187	8
p546	168	190	8
p546	133	194	8
p546	16	112	8
p546	121	200	8
p546	76	91	8
p546	133	148	8
p546	135	164	8
p546	138	192	8
p546	134	148	8
p546	134	189	8
p546	172	189	8
p546	159	193	8
p546	18	100	8
p546	139	193	8
p546	146	188	8
p546	18	109	8
p546	150	193	8
p546	132	187	8
p546	148	185	8
p546	130	166	8
p546	170	193	8
p546	114	200	8
p546	176	192	8
p546	147	192	8
p546	123	170	8
p546	128	177	8
p546	153	179	8
p546	33	201	8
p546	23	115	8
p546	35	112	7
p546	133	161	7
p546	32	201	7
p546	127	188	7
p546	143	189	7
p546	57	69	7
p546	29	116	7
p546	147	193	7
p546	154	185	7
p546	20	103	7
p546	128	190	7
p546	53	65	7
p546	129	170	7
p546	132	188	7
p546	50	200	7
p546	26	201	7
p546	131	167	7
p546	131	192	7
p546	57	72	7
p546	149	184	7
p546	33	47	7
p546	145	192	7
p546	24	199	7
p546	35	67	7
p546	20	112	7
p546	16	107	7
p546	18	201	7
p546	143	190	7
p546	135	189	7
p546	131	193	7
p546	134	200	7
p546	175	188	7
p546	149	178	7
p546	169	195	7
p546	137	187	7
p546	22	96	7
p546	38	103	7
p546	43	200	7
p546	155	185	7
p546	18	99	7
p546	25	201	7
p546	142	187	7
p546	17	104	7
p546	77	200	7
p546	165	195	7
p546	131	187	7
p546	49	64	7
p546	157	179	7
p546	143	188	7
p546	122	170	7
p546	148	188	7
p546	133	182	7
p546	125	167	7
p546	128	200	7
p546	36	201	7
p546	129	192	7
p546	169	193	7
p546	159	181	7
p546	142	182	6
p546	177	191	6
p546	25	106	6
p546	136	150	6
p546	135	176	6
p546	63	200	6
p546	30	48	6
p546	23	105	6
p546	129	161	6
p546	129	184	6
p546	36	103	6
p546	23	66	6
p546	135	195	6
p546	132	193	6
p546	130	192	6
p546	137	186	6
p546	129	189	6
p546	20	102	6
p546	167	183	6
p546	57	77	6
p546	26	115	6
p546	127	148	6
p546	149	181	6
p546	125	192	6
p546	173	190	6
p546	28	99	6
p546	157	177	6
p546	172	186	6
p546	173	199	6
p546	47	200	6
p546	54	200	6
p546	15	106	6
p546	126	171	6
p546	17	112	6
p546	134	162	6
p546	149	192	6
p546	133	177	6
p546	22	64	6
p546	125	170	6
p546	33	66	6
p546	19	39	6
p546	136	193	6
p546	149	189	6
p546	129	186	6
p546	95	116	6
p546	42	200	6
p546	15	199	6
p546	30	64	6
p546	165	193	6
p546	25	116	6
p546	63	88	6
p546	20	100	6
p546	40	109	6
p546	131	194	6
p546	137	163	6
p546	160	180	6
p546	18	108	6
p546	15	103	6
p546	137	184	6
p546	57	75	6
p546	156	176	6
p546	160	175	6
p546	36	77	6
p546	144	165	6
p546	133	189	6
p546	141	192	6
p546	173	188	6
p546	129	201	6
p546	20	92	6
p546	150	186	6
p546	83	113	6
p546	134	196	5
p546	127	146	5
p546	143	170	5
p546	140	180	5
p546	83	107	5
p546	164	188	5
p546	16	113	5
p546	133	200	5
p546	169	187	5
p546	142	189	5
p546	133	190	5
p546	137	183	5
p546	135	162	5
p546	35	201	5
p546	19	66	5
p546	42	77	5
p546	173	189	5
p546	17	115	5
p546	16	199	5
p546	156	186	5
p546	141	184	5
p546	126	186	5
p546	20	199	5
p546	138	193	5
p546	18	110	5
p546	129	166	5
p546	23	48	5
p546	34	201	5
p546	16	70	5
p546	51	75	5
p546	26	77	5
p546	161	195	5
p546	176	190	5
p546	154	184	5
p546	166	185	5
p546	123	143	5
p546	175	192	5
p546	43	61	5
p546	144	183	5
p546	170	199	5
p546	18	101	5
p546	36	61	5
p546	140	190	5
p546	145	183	5
p546	138	160	5
p546	130	186	5
p546	17	61	5
p546	148	190	5
p546	79	200	5
p546	50	66	5
p546	62	199	5
p546	80	104	5
p546	165	182	5
p546	91	108	5
p546	79	100	5
p546	164	192	5
p546	32	199	5
p546	51	200	5
p546	58	71	5
p546	27	104	5
p546	21	104	5
p546	154	187	5
p546	175	193	5
p546	23	68	5
p546	145	193	5
p546	167	191	5
p546	127	194	5
p546	34	199	5
p546	55	115	5
p546	29	115	5
p546	68	200	5
p546	21	101	5
p546	156	193	5
p546	47	100	5
p546	39	107	5
p546	25	77	5
p546	136	179	5
p546	15	112	5
p546	24	70	5
p546	127	145	5
p546	146	183	5
p546	123	164	5
p546	145	194	5
p546	178	200	5
p546	144	181	5
p546	158	193	5
p546	129	182	5
p546	102	114	5
p546	153	167	5
p546	120	200	5
p546	39	200	5
p546	159	180	5
p546	134	147	5
p546	135	147	5
p546	150	190	5
p546	152	195	5
p546	136	185	5
p546	109	132	5
p546	22	111	5
p546	25	103	5
p546	23	65	5
p546	139	185	5
p546	127	168	5
p546	16	50	5
p546	50	201	5
p546	129	183	5
p546	40	101	5
p546	140	195	5
p546	51	106	4
p546	31	110	4
p546	126	176	4
p546	23	51	4
p546	164	194	4
p546	132	185	4
p546	87	118	4
p546	156	190	4
p546	155	190	4
p546	158	181	4
p546	130	188	4
p546	172	198	4
p546	23	58	4
p546	19	105	4
p546	57	76	4
p546	151	189	4
p546	16	81	4
p546	31	83	4
p546	154	192	4
p546	126	183	4
p546	154	175	4
p546	18	93	4
p546	184	196	4
p546	134	158	4
p546	158	184	4
p546	27	78	4
p546	20	69	4
p546	134	201	4
p546	148	191	4
p546	151	182	4
p546	80	96	4
p546	162	195	4
p546	134	181	4
p546	40	54	4
p546	143	194	4
p546	151	185	4
p546	148	169	4
p546	142	185	4
p546	23	98	4
p546	19	194	4
p546	163	183	4
p546	125	149	4
p546	78	90	4
p546	168	183	4
p546	179	195	4
p546	143	162	4
p546	144	192	4
p546	169	199	4
p546	156	194	4
p546	22	65	4
p546	25	87	4
p546	158	187	4
p546	29	105	4
p546	173	200	4
p546	126	164	4
p546	144	191	4
p546	176	194	4
p546	31	48	4
p546	158	194	4
p546	22	109	4
p546	25	101	4
p546	65	113	4
p546	98	200	4
p546	170	188	4
p546	20	48	4
p546	129	144	4
p546	19	117	4
p546	18	105	4
p546	23	74	4
p546	133	195	4
p546	148	177	4
p546	30	118	4
p546	132	192	4
p546	58	110	4
p546	164	178	4
p546	172	196	4
p546	24	41	4
p546	23	35	4
p546	29	51	4
p546	17	103	4
p546	160	181	4
p546	129	181	4
p546	126	192	4
p546	19	110	4
p546	35	199	4
p546	80	108	4
p546	140	182	4
p546	155	194	4
p546	23	111	4
p546	181	194	4
p546	23	36	4
p546	40	105	4
p546	162	179	4
p546	51	76	4
p546	34	113	4
p546	126	156	4
p546	117	140	4
p546	38	67	4
p546	21	108	4
p546	156	177	4
p546	169	196	4
p546	21	66	4
p546	151	191	4
p546	20	106	4
p546	174	196	4
p546	18	113	4
p546	137	167	4
p546	81	102	4
p546	157	173	4
p546	63	106	4
p546	151	176	4
p546	125	171	4
p546	173	196	4
p546	169	192	4
p546	87	110	4
p546	24	115	4
p546	141	181	4
p546	57	100	4
p546	128	195	4
p546	144	167	4
p546	158	189	4
p546	51	77	4
p546	151	181	4
p546	143	182	4
p546	133	175	4
p546	155	168	4
p546	36	68	4
p546	78	101	4
p546	21	109	4
p546	19	104	4
p546	170	190	4
p546	79	93	4
p546	117	148	4
p546	26	76	4
p546	151	188	4
p546	20	64	4
p546	26	113	4
p546	133	150	4
p546	162	191	4
p546	93	110	4
p546	165	191	4
p546	48	200	4
p546	134	164	4
p546	26	103	4
p546	137	189	4
p546	40	108	4
p546	168	192	4
p546	40	65	4
p546	56	111	4
p546	141	191	4
p546	115	201	4
p546	51	67	4
p546	173	185	3
p546	138	173	3
p546	77	104	3
p546	125	163	3
p546	47	88	3
p546	168	198	3
p546	146	173	3
p546	139	180	3
p546	18	61	3
p546	128	181	3
p546	161	194	3
p546	155	169	3
p546	124	171	3
p546	23	95	3
p546	140	173	3
p546	143	180	3
p546	125	200	3
p546	169	198	3
p546	57	115	3
p546	156	168	3
p546	36	76	3
p546	168	186	3
p546	49	70	3
p546	18	106	3
p546	159	188	3
p546	153	173	3
p546	126	172	3
p546	167	192	3
p546	135	181	3
p546	148	182	3
p546	47	61	3
p546	180	192	3
p546	24	111	3
p546	130	187	3
p546	149	195	3
p546	24	86	3
p546	143	185	3
p546	28	117	3
p546	29	48	3
p546	128	197	3
p546	49	75	3
p546	138	183	3
p546	114	147	3
p546	153	187	3
p546	41	55	3
p546	135	167	3
p546	126	147	3
p546	167	197	3
p546	35	113	3
p546	20	67	3
p546	79	194	3
p546	124	195	3
p546	26	107	3
p546	143	171	3
p546	44	107	3
p546	84	107	3
p546	162	194	3
p546	34	101	3
p546	57	70	3
p546	129	198	3
p546	164	179	3
p546	135	152	3
p546	158	180	3
p546	138	178	3
p546	157	180	3
p546	19	102	3
p546	35	88	3
p546	128	148	3
p546	40	111	3
p546	120	143	3
p546	140	197	3
p546	169	188	3
p546	20	70	3
p546	125	169	3
p546	175	187	3
p546	127	143	3
p546	125	181	3
p546	136	169	3
p546	135	163	3
p546	127	166	3
p546	137	193	3
p546	17	93	3
p546	132	179	3
p546	25	62	3
p546	31	112	3
p546	24	117	3
p546	135	157	3
p546	141	200	3
p546	23	110	3
p546	150	188	3
p546	166	188	3
p546	41	115	3
p546	140	200	3
p546	54	113	3
p546	141	162	3
p546	38	64	3
p546	28	116	3
p546	159	197	3
p546	18	41	3
p546	138	182	3
p546	109	123	3
p546	21	115	3
p546	20	98	3
p546	127	183	3
p546	64	101	3
p546	49	200	3
p546	30	83	3
p546	117	200	3
p546	151	190	3
p546	45	77	3
p546	57	103	3
p546	126	178	3
p546	23	49	3
p546	42	107	3
p546	139	178	3
p546	123	172	3
p546	168	182	3
p546	128	196	3
p546	71	101	3
p546	152	196	3
p546	131	168	3
p546	49	63	3
p546	123	167	3
p546	83	112	3
p546	164	187	3
p546	53	106	3
p546	28	105	3
p546	129	172	3
p546	166	196	3
p546	135	160	3
p546	26	112	3
p546	15	111	3
p546	82	201	3
p546	177	189	3
p546	125	161	3
p546	129	163	3
p546	81	106	3
p546	153	182	3
p546	171	189	3
p546	163	184	3
p546	33	112	3
p546	15	102	3
p546	126	167	3
p546	165	196	3
p546	136	186	3
p546	182	200	3
p546	148	189	3
p546	42	93	3
p546	15	80	3
p546	109	201	3
p546	16	115	3
p546	134	183	3
p546	41	84	3
p546	107	177	3
p546	127	177	3
p546	49	201	3
p546	17	76	3
p546	162	184	3
p546	47	201	3
p546	55	77	3
p546	126	149	3
p546	23	102	3
p546	144	186	3
p546	157	192	3
p546	135	178	3
p546	19	114	3
p546	167	181	3
p546	45	101	3
p546	58	73	3
p546	98	114	3
p546	24	38	3
p546	16	101	3
p546	27	44	3
p546	48	68	3
p546	36	62	3
p546	59	74	3
p546	133	146	3
p546	131	190	3
p546	44	66	3
p546	77	94	3
p546	26	79	3
p546	138	167	3
p546	125	165	3
p546	137	188	3
p546	151	194	3
p546	170	200	3
p546	177	194	3
p546	61	90	3
p546	97	199	3
p546	16	201	3
p546	127	180	3
p546	65	200	3
p546	17	81	3
p546	159	189	3
p546	35	47	3
p546	82	100	3
p546	39	64	3
p546	134	170	3
p546	152	167	3
p546	149	200	3
p546	101	200	3
p546	44	200	3
p546	20	51	3
p546	48	63	3
p546	64	113	3
p546	84	112	3
p546	85	101	3
p546	134	197	3
p546	147	181	3
p546	31	105	3
p546	177	199	3
p546	137	152	3
p546	127	191	3
p546	140	181	3
p546	23	37	3
p546	94	107	3
p546	156	191	3
p546	91	111	3
p546	56	114	3
p546	147	188	3
p546	83	106	3
p546	161	193	3
p546	39	62	3
p546	164	189	3
p546	135	154	3
p546	25	112	3
p546	78	201	3
p546	20	96	3
p546	33	72	3
p546	137	150	3
p546	26	92	3
p546	57	114	3
p546	28	115	3
p546	80	102	3
p546	49	69	3
p546	127	150	3
p546	22	116	3
p546	71	110	3
p546	79	106	3
p546	129	169	3
p546	119	140	3
p546	28	83	3
p546	30	67	3
p546	155	186	3
p546	42	66	3
p546	83	103	3
p546	142	179	3
p546	133	164	3
p546	151	195	3
p546	50	82	3
p546	19	101	3
p546	177	195	3
p546	19	51	3
p546	120	140	3
p546	136	189	3
p546	40	69	3
p546	25	42	3
p546	49	74	3
p546	126	194	3
p546	144	170	3
p546	19	108	3
p546	41	81	3
p546	146	191	3
p546	33	68	3
p546	52	67	3
p546	179	192	3
p546	86	102	2
p546	31	119	2
p546	148	170	2
p546	53	115	2
p546	141	182	2
p546	39	52	2
p546	121	178	2
p546	157	172	2
p546	20	117	2
p546	27	54	2
p546	158	188	2
p546	23	109	2
p546	29	84	2
p546	27	83	2
p546	119	136	2
p546	44	100	2
p546	137	153	2
p546	42	105	2
p546	125	148	2
p546	34	106	2
p546	15	100	2
p546	36	114	2
p546	163	193	2
p546	17	110	2
p546	132	194	2
p546	22	51	2
p546	130	151	2
p546	151	170	2
p546	28	121	2
p546	134	160	2
p546	133	168	2
p546	25	113	2
p546	138	179	2
p546	31	55	2
p546	23	116	2
p546	70	105	2
p546	76	106	2
p546	26	198	2
p546	22	110	2
p546	101	113	2
p546	90	113	2
p546	32	63	2
p546	126	190	2
p546	23	45	2
p546	145	168	2
p546	63	76	2
p546	119	200	2
p546	65	107	2
p546	19	71	2
p546	18	84	2
p546	135	198	2
p546	104	200	2
p546	125	177	2
p546	148	173	2
p546	29	122	2
p546	135	149	2
p546	157	185	2
p546	127	142	2
p546	69	101	2
p546	150	180	2
p546	29	95	2
p546	38	106	2
p546	166	180	2
p546	41	100	2
p546	17	116	2
p546	53	72	2
p546	30	66	2
p546	82	112	2
p546	145	182	2
p546	22	50	2
p546	31	115	2
p546	20	72	2
p546	141	170	2
p546	151	175	2
p546	32	72	2
p546	36	94	2
p546	45	94	2
p546	94	113	2
p546	63	81	2
p546	28	43	2
p546	16	41	2
p546	55	93	2
p546	48	75	2
p546	140	176	2
p546	21	82	2
p546	145	173	2
p546	40	68	2
p546	33	101	2
p546	22	69	2
p546	50	109	2
p546	78	96	2
p546	31	51	2
p546	16	117	2
p546	156	196	2
p546	181	193	2
p546	36	49	2
p546	179	191	2
p546	25	75	2
p546	28	78	2
p546	17	48	2
p546	26	116	2
p546	147	179	2
p546	35	63	2
p546	141	183	2
p546	39	53	2
p546	84	106	2
p546	34	82	2
p546	144	184	2
p546	24	106	2
p546	20	58	2
p546	58	79	2
p546	59	85	2
p546	25	82	2
p546	146	172	2
p546	89	113	2
p546	128	171	2
p546	37	51	2
p546	126	168	2
p546	17	88	2
p546	132	184	2
p546	145	178	2
p546	87	119	2
p546	136	199	2
p546	60	102	2
p546	24	74	2
p546	30	119	2
p546	29	117	2
p546	64	79	2
p546	134	163	2
p546	133	169	2
p546	123	148	2
p546	25	114	2
p546	183	201	2
p546	16	62	2
p546	66	103	2
p546	54	67	2
p546	83	153	2
p546	149	174	2
p546	133	159	2
p546	93	122	2
p546	38	100	2
p546	125	201	2
p546	156	182	2
p546	135	184	2
p546	67	108	2
p546	25	47	2
p546	159	191	2
p546	24	67	2
p546	131	178	2
p546	152	186	2
p546	120	182	2
p546	129	197	2
p546	37	68	2
p546	124	148	2
p546	43	111	2
p546	166	183	2
p546	27	43	2
p546	35	106	2
p546	146	171	2
p546	63	77	2
p546	159	182	2
p546	80	109	2
p546	46	86	2
p546	83	101	2
p546	31	199	2
p546	24	78	2
p546	30	122	2
p546	142	181	2
p546	124	173	2
p546	129	162	2
p546	121	166	2
p546	73	103	2
p546	44	103	2
p546	92	118	2
p546	42	108	2
p546	113	199	2
p546	55	82	2
p546	39	99	2
p546	131	164	2
p546	92	111	2
p546	85	114	2
p546	122	168	2
p546	147	190	2
p546	30	115	2
p546	17	107	2
p546	57	105	2
p546	27	116	2
p546	16	75	2
p546	124	166	2
p546	16	116	2
p546	81	96	2
p546	136	155	2
p546	42	101	2
p546	77	89	2
p546	146	185	2
p546	38	96	2
p546	28	84	2
p546	65	104	2
p546	142	171	2
p546	23	67	2
p546	19	35	2
p546	89	107	2
p546	159	187	2
p546	131	182	2
p546	62	106	2
p546	61	98	2
p546	18	64	2
p546	55	200	2
p546	27	102	2
p546	107	124	2
p546	24	105	2
p546	140	161	2
p546	164	186	2
p546	67	100	2
p546	50	75	2
p546	57	80	2
p546	28	45	2
p546	136	173	2
p546	93	199	2
p546	26	87	2
p546	124	150	2
p546	164	193	2
p546	125	144	2
p546	118	172	2
p546	20	119	2
p546	77	93	2
p546	42	64	2
p546	91	114	2
p546	53	116	2
p546	18	73	2
p546	124	138	2
p546	17	34	2
p546	43	67	2
p546	36	89	2
p546	96	108	2
p546	31	103	2
p546	25	115	2
p546	124	169	2
p546	29	109	2
p546	131	147	2
p546	23	56	2
p546	128	147	2
p546	33	75	2
p546	52	68	2
p546	46	75	2
p546	15	116	2
p546	24	66	2
p546	44	77	2
p546	63	101	2
p546	134	171	2
p546	55	104	2
p546	26	114	2
p546	16	68	2
p546	40	80	2
p546	165	179	2
p546	25	54	2
p546	134	176	2
p546	63	82	2
p546	37	69	2
p546	59	95	2
p546	52	77	2
p546	27	90	2
p546	20	194	2
p546	26	106	2
p546	114	201	2
p546	154	169	2
p546	44	109	2
p546	37	108	2
p546	123	190	2
p546	28	80	2
p546	61	79	2
p546	163	177	2
p546	23	79	2
p546	167	198	2
p546	131	186	2
p546	152	178	2
p546	40	52	2
p546	19	64	2
p546	61	102	2
p546	26	75	2
p546	40	73	2
p546	165	186	2
p546	160	190	2
p546	130	172	2
p546	28	98	2
p546	74	91	2
p546	28	48	2
p546	78	109	2
p546	158	186	2
p546	138	184	2
p546	157	178	2
p546	172	190	2
p546	77	90	2
p546	16	106	2
p546	146	179	2
p546	33	186	2
p546	142	198	2
p546	155	176	2
p546	34	61	2
p546	141	163	2
p546	151	180	2
p546	38	53	2
p546	36	69	2
p546	176	193	2
p546	158	179	2
p546	47	77	2
p546	29	97	2
p546	170	196	2
p546	172	192	2
p546	81	97	2
p546	118	200	2
p546	20	97	2
p546	25	102	2
p546	35	93	2
p546	23	84	2
p546	56	147	2
p546	27	71	2
p546	97	200	2
p546	63	78	2
p546	51	87	2
p546	56	140	2
p546	139	184	2
p546	122	194	2
p546	134	151	2
p546	149	169	2
p546	96	200	2
p546	20	65	2
p546	128	201	2
p546	55	201	2
p546	18	77	2
p546	153	196	2
p546	21	197	2
p546	137	181	2
p546	18	104	2
p546	59	83	2
p546	33	94	2
p546	139	179	2
p546	178	191	2
p546	159	179	2
p546	92	110	2
p546	21	73	2
p546	26	61	2
p546	155	189	2
p546	153	195	2
p546	148	176	2
p546	156	187	2
p546	165	190	2
p546	17	113	2
p546	26	42	2
p546	134	165	2
p546	178	195	2
p546	135	158	2
p546	144	172	2
p546	41	66	2
p546	124	168	2
p546	29	110	2
p546	158	200	2
p546	150	187	2
p546	130	185	2
p546	22	99	2
p546	27	39	2
p546	47	105	2
p546	20	52	2
p546	33	76	2
p546	160	194	2
p546	135	200	2
p546	32	106	2
p546	65	110	2
p546	152	166	2
p546	155	180	2
p546	127	173	2
p546	90	107	2
p546	94	200	2
p546	126	152	2
p546	130	153	2
p546	25	41	2
p546	131	155	2
p546	69	96	2
p546	16	77	2
p546	23	43	2
p546	171	185	2
p546	57	86	2
p546	41	103	2
p546	146	165	2
p546	55	73	2
p546	139	188	2
p546	77	91	2
p546	42	78	2
p546	137	170	2
p546	159	175	2
p546	59	110	2
p546	160	189	2
p546	25	39	2
p546	177	190	2
p546	125	162	2
p546	45	89	2
p546	58	77	2
p546	83	115	2
p546	106	118	2
p546	39	100	2
p546	146	178	2
p546	33	113	2
p546	145	176	2
p546	163	192	2
p546	128	182	2
p546	34	56	2
p546	30	117	2
p546	29	197	2
p546	31	96	2
p546	111	126	2
p546	33	81	2
p546	66	101	2
p546	22	195	2
p546	149	172	2
p546	40	97	2
p546	160	198	2
p546	162	187	2
p546	131	173	2
p546	88	112	2
p546	123	184	2
p546	87	99	2
p546	26	39	2
p546	168	187	2
p546	160	184	2
p546	21	42	2
p546	51	102	2
p546	144	162	2
p546	70	100	2
p546	152	198	2
p546	23	55	2
p546	33	146	2
p546	116	164	2
p546	139	194	2
p546	36	109	2
p546	163	178	2
p546	149	162	2
p546	126	173	2
p546	142	154	2
p546	133	147	2
p546	58	115	2
p546	77	95	2
p546	134	159	2
p546	180	193	2
p546	43	65	2
p546	28	51	2
p546	18	38	2
p546	25	117	2
p546	35	76	2
p546	124	175	2
p546	131	145	2
p546	33	86	2
p546	43	88	2
p546	177	196	2
p546	25	92	2
p546	162	196	2
p546	129	151	2
p546	45	116	2
p546	145	172	2
p546	148	175	2
p546	133	196	2
p546	155	181	2
p546	55	71	2
p546	35	61	2
p546	88	199	2
p546	34	116	2
p546	22	48	2
p546	32	114	2
p546	73	200	2
p546	40	94	2
p546	24	53	2
p546	30	102	2
p546	131	152	2
p546	58	94	2
p546	24	55	2
p546	17	50	2
p546	154	178	2
p546	153	186	2
p546	56	88	2
p546	60	78	2
p546	70	123	2
p546	64	103	2
p546	150	168	2
p546	167	189	2
p546	23	40	2
p546	17	57	2
p546	136	182	2
p546	135	166	2
p546	127	165	2
p546	15	109	2
p546	134	146	2
p546	65	93	1
p546	50	80	1
p546	85	102	1
p546	120	139	1
p546	144	189	1
p546	55	113	1
p546	30	45	1
p546	26	117	1
p546	137	171	1
p546	35	62	1
p546	143	157	1
p546	45	67	1
p546	101	176	1
p546	74	101	1
p546	21	120	1
p546	43	74	1
p546	37	78	1
p546	123	156	1
p546	102	122	1
p546	157	188	1
p546	35	73	1
p546	35	60	1
p546	116	167	1
p546	150	195	1
p546	36	59	1
p546	56	74	1
p546	123	183	1
p546	157	197	1
p546	21	177	1
p546	20	38	1
p546	148	196	1
p546	136	175	1
p546	124	139	1
p546	64	121	1
p546	149	166	1
p546	129	156	1
p546	67	113	1
p546	59	79	1
p546	33	114	1
p546	53	83	1
p546	109	165	1
p546	94	106	1
p546	23	96	1
p546	128	166	1
p546	29	91	1
p546	28	64	1
p546	19	73	1
p546	142	200	1
p546	41	118	1
p546	129	149	1
p546	54	114	1
p546	104	180	1
p546	24	75	1
p546	30	116	1
p546	127	195	1
p546	38	69	1
p546	44	86	1
p546	58	108	1
p546	180	196	1
p546	51	117	1
p546	26	41	1
p546	126	160	1
p546	29	198	1
p546	130	193	1
p546	62	86	1
p546	56	106	1
p546	123	151	1
p546	152	169	1
p546	78	100	1
p546	77	100	1
p546	30	109	1
p546	131	149	1
p546	149	198	1
p546	128	140	1
p546	32	86	1
p546	33	82	1
p546	104	122	1
p546	97	127	1
p546	109	133	1
p546	119	147	1
p546	150	200	1
p546	62	79	1
p546	25	88	1
p546	66	100	1
p546	127	154	1
p546	47	106	1
p546	105	131	1
p546	48	80	1
p546	26	173	1
p546	22	194	1
p546	150	175	1
p546	164	184	1
p546	25	40	1
p546	167	182	1
p546	30	84	1
p546	21	85	1
p546	131	170	1
p546	95	200	1
p546	25	79	1
p546	81	173	1
p546	137	151	1
p546	85	116	1
p546	144	166	1
p546	37	149	1
p546	61	118	1
p546	90	110	1
p546	94	199	1
p546	80	138	1
p546	164	199	1
p546	160	174	1
p546	24	68	1
p546	82	107	1
p546	130	156	1
p546	46	59	1
p546	63	103	1
p546	37	114	1
p546	58	101	1
p546	33	197	1
p546	61	109	1
p546	18	51	1
p546	176	200	1
p546	40	82	1
p546	139	154	1
p546	165	177	1
p546	124	188	1
p546	127	151	1
p546	114	148	1
p546	51	103	1
p546	111	164	1
p546	22	119	1
p546	79	107	1
p546	147	200	1
p546	144	161	1
p546	28	57	1
p546	66	109	1
p546	29	78	1
p546	60	74	1
p546	100	118	1
p546	115	148	1
p546	48	94	1
p546	130	178	1
p546	46	105	1
p546	97	109	1
p546	24	36	1
p546	66	200	1
p546	23	52	1
p546	94	120	1
p546	67	99	1
p546	123	176	1
p546	164	176	1
p546	27	42	1
p546	139	195	1
p546	127	161	1
p546	140	191	1
p546	64	116	1
p546	137	192	1
p546	80	147	1
p546	146	197	1
p546	142	166	1
p546	141	174	1
p546	137	162	1
p546	121	151	1
p546	65	89	1
p546	86	98	1
p546	80	110	1
p546	32	173	1
p546	33	162	1
p546	94	111	1
p546	69	91	1
p546	127	196	1
p546	155	196	1
p546	133	201	1
p546	45	71	1
p546	99	133	1
p546	73	122	1
p546	48	199	1
p546	16	67	1
p546	108	122	1
p546	78	107	1
p546	26	102	1
p546	66	90	1
p546	72	103	1
p546	36	60	1
p546	34	87	1
p546	150	189	1
p546	16	79	1
p546	33	87	1
p546	52	80	1
p546	41	57	1
p546	63	94	1
p546	37	89	1
p546	120	146	1
p546	157	175	1
p546	47	111	1
p546	42	86	1
p546	43	58	1
p546	102	176	1
p546	139	168	1
p546	71	174	1
p546	39	98	1
p546	45	117	1
p546	31	84	1
p546	36	66	1
p546	106	131	1
p546	64	171	1
p546	35	176	1
p546	25	68	1
p546	21	156	1
p546	136	188	1
p546	57	148	1
p546	56	117	1
p546	20	81	1
p546	138	158	1
p546	60	99	1
p546	24	79	1
p546	29	136	1
p546	141	161	1
p546	44	82	1
p546	32	113	1
p546	16	76	1
p546	42	83	1
p546	47	79	1
p546	147	168	1
p546	39	140	1
p546	160	178	1
p546	24	120	1
p546	76	102	1
p546	64	93	1
p546	58	89	1
p546	104	126	1
p546	97	123	1
p546	28	110	1
p546	27	110	1
p546	17	51	1
p546	21	114	1
p546	81	95	1
p546	72	105	1
p546	65	112	1
p546	54	76	1
p546	32	54	1
p546	61	83	1
p546	170	189	1
p546	23	91	1
p546	64	102	1
p546	152	200	1
p546	45	108	1
p546	60	130	1
p546	143	176	1
p546	81	118	1
p546	44	114	1
p546	51	89	1
p546	132	180	1
p546	66	113	1
p546	156	179	1
p546	136	181	1
p546	49	107	1
p546	145	190	1
p546	89	106	1
p546	159	186	1
p546	80	142	1
p546	34	62	1
p546	21	64	1
p546	121	169	1
p546	35	194	1
p546	41	196	1
p546	121	140	1
p546	22	74	1
p546	90	201	1
p546	65	94	1
p546	19	190	1
p546	42	72	1
p546	80	105	1
p546	36	72	1
p546	115	163	1
p546	161	186	1
p546	42	58	1
p546	34	69	1
p546	138	156	1
p546	160	187	1
p546	96	201	1
p546	23	123	1
p546	32	67	1
p546	51	107	1
p546	15	59	1
p546	27	121	1
p546	22	115	1
p546	153	194	1
p546	22	80	1
p546	73	199	1
p546	27	55	1
p546	96	113	1
p546	137	179	1
p546	154	196	1
p546	54	85	1
p546	124	145	1
p546	150	176	1
p546	105	161	1
p546	130	182	1
p546	33	92	1
p546	126	179	1
p546	116	166	1
p546	16	103	1
p546	55	128	1
p546	50	72	1
p546	56	73	1
p546	78	105	1
p546	89	175	1
p546	92	122	1
p546	135	174	1
p546	42	104	1
p546	98	112	1
p546	20	35	1
p546	98	201	1
p546	39	103	1
p546	32	53	1
p546	33	115	1
p546	106	142	1
p546	116	143	1
p546	94	109	1
p546	34	154	1
p546	161	176	1
p546	58	118	1
p546	108	175	1
p546	77	92	1
p546	86	110	1
p546	85	110	1
p546	80	114	1
p546	36	113	1
p546	61	120	1
p546	22	49	1
p546	46	83	1
p546	147	186	1
p546	34	114	1
p546	31	194	1
p546	124	177	1
p546	17	118	1
p546	130	150	1
p546	33	189	1
p546	117	165	1
p546	15	50	1
p546	26	40	1
p546	17	33	1
p546	55	96	1
p546	59	195	1
p546	18	37	1
p546	41	64	1
p546	141	178	1
p546	48	102	1
p546	31	52	1
p546	150	185	1
p546	45	82	1
p546	103	115	1
p546	22	97	1
p546	132	152	1
p546	68	110	1
p546	81	100	1
p546	62	78	1
p546	153	176	1
p546	35	173	1
p546	50	81	1
p546	23	142	1
p546	79	167	1
p546	47	107	1
p546	73	135	1
p546	141	156	1
p546	139	172	1
p546	22	197	1
p546	143	199	1
p546	129	148	1
p546	37	58	1
p546	33	74	1
p546	52	69	1
p546	131	171	1
p546	51	82	1
p546	142	192	1
p546	85	117	1
p546	17	45	1
p546	30	58	1
p546	122	173	1
p546	119	162	1
p546	141	165	1
p546	46	58	1
p546	25	55	1
p546	136	201	1
p546	52	98	1
p546	18	50	1
p546	176	199	1
p546	147	172	1
p546	35	56	1
p546	57	201	1
p546	21	36	1
p546	39	196	1
p546	45	73	1
p546	50	140	1
p546	164	200	1
p546	27	98	1
p546	134	177	1
p546	79	104	1
p546	56	91	1
p546	148	194	1
p546	27	48	1
p546	66	108	1
p546	72	109	1
p546	19	126	1
p546	120	190	1
p546	95	114	1
p546	129	171	1
p546	52	78	1
p546	76	168	1
p546	17	70	1
p546	65	145	1
p546	47	199	1
p546	154	174	1
p546	139	192	1
p546	29	74	1
p546	31	95	1
p546	55	75	1
p546	49	103	1
p546	125	146	1
p546	64	115	1
p546	46	65	1
p546	24	92	1
p546	30	69	1
p546	135	196	1
p546	128	165	1
p546	58	125	1
p546	32	126	1
p546	51	68	1
p546	62	146	1
p546	117	170	1
p546	111	133	1
p546	19	67	1
p546	35	117	1
p546	18	116	1
p546	69	84	1
p546	148	181	1
p546	47	66	1
p546	60	105	1
p546	124	180	1
p546	142	170	1
p546	38	91	1
p546	152	172	1
p546	139	169	1
p546	28	49	1
p546	22	129	1
p546	20	126	1
p546	69	109	1
p546	33	88	1
p546	172	200	1
p546	44	70	1
p546	43	102	1
p546	41	58	1
p546	171	188	1
p546	25	94	1
p546	150	199	1
p546	56	155	1
p546	163	187	1
p546	175	197	1
p546	19	49	1
p546	69	116	1
p546	143	200	1
p546	64	124	1
p546	95	124	1
p546	43	194	1
p546	17	29	1
p546	167	200	1
p546	30	90	1
p546	145	174	1
p546	43	113	1
p546	20	127	1
p546	44	120	1
p546	28	67	1
p546	19	74	1
p546	15	92	1
p546	142	199	1
p546	119	194	1
p546	155	179	1
p546	36	81	1
p546	62	124	1
p546	110	201	1
p546	182	201	1
p546	18	82	1
p546	114	165	1
p546	82	97	1
p546	44	81	1
p546	26	44	1
p546	22	68	1
p546	178	197	1
p546	133	173	1
p546	84	199	1
p546	128	189	1
p546	16	78	1
p546	84	115	1
p546	36	70	1
p546	55	108	1
p546	49	76	1
p546	78	99	1
p546	125	191	1
p546	47	76	1
p546	24	103	1
p546	127	153	1
p546	29	96	1
p546	21	33	1
p546	131	150	1
p546	130	163	1
p546	103	127	1
p546	23	196	1
p546	98	125	1
p546	23	69	1
p546	119	156	1
p546	147	194	1
p546	62	74	1
p546	77	112	1
p546	66	107	1
p546	44	91	1
p546	56	148	1
p546	90	116	1
p546	59	91	1
p546	24	46	1
p546	43	104	1
p546	81	119	1
p546	19	85	1
p546	25	76	1
p546	40	115	1
p546	35	103	1
p546	146	166	1
p546	55	76	1
p546	82	115	1
p546	48	60	1
p546	49	108	1
p546	128	161	1
p546	108	199	1
p546	15	115	1
p546	117	133	1
p546	17	98	1
p546	21	65	1
p546	87	109	1
p546	121	141	1
p546	118	167	1
p546	169	184	1
p546	44	191	1
p546	24	162	1
p546	182	199	1
p546	125	182	1
p546	147	176	1
p546	127	197	1
p546	54	111	1
p546	53	109	1
p546	124	191	1
p546	24	112	1
p546	44	76	1
p546	39	74	1
p546	28	102	1
p546	133	163	1
p546	74	110	1
p546	43	72	1
p546	36	80	1
p546	101	125	1
p546	28	52	1
p546	78	113	1
p546	67	200	1
p546	36	141	1
p546	35	71	1
p546	41	90	1
p546	74	194	1
p546	23	99	1
p546	150	179	1
p546	46	100	1
p546	58	78	1
p546	98	115	1
p546	16	102	1
p546	81	110	1
p546	30	149	1
p546	36	57	1
p546	15	198	1
p546	56	72	1
p546	71	114	1
p546	35	110	1
p546	16	40	1
p546	36	111	1
p546	124	137	1
p546	122	190	1
p546	128	170	1
p546	25	67	1
p546	30	65	1
p546	145	179	1
p546	52	128	1
p546	120	170	1
p546	26	50	1
p546	155	188	1
p546	36	112	1
p546	56	127	1
p546	20	75	1
p546	125	141	1
p546	75	91	1
p546	41	96	1
p546	138	164	1
p546	147	187	1
p546	34	77	1
p546	29	118	1
p546	180	195	1
p546	64	78	1
p546	45	68	1
p546	51	115	1
p546	49	81	1
p546	20	124	1
p546	26	101	1
p546	122	140	1
p546	84	101	1
p546	80	168	1
p546	41	65	1
p546	30	111	1
p546	28	195	1
p546	158	201	1
p546	140	168	1
p546	39	68	1
p546	50	134	1
p546	52	83	1
p546	111	179	1
p546	19	56	1
p546	83	114	1
p546	28	198	1
p546	143	163	1
p546	32	130	1
p546	123	140	1
p546	170	201	1
p546	16	61	1
p546	148	195	1
p546	146	180	1
p546	105	133	1
p546	163	191	1
p546	31	44	1
p546	20	43	1
p546	141	157	1
p546	122	183	1
p546	39	111	1
p546	32	61	1
p546	141	169	1
p546	18	168	1
p546	132	160	1
p546	145	170	1
p546	63	114	1
p546	39	76	1
p546	19	78	1
p546	85	118	1
p546	46	141	1
p546	49	113	1
p546	40	71	1
p546	30	79	1
p546	114	169	1
p546	131	179	1
p546	132	146	1
p546	178	201	1
p546	136	200	1
p546	80	99	1
p546	130	200	1
p546	144	182	1
p546	61	111	1
p546	78	95	1
p546	16	29	1
p546	90	129	1
p546	138	170	1
p546	34	67	1
p546	41	72	1
p546	124	162	1
p546	141	189	1
p546	76	97	1
p546	22	105	1
p546	73	106	1
p546	79	105	1
p546	147	198	1
p546	124	197	1
p546	49	95	1
p546	123	137	1
p546	157	187	1
p546	154	194	1
p546	56	168	1
p546	68	201	1
p546	95	193	1
p546	144	200	1
p546	50	70	1
p546	92	117	1
p546	125	166	1
p546	85	125	1
p546	35	107	1
p546	55	72	1
p546	30	50	1
p546	84	113	1
p546	161	190	1
p546	59	118	1
p546	144	159	1
p546	30	68	1
p546	93	105	1
p546	82	114	1
p546	111	138	1
p546	118	163	1
[truncated: 532 more rows]
