# Supplementary material for: Identifying proximal RNA interactions from cDNA-encoded crosslinks with ShapeJumper
Source: PLoS Comput Biol. 2021 Dec 14;17(12):e1009632. doi: 10.1371/journal.pcbi.1009632 (PMC8670686; doi:10.1371/journal.pcbi.1009632)
Supplement: S1 Data — (ZIP) [file pcbi.1009632.s006.zip › ShapeJumper_DATA/Raw_Deletions/P546/IA-P546-Replicate2_Merged_NoCircDels_MaxInsertLimit10_NoAmbig_DelSiteExactMatch_deletions.txt]

Total Reads Aligned:1193195	Total Deletions:6936.0
p546	171	194	263
p546	18	200	213
p546	174	191	91
p546	82	94	86
p546	80	94	85
p546	173	194	83
p546	80	101	61
p546	136	161	52
p546	171	195	47
p546	26	200	45
p546	33	200	41
p546	170	194	38
p546	168	194	37
p546	32	200	32
p546	173	195	31
p546	76	91	31
p546	137	149	29
p546	136	148	25
p546	129	167	24
p546	35	200	24
p546	171	197	23
p546	25	200	23
p546	173	191	22
p546	174	195	21
p546	16	200	20
p546	173	197	20
p546	165	194	19
p546	36	200	18
p546	166	194	18
p546	171	191	18
p546	17	199	18
p546	17	200	18
p546	169	194	17
p546	171	200	17
p546	77	91	17
p546	154	193	17
p546	130	167	16
p546	79	93	16
p546	174	190	15
p546	79	101	15
p546	111	131	14
p546	133	191	14
p546	174	192	14
p546	133	148	13
p546	135	192	13
p546	135	186	13
p546	166	195	13
p546	164	194	12
p546	168	193	12
p546	81	95	12
p546	136	159	12
p546	140	189	12
p546	183	200	11
p546	17	101	11
p546	136	163	11
p546	16	107	11
p546	80	102	11
p546	34	201	11
p546	81	96	11
p546	152	190	11
p546	158	190	11
p546	135	190	11
p546	115	200	11
p546	128	191	11
p546	171	199	11
p546	143	189	10
p546	78	200	10
p546	128	190	10
p546	78	93	10
p546	125	167	10
p546	50	77	10
p546	175	191	10
p546	20	102	10
p546	57	74	10
p546	157	191	10
p546	178	191	10
p546	25	199	10
p546	136	165	10
p546	17	104	10
p546	133	185	10
p546	102	114	10
p546	34	200	10
p546	16	114	10
p546	135	201	10
p546	23	115	10
p546	17	106	9
p546	140	185	9
p546	141	184	9
p546	144	183	9
p546	77	93	9
p546	159	193	9
p546	149	186	9
p546	129	200	9
p546	130	166	9
p546	173	196	9
p546	78	90	9
p546	172	195	9
p546	116	200	9
p546	145	186	9
p546	142	182	8
p546	136	150	8
p546	129	165	8
p546	16	113	8
p546	151	189	8
p546	171	196	8
p546	135	162	8
p546	155	187	8
p546	16	199	8
p546	131	192	8
p546	170	195	8
p546	20	199	8
p546	138	193	8
p546	24	199	8
p546	31	112	8
p546	134	195	8
p546	154	188	8
p546	136	191	8
p546	20	110	8
p546	35	201	8
p546	127	194	8
p546	136	193	8
p546	174	186	8
p546	132	187	8
p546	128	183	8
p546	155	189	8
p546	129	186	8
p546	137	163	8
p546	149	190	8
p546	153	190	8
p546	137	182	8
p546	80	97	8
p546	33	201	8
p546	26	199	7
p546	18	199	7
p546	168	186	7
p546	173	189	7
p546	168	190	7
p546	23	48	7
p546	125	170	7
p546	176	188	7
p546	135	195	7
p546	51	75	7
p546	126	193	7
p546	154	195	7
p546	176	194	7
p546	133	180	7
p546	176	189	7
p546	137	187	7
p546	172	196	7
p546	169	195	7
p546	74	91	7
p546	149	189	7
p546	166	191	7
p546	129	170	7
p546	125	165	7
p546	129	191	7
p546	170	186	7
p546	116	201	7
p546	135	147	7
p546	133	150	7
p546	147	192	7
p546	30	74	7
p546	134	191	7
p546	173	188	7
p546	155	181	7
p546	169	193	7
p546	129	192	7
p546	51	67	7
p546	49	65	6
p546	137	153	6
p546	147	193	6
p546	127	183	6
p546	133	200	6
p546	133	190	6
p546	129	184	6
p546	57	72	6
p546	149	184	6
p546	129	166	6
p546	135	152	6
p546	136	167	6
p546	145	192	6
p546	18	101	6
p546	149	181	6
p546	142	181	6
p546	173	200	6
p546	143	190	6
p546	135	164	6
p546	134	148	6
p546	80	104	6
p546	18	105	6
p546	75	91	6
p546	29	109	6
p546	154	187	6
p546	145	193	6
p546	76	90	6
p546	21	101	6
p546	25	114	6
p546	127	177	6
p546	162	184	6
p546	144	186	6
p546	20	106	6
p546	50	74	6
p546	160	180	6
p546	158	193	6
p546	170	193	6
p546	150	190	6
p546	134	161	6
p546	162	194	6
p546	162	192	6
p546	30	67	6
p546	134	164	6
p546	171	190	6
p546	174	197	6
p546	129	183	6
p546	146	191	6
p546	40	101	6
p546	167	189	6
p546	32	54	5
p546	83	107	5
p546	30	109	5
p546	134	190	5
p546	31	83	5
p546	168	198	5
p546	165	195	5
p546	133	146	5
p546	128	176	5
p546	23	105	5
p546	130	187	5
p546	141	161	5
p546	30	105	5
p546	28	110	5
p546	135	167	5
p546	159	186	5
p546	151	185	5
p546	18	110	5
p546	129	201	5
p546	125	149	5
p546	172	190	5
p546	132	193	5
p546	158	180	5
p546	125	155	5
p546	140	190	5
p546	173	190	5
p546	138	160	5
p546	50	76	5
p546	29	64	5
p546	134	200	5
p546	82	97	5
p546	79	200	5
p546	175	188	5
p546	149	178	5
p546	173	199	5
p546	96	200	5
p546	55	200	5
p546	137	180	5
p546	15	106	5
p546	126	171	5
p546	164	178	5
p546	131	147	5
p546	116	174	5
p546	121	201	5
p546	49	63	5
p546	26	201	5
p546	19	110	5
p546	35	199	5
p546	171	189	5
p546	182	200	5
p546	153	179	5
p546	81	97	5
p546	135	176	5
p546	95	116	5
p546	25	77	5
p546	23	64	5
p546	165	193	5
p546	77	94	5
p546	137	188	5
p546	124	168	5
p546	141	200	5
p546	146	188	5
p546	120	200	5
p546	140	188	5
p546	131	187	5
p546	58	77	5
p546	140	181	5
p546	17	115	5
p546	66	101	5
p546	143	183	5
p546	29	48	5
p546	133	189	5
p546	155	186	5
p546	179	192	5
p546	141	192	5
p546	42	73	4
p546	173	185	4
p546	177	191	4
p546	32	201	4
p546	127	188	4
p546	140	180	4
p546	57	69	4
p546	90	199	4
p546	156	190	4
p546	78	100	4
p546	158	181	4
p546	137	185	4
p546	124	171	4
p546	130	188	4
p546	19	105	4
p546	57	115	4
p546	144	184	4
p546	151	164	4
p546	137	183	4
p546	154	175	4
p546	167	192	4
p546	82	112	4
p546	50	200	4
p546	180	192	4
p546	24	111	4
p546	27	78	4
p546	24	86	4
p546	21	82	4
p546	131	167	4
p546	151	182	4
p546	134	181	4
p546	170	189	4
p546	17	113	4
p546	179	191	4
p546	140	194	4
p546	126	147	4
p546	16	103	4
p546	128	171	4
p546	57	70	4
p546	133	194	4
p546	86	110	4
p546	29	117	4
p546	21	42	4
p546	129	189	4
p546	154	184	4
p546	50	81	4
p546	121	200	4
p546	142	192	4
p546	119	201	4
p546	125	178	4
p546	22	117	4
p546	127	148	4
p546	80	109	4
p546	146	193	4
p546	17	107	4
p546	157	177	4
p546	130	186	4
p546	57	91	4
p546	18	201	4
p546	39	99	4
p546	155	179	4
p546	182	201	4
p546	148	190	4
p546	28	116	4
p546	16	116	4
p546	49	200	4
p546	23	67	4
p546	138	192	4
p546	134	189	4
p546	153	195	4
p546	50	75	4
p546	172	189	4
p546	17	112	4
p546	132	192	4
p546	133	177	4
p546	82	101	4
p546	36	66	4
p546	20	69	4
p546	165	179	4
p546	129	181	4
p546	22	105	4
p546	18	100	4
p546	97	111	4
p546	26	106	4
p546	139	193	4
p546	165	186	4
p546	155	194	4
p546	79	96	4
p546	48	73	4
p546	126	167	4
p546	51	76	4
p546	33	103	4
p546	90	200	4
p546	170	196	4
p546	172	192	4
p546	15	112	4
p546	151	191	4
p546	25	201	4
p546	84	102	4
p546	22	40	4
p546	180	194	4
p546	25	116	4
p546	130	185	4
p546	20	100	4
p546	21	63	4
p546	151	176	4
p546	152	167	4
p546	121	170	4
p546	29	74	4
p546	39	200	4
p546	139	188	4
p546	87	110	4
p546	134	147	4
p546	49	64	4
p546	165	187	4
p546	24	115	4
p546	155	195	4
p546	164	180	4
p546	144	167	4
p546	23	37	4
p546	51	77	4
p546	148	188	4
p546	25	112	4
p546	21	109	4
p546	133	182	4
p546	136	153	4
p546	159	185	4
p546	151	188	4
p546	36	77	4
p546	26	113	4
p546	42	66	4
p546	165	191	4
p546	48	200	4
p546	144	171	4
p546	151	195	4
p546	63	89	4
p546	50	82	4
p546	141	191	4
p546	158	192	4
p546	29	52	4
p546	117	167	4
p546	33	68	4
p546	22	96	4
p546	133	188	4
p546	155	167	3
p546	148	170	3
p546	97	113	3
p546	133	161	3
p546	125	163	3
p546	146	173	3
p546	132	185	3
p546	146	198	3
p546	29	116	3
p546	134	160	3
p546	25	113	3
p546	128	140	3
p546	172	198	3
p546	154	185	3
p546	20	103	3
p546	20	53	3
p546	131	170	3
p546	57	76	3
p546	18	84	3
p546	38	74	3
p546	169	187	3
p546	124	188	3
p546	146	187	3
p546	135	149	3
p546	154	192	3
p546	33	72	3
p546	134	158	3
p546	42	77	3
p546	21	114	3
p546	174	198	3
p546	149	195	3
p546	143	185	3
p546	145	173	3
p546	133	197	3
p546	22	51	3
p546	25	43	3
p546	56	71	3
p546	19	109	3
p546	81	118	3
p546	23	66	3
p546	167	197	3
p546	21	64	3
p546	145	187	3
p546	17	48	3
p546	126	168	3
p546	168	183	3
p546	75	90	3
p546	147	186	3
p546	34	114	3
p546	38	68	3
p546	134	163	3
p546	130	192	3
p546	183	201	3
p546	157	180	3
p546	23	117	3
p546	179	195	3
p546	166	185	3
p546	123	143	3
p546	175	192	3
p546	127	180	3
p546	20	52	3
p546	143	181	3
p546	144	192	3
p546	43	61	3
p546	142	188	3
p546	116	176	3
p546	170	199	3
p546	125	169	3
p546	164	187	3
p546	168	192	3
p546	125	192	3
p546	146	171	3
p546	61	78	3
p546	82	115	3
p546	18	107	3
p546	25	62	3
p546	161	182	3
p546	172	186	3
p546	24	117	3
p546	28	99	3
p546	181	193	3
p546	150	188	3
p546	67	107	3
p546	136	187	3
p546	131	193	3
p546	54	113	3
p546	22	50	3
p546	130	154	3
p546	38	64	3
p546	49	76	3
p546	50	62	3
p546	124	166	3
p546	131	150	3
p546	130	163	3
p546	22	109	3
p546	137	166	3
p546	20	98	3
p546	25	101	3
p546	170	188	3
p546	25	76	3
p546	136	180	3
p546	127	171	3
p546	34	68	3
p546	39	74	3
p546	133	163	3
p546	143	168	3
p546	164	192	3
p546	32	199	3
p546	133	195	3
p546	53	116	3
p546	51	200	3
p546	149	192	3
p546	84	106	3
p546	50	201	3
p546	50	80	3
p546	70	112	3
p546	33	75	3
p546	23	35	3
p546	37	101	3
p546	23	68	3
p546	15	116	3
p546	47	200	3
p546	25	40	3
p546	55	104	3
p546	137	162	3
p546	160	181	3
p546	56	76	3
p546	114	201	3
p546	19	39	3
p546	46	64	3
p546	152	178	3
p546	33	49	3
p546	62	102	3
p546	61	102	3
p546	129	154	3
p546	102	120	3
p546	28	48	3
p546	142	189	3
p546	158	186	3
p546	35	75	3
p546	24	74	3
p546	16	106	3
p546	162	193	3
p546	140	182	3
p546	151	180	3
p546	176	193	3
p546	47	77	3
p546	32	88	3
p546	33	80	3
p546	21	108	3
p546	25	102	3
p546	143	182	3
p546	55	77	3
p546	131	183	3
p546	169	185	3
p546	157	192	3
p546	142	187	3
p546	55	201	3
p546	31	109	3
p546	71	104	3
p546	45	101	3
p546	21	98	3
p546	150	196	3
p546	81	111	3
p546	15	199	3
p546	48	68	3
p546	128	169	3
p546	44	66	3
p546	147	184	3
p546	165	190	3
p546	134	165	3
p546	135	158	3
p546	144	172	3
p546	174	196	3
p546	18	113	3
p546	150	187	3
p546	137	167	3
p546	81	102	3
p546	31	95	3
p546	41	105	3
p546	146	183	3
p546	155	180	3
p546	23	69	3
p546	148	185	3
p546	159	189	3
p546	63	106	3
p546	178	200	3
p546	16	115	3
p546	25	39	3
p546	20	51	3
p546	68	200	3
p546	48	63	3
p546	159	175	3
p546	160	189	3
p546	177	190	3
p546	157	179	3
p546	130	180	3
p546	91	116	3
p546	127	191	3
p546	15	103	3
p546	143	188	3
p546	30	117	3
p546	39	62	3
p546	151	181	3
p546	164	189	3
p546	155	168	3
p546	135	154	3
p546	170	190	3
p546	114	199	3
p546	57	75	3
p546	23	65	3
p546	26	115	3
p546	160	175	3
p546	117	148	3
p546	26	39	3
p546	127	168	3
p546	168	187	3
p546	157	193	3
p546	128	200	3
p546	126	141	3
p546	142	186	3
p546	144	162	3
p546	23	97	3
p546	70	100	3
p546	36	201	3
p546	50	69	3
p546	55	85	3
p546	43	65	3
p546	158	185	3
p546	131	145	3
p546	33	86	3
p546	136	182	3
p546	19	101	3
p546	25	92	3
p546	136	189	3
p546	77	200	3
p546	40	94	3
p546	30	102	3
p546	131	152	3
p546	19	108	3
p546	140	195	3
p546	15	109	3
p546	152	176	3
p546	85	102	2
p546	134	196	2
p546	138	173	2
p546	156	186	2
p546	94	107	2
p546	127	146	2
p546	27	173	2
p546	74	101	2
p546	153	193	2
p546	25	106	2
p546	163	175	2
p546	29	84	2
p546	46	98	2
p546	143	170	2
p546	44	100	2
p546	36	59	2
p546	153	173	2
p546	42	105	2
p546	48	71	2
p546	139	180	2
p546	17	87	2
p546	128	166	2
p546	155	190	2
p546	142	175	2
p546	161	194	2
p546	130	151	2
p546	51	117	2
p546	26	41	2
p546	29	99	2
p546	70	105	2
p546	64	89	2
p546	26	198	2
p546	132	149	2
p546	22	110	2
p546	150	200	2
p546	81	99	2
p546	153	191	2
p546	33	55	2
p546	65	199	2
p546	90	113	2
p546	164	184	2
p546	40	96	2
p546	24	43	2
p546	30	84	2
p546	17	78	2
p546	63	76	2
p546	125	200	2
p546	142	193	2
p546	169	198	2
p546	63	103	2
p546	118	152	2
p546	134	169	2
p546	104	200	2
p546	161	190	2
p546	127	151	2
p546	21	43	2
p546	18	106	2
p546	150	180	2
p546	130	178	2
p546	126	183	2
p546	93	112	2
p546	38	106	2
p546	50	68	2
p546	163	179	2
p546	17	116	2
p546	40	114	2
p546	15	105	2
p546	53	72	2
p546	17	92	2
p546	132	188	2
p546	145	182	2
p546	123	171	2
p546	19	66	2
p546	25	61	2
p546	135	181	2
p546	31	115	2
p546	20	72	2
p546	148	182	2
p546	98	113	2
p546	155	196	2
p546	158	184	2
p546	170	200	2
p546	25	93	2
p546	54	71	2
p546	31	84	2
p546	144	182	2
p546	40	68	2
p546	117	146	2
p546	80	96	2
p546	49	75	2
p546	29	67	2
p546	147	168	2
p546	31	51	2
p546	79	108	2
p546	63	81	2
p546	20	99	2
p546	40	54	2
p546	122	201	2
p546	126	186	2
p546	156	179	2
p546	36	103	2
p546	122	166	2
p546	89	106	2
p546	117	153	2
p546	44	75	2
p546	161	186	2
p546	147	179	2
p546	21	47	2
p546	155	193	2
p546	22	115	2
p546	124	195	2
p546	27	55	2
p546	19	116	2
p546	137	179	2
p546	35	70	2
p546	154	196	2
p546	24	106	2
p546	23	98	2
p546	112	126	2
p546	91	114	2
p546	144	156	2
p546	55	86	2
p546	20	64	2
p546	89	113	2
p546	34	101	2
p546	94	109	2
p546	36	113	2
p546	124	177	2
p546	30	119	2
p546	30	110	2
p546	26	40	2
p546	133	169	2
p546	176	190	2
p546	137	186	2
p546	150	185	2
p546	62	78	2
p546	16	62	2
p546	128	148	2
p546	129	148	2
p546	32	62	2
p546	33	74	2
p546	57	77	2
p546	43	108	2
p546	62	121	2
p546	140	197	2
p546	164	188	2
p546	142	167	2
p546	141	165	2
p546	131	178	2
p546	37	115	2
p546	169	188	2
p546	22	65	2
p546	49	71	2
p546	103	129	2
p546	60	80	2
p546	21	36	2
p546	134	177	2
p546	79	104	2
p546	177	194	2
p546	35	67	2
p546	175	187	2
p546	127	143	2
p546	26	116	2
p546	95	114	2
p546	39	81	2
p546	166	197	2
p546	37	83	2
p546	55	75	2
p546	137	193	2
p546	159	182	2
p546	21	68	2
p546	28	74	2
p546	26	62	2
p546	23	116	2
p546	83	101	2
p546	60	105	2
p546	130	173	2
p546	50	103	2
p546	16	76	2
p546	20	112	2
p546	172	200	2
p546	73	103	2
p546	41	58	2
p546	166	188	2
p546	42	108	2
p546	175	197	2
p546	127	185	2
p546	126	164	2
p546	167	200	2
p546	131	164	2
p546	51	79	2
p546	41	115	2
p546	147	190	2
p546	30	115	2
p546	186	200	2
p546	137	184	2
p546	144	178	2
p546	24	103	2
p546	158	194	2
p546	62	74	2
p546	66	107	2
p546	42	101	2
p546	124	159	2
p546	140	168	2
p546	40	99	2
p546	37	104	2
p546	50	66	2
p546	108	199	2
p546	62	199	2
p546	15	115	2
p546	142	163	2
p546	21	65	2
p546	151	190	2
p546	54	200	2
p546	141	167	2
p546	169	184	2
p546	62	106	2
p546	29	45	2
p546	79	100	2
p546	21	115	2
p546	183	199	2
p546	150	179	2
p546	46	100	2
p546	25	41	2
p546	39	93	2
p546	126	178	2
p546	16	102	2
p546	68	100	2
p546	36	57	2
p546	136	173	2
p546	42	107	2
p546	23	74	2
p546	56	83	2
p546	109	167	2
p546	30	65	2
p546	162	195	2
p546	120	170	2
p546	64	78	2
p546	163	183	2
p546	36	89	2
p546	20	124	2
p546	26	101	2
p546	25	115	2
p546	17	57	2
p546	23	56	2
p546	123	140	2
p546	148	195	2
p546	146	180	2
p546	163	191	2
p546	175	193	2
p546	128	147	2
p546	132	198	2
p546	32	107	2
p546	123	167	2
p546	83	112	2
p546	40	71	2
p546	17	103	2
p546	63	101	2
p546	111	147	2
p546	136	200	2
p546	76	97	2
p546	126	192	2
p546	28	105	2
p546	71	108	2
p546	59	95	2
p546	33	66	2
p546	166	196	2
p546	135	160	2
p546	163	177	2
p546	98	200	2
p546	167	198	2
p546	132	178	2
p546	82	114	2
p546	71	94	2
p546	80	108	2
p546	144	191	2
p546	82	201	2
p546	20	46	2
p546	89	107	2
p546	177	189	2
p546	49	86	2
p546	23	111	2
p546	181	194	2
p546	130	181	2
p546	129	163	2
p546	24	59	2
p546	150	193	2
p546	40	105	2
p546	33	112	2
p546	15	102	2
p546	135	178	2
p546	29	56	2
p546	156	193	2
p546	34	113	2
p546	126	156	2
p546	164	190	2
p546	43	71	2
p546	141	186	2
p546	131	151	2
p546	39	64	2
p546	179	196	2
p546	74	105	2
p546	134	183	2
p546	133	181	2
p546	16	70	2
p546	35	93	2
p546	71	110	2
p546	140	175	2
p546	128	151	2
p546	39	107	2
p546	47	201	2
p546	29	55	2
p546	39	114	2
p546	126	149	2
p546	21	66	2
p546	152	189	2
p546	122	194	2
p546	71	83	2
p546	40	84	2
p546	127	145	2
p546	141	177	2
p546	45	78	2
p546	156	195	2
p546	37	73	2
p546	167	181	2
p546	58	73	2
p546	33	94	2
p546	27	94	2
p546	24	38	2
p546	29	78	2
p546	129	159	2
p546	159	179	2
p546	59	74	2
p546	53	78	2
p546	71	90	2
p546	20	74	2
p546	92	105	2
p546	178	195	2
p546	78	105	2
p546	18	39	2
p546	162	174	2
p546	63	88	2
p546	16	60	2
p546	16	201	2
p546	39	108	2
p546	43	199	2
p546	17	81	2
p546	135	200	2
p546	145	171	2
p546	63	115	2
p546	44	68	2
p546	57	146	2
p546	138	156	2
p546	30	78	2
p546	145	194	2
p546	164	186	2
p546	134	170	2
p546	29	43	2
p546	125	171	2
p546	44	200	2
p546	54	74	2
p546	121	151	2
p546	166	199	2
p546	126	184	2
p546	114	200	2
p546	41	53	2
p546	55	73	2
p546	128	164	2
p546	159	180	2
p546	85	101	2
p546	137	170	2
p546	29	50	2
p546	31	105	2
p546	18	108	2
p546	39	94	2
p546	32	46	2
p546	31	45	2
p546	146	178	2
p546	46	120	2
p546	46	99	2
p546	152	195	2
p546	163	192	2
p546	122	170	2
p546	40	65	2
p546	172	184	2
p546	36	68	2
p546	78	101	2
p546	176	192	2
p546	158	178	2
p546	138	176	2
p546	47	82	2
p546	54	88	2
p546	127	159	2
p546	179	197	2
p546	22	111	2
p546	134	182	2
p546	78	201	2
p546	20	96	2
p546	25	103	2
p546	71	102	2
p546	35	90	2
p546	33	54	2
p546	112	165	2
p546	30	85	2
p546	162	187	2
p546	137	150	2
p546	164	181	2
p546	30	56	2
p546	145	190	2
p546	38	75	2
p546	85	98	2
p546	169	196	2
p546	22	49	2
p546	141	178	2
p546	130	170	2
p546	139	162	2
p546	43	86	2
p546	78	115	2
p546	117	170	2
p546	21	99	2
p546	163	178	2
p546	127	160	2
p546	19	40	2
p546	149	162	2
p546	126	173	2
p546	152	181	2
p546	26	78	2
p546	128	177	2
p546	133	164	2
p546	16	42	2
p546	28	51	2
p546	26	103	2
p546	25	117	2
p546	157	183	2
p546	137	189	2
p546	20	92	2
p546	150	186	2
p546	132	157	2
p546	177	195	2
p546	97	200	2
p546	175	199	2
p546	20	41	2
p546	146	192	2
p546	160	193	2
p546	141	201	2
p546	123	165	2
p546	120	140	2
p546	55	71	2
p546	88	199	2
p546	34	116	2
p546	153	168	2
p546	25	198	2
p546	164	185	2
p546	61	105	2
p546	49	74	2
p546	128	195	2
p546	144	170	2
p546	154	178	2
p546	41	81	2
p546	56	150	2
p546	128	154	2
p546	31	78	2
p546	71	117	2
p546	135	166	2
p546	26	92	2
p546	88	109	2
p546	28	79	2
p546	134	146	2
p546	35	112	1
p546	61	96	1
p546	30	45	1
p546	31	119	1
p546	60	110	1
p546	160	188	1
p546	141	182	1
p546	51	106	1
p546	31	152	1
p546	17	41	1
p546	43	74	1
p546	37	78	1
p546	157	172	1
p546	102	122	1
p546	20	127	1
p546	158	188	1
p546	138	186	1
p546	152	192	1
p546	151	196	1
p546	107	173	1
p546	23	109	1
p546	122	199	1
p546	45	90	1
p546	126	176	1
p546	116	167	1
p546	23	51	1
p546	94	117	1
p546	150	195	1
p546	30	51	1
p546	31	65	1
p546	127	199	1
p546	139	198	1
p546	20	38	1
p546	177	200	1
p546	135	169	1
p546	141	157	1
p546	15	100	1
p546	53	83	1
p546	87	118	1
p546	94	200	1
p546	110	152	1
p546	123	174	1
p546	25	56	1
p546	142	200	1
p546	86	111	1
p546	91	108	1
p546	62	97	1
p546	36	114	1
p546	56	113	1
p546	163	193	1
p546	29	58	1
p546	23	122	1
p546	147	189	1
p546	46	103	1
p546	34	115	1
p546	40	64	1
p546	33	105	1
p546	126	158	1
p546	104	180	1
p546	39	63	1
p546	151	170	1
p546	28	121	1
p546	25	47	1
p546	22	121	1
p546	159	200	1
p546	36	91	1
p546	125	186	1
p546	77	100	1
p546	148	164	1
p546	24	100	1
p546	127	156	1
p546	131	149	1
p546	39	70	1
p546	109	133	1
p546	69	193	1
p546	101	113	1
p546	27	56	1
p546	25	88	1
p546	66	100	1
p546	41	86	1
p546	61	95	1
p546	170	185	1
p546	126	190	1
p546	21	85	1
p546	143	180	1
p546	145	168	1
p546	16	89	1
p546	136	177	1
p546	137	151	1
p546	33	46	1
p546	37	149	1
p546	53	65	1
p546	16	68	1
p546	24	68	1
p546	130	156	1
p546	37	114	1
p546	52	125	1
p546	16	81	1
p546	43	60	1
p546	61	109	1
p546	120	165	1
p546	26	112	1
p546	120	183	1
p546	17	201	1
p546	63	200	1
p546	80	179	1
p546	40	82	1
p546	22	37	1
p546	76	99	1
p546	38	83	1
p546	58	82	1
p546	74	96	1
p546	147	200	1
p546	144	161	1
p546	35	151	1
p546	49	93	1
p546	48	81	1
p546	60	74	1
p546	26	186	1
p546	42	62	1
p546	69	101	1
p546	58	152	1
p546	46	105	1
p546	128	158	1
p546	44	57	1
p546	38	185	1
p546	52	79	1
p546	29	95	1
p546	143	175	1
p546	36	62	1
p546	37	82	1
p546	123	176	1
p546	56	201	1
p546	139	195	1
p546	136	170	1
p546	129	146	1
p546	30	48	1
p546	127	161	1
p546	140	191	1
p546	64	116	1
p546	89	117	1
p546	137	192	1
p546	80	147	1
p546	126	172	1
p546	30	66	1
p546	142	166	1
p546	58	114	1
p546	65	89	1
p546	62	100	1
p546	55	125	1
p546	42	63	1
p546	34	78	1
p546	19	49	1
p546	142	178	1
p546	34	56	1
p546	32	72	1
p546	57	97	1
p546	48	199	1
p546	16	67	1
p546	29	195	1
p546	36	94	1
p546	55	100	1
p546	78	107	1
p546	77	97	1
p546	72	103	1
p546	138	190	1
p546	63	79	1
p546	34	87	1
p546	21	125	1
p546	114	138	1
p546	82	134	1
p546	16	79	1
p546	45	94	1
p546	121	165	1
p546	94	113	1
p546	153	187	1
p546	28	43	1
p546	157	175	1
p546	47	111	1
p546	48	75	1
p546	140	176	1
p546	70	117	1
p546	139	168	1
p546	129	152	1
p546	160	192	1
p546	30	91	1
p546	128	161	1
p546	51	78	1
p546	25	68	1
p546	136	188	1
p546	57	148	1
p546	56	117	1
p546	115	177	1
p546	78	95	1
p546	134	201	1
p546	148	191	1
p546	80	133	1
p546	33	101	1
p546	60	99	1
p546	24	79	1
p546	130	155	1
p546	38	65	1
p546	28	117	1
p546	127	169	1
p546	22	69	1
p546	140	199	1
p546	78	96	1
p546	18	46	1
p546	139	154	1
p546	47	79	1
p546	114	147	1
p546	104	126	1
p546	27	110	1
p546	17	51	1
p546	156	196	1
p546	29	105	1
p546	62	75	1
p546	65	112	1
p546	23	91	1
p546	140	169	1
p546	143	194	1
p546	64	102	1
p546	44	60	1
p546	33	69	1
p546	77	147	1
p546	131	174	1
p546	145	164	1
p546	25	75	1
p546	65	103	1
p546	136	181	1
p546	48	61	1
p546	49	107	1
p546	73	116	1
p546	82	111	1
p546	58	121	1
p546	25	50	1
p546	90	201	1
p546	88	115	1
p546	36	72	1
p546	182	196	1
p546	29	44	1
p546	125	181	1
p546	41	179	1
p546	159	173	1
p546	35	63	1
p546	142	185	1
p546	18	65	1
p546	157	197	1
p546	34	55	1
p546	15	59	1
p546	97	114	1
p546	125	172	1
p546	25	107	1
p546	66	81	1
p546	34	82	1
p546	36	88	1
p546	124	145	1
p546	150	176	1
p546	130	182	1
p546	94	116	1
p546	143	171	1
p546	50	72	1
p546	56	73	1
p546	177	197	1
p546	25	82	1
p546	70	199	1
p546	42	104	1
p546	35	81	1
p546	146	172	1
p546	48	70	1
p546	84	107	1
p546	115	131	1
p546	23	85	1
p546	20	35	1
p546	98	201	1
p546	39	103	1
p546	33	115	1
p546	17	88	1
p546	131	160	1
p546	145	178	1
p546	87	119	1
p546	39	151	1
p546	32	99	1
p546	111	128	1
p546	22	83	1
p546	134	154	1
p546	91	109	1
p546	115	170	1
p546	49	133	1
p546	20	84	1
p546	60	102	1
p546	142	174	1
p546	161	195	1
p546	64	79	1
p546	32	76	1
p546	51	114	1
p546	54	199	1
p546	17	33	1
p546	123	148	1
p546	22	34	1
p546	72	91	1
p546	138	178	1
p546	41	64	1
p546	104	140	1
p546	117	182	1
p546	17	110	1
p546	75	99	1
p546	158	198	1
p546	45	82	1
p546	103	115	1
p546	109	134	1
p546	98	121	1
p546	16	112	1
p546	21	111	1
p546	68	110	1
p546	67	110	1
p546	43	93	1
p546	153	176	1
p546	35	173	1
p546	18	88	1
p546	65	117	1
p546	47	107	1
p546	54	67	1
p546	48	79	1
p546	141	156	1
p546	19	52	1
p546	143	199	1
p546	52	69	1
p546	132	169	1
p546	167	183	1
p546	68	119	1
p546	93	122	1
p546	95	201	1
p546	22	99	1
p546	38	100	1
p546	51	82	1
p546	121	154	1
p546	125	201	1
p546	120	143	1
p546	156	182	1
p546	33	47	1
p546	30	58	1
p546	156	194	1
p546	39	113	1
p546	61	129	1
p546	24	67	1
p546	51	125	1
p546	153	197	1
p546	55	107	1
p546	61	110	1
p546	78	92	1
p546	161	191	1
p546	176	199	1
p546	16	30	1
p546	138	171	1
p546	35	56	1
p546	15	78	1
p546	24	124	1
p546	73	167	1
p546	151	165	1
p546	32	94	1
p546	52	101	1
p546	35	51	1
p546	49	94	1
p546	28	56	1
p546	27	48	1
p546	77	107	1
p546	66	108	1
p546	140	165	1
p546	19	63	1
p546	69	102	1
p546	40	152	1
p546	126	182	1
p546	17	70	1
p546	73	112	1
p546	20	80	1
p546	47	199	1
p546	145	160	1
p546	43	111	1
p546	36	61	1
p546	166	183	1
p546	123	177	1
p546	31	75	1
p546	20	37	1
p546	136	169	1
p546	47	117	1
p546	135	163	1
p546	35	106	1
p546	100	119	1
p546	63	77	1
p546	24	92	1
p546	30	69	1
p546	17	93	1
p546	145	183	1
p546	57	123	1
p546	77	89	1
p546	71	89	1
p546	42	76	1
p546	25	129	1
p546	20	79	1
p546	40	74	1
p546	59	96	1
p546	31	199	1
p546	132	196	1
p546	67	82	1
p546	32	71	1
p546	79	99	1
p546	68	88	1
p546	62	92	1
p546	144	169	1
p546	49	85	1
p546	28	49	1
p546	158	187	1
p546	124	173	1
p546	23	110	1
p546	117	179	1
p546	121	166	1
p546	98	116	1
p546	120	195	1
p546	17	61	1
p546	28	149	1
p546	171	188	1
p546	31	66	1
p546	118	192	1
p546	25	94	1
p546	148	199	1
p546	92	118	1
p546	113	199	1
p546	33	61	1
p546	139	169	1
p546	89	125	1
p546	67	100	1
p546	45	118	1
p546	37	55	1
p546	20	122	1
p546	88	121	1
p546	43	113	1
p546	87	115	1
p546	28	67	1
p546	120	138	1
p546	119	194	1
p546	85	114	1
p546	135	189	1
p546	140	200	1
p546	122	168	1
p546	78	125	1
p546	24	78	1
p546	114	165	1
p546	36	75	1
p546	15	46	1
p546	121	134	1
p546	27	116	1
p546	178	197	1
p546	158	176	1
p546	138	182	1
p546	47	76	1
p546	29	96	1
p546	21	33	1
p546	128	143	1
p546	48	67	1
p546	79	109	1
p546	68	106	1
p546	117	132	1
p546	53	194	1
p546	31	85	1
p546	65	113	1
p546	148	200	1
p546	41	83	1
p546	122	200	1
p546	69	99	1
p546	90	116	1
p546	64	101	1
p546	140	173	1
p546	129	144	1
p546	33	70	1
p546	160	200	1
p546	24	46	1
p546	30	83	1
p546	93	126	1
p546	38	96	1
p546	123	186	1
p546	28	84	1
p546	19	85	1
p546	66	112	1
p546	65	104	1
p546	85	121	1
p546	41	122	1
p546	102	129	1
p546	48	60	1
p546	49	108	1
p546	125	159	1
p546	117	200	1
p546	19	35	1
p546	22	44	1
p546	138	150	1
p546	84	117	1
p546	53	70	1
p546	117	133	1
p546	131	182	1
p546	53	90	1
p546	84	200	1
p546	125	182	1
p546	41	180	1
p546	137	173	1
p546	40	85	1
p546	50	198	1
p546	23	121	1
p546	165	182	1
p546	132	162	1
p546	82	113	1
p546	142	184	1
p546	45	77	1
p546	104	118	1
p546	67	120	1
p546	28	102	1
p546	101	178	1
p546	16	125	1
p546	107	124	1
p546	28	52	1
p546	78	113	1
p546	30	197	1
p546	35	71	1
p546	154	199	1
p546	147	194	1
p546	23	99	1
p546	19	195	1
p546	75	105	1
p546	98	115	1
p546	23	49	1
p546	43	99	1
p546	171	185	1
p546	28	45	1
p546	71	114	1
p546	137	155	1
p546	36	111	1
p546	124	137	1
p546	123	195	1
p546	19	42	1
p546	128	170	1
p546	124	150	1
p546	45	115	1
p546	32	52	1
p546	164	193	1
p546	125	144	1
p546	133	145	1
p546	145	179	1
p546	87	116	1
p546	123	172	1
p546	19	71	1
p546	42	64	1
p546	135	174	1
p546	36	112	1
p546	168	182	1
p546	20	75	1
p546	26	76	1
p546	20	68	1
p546	138	164	1
p546	148	177	1
p546	84	103	1
p546	33	107	1
p546	117	136	1
p546	45	68	1
p546	51	115	1
p546	17	34	1
p546	134	162	1
p546	133	170	1
p546	128	196	1
p546	125	154	1
p546	123	149	1
p546	147	162	1
p546	41	65	1
p546	54	93	1
p546	30	111	1
p546	31	53	1
p546	20	48	1
p546	58	71	1
p546	52	83	1
p546	27	104	1
p546	29	191	1
p546	21	104	1
p546	153	177	1
p546	37	94	1
p546	71	101	1
p546	36	151	1
p546	35	89	1
p546	115	139	1
p546	170	187	1
p546	29	68	1
p546	39	111	1
p546	32	61	1
p546	27	67	1
p546	24	41	1
p546	132	160	1
p546	145	170	1
p546	38	103	1
p546	63	114	1
p546	19	78	1
p546	20	70	1
p546	42	121	1
p546	29	51	1
p546	90	104	1
p546	94	201	1
p546	46	75	1
p546	37	193	1
p546	126	153	1
p546	48	133	1
p546	24	66	1
p546	30	79	1
p546	119	163	1
p546	87	102	1
p546	44	77	1
p546	22	64	1
p546	80	99	1
p546	130	200	1
p546	168	184	1
p546	26	114	1
p546	34	67	1
p546	40	80	1
p546	41	72	1
p546	141	189	1
p546	38	85	1
p546	32	93	1
p546	79	105	1
p546	147	198	1
p546	43	85	1
p546	46	196	1
p546	37	69	1
p546	107	121	1
p546	99	198	1
p546	24	198	1
p546	90	198	1
p546	26	107	1
p546	36	152	1
p546	61	80	1
p546	140	164	1
p546	53	199	1
p546	129	172	1
p546	43	177	1
p546	27	90	1
p546	167	191	1
p546	17	71	1
p546	29	173	1
p546	34	199	1
p546	154	169	1
p546	37	108	1
p546	123	190	1
p546	31	72	1
p546	118	186	1
p546	22	160	1
p546	125	166	1
p546	55	72	1
p546	32	194	1
p546	26	82	1
p546	18	51	1
p546	59	118	1
p546	126	174	1
p546	16	31	1
p546	30	68	1
p546	131	186	1
p546	145	184	1
p546	51	69	1
p546	77	90	1
p546	16	88	1
p546	155	185	1
p546	35	114	1
p546	55	115	1
p546	30	43	1
p546	59	97	1
p546	54	107	1
p546	56	200	1
p546	142	180	1
p546	29	115	1
p546	21	44	1
p546	82	155	1
p546	130	172	1
p546	39	54	1
p546	151	173	1
p546	43	76	1
p546	20	119	1
p546	125	161	1
p546	138	184	1
p546	157	178	1
p546	41	70	1
p546	18	109	1
p546	32	47	1
p546	21	54	1
p546	17	62	1
p546	143	164	1
p546	81	106	1
p546	153	182	1
p546	57	92	1
p546	96	112	1
p546	91	119	1
p546	41	109	1
p546	144	159	1
p546	39	96	1
p546	32	56	1
p546	122	147	1
p546	162	179	1
p546	58	117	1
p546	26	54	1
p546	120	137	1
p546	133	199	1
p546	86	109	1
p546	136	186	1
p546	155	176	1
p546	75	95	1
p546	40	66	1
p546	22	120	1
p546	17	108	1
p546	117	140	1
p546	130	149	1
p546	44	80	1
p546	26	47	1
p546	42	93	1
p546	74	94	1
p546	144	177	1
p546	31	99	1
p546	78	98	1
p546	26	121	1
p546	34	94	1
p546	60	90	1
p546	109	201	1
p546	92	110	1
p546	23	118	1
p546	29	97	1
p546	76	100	1
p546	104	124	1
p546	103	124	1
p546	68	105	1
p546	96	121	1
p546	47	100	1
p546	42	100	1
p546	22	138	1
p546	46	110	1
p546	45	110	1
p546	37	63	1
p546	49	201	1
p546	27	71	1
p546	132	172	1
p546	89	200	1
p546	131	172	1
p546	44	112	1
p546	19	82	1
p546	112	134	1
p546	156	177	1
p546	91	121	1
p546	146	161	1
p546	30	57	1
p546	26	89	1
p546	90	108	1
p546	140	177	1
p546	137	199	1
p546	83	116	1
p546	24	70	1
p546	142	162	1
p546	73	93	1
p546	117	155	1
p546	114	173	1
p546	134	151	1
p546	43	62	1
p546	62	109	1
p546	61	99	1
p546	49	68	1
p546	20	65	1
p546	125	183	1
p546	138	174	1
p546	48	114	1
p546	33	77	1
p546	96	199	1
p546	130	171	1
p546	38	81	1
p546	129	177	1
p546	58	80	1
p546	110	122	1
p546	39	71	1
p546	18	77	1
p546	17	44	1
p546	154	180	1
p546	153	196	1
p546	105	198	1
p546	49	91	1
p546	19	114	1
p546	120	162	1
p546	67	201	1
p546	44	197	1
p546	35	68	1
p546	20	56	1
p546	117	169	1
p546	59	83	1
p546	16	101	1
p546	93	118	1
p546	79	113	1
p546	137	156	1
p546	135	172	1
p546	42	106	1
p546	41	98	1
p546	123	192	1
p546	125	151	1
p546	139	179	1
p546	112	152	1
p546	16	39	1
p546	126	170	1
p546	30	64	1
p546	142	155	1
p546	28	80	1
p546	94	111	1
p546	131	190	1
p546	93	109	1
p546	19	65	1
p546	26	79	1
p546	161	179	1
p546	148	176	1
p546	42	61	1
p546	34	76	1
p546	24	72	1
p546	30	121	1
p546	94	133	1
p546	45	69	1
p546	25	89	1
p546	26	42	1
p546	16	69	1
p546	77	103	1
p546	147	163	1
p546	18	50	1
p546	31	58	1
p546	158	200	1
p546	32	83	1
p546	52	82	1
p546	124	142	1
p546	17	58	1
p546	43	91	1
p546	127	162	1
p546	27	39	1
p546	158	175	1
p546	157	173	1
p546	97	199	1
p546	163	188	1
p546	29	69	1
p546	70	115	1
p546	34	75	1
p546	128	146	1
p546	40	109	1
p546	33	76	1
p546	106	129	1
p546	24	40	1
p546	162	183	1
p546	43	114	1
p546	52	136	1
p546	33	100	1
p546	123	164	1
p546	19	79	1
[truncated: 329 more rows]
