# Supplementary material for: Identifying proximal RNA interactions from cDNA-encoded crosslinks with ShapeJumper
Source: PLoS Comput Biol. 2021 Dec 14;17(12):e1009632. doi: 10.1371/journal.pcbi.1009632 (PMC8670686; doi:10.1371/journal.pcbi.1009632)
Supplement: S1 Data — (ZIP) [file pcbi.1009632.s006.zip › ShapeJumper_DATA/Raw_Deletions/P546/TBIA-P546-Replicate1__Merged_NoCircDels_MaxInsertLimit10_NoAmbig_DelSiteExactMatch_deletions.txt]

Total Reads Aligned:2022342	Total Deletions:40413.0
p546	121	170	2249
p546	79	123	976
p546	121	171	892
p546	121	169	783
p546	122	171	736
p546	129	170	728
p546	117	170	480
p546	122	170	468
p546	80	123	455
p546	136	148	338
p546	119	170	336
p546	129	169	329
p546	121	172	322
p546	122	173	296
p546	119	171	266
p546	174	191	241
p546	130	170	240
p546	171	195	228
p546	75	119	222
p546	120	170	219
p546	80	173	217
p546	74	123	214
p546	118	170	212
p546	130	171	210
p546	78	123	209
p546	117	173	209
p546	18	200	208
p546	125	170	192
p546	82	123	187
p546	125	171	183
p546	121	167	170
p546	120	171	169
p546	120	169	169
p546	119	168	169
p546	121	174	168
p546	125	169	167
p546	118	171	167
p546	82	94	164
p546	136	161	163
p546	171	194	155
p546	129	171	151
p546	80	101	147
p546	82	170	146
p546	117	169	143
p546	77	170	142
p546	81	171	140
p546	80	94	140
p546	82	171	138
p546	50	76	137
p546	136	150	133
p546	119	173	128
p546	173	194	126
p546	173	195	126
p546	82	172	123
p546	116	174	118
p546	114	170	117
p546	122	168	116
p546	76	171	116
p546	50	77	113
p546	115	170	109
p546	79	168	109
p546	116	169	109
p546	130	173	106
p546	75	123	104
p546	129	167	103
p546	79	125	102
p546	118	173	100
p546	123	172	100
p546	80	168	99
p546	84	128	98
p546	79	126	95
p546	78	119	93
p546	80	170	91
p546	115	169	91
p546	128	170	90
p546	118	172	90
p546	80	186	90
p546	23	115	89
p546	174	195	86
p546	137	149	86
p546	126	170	86
p546	123	170	83
p546	76	91	82
p546	125	172	81
p546	125	167	80
p546	23	111	80
p546	79	119	80
p546	20	111	79
p546	115	171	78
p546	77	171	78
p546	114	173	77
p546	83	171	77
p546	130	172	75
p546	117	175	71
p546	79	124	71
p546	116	172	71
p546	81	173	69
p546	123	171	67
p546	80	176	66
p546	172	186	65
p546	75	171	64
p546	26	200	62
p546	128	171	62
p546	78	174	62
p546	166	195	61
p546	78	172	60
p546	74	170	59
p546	134	148	59
p546	127	171	58
p546	129	149	58
p546	76	124	58
p546	21	111	57
p546	129	172	57
p546	127	169	57
p546	25	112	56
p546	173	191	56
p546	130	167	55
p546	25	114	55
p546	78	118	55
p546	79	121	54
p546	128	169	54
p546	118	174	54
p546	78	169	53
p546	78	128	52
p546	133	148	52
p546	126	171	51
p546	123	167	51
p546	22	111	51
p546	80	125	51
p546	124	171	50
p546	24	111	50
p546	124	173	50
p546	80	128	50
p546	20	112	49
p546	122	175	49
p546	168	194	49
p546	78	125	48
p546	76	122	48
p546	33	200	48
p546	121	186	46
p546	78	127	46
p546	125	174	46
p546	24	115	46
p546	79	175	45
p546	166	194	44
p546	116	176	44
p546	47	76	44
p546	170	194	44
p546	135	164	44
p546	80	126	44
p546	78	90	44
p546	79	101	43
p546	174	190	42
p546	112	171	42
p546	47	77	42
p546	173	197	42
p546	130	174	41
p546	168	186	41
p546	117	186	41
p546	79	169	41
p546	170	195	40
p546	49	76	40
p546	45	77	39
p546	40	91	39
p546	118	175	39
p546	80	167	39
p546	136	165	39
p546	81	124	38
p546	135	147	38
p546	76	173	38
p546	129	165	37
p546	122	176	37
p546	119	166	37
p546	33	111	37
p546	83	173	37
p546	130	166	37
p546	123	174	36
p546	43	76	36
p546	171	191	35
p546	82	174	35
p546	124	168	35
p546	121	177	35
p546	74	126	35
p546	126	173	35
p546	133	161	34
p546	126	172	34
p546	75	172	34
p546	127	173	34
p546	50	97	34
p546	137	152	34
p546	80	97	34
p546	175	191	33
p546	54	85	33
p546	16	200	33
p546	170	186	33
p546	127	168	33
p546	171	190	33
p546	61	91	33
p546	21	114	33
p546	21	82	32
p546	118	167	32
p546	124	169	32
p546	82	169	32
p546	25	113	31
p546	80	119	31
p546	133	191	31
p546	81	169	30
p546	174	192	30
p546	119	175	30
p546	129	186	30
p546	117	177	30
p546	48	76	30
p546	129	174	30
p546	32	200	29
p546	22	120	29
p546	129	148	29
p546	23	120	29
p546	79	128	29
p546	172	195	29
p546	117	167	29
p546	116	167	28
p546	33	114	28
p546	111	131	28
p546	119	176	28
p546	75	173	28
p546	111	170	28
p546	117	148	28
p546	119	140	28
p546	83	129	27
p546	77	169	27
p546	44	77	27
p546	50	74	27
p546	71	115	27
p546	130	185	27
p546	78	176	27
p546	78	101	27
p546	22	115	26
p546	79	167	26
p546	74	120	26
p546	114	169	26
p546	57	74	26
p546	134	161	26
p546	136	153	26
p546	22	116	26
p546	129	183	26
p546	137	151	25
p546	72	123	25
p546	21	115	25
p546	76	126	25
p546	80	121	25
p546	130	175	25
p546	17	200	25
p546	121	178	24
p546	136	163	24
p546	174	186	24
p546	81	126	24
p546	23	116	23
p546	167	182	23
p546	131	170	23
p546	112	173	23
p546	129	152	23
p546	135	152	23
p546	24	112	23
p546	81	175	23
p546	79	93	23
p546	26	113	23
p546	111	168	23
p546	78	186	22
p546	135	149	22
p546	134	158	22
p546	116	186	22
p546	83	172	22
p546	136	167	22
p546	171	197	22
p546	130	186	22
p546	79	122	22
p546	76	119	22
p546	26	112	22
p546	126	167	22
p546	120	176	22
p546	63	88	22
p546	25	200	22
p546	165	195	21
p546	57	72	21
p546	78	92	21
p546	35	200	21
p546	75	91	21
p546	25	115	21
p546	22	117	21
p546	129	182	21
p546	77	91	21
p546	133	150	21
p546	137	150	21
p546	131	149	20
p546	74	125	20
p546	51	75	20
p546	34	114	20
p546	176	190	20
p546	78	167	20
p546	118	186	20
p546	113	172	20
p546	32	111	20
p546	134	151	20
p546	125	165	20
p546	51	77	20
p546	121	182	20
p546	129	151	20
p546	21	120	19
p546	135	162	19
p546	23	117	19
p546	167	183	19
p546	136	155	19
p546	136	159	19
p546	129	163	19
p546	23	118	19
p546	156	170	19
p546	40	77	19
p546	23	119	19
p546	33	113	19
p546	23	121	19
p546	40	94	19
p546	116	200	19
p546	40	82	18
p546	171	196	18
p546	123	176	18
p546	167	197	18
p546	129	166	18
p546	127	166	18
p546	23	110	18
p546	117	179	18
p546	79	127	18
p546	167	191	18
p546	39	91	18
p546	171	199	18
p546	82	167	18
p546	36	200	17
p546	79	176	17
p546	121	200	17
p546	57	77	17
p546	121	166	17
p546	79	186	17
p546	24	120	17
p546	165	186	17
p546	19	114	17
p546	129	200	17
p546	37	77	17
p546	81	168	17
p546	111	173	16
p546	78	93	16
p546	22	119	16
p546	49	75	16
p546	173	190	16
p546	81	119	16
p546	167	186	16
p546	26	114	16
p546	77	90	16
p546	169	195	16
p546	74	91	16
p546	49	73	16
p546	102	114	16
p546	173	196	16
p546	134	147	16
p546	165	187	16
p546	83	174	16
p546	121	184	16
p546	135	201	16
p546	115	176	16
p546	133	188	16
p546	22	123	15
p546	129	161	15
p546	74	173	15
p546	68	110	15
p546	75	122	15
p546	82	101	15
p546	80	177	15
p546	166	196	15
p546	77	176	15
p546	117	140	15
p546	18	113	15
p546	170	193	15
p546	75	115	15
p546	75	174	15
p546	78	108	15
p546	162	195	15
p546	134	191	15
p546	167	184	15
p546	51	67	15
p546	80	179	14
p546	168	193	14
p546	130	187	14
p546	131	192	14
p546	112	168	14
p546	18	101	14
p546	73	88	14
p546	175	188	14
p546	134	189	14
p546	171	185	14
p546	137	187	14
p546	135	160	14
p546	165	196	14
p546	122	185	14
p546	134	165	14
p546	43	91	14
p546	133	185	14
p546	55	85	14
p546	165	194	14
p546	121	189	14
p546	124	175	14
p546	120	140	14
p546	130	151	13
p546	26	199	13
p546	114	175	13
p546	134	190	13
p546	50	68	13
p546	31	115	13
p546	33	115	13
p546	111	128	13
p546	80	129	13
p546	52	101	13
p546	79	185	13
p546	127	185	13
p546	75	126	13
p546	79	100	13
p546	50	75	13
p546	137	155	13
p546	176	189	13
p546	174	197	13
p546	137	162	13
p546	126	174	13
p546	69	110	13
p546	171	189	13
p546	149	186	13
p546	62	91	13
p546	135	190	13
p546	114	168	13
p546	47	78	13
p546	152	195	13
p546	79	129	13
p546	135	154	13
p546	16	114	13
p546	80	102	13
p546	125	166	13
p546	49	65	12
p546	126	176	12
p546	57	69	12
p546	183	200	12
p546	172	198	12
p546	154	185	12
p546	128	190	12
p546	121	183	12
p546	129	184	12
p546	169	194	12
p546	168	190	12
p546	126	168	12
p546	71	170	12
p546	63	77	12
p546	33	47	12
p546	112	172	12
p546	136	169	12
p546	171	200	12
p546	154	188	12
p546	173	199	12
p546	135	192	12
p546	50	80	12
p546	159	193	12
p546	140	189	12
p546	166	191	12
p546	132	187	12
p546	162	184	12
p546	82	100	12
p546	156	173	12
p546	158	193	12
p546	71	116	12
p546	135	186	12
p546	128	191	12
p546	36	77	12
p546	133	189	12
p546	113	169	12
p546	32	114	12
p546	33	201	12
p546	25	199	12
p546	114	176	12
p546	113	174	11
p546	130	183	11
p546	137	153	11
p546	137	185	11
p546	81	122	11
p546	125	177	11
p546	155	187	11
p546	42	77	11
p546	174	198	11
p546	33	101	11
p546	149	184	11
p546	83	183	11
p546	137	186	11
p546	129	189	11
p546	117	150	11
p546	154	193	11
p546	135	163	11
p546	134	195	11
p546	173	200	11
p546	59	91	11
p546	168	182	11
p546	37	101	11
p546	149	189	11
p546	74	89	11
p546	46	78	11
p546	117	187	11
p546	172	192	11
p546	127	177	11
p546	131	172	11
p546	129	177	11
p546	45	78	11
p546	121	181	11
p546	135	158	11
p546	150	187	11
p546	129	191	11
p546	21	80	11
p546	131	187	11
p546	149	190	11
p546	133	182	11
p546	26	88	11
p546	168	187	11
p546	45	79	11
p546	84	129	11
p546	165	191	11
p546	50	82	11
p546	155	181	11
p546	34	47	11
p546	78	200	10
p546	127	183	10
p546	136	170	10
p546	117	185	10
p546	173	189	10
p546	164	187	10
p546	121	165	10
p546	131	167	10
p546	17	113	10
p546	142	185	10
p546	155	193	10
p546	125	149	10
p546	166	185	10
p546	175	192	10
p546	127	148	10
p546	76	168	10
p546	112	174	10
p546	83	101	10
p546	24	117	10
p546	108	171	10
p546	81	96	10
p546	42	101	10
p546	123	186	10
p546	158	190	10
p546	153	170	10
p546	172	189	10
p546	131	147	10
p546	72	115	10
p546	24	116	10
p546	117	133	10
p546	116	184	10
p546	78	184	10
p546	120	200	10
p546	60	90	10
p546	68	123	10
p546	70	106	10
p546	19	111	10
p546	74	122	10
p546	57	86	10
p546	115	200	10
p546	76	175	10
p546	117	180	10
p546	40	97	10
p546	57	75	10
p546	109	170	10
p546	79	179	10
p546	73	172	10
p546	130	184	10
p546	40	101	10
p546	167	189	10
p546	135	166	10
p546	83	175	9
p546	38	92	9
p546	72	124	9
p546	32	201	9
p546	22	121	9
p546	130	193	9
p546	74	128	9
p546	17	101	9
p546	128	176	9
p546	19	120	9
p546	115	177	9
p546	47	79	9
p546	134	181	9
p546	129	201	9
p546	34	201	9
p546	26	115	9
p546	123	177	9
p546	42	76	9
p546	138	160	9
p546	157	177	9
p546	143	190	9
p546	51	79	9
p546	135	189	9
p546	82	97	9
p546	60	91	9
p546	131	150	9
p546	76	90	9
p546	152	190	9
p546	107	171	9
p546	34	200	9
p546	50	201	9
p546	172	196	9
p546	121	201	9
p546	165	179	9
p546	20	110	9
p546	136	193	9
p546	145	186	9
p546	43	94	9
p546	157	191	9
p546	58	73	9
p546	24	38	9
p546	113	168	9
p546	174	196	9
p546	79	120	9
p546	27	114	9
p546	129	178	9
p546	125	144	9
p546	77	127	9
p546	21	39	9
p546	127	165	9
p546	169	193	9
p546	177	191	8
p546	168	198	8
p546	127	188	8
p546	32	54	8
p546	40	89	8
p546	117	181	8
p546	146	187	8
p546	133	190	8
p546	140	191	8
p546	33	72	8
p546	150	189	8
p546	63	94	8
p546	69	123	8
p546	80	133	8
p546	17	106	8
p546	84	106	8
p546	135	195	8
p546	130	150	8
p546	111	167	8
p546	131	171	8
p546	117	189	8
p546	126	193	8
p546	140	190	8
p546	71	89	8
p546	166	188	8
p546	40	99	8
p546	30	65	8
p546	17	112	8
p546	30	111	8
p546	69	120	8
p546	138	170	8
p546	40	80	8
p546	33	66	8
p546	163	177	8
p546	29	115	8
p546	79	96	8
p546	142	189	8
p546	16	106	8
p546	51	76	8
p546	34	113	8
p546	130	149	8
p546	44	80	8
p546	141	186	8
p546	32	88	8
p546	128	151	8
p546	109	169	8
p546	38	81	8
p546	137	181	8
p546	137	156	8
p546	140	185	8
p546	165	193	8
p546	77	94	8
p546	178	200	8
p546	137	163	8
p546	116	201	8
p546	166	199	8
p546	74	168	8
p546	172	184	8
p546	147	192	8
p546	153	190	8
p546	68	113	8
p546	143	183	8
p546	39	84	8
p546	133	164	8
p546	25	117	8
p546	63	89	8
p546	16	116	8
p546	21	123	8
p546	155	167	7
p546	125	148	7
p546	139	180	7
p546	132	185	7
p546	36	114	7
p546	23	122	7
p546	83	107	7
p546	21	109	7
p546	23	58	7
p546	48	80	7
p546	21	85	7
p546	65	107	7
p546	37	114	7
p546	58	101	7
p546	117	188	7
p546	41	100	7
p546	76	177	7
p546	17	115	7
p546	139	168	7
p546	80	96	7
p546	74	111	7
p546	179	191	7
p546	117	153	7
p546	59	85	7
p546	23	48	7
p546	132	193	7
p546	164	184	7
p546	134	163	7
p546	21	42	7
p546	117	182	7
p546	179	195	7
p546	164	185	7
p546	48	79	7
p546	133	159	7
p546	127	175	7
p546	45	73	7
p546	168	192	7
p546	175	187	7
p546	127	143	7
p546	125	181	7
p546	166	197	7
p546	31	112	7
p546	80	187	7
p546	108	170	7
p546	18	201	7
p546	23	123	7
p546	136	187	7
p546	131	193	7
p546	176	194	7
p546	109	123	7
p546	78	120	7
p546	49	200	7
p546	50	66	7
p546	165	182	7
p546	16	103	7
p546	133	195	7
p546	134	162	7
p546	153	177	7
p546	175	193	7
p546	122	183	7
p546	136	191	7
p546	55	104	7
p546	49	72	7
p546	129	181	7
p546	52	77	7
p546	125	161	7
p546	176	193	7
p546	137	167	7
p546	131	151	7
p546	75	116	7
p546	17	199	7
p546	83	170	7
p546	156	195	7
p546	31	109	7
p546	20	106	7
p546	129	159	7
p546	22	122	7
p546	106	168	7
p546	61	90	7
p546	75	120	7
p546	146	193	7
p546	65	110	7
p546	17	104	7
p546	44	76	7
p546	160	180	7
p546	77	200	7
p546	82	186	7
p546	120	166	7
p546	157	179	7
p546	150	190	7
p546	39	94	7
p546	50	200	7
p546	40	104	7
p546	143	188	7
p546	163	192	7
p546	164	189	7
p546	176	192	7
p546	40	90	7
p546	134	182	7
p546	82	177	7
p546	32	110	7
p546	32	113	7
p546	137	182	7
p546	118	185	7
p546	152	189	7
p546	134	159	7
p546	173	188	7
p546	128	177	7
p546	134	164	7
p546	110	167	7
p546	124	148	7
p546	82	184	7
p546	83	113	7
p546	128	195	7
p546	28	111	7
p546	50	91	7
p546	40	55	7
p546	70	123	7
p546	61	96	6
p546	173	185	6
p546	148	170	6
p546	51	106	6
p546	20	117	6
p546	69	119	6
p546	108	168	6
p546	34	115	6
p546	30	116	6
p546	26	41	6
p546	134	160	6
p546	78	100	6
p546	132	149	6
p546	147	193	6
p546	19	105	6
p546	61	95	6
p546	118	179	6
p546	142	193	6
p546	151	189	6
p546	169	187	6
p546	156	168	6
p546	144	184	6
p546	114	148	6
p546	76	169	6
p546	153	173	6
p546	25	201	6
p546	141	170	6
p546	50	100	6
p546	79	188	6
p546	69	108	6
p546	24	86	6
p546	111	123	6
p546	58	89	6
p546	77	119	6
p546	126	186	6
p546	19	116	6
p546	120	164	6
p546	130	182	6
p546	56	73	6
p546	39	103	6
p546	57	70	6
p546	42	65	6
p546	172	190	6
p546	157	180	6
p546	43	93	6
p546	153	176	6
p546	123	143	6
p546	127	180	6
p546	51	82	6
p546	118	178	6
p546	131	178	6
p546	144	183	6
p546	170	200	6
p546	142	188	6
p546	154	195	6
p546	166	183	6
p546	43	79	6
p546	129	162	6
p546	73	126	6
p546	171	188	6
p546	126	164	6
p546	147	190	6
p546	54	113	6
p546	133	173	6
p546	120	177	6
p546	31	48	6
p546	130	163	6
p546	77	133	6
p546	149	178	6
p546	118	140	6
p546	137	180	6
p546	24	105	6
p546	57	80	6
p546	15	106	6
p546	20	119	6
p546	41	65	6
p546	22	96	6
p546	170	187	6
p546	71	171	6
p546	39	76	6
p546	80	122	6
p546	75	129	6
p546	145	193	6
p546	21	101	6
p546	24	123	6
p546	43	200	6
p546	75	90	6
p546	80	108	6
p546	115	164	6
p546	142	180	6
p546	48	73	6
p546	40	66	6
p546	153	179	6
p546	43	71	6
p546	130	162	6
p546	95	116	6
p546	23	64	6
p546	84	112	6
p546	118	166	6
p546	144	186	6
p546	125	183	6
p546	70	171	6
p546	40	84	6
p546	155	189	6
p546	20	100	6
p546	71	122	6
p546	122	182	6
p546	167	181	6
p546	119	185	6
p546	135	200	6
p546	148	185	6
p546	144	181	6
p546	76	183	6
p546	117	191	6
p546	35	201	6
p546	41	103	6
p546	48	63	6
p546	87	110	6
p546	115	133	6
p546	162	192	6
p546	122	189	6
p546	83	128	6
p546	165	197	6
p546	80	130	6
p546	170	190	6
p546	153	165	6
p546	49	69	6
p546	128	200	6
p546	80	191	6
p546	38	80	6
p546	51	102	6
p546	83	124	6
p546	80	148	6
p546	42	66	6
p546	157	183	6
p546	150	186	6
p546	74	119	6
p546	118	183	6
p546	129	192	6
p546	71	117	6
p546	42	73	5
p546	74	101	5
p546	25	106	5
p546	107	173	5
p546	153	168	5
p546	135	169	5
p546	137	193	5
p546	155	190	5
p546	128	181	5
p546	25	88	5
p546	170	185	5
p546	75	168	5
p546	145	168	5
p546	118	181	5
p546	83	114	5
p546	109	171	5
p546	82	107	5
p546	130	156	5
p546	27	94	5
p546	57	115	5
p546	118	152	5
p546	126	140	5
p546	21	43	5
p546	52	102	5
p546	170	196	5
p546	71	110	5
p546	137	183	5
p546	154	175	5
p546	69	91	5
p546	34	78	5
p546	67	123	5
p546	133	165	5
p546	83	133	5
p546	157	171	5
p546	118	182	5
p546	156	186	5
p546	78	96	5
p546	23	84	5
p546	81	95	5
p546	40	54	5
p546	76	127	5
p546	135	167	5
p546	44	91	5
p546	159	186	5
p546	143	189	5
p546	113	175	5
p546	20	67	5
p546	28	115	5
p546	126	179	5
p546	44	107	5
p546	55	128	5
p546	50	72	5
p546	162	194	5
p546	24	81	5
p546	133	194	5
p546	168	183	5
p546	183	201	5
p546	73	168	5
p546	133	176	5
p546	67	110	5
p546	154	184	5
p546	39	72	5
p546	115	127	5
p546	128	148	5
p546	120	143	5
p546	142	167	5
p546	22	118	5
p546	37	68	5
p546	170	199	5
p546	149	181	5
p546	68	120	5
p546	25	87	5
p546	80	109	5
p546	33	76	5
p546	107	174	5
p546	82	127	5
p546	67	107	5
p546	25	94	5
p546	63	79	5
p546	79	131	5
p546	182	201	5
p546	134	200	5
p546	20	103	5
p546	26	44	5
p546	50	62	5
p546	158	194	5
p546	22	109	5
p546	129	144	5
p546	37	104	5
p546	18	110	5
p546	89	107	5
p546	62	199	5
p546	133	163	5
p546	19	170	5
p546	80	190	5
p546	80	150	5
p546	84	101	5
p546	27	104	5
p546	76	185	5
p546	154	187	5
p546	37	94	5
p546	84	172	5
p546	23	35	5
p546	22	64	5
p546	80	99	5
p546	168	184	5
p546	78	95	5
p546	76	97	5
p546	51	101	5
p546	22	105	5
p546	154	169	5
p546	21	44	5
p546	38	90	5
p546	153	182	5
p546	162	193	5
p546	141	154	5
p546	156	193	5
p546	128	183	5
p546	141	163	5
p546	81	97	5
p546	135	176	5
p546	140	175	5
p546	39	107	5
p546	40	98	5
p546	28	91	5
p546	80	182	5
p546	157	192	5
p546	127	145	5
p546	61	84	5
p546	33	94	5
p546	178	191	5
p546	81	185	5
p546	70	172	5
p546	151	169	5
p546	176	188	5
p546	25	116	5
p546	137	188	5
p546	111	176	5
p546	146	183	5
p546	70	115	5
p546	36	201	5
p546	76	100	5
p546	70	120	5
p546	114	200	5
p546	88	110	5
p546	85	101	5
p546	62	105	5
p546	164	180	5
p546	77	177	5
p546	140	181	5
p546	71	173	5
p546	39	97	5
p546	162	178	5
p546	42	71	5
p546	148	188	5
p546	30	117	5
p546	83	185	5
p546	133	175	5
p546	109	132	5
p546	33	54	5
p546	131	173	5
p546	29	48	5
p546	160	175	5
p546	142	186	5
p546	116	178	5
p546	61	85	5
p546	70	100	5
p546	18	107	5
p546	43	97	5
p546	18	199	5
p546	36	109	5
p546	48	67	5
p546	77	95	5
p546	118	151	5
p546	43	65	5
p546	144	171	5
p546	137	189	5
p546	141	159	5
p546	81	177	5
p546	26	92	5
p546	34	116	5
p546	49	74	5
p546	24	53	5
p546	24	121	5
p546	158	192	5
p546	144	170	5
p546	102	117	5
p546	146	191	5
p546	23	40	5
p546	159	181	5
p546	138	173	4
p546	57	101	4
p546	37	78	4
p546	125	163	4
p546	49	97	4
p546	122	188	4
p546	114	185	4
p546	67	113	4
p546	153	193	4
p546	177	194	4
p546	163	193	4
p546	29	116	4
p546	129	197	4
p546	58	108	4
p546	123	151	4
p546	125	186	4
p546	158	181	4
p546	16	113	4
p546	101	113	4
p546	78	201	4
p546	16	76	4
p546	40	96	4
p546	57	76	4
p546	133	200	4
p546	136	177	4
p546	169	198	4
p546	120	165	4
p546	113	184	4
p546	148	173	4
p546	126	183	4
p546	74	121	4
p546	37	82	4
p546	167	192	4
p546	98	113	4
p546	180	192	4
p546	151	175	4
p546	57	97	4
p546	25	39	4
p546	138	190	4
p546	48	98	4
p546	149	195	4
p546	33	87	4
p546	47	111	4
p546	145	173	4
p546	81	127	4
p546	19	109	4
p546	51	78	4
p546	40	68	4
p546	141	161	4
p546	44	82	4
p546	161	179	4
p546	115	183	4
p546	23	65	4
p546	29	67	4
p546	170	189	4
p546	76	102	4
p546	76	117	4
p546	68	107	4
p546	153	187	4
p546	47	102	4
p546	27	89	4
p546	145	164	4
p546	25	75	4
p546	30	55	4
p546	126	147	4
p546	21	64	4
p546	16	107	4
p546	151	185	4
p546	36	72	4
p546	26	116	4
p546	159	173	4
p546	21	47	4
p546	52	98	4
p546	118	141	4
p546	144	165	4
p546	156	190	4
p546	23	98	4
p546	79	181	4
p546	58	79	4
p546	150	194	4
p546	71	125	4
p546	163	183	4
p546	34	101	4
p546	16	68	4
p546	80	114	4
p546	32	117	4
p546	124	177	4
p546	29	117	4
p546	72	173	4
p546	32	76	4
p546	18	100	4
p546	78	178	4
p546	41	64	4
p546	45	82	4
p546	24	49	4
p546	16	112	4
p546	50	81	4
p546	20	102	4
p546	66	103	4
p546	37	58	4
p546	38	100	4
p546	156	182	4
p546	29	50	4
p546	156	194	4
p546	33	97	4
p546	141	165	4
p546	37	115	4
p546	61	110	4
p546	50	113	4
p546	50	94	4
p546	117	193	4
p546	35	106	4
p546	51	68	4
p546	111	133	4
p546	77	89	4
p546	141	183	4
p546	24	78	4
p546	124	180	4
p546	74	167	4
p546	79	99	4
p546	73	103	4
p546	71	121	4
p546	75	178	4
p546	131	164	4
p546	82	120	4
p546	85	114	4
p546	138	153	4
p546	141	162	4
p546	137	184	4
p546	57	105	4
p546	125	191	4
p546	79	200	4
p546	124	166	4
p546	29	96	4
p546	23	69	4
p546	117	132	4
p546	62	74	4
p546	82	183	4
p546	66	112	4
p546	73	175	4
p546	21	65	4
p546	138	192	4
p546	23	66	4
p546	67	120	4
p546	57	170	4
p546	110	172	4
p546	46	100	4
p546	126	178	4
p546	73	124	4
p546	71	114	4
p546	36	111	4
p546	109	167	4
p546	77	93	4
p546	43	67	4
p546	49	81	4
p546	26	101	4
p546	123	140	4
p546	163	191	4
p546	131	168	4
p546	49	63	4
p546	40	71	4
p546	30	79	4
p546	25	40	4
p546	134	171	4
p546	141	189	4
p546	68	86	4
p546	26	77	4
p546	41	95	4
p546	128	156	4
p546	56	86	4
p546	19	39	4
p546	112	148	4
p546	128	165	4
p546	109	172	4
p546	30	68	4
p546	25	121	4
p546	146	188	4
p546	71	94	4
p546	35	114	4
p546	144	191	4
p546	59	97	4
p546	151	173	4
p546	165	177	4
p546	68	200	4
p546	22	126	4
p546	158	186	4
p546	18	116	4
p546	18	109	4
p546	71	126	4
p546	131	182	4
p546	36	107	4
p546	20	46	4
p546	182	200	4
p546	75	95	4
p546	126	156	4
p546	23	85	4
p546	19	101	4
p546	33	80	4
p546	33	53	4
p546	82	182	4
p546	136	179	4
p546	55	77	4
p546	50	170	4
p546	43	62	4
p546	15	75	4
p546	131	158	4
p546	116	164	4
p546	72	121	4
p546	124	136	4
p546	125	151	4
p546	94	111	4
p546	22	85	4
p546	153	195	4
p546	84	171	4
p546	64	77	4
p546	16	62	4
p546	36	82	4
p546	30	110	4
p546	50	171	4
p546	32	83	4
p546	81	102	4
p546	31	95	4
p546	54	84	4
p546	16	201	4
p546	40	109	4
p546	133	153	4
p546	38	102	4
p546	37	102	4
p546	51	80	4
p546	131	194	4
p546	159	189	4
p546	35	47	4
p546	39	93	4
p546	30	78	4
p546	130	153	4
p546	29	43	4
p546	35	54	4
p546	124	161	4
p546	153	167	4
p546	33	49	4
p546	54	74	4
p546	79	187	4
p546	154	168	4
p546	140	188	4
p546	83	103	4
p546	129	154	4
p546	71	95	4
p546	155	195	4
p546	57	100	4
p546	130	180	4
p546	35	95	4
p546	146	178	4
p546	141	191	4
p546	49	96	4
p546	15	103	4
p546	136	185	4
p546	80	116	4
p546	40	65	4
p546	39	62	4
p546	155	168	4
p546	113	187	4
p546	54	88	4
p546	130	189	4
p546	25	103	4
p546	38	98	4
p546	123	184	4
p546	139	185	4
p546	125	178	4
p546	151	188	4
p546	57	114	4
p546	78	115	4
p546	29	80	4
p546	130	179	4
p546	23	37	4
p546	30	49	4
p546	21	74	4
p546	133	147	4
p546	155	186	4
p546	59	98	4
p546	33	109	4
p546	50	101	4
p546	131	145	4
p546	111	177	4
p546	25	92	4
p546	149	169	4
p546	17	82	4
p546	78	189	4
p546	39	64	4
p546	22	48	4
p546	25	89	4
p546	25	42	4
p546	142	187	4
p546	106	118	4
p546	160	179	4
p546	30	102	4
p546	132	195	4
p546	101	201	4
p546	116	181	4
p546	154	178	4
p546	37	71	4
p546	56	88	4
p546	47	97	4
p546	52	67	4
p546	179	192	4
p546	38	110	4
p546	140	195	4
p546	128	163	4
p546	22	43	4
p546	73	90	4
p546	50	169	4
p546	35	112	3
p546	26	117	3
p546	124	185	3
p546	142	182	3
p546	152	169	3
p546	77	104	3
p546	31	110	3
p546	27	54	3
p546	29	84	3
p546	33	91	3
p546	111	186	3
p546	73	122	3
p546	143	170	3
p546	44	100	3
p546	56	74	3
p546	157	197	3
p546	55	81	3
p546	124	139	3
p546	129	156	3
p546	141	157	3
p546	121	192	3
p546	30	95	3
p546	91	108	3
p546	56	113	3
p546	33	105	3
p546	22	51	3
p546	83	182	3
p546	36	76	3
p546	27	115	3
p546	133	168	3
p546	43	63	3
p546	77	100	3
p546	138	179	3
p546	130	188	3
p546	33	82	3
p546	26	198	3
p546	22	110	3
p546	122	181	3
p546	150	175	3
p546	126	190	3
p546	143	180	3
p546	36	53	3
p546	125	200	3
p546	63	103	3
p546	22	52	3
p546	134	169	3
p546	49	70	3
p546	70	173	3
p546	124	188	3
p546	22	37	3
p546	127	151	3
p546	151	164	3
p546	101	120	3
p546	154	192	3
p546	54	73	3
p546	46	105	3
p546	52	79	3
p546	23	52	3
p546	68	121	3
p546	166	180	3
p546	118	184	3
p546	139	195	3
p546	59	74	3
p546	30	48	3
p546	82	166	3
p546	89	117	3
p546	184	196	3
p546	140	168	3
p546	20	72	3
p546	74	129	3
p546	23	44	3
p546	117	139	3
p546	106	119	3
p546	16	67	3
p546	36	94	3
p546	77	97	3
p546	80	165	3
p546	15	91	3
p546	21	125	3
p546	75	111	3
p546	45	94	3
p546	67	106	3
p546	126	192	3
p546	118	193	3
p546	54	71	3
p546	48	75	3
p546	31	84	3
p546	30	91	3
p546	92	123	3
p546	79	130	3
p546	148	191	3
p546	117	146	3
p546	151	182	3
p546	48	71	3
p546	76	130	3
p546	25	43	3
p546	144	192	3
p546	18	46	3
p546	34	92	3
p546	141	184	3
p546	20	197	3
p546	97	123	3
p546	102	116	3
p546	23	91	3
p546	73	116	3
p546	38	97	3
p546	156	179	3
p546	36	103	3
p546	140	194	3
p546	122	166	3
p546	20	199	3
p546	145	187	3
p546	44	75	3
p546	33	133	3
p546	17	48	3
p546	30	44	3
p546	32	100	3
p546	76	95	3
p546	38	95	3
p546	113	134	3
p546	34	82	3
p546	24	106	3
p546	82	189	3
p546	142	181	3
p546	25	82	3
p546	78	132	3
p546	69	133	3
p546	137	154	3
p546	133	197	3
p546	144	156	3
p546	55	86	3
p546	20	35	3
p546	36	113	3
p546	161	195	3
p546	49	80	3
p546	105	125	3
p546	22	97	3
p546	19	102	3
p546	72	116	3
p546	149	174	3
p546	63	106	3
p546	82	125	3
p546	49	62	3
p546	135	184	3
p546	26	106	3
p546	115	181	3
p546	128	189	3
p546	39	113	3
p546	35	48	3
p546	42	87	3
p546	113	180	3
p546	138	171	3
p546	79	104	3
p546	56	91	3
p546	107	120	3
p546	35	67	3
p546	19	63	3
p546	126	182	3
p546	79	194	3
p546	118	187	3
p546	125	192	3
p546	29	74	3
p546	146	171	3
p546	125	146	3
p546	112	149	3
p546	57	123	3
p546	161	182	3
p546	148	181	3
p546	47	66	3
p546	73	174	3
p546	38	91	3
p546	152	172	3
p546	68	88	3
p546	55	101	3
p546	56	84	3
p546	158	187	3
p546	114	133	3
p546	172	200	3
p546	43	102	3
p546	66	98	3
p546	55	82	3
p546	39	99	3
p546	167	200	3
p546	87	115	3
p546	41	115	3
p546	148	190	3
p546	68	119	3
p546	30	115	3
p546	28	116	3
p546	22	68	3
p546	42	82	3
p546	33	112	3
p546	78	99	3
p546	158	176	3
p546	137	166	3
p546	24	103	3
p546	32	89	3
p546	35	92	3
p546	124	145	3
p546	30	83	3
p546	39	92	3
p546	151	190	3
p546	121	141	3
p546	169	184	3
p546	80	104	3
p546	62	106	3
p546	24	43	3
p546	125	182	3
p546	116	166	3
p546	15	74	3
p546	160	186	3
p546	117	129	3
p546	39	74	3
p546	57	103	3
p546	74	110	3
p546	43	72	3
p546	107	124	3
p546	63	75	3
p546	19	117	3
p546	154	199	3
p546	23	99	3
p546	150	179	3
p546	25	41	3
p546	81	110	3
p546	164	192	3
p546	42	107	3
p546	163	180	3
p546	26	87	3
p546	139	178	3
p546	164	193	3
p546	20	98	3
p546	43	122	3
p546	111	129	3
p546	42	64	3
p546	20	75	3
p546	148	177	3
p546	30	118	3
p546	151	168	3
p546	118	149	3
p546	16	70	3
p546	49	98	3
p546	133	170	3
p546	123	149	3
p546	23	56	3
p546	21	104	3
p546	113	149	3
p546	42	96	3
p546	146	180	3
p546	82	178	3
p546	141	169	3
p546	39	89	3
p546	145	170	3
p546	38	103	3
p546	42	121	3
p546	119	163	3
p546	26	201	3
p546	47	200	3
p546	62	81	3
p546	144	182	3
p546	148	163	3
p546	114	150	3
p546	32	93	3
p546	134	176	3
p546	56	76	3
p546	19	110	3
p546	75	187	3
p546	124	146	3
p546	127	194	3
p546	139	193	3
p546	15	111	3
p546	132	178	3
p546	131	186	3
p546	82	114	3
p546	163	184	3
p546	155	185	3
p546	55	115	3
p546	26	75	3
p546	82	201	3
p546	140	182	3
p546	40	73	3
p546	160	190	3
p546	155	194	3
p546	177	189	3
p546	102	120	3
p546	78	109	3
p546	41	70	3
p546	181	194	3
p546	82	128	3
p546	130	181	3
p546	150	193	3
p546	81	106	3
p546	66	125	3
p546	41	109	3
p546	39	96	3
p546	26	54	3
p546	148	189	3
p546	60	97	3
p546	119	164	3
p546	74	94	3
p546	25	70	3
p546	125	184	3
p546	109	201	3
p546	124	165	3
p546	106	173	3
p546	179	196	3
p546	21	108	3
p546	65	114	3
p546	42	100	3
p546	107	177	3
p546	89	200	3
p546	63	78	3
p546	66	115	3
p546	21	165	3
p546	169	192	3
p546	36	101	3
p546	48	89	3
p546	117	201	3
p546	90	108	3
p546	39	114	3
p546	40	123	3
p546	21	119	3
p546	82	105	3
p546	88	106	3
p546	151	191	3
p546	61	99	3
p546	39	133	3
p546	80	195	3
p546	18	77	3
p546	154	180	3
p546	92	109	3
p546	121	161	3
p546	67	101	3
p546	123	178	3
p546	55	84	3
p546	123	192	3
p546	159	179	3
p546	53	78	3
p546	116	141	3
p546	119	182	3
p546	108	173	3
p546	165	190	3
p546	29	119	3
p546	94	133	3
p546	57	111	3
p546	26	121	3
p546	41	66	3
p546	22	99	3
p546	24	40	3
p546	157	173	3
p546	42	99	3
p546	41	105	3
p546	163	188	3
p546	71	176	3
p546	39	108	3
p546	40	85	3
p546	123	164	3
p546	118	180	3
p546	34	117	3
p546	131	176	3
p546	145	194	3
p546	38	79	3
p546	151	176	3
p546	164	186	3
p546	155	175	3
p546	44	94	3
p546	152	167	3
p546	119	142	3
p546	21	97	3
p546	28	118	3
p546	115	147	3
p546	69	96	3
p546	121	151	3
p546	39	87	3
p546	132	168	3
p546	55	73	3
p546	159	180	3
p546	53	75	3
p546	114	177	3
p546	34	61	3
p546	20	118	3
p546	42	78	3
p546	21	171	3
p546	115	165	3
p546	117	165	3
p546	141	181	3
p546	85	129	3
p546	177	190	3
p546	144	167	3
p546	31	105	3
p546	158	189	3
p546	18	108	3
p546	140	173	3
p546	46	99	3
p546	128	182	3
p546	161	193	3
p546	29	78	3
p546	36	68	3
p546	148	165	3
p546	41	78	3
p546	29	98	3
p546	179	197	3
p546	21	54	3
p546	37	67	3
p546	20	96	3
p546	66	101	3
p546	35	90	3
p546	115	140	3
p546	108	122	3
p546	149	172	3
p546	161	191	3
p546	55	167	3
p546	125	152	3
p546	19	128	3
p546	15	72	3
p546	141	178	3
p546	72	171	3
p546	112	134	3
p546	144	162	3
p546	50	92	3
p546	41	92	3
p546	59	80	3
p546	117	136	3
p546	73	93	3
p546	50	69	3
p546	66	123	3
p546	72	120	3
p546	137	157	3
p546	41	99	3
p546	32	96	3
p546	26	60	3
p546	22	84	3
p546	65	88	3
p546	21	118	3
p546	38	85	3
p546	142	179	3
p546	180	193	3
p546	158	185	3
p546	36	140	3
p546	29	111	3
p546	70	109	3
p546	50	128	3
p546	79	116	3
p546	67	109	3
p546	162	196	3
p546	20	41	3
p546	75	121	3
p546	116	149	3
p546	76	180	3
p546	119	190	3
p546	156	187	3
p546	55	71	3
p546	16	199	3
p546	40	69	3
p546	108	200	3
p546	33	100	3
p546	33	183	3
p546	56	111	3
p546	30	96	3
p546	125	189	3
p546	60	85	3
p546	131	152	3
p546	153	194	3
p546	126	194	3
p546	77	118	3
p546	99	114	3
p546	150	168	3
p546	95	113	3
p546	33	68	3
p546	126	187	3
p546	73	115	3
p546	141	192	3
p546	144	198	3
p546	51	88	3
p546	136	182	3
p546	37	152	3
p546	33	123	3
p546	88	109	3
p546	28	79	3
p546	65	93	2
p546	86	102	2
p546	134	196	2
p546	63	199	2
p546	59	111	2
p546	141	182	2
p546	45	67	2
p546	28	96	2
p546	116	190	2
p546	68	93	2
p546	144	166	2
p546	49	88	2
p546	138	186	2
p546	47	88	2
p546	151	196	2
p546	23	109	2
p546	32	195	2
p546	74	114	2
p546	23	51	2
p546	94	117	2
p546	147	167	2
p546	164	194	2
p546	177	200	2
p546	42	105	2
p546	146	173	2
p546	36	105	2
p546	140	180	2
p546	17	87	2
p546	58	150	2
p546	25	56	2
p546	22	80	2
p546	134	155	2
p546	86	111	2
p546	62	97	2
p546	69	94	2
p546	46	103	2
p546	59	102	2
p546	54	114	2
p546	161	194	2
p546	151	170	2
p546	126	160	2
p546	155	169	2
p546	36	91	2
p546	56	106	2
p546	54	150	2
p546	40	133	2
p546	24	100	2
p546	29	99	2
p546	70	105	2
p546	112	187	2
p546	128	140	2
p546	164	181	2
p546	27	56	2
p546	41	86	2
p546	29	90	2
p546	69	126	2
p546	37	57	2
p546	23	45	2
p546	33	46	2
p546	37	149	2
p546	105	170	2
p546	53	65	2
p546	46	59	2
p546	25	54	2
[truncated: 2,064 more rows]
