# Supplementary material for: Identifying proximal RNA interactions from cDNA-encoded crosslinks with ShapeJumper
Source: PLoS Comput Biol. 2021 Dec 14;17(12):e1009632. doi: 10.1371/journal.pcbi.1009632 (PMC8670686; doi:10.1371/journal.pcbi.1009632)
Supplement: S1 Data — (ZIP) [file pcbi.1009632.s006.zip › ShapeJumper_DATA/Raw_Deletions/Mbox/TBIA-Mbox-Replicate2_Merged_NoCircDels_MaxInsertLimit10_NoAmbig_DelSiteExactMatch_deletions.txt]

Total Reads Aligned:1399846	Total Deletions:6167.0
mbox	37	132	220
mbox	37	135	161
mbox	47	132	109
mbox	78	119	88
mbox	174	195	76
mbox	43	133	64
mbox	38	136	60
mbox	41	132	56
mbox	78	120	56
mbox	174	189	55
mbox	36	48	54
mbox	36	134	52
mbox	44	132	50
mbox	78	95	42
mbox	176	194	41
mbox	79	120	40
mbox	175	197	40
mbox	39	132	40
mbox	43	119	39
mbox	37	137	38
mbox	44	133	36
mbox	37	49	35
mbox	41	135	34
mbox	174	194	33
mbox	45	132	31
mbox	35	47	31
mbox	175	195	30
mbox	173	193	30
mbox	85	119	29
mbox	38	134	28
mbox	34	132	27
mbox	24	203	26
mbox	42	136	26
mbox	37	131	26
mbox	37	138	26
mbox	42	133	24
mbox	37	142	24
mbox	171	197	23
mbox	43	132	23
mbox	43	136	20
mbox	35	135	20
mbox	47	135	20
mbox	170	189	20
mbox	37	119	20
mbox	44	135	20
mbox	173	194	19
mbox	34	135	18
mbox	30	48	18
mbox	36	49	18
mbox	176	198	18
mbox	39	135	18
mbox	86	119	18
mbox	40	134	17
mbox	176	193	17
mbox	172	198	17
mbox	82	119	17
mbox	77	116	17
mbox	174	201	16
mbox	37	51	16
mbox	36	142	16
mbox	45	119	16
mbox	84	120	16
mbox	37	121	16
mbox	86	116	15
mbox	171	194	15
mbox	58	134	15
mbox	45	133	14
mbox	172	193	14
mbox	171	188	14
mbox	28	156	14
mbox	36	131	14
mbox	36	120	14
mbox	47	119	14
mbox	174	192	14
mbox	78	121	14
mbox	36	51	14
mbox	77	119	14
mbox	177	194	14
mbox	173	192	13
mbox	172	194	13
mbox	35	133	13
mbox	161	173	13
mbox	42	137	13
mbox	48	135	13
mbox	57	135	12
mbox	81	119	12
mbox	35	134	12
mbox	173	198	12
mbox	55	67	12
mbox	86	120	12
mbox	83	119	12
mbox	75	117	12
mbox	174	200	12
mbox	32	132	12
mbox	171	198	12
mbox	30	133	12
mbox	45	137	11
mbox	169	189	11
mbox	37	122	11
mbox	28	47	11
mbox	42	132	11
mbox	35	119	11
mbox	45	134	11
mbox	36	136	10
mbox	59	77	10
mbox	43	134	10
mbox	37	52	10
mbox	38	120	10
mbox	41	137	10
mbox	47	138	10
mbox	31	137	10
mbox	37	125	10
mbox	31	132	10
mbox	174	203	10
mbox	43	137	10
mbox	138	150	10
mbox	31	48	10
mbox	38	137	9
mbox	31	47	9
mbox	75	119	9
mbox	39	142	9
mbox	55	119	9
mbox	59	135	9
mbox	58	135	9
mbox	175	192	9
mbox	25	48	9
mbox	39	137	9
mbox	49	119	9
mbox	69	166	9
mbox	170	197	9
mbox	77	120	9
mbox	138	152	9
mbox	121	133	9
mbox	76	117	9
mbox	33	203	9
mbox	52	119	8
mbox	33	48	8
mbox	37	129	8
mbox	41	119	8
mbox	55	118	8
mbox	78	123	8
mbox	175	196	8
mbox	59	134	8
mbox	57	133	8
mbox	76	125	8
mbox	35	48	8
mbox	58	133	8
mbox	170	193	8
mbox	28	135	8
mbox	76	122	8
mbox	80	120	8
mbox	42	138	7
mbox	47	131	7
mbox	28	132	7
mbox	138	158	7
mbox	176	197	7
mbox	36	124	7
mbox	170	195	7
mbox	44	136	7
mbox	84	118	7
mbox	76	120	7
mbox	74	117	7
mbox	54	118	7
mbox	74	120	7
mbox	82	125	7
mbox	36	139	7
mbox	38	139	7
mbox	31	49	7
mbox	39	51	7
mbox	29	134	7
mbox	55	135	7
mbox	59	133	7
mbox	169	196	7
mbox	38	123	7
mbox	52	121	7
mbox	30	51	6
mbox	176	202	6
mbox	80	124	6
mbox	79	125	6
mbox	36	141	6
mbox	45	120	6
mbox	80	121	6
mbox	153	166	6
mbox	39	143	6
mbox	37	140	6
mbox	44	131	6
mbox	48	133	6
mbox	78	116	6
mbox	28	46	6
mbox	31	133	6
mbox	26	156	6
mbox	86	115	6
mbox	34	47	6
mbox	55	132	6
mbox	37	143	6
mbox	176	200	6
mbox	55	131	6
mbox	55	85	6
mbox	39	52	6
mbox	41	138	6
mbox	46	131	6
mbox	28	153	6
mbox	71	120	6
mbox	35	118	6
mbox	37	124	6
mbox	26	160	6
mbox	35	128	6
mbox	47	137	6
mbox	124	136	6
mbox	175	189	5
mbox	27	156	5
mbox	26	40	5
mbox	81	98	5
mbox	48	132	5
mbox	181	194	5
mbox	36	123	5
mbox	40	131	5
mbox	82	122	5
mbox	77	118	5
mbox	33	136	5
mbox	36	130	5
mbox	57	134	5
mbox	85	122	5
mbox	52	65	5
mbox	55	121	5
mbox	35	120	5
mbox	160	181	5
mbox	78	91	5
mbox	26	48	5
mbox	81	122	5
mbox	34	50	5
mbox	47	203	5
mbox	75	95	5
mbox	79	96	5
mbox	33	51	5
mbox	24	51	5
mbox	69	167	5
mbox	59	104	5
mbox	90	116	5
mbox	39	138	5
mbox	44	137	5
mbox	83	122	5
mbox	37	145	5
mbox	46	134	5
mbox	140	156	5
mbox	78	124	5
mbox	24	73	5
mbox	52	67	5
mbox	89	116	5
mbox	177	195	5
mbox	23	203	5
mbox	177	198	5
mbox	28	158	5
mbox	31	136	5
mbox	27	157	5
mbox	87	121	5
mbox	75	93	5
mbox	56	132	5
mbox	28	49	5
mbox	38	122	5
mbox	39	140	5
mbox	59	95	5
mbox	137	203	5
mbox	75	121	4
mbox	175	193	4
mbox	33	134	4
mbox	32	119	4
mbox	75	124	4
mbox	59	158	4
mbox	38	141	4
mbox	76	119	4
mbox	75	115	4
mbox	42	119	4
mbox	27	42	4
mbox	24	157	4
mbox	32	47	4
mbox	169	195	4
mbox	23	158	4
mbox	174	187	4
mbox	40	142	4
mbox	175	201	4
mbox	21	47	4
mbox	26	159	4
mbox	183	198	4
mbox	121	135	4
mbox	80	122	4
mbox	34	119	4
mbox	40	120	4
mbox	40	139	4
mbox	30	131	4
mbox	20	203	4
mbox	59	81	4
mbox	59	166	4
mbox	175	191	4
mbox	29	45	4
mbox	46	130	4
mbox	59	84	4
mbox	136	203	4
mbox	34	125	4
mbox	35	140	4
mbox	69	85	4
mbox	186	203	4
mbox	51	134	4
mbox	52	85	4
mbox	53	122	4
mbox	44	124	4
mbox	34	138	4
mbox	86	121	4
mbox	40	136	4
mbox	83	97	4
mbox	36	203	4
mbox	83	118	4
mbox	78	96	4
mbox	53	132	4
mbox	29	50	4
mbox	44	138	4
mbox	99	166	4
mbox	138	157	4
mbox	83	125	4
mbox	37	144	4
mbox	30	136	4
mbox	34	203	4
mbox	30	132	4
mbox	42	118	4
mbox	55	137	4
mbox	40	137	4
mbox	175	202	4
mbox	29	41	4
mbox	138	153	4
mbox	86	134	4
mbox	49	124	3
mbox	29	160	3
mbox	32	139	3
mbox	23	155	3
mbox	158	172	3
mbox	172	192	3
mbox	55	87	3
mbox	89	120	3
mbox	143	203	3
mbox	23	156	3
mbox	19	169	3
mbox	28	41	3
mbox	160	177	3
mbox	37	109	3
mbox	26	52	3
mbox	29	132	3
mbox	57	157	3
mbox	33	130	3
mbox	137	152	3
mbox	20	202	3
mbox	28	155	3
mbox	70	120	3
mbox	32	134	3
mbox	24	50	3
mbox	77	95	3
mbox	141	155	3
mbox	171	202	3
mbox	179	195	3
mbox	24	132	3
mbox	86	123	3
mbox	31	138	3
mbox	78	112	3
mbox	43	130	3
mbox	173	200	3
mbox	29	136	3
mbox	86	114	3
mbox	145	166	3
mbox	76	115	3
mbox	53	134	3
mbox	35	141	3
mbox	31	119	3
mbox	165	189	3
mbox	30	52	3
mbox	77	117	3
mbox	78	109	3
mbox	41	118	3
mbox	114	203	3
mbox	60	203	3
mbox	22	48	3
mbox	21	67	3
mbox	81	125	3
mbox	77	126	3
mbox	39	123	3
mbox	69	135	3
mbox	78	127	3
mbox	172	199	3
mbox	28	138	3
mbox	75	96	3
mbox	32	122	3
mbox	36	111	3
mbox	87	116	3
mbox	51	117	3
mbox	171	191	3
mbox	78	113	3
mbox	32	140	3
mbox	36	118	3
mbox	48	134	3
mbox	121	134	3
mbox	37	150	3
mbox	28	152	3
mbox	45	140	3
mbox	51	99	3
mbox	145	158	3
mbox	87	115	3
mbox	51	120	3
mbox	41	140	3
mbox	24	119	3
mbox	169	183	3
mbox	125	138	3
mbox	82	115	3
mbox	176	199	3
mbox	55	124	3
mbox	151	194	3
mbox	171	199	3
mbox	37	54	3
mbox	25	161	3
mbox	175	190	3
mbox	22	50	3
mbox	76	126	3
mbox	26	47	3
mbox	168	194	3
mbox	74	203	3
mbox	50	120	3
mbox	96	158	3
mbox	36	126	3
mbox	36	128	3
mbox	26	132	3
mbox	87	114	3
mbox	33	131	3
mbox	73	120	3
mbox	53	119	3
mbox	33	142	3
mbox	39	119	3
mbox	55	70	3
mbox	52	118	3
mbox	49	86	3
mbox	29	119	3
mbox	41	93	3
mbox	119	135	3
mbox	78	114	3
mbox	32	129	3
mbox	29	47	3
mbox	67	166	3
mbox	59	129	3
mbox	34	118	3
mbox	48	203	3
mbox	122	136	3
mbox	169	192	3
mbox	55	90	3
mbox	21	51	3
mbox	57	140	3
mbox	79	121	3
mbox	45	129	3
mbox	132	197	3
mbox	20	169	3
mbox	29	133	3
mbox	76	118	3
mbox	45	138	3
mbox	23	202	3
mbox	143	158	3
mbox	26	133	3
mbox	81	112	2
mbox	168	195	2
mbox	51	136	2
mbox	78	129	2
mbox	99	169	2
mbox	79	116	2
mbox	60	133	2
mbox	44	121	2
mbox	34	109	2
mbox	54	66	2
mbox	170	201	2
mbox	177	193	2
mbox	100	115	2
mbox	137	156	2
mbox	76	123	2
mbox	77	123	2
mbox	78	115	2
mbox	136	155	2
mbox	153	180	2
mbox	41	124	2
mbox	37	98	2
mbox	30	137	2
mbox	20	74	2
mbox	169	190	2
mbox	87	99	2
mbox	29	137	2
mbox	50	98	2
mbox	140	158	2
mbox	101	135	2
mbox	30	135	2
mbox	186	204	2
mbox	54	134	2
mbox	56	122	2
mbox	77	109	2
mbox	161	178	2
mbox	69	203	2
mbox	51	86	2
mbox	50	66	2
mbox	23	123	2
mbox	79	153	2
mbox	75	92	2
mbox	131	203	2
mbox	21	158	2
mbox	90	121	2
mbox	110	134	2
mbox	137	151	2
mbox	26	161	2
mbox	41	142	2
mbox	50	134	2
mbox	158	195	2
mbox	139	154	2
mbox	49	135	2
mbox	117	143	2
mbox	47	85	2
mbox	105	121	2
mbox	37	147	2
mbox	29	49	2
mbox	74	122	2
mbox	49	113	2
mbox	44	58	2
mbox	51	68	2
mbox	167	193	2
mbox	69	107	2
mbox	54	131	2
mbox	135	156	2
mbox	83	113	2
mbox	52	90	2
mbox	142	157	2
mbox	23	73	2
mbox	62	160	2
mbox	116	157	2
mbox	78	126	2
mbox	36	53	2
mbox	176	203	2
mbox	59	126	2
mbox	19	165	2
mbox	44	122	2
mbox	39	145	2
mbox	38	50	2
mbox	55	89	2
mbox	82	118	2
mbox	42	139	2
mbox	116	132	2
mbox	75	118	2
mbox	29	126	2
mbox	59	85	2
mbox	160	172	2
mbox	23	49	2
mbox	156	172	2
mbox	166	183	2
mbox	24	47	2
mbox	37	128	2
mbox	59	131	2
mbox	48	120	2
mbox	53	112	2
mbox	38	118	2
mbox	79	114	2
mbox	102	168	2
mbox	47	121	2
mbox	146	159	2
mbox	21	49	2
mbox	173	186	2
mbox	121	145	2
mbox	56	134	2
mbox	20	32	2
mbox	28	51	2
mbox	47	127	2
mbox	155	172	2
mbox	99	114	2
mbox	89	114	2
mbox	158	203	2
mbox	45	136	2
mbox	37	101	2
mbox	26	155	2
mbox	69	81	2
mbox	170	196	2
mbox	77	94	2
mbox	159	176	2
mbox	43	140	2
mbox	37	55	2
mbox	140	155	2
mbox	172	203	2
mbox	50	118	2
mbox	36	54	2
mbox	54	123	2
mbox	27	50	2
mbox	78	180	2
mbox	99	121	2
mbox	81	111	2
mbox	168	196	2
mbox	17	166	2
mbox	24	204	2
mbox	91	115	2
mbox	37	57	2
mbox	57	120	2
mbox	102	124	2
mbox	59	157	2
mbox	58	119	2
mbox	67	157	2
mbox	78	166	2
mbox	43	55	2
mbox	28	161	2
mbox	59	203	2
mbox	81	121	2
mbox	69	130	2
mbox	93	113	2
mbox	59	130	2
mbox	33	118	2
mbox	167	196	2
mbox	27	201	2
mbox	24	55	2
mbox	47	202	2
mbox	53	133	2
mbox	38	60	2
mbox	85	100	2
mbox	75	94	2
mbox	173	185	2
mbox	100	167	2
mbox	133	145	2
mbox	29	153	2
mbox	71	121	2
mbox	54	127	2
mbox	131	155	2
mbox	49	133	2
mbox	44	128	2
mbox	24	137	2
mbox	86	124	2
mbox	69	112	2
mbox	43	120	2
mbox	32	153	2
mbox	71	203	2
mbox	35	108	2
mbox	27	163	2
mbox	25	37	2
mbox	83	115	2
mbox	80	105	2
mbox	85	111	2
mbox	77	93	2
mbox	177	199	2
mbox	145	161	2
mbox	59	107	2
mbox	50	119	2
mbox	97	136	2
mbox	51	127	2
mbox	79	113	2
mbox	116	166	2
mbox	30	46	2
mbox	39	58	2
mbox	79	132	2
mbox	80	127	2
mbox	21	169	2
mbox	130	198	2
mbox	37	118	2
mbox	145	157	2
mbox	77	133	2
mbox	136	150	2
mbox	46	120	2
mbox	175	203	2
mbox	37	111	2
mbox	145	164	2
mbox	49	115	2
mbox	27	134	2
mbox	122	138	2
mbox	56	117	2
mbox	19	170	2
mbox	58	129	2
mbox	20	166	2
mbox	69	84	2
mbox	29	143	2
mbox	39	131	2
mbox	57	128	2
mbox	58	95	2
mbox	102	120	2
mbox	140	152	2
mbox	83	132	2
mbox	92	125	2
mbox	110	133	2
mbox	41	131	2
mbox	155	203	2
mbox	29	202	2
mbox	67	85	2
mbox	24	112	2
mbox	98	157	2
mbox	86	98	2
mbox	129	152	2
mbox	16	174	2
mbox	89	112	2
mbox	176	192	2
mbox	25	109	2
mbox	167	194	2
mbox	135	153	2
mbox	32	202	2
mbox	164	195	2
mbox	25	159	2
mbox	46	142	2
mbox	49	111	2
mbox	98	166	2
mbox	24	202	2
mbox	54	121	2
mbox	54	91	2
mbox	55	77	2
mbox	40	130	2
mbox	82	98	2
mbox	51	131	2
mbox	30	54	2
mbox	85	112	2
mbox	29	73	2
mbox	170	186	2
mbox	137	204	2
mbox	144	158	2
mbox	56	159	2
mbox	28	131	2
mbox	55	122	2
mbox	43	126	2
mbox	54	80	2
mbox	76	95	2
mbox	102	115	2
mbox	86	113	2
mbox	150	165	2
mbox	28	72	2
mbox	189	203	2
mbox	41	144	2
mbox	60	158	2
mbox	53	125	2
mbox	38	117	2
mbox	167	198	2
mbox	54	130	2
mbox	56	118	2
mbox	40	144	2
mbox	36	127	2
mbox	41	121	2
mbox	135	157	2
mbox	39	203	2
mbox	24	49	2
mbox	169	187	2
mbox	62	152	2
mbox	56	79	2
mbox	63	82	1
mbox	52	89	1
mbox	24	159	1
mbox	44	139	1
mbox	33	49	1
mbox	168	188	1
mbox	49	85	1
mbox	102	121	1
mbox	139	192	1
mbox	29	151	1
mbox	88	134	1
mbox	50	112	1
mbox	35	204	1
mbox	76	159	1
mbox	59	141	1
mbox	48	114	1
mbox	53	118	1
mbox	60	115	1
mbox	28	54	1
mbox	59	127	1
mbox	132	144	1
mbox	56	125	1
mbox	30	201	1
mbox	27	48	1
mbox	82	132	1
mbox	184	197	1
mbox	70	109	1
mbox	77	114	1
mbox	157	180	1
mbox	28	90	1
mbox	33	102	1
mbox	27	151	1
mbox	45	125	1
mbox	99	158	1
mbox	133	161	1
mbox	61	76	1
mbox	16	70	1
mbox	30	158	1
mbox	77	168	1
mbox	75	89	1
mbox	65	90	1
mbox	52	64	1
mbox	20	67	1
mbox	99	119	1
mbox	55	145	1
mbox	41	92	1
mbox	26	90	1
mbox	54	93	1
mbox	34	90	1
mbox	185	202	1
mbox	116	131	1
mbox	88	127	1
mbox	58	110	1
mbox	78	136	1
mbox	98	203	1
mbox	21	172	1
mbox	166	191	1
mbox	49	117	1
mbox	61	108	1
mbox	19	102	1
mbox	28	159	1
mbox	100	153	1
mbox	101	169	1
mbox	72	117	1
mbox	38	160	1
mbox	19	155	1
mbox	128	152	1
mbox	23	59	1
mbox	27	107	1
mbox	32	130	1
mbox	57	168	1
mbox	33	127	1
mbox	40	66	1
mbox	31	52	1
mbox	52	125	1
mbox	34	100	1
mbox	40	141	1
mbox	31	102	1
mbox	35	110	1
mbox	39	54	1
mbox	31	144	1
mbox	148	161	1
mbox	38	105	1
mbox	58	155	1
mbox	43	99	1
mbox	59	82	1
mbox	115	127	1
mbox	136	204	1
mbox	107	129	1
mbox	81	144	1
mbox	75	133	1
mbox	35	71	1
mbox	17	153	1
mbox	83	117	1
mbox	77	91	1
mbox	25	158	1
mbox	89	203	1
mbox	143	204	1
mbox	19	45	1
mbox	21	165	1
mbox	104	119	1
mbox	80	144	1
mbox	69	119	1
mbox	59	109	1
mbox	22	170	1
mbox	50	117	1
mbox	72	124	1
mbox	150	194	1
mbox	24	153	1
mbox	26	200	1
mbox	63	96	1
mbox	150	176	1
mbox	38	73	1
mbox	31	61	1
mbox	20	106	1
mbox	69	96	1
mbox	39	125	1
mbox	113	156	1
mbox	102	171	1
mbox	57	116	1
mbox	121	160	1
mbox	108	170	1
mbox	32	176	1
mbox	58	130	1
mbox	34	122	1
mbox	22	156	1
mbox	157	171	1
mbox	67	91	1
mbox	43	143	1
mbox	122	144	1
mbox	44	85	1
mbox	29	113	1
mbox	132	203	1
mbox	168	181	1
mbox	37	161	1
mbox	117	150	1
mbox	96	115	1
mbox	59	160	1
mbox	58	88	1
mbox	177	200	1
mbox	187	200	1
mbox	146	167	1
mbox	48	138	1
mbox	55	179	1
mbox	21	75	1
mbox	42	143	1
mbox	31	79	1
mbox	167	180	1
mbox	69	157	1
mbox	65	118	1
mbox	56	133	1
mbox	61	203	1
mbox	24	65	1
mbox	20	47	1
mbox	51	118	1
mbox	78	133	1
mbox	104	132	1
mbox	143	166	1
mbox	166	184	1
mbox	74	115	1
mbox	132	156	1
mbox	163	194	1
mbox	94	160	1
mbox	55	69	1
mbox	57	107	1
mbox	91	157	1
mbox	161	203	1
mbox	43	113	1
mbox	40	127	1
mbox	178	202	1
mbox	54	136	1
mbox	37	163	1
mbox	127	151	1
mbox	31	125	1
mbox	18	156	1
mbox	90	158	1
mbox	50	76	1
mbox	17	55	1
mbox	99	115	1
mbox	102	116	1
mbox	51	203	1
mbox	102	130	1
mbox	85	104	1
mbox	89	152	1
mbox	55	101	1
mbox	58	167	1
mbox	15	194	1
mbox	18	165	1
mbox	91	125	1
mbox	51	111	1
mbox	46	136	1
mbox	23	80	1
mbox	89	115	1
mbox	69	114	1
mbox	55	129	1
mbox	47	129	1
mbox	77	127	1
mbox	52	122	1
mbox	24	150	1
mbox	28	89	1
mbox	31	143	1
mbox	33	123	1
mbox	82	95	1
mbox	132	157	1
mbox	79	110	1
mbox	49	74	1
mbox	56	119	1
mbox	61	121	1
mbox	27	202	1
mbox	72	96	1
mbox	55	75	1
mbox	43	157	1
mbox	37	102	1
mbox	24	124	1
mbox	31	148	1
mbox	51	93	1
mbox	70	161	1
mbox	26	154	1
mbox	99	136	1
mbox	67	140	1
mbox	58	74	1
mbox	75	129	1
mbox	35	67	1
mbox	57	80	1
mbox	37	95	1
mbox	44	90	1
mbox	77	98	1
mbox	121	140	1
mbox	102	157	1
mbox	81	194	1
mbox	94	203	1
mbox	70	152	1
mbox	179	202	1
mbox	59	167	1
mbox	41	74	1
mbox	87	124	1
mbox	67	119	1
mbox	86	167	1
mbox	32	48	1
mbox	47	75	1
mbox	21	86	1
mbox	88	135	1
mbox	92	127	1
mbox	90	114	1
mbox	150	198	1
mbox	77	149	1
mbox	48	115	1
mbox	53	117	1
mbox	60	116	1
mbox	28	55	1
mbox	74	116	1
mbox	49	67	1
mbox	68	150	1
mbox	152	193	1
mbox	50	62	1
mbox	33	101	1
mbox	47	204	1
mbox	23	127	1
mbox	177	189	1
mbox	18	51	1
mbox	67	87	1
mbox	37	104	1
mbox	21	54	1
mbox	103	143	1
mbox	42	55	1
mbox	128	203	1
mbox	25	131	1
mbox	48	83	1
mbox	60	84	1
mbox	81	158	1
mbox	89	109	1
mbox	17	167	1
mbox	100	116	1
mbox	24	89	1
mbox	43	66	1
mbox	59	116	1
mbox	20	43	1
mbox	99	111	1
mbox	66	120	1
mbox	125	144	1
mbox	25	90	1
mbox	20	157	1
mbox	67	101	1
mbox	154	203	1
mbox	166	188	1
mbox	115	144	1
mbox	23	137	1
mbox	102	166	1
mbox	116	171	1
mbox	77	135	1
mbox	53	71	1
mbox	43	125	1
mbox	19	204	1
mbox	124	142	1
mbox	49	145	1
mbox	53	180	1
mbox	49	77	1
mbox	153	203	1
mbox	46	122	1
mbox	36	204	1
mbox	28	119	1
mbox	135	155	1
mbox	49	131	1
mbox	122	135	1
mbox	26	41	1
mbox	24	121	1
mbox	151	170	1
mbox	160	199	1
mbox	37	190	1
mbox	43	98	1
mbox	17	53	1
mbox	25	116	1
mbox	45	110	1
mbox	81	97	1
mbox	47	140	1
mbox	126	155	1
mbox	83	116	1
mbox	104	166	1
mbox	20	132	1
mbox	15	182	1
mbox	59	108	1
mbox	133	153	1
mbox	43	89	1
mbox	50	122	1
mbox	70	124	1
mbox	52	102	1
mbox	49	163	1
mbox	17	103	1
mbox	23	51	1
mbox	26	201	1
mbox	175	187	1
mbox	54	201	1
mbox	20	107	1
mbox	153	188	1
mbox	39	124	1
mbox	140	182	1
mbox	24	54	1
mbox	165	196	1
mbox	51	89	1
mbox	78	98	1
mbox	38	97	1
mbox	143	157	1
mbox	159	175	1
mbox	54	158	1
mbox	78	176	1
mbox	138	173	1
mbox	35	95	1
mbox	56	76	1
mbox	29	112	1
mbox	121	136	1
mbox	108	130	1
mbox	50	90	1
mbox	158	179	1
mbox	101	116	1
mbox	60	182	1
mbox	86	109	1
mbox	53	159	1
mbox	51	96	1
mbox	59	163	1
mbox	145	159	1
mbox	38	86	1
mbox	25	52	1
mbox	23	77	1
mbox	28	92	1
mbox	146	164	1
mbox	62	164	1
mbox	32	52	1
mbox	21	74	1
mbox	23	157	1
mbox	52	109	1
mbox	141	159	1
mbox	32	70	1
mbox	116	153	1
mbox	85	171	1
mbox	71	126	1
mbox	51	121	1
mbox	59	136	1
mbox	19	58	1
mbox	26	166	1
mbox	67	104	1
mbox	54	126	1
mbox	56	98	1
mbox	75	109	1
mbox	35	127	1
mbox	20	55	1
mbox	31	129	1
mbox	69	152	1
mbox	174	186	1
mbox	26	137	1
mbox	73	177	1
mbox	35	130	1
mbox	21	124	1
mbox	28	124	1
mbox	67	83	1
mbox	56	180	1
mbox	152	172	1
mbox	22	66	1
mbox	27	118	1
mbox	83	98	1
mbox	77	107	1
mbox	112	202	1
mbox	57	139	1
mbox	137	160	1
mbox	98	159	1
mbox	30	113	1
mbox	54	160	1
mbox	59	168	1
mbox	138	159	1
mbox	34	128	1
mbox	20	178	1
mbox	52	176	1
mbox	95	185	1
mbox	28	165	1
mbox	56	141	1
mbox	57	156	1
mbox	58	107	1
mbox	78	141	1
mbox	53	98	1
mbox	46	137	1
mbox	125	148	1
mbox	16	41	1
mbox	23	83	1
mbox	59	99	1
mbox	153	174	1
mbox	37	62	1
mbox	44	59	1
mbox	75	114	1
mbox	72	122	1
mbox	70	121	1
mbox	98	169	1
mbox	20	62	1
mbox	27	155	1
mbox	56	112	1
mbox	21	117	1
mbox	35	139	1
mbox	40	103	1
mbox	55	74	1
mbox	135	159	1
mbox	68	83	1
mbox	45	114	1
mbox	20	119	1
mbox	35	145	1
mbox	54	155	1
mbox	60	167	1
mbox	75	128	1
mbox	165	184	1
mbox	76	88	1
mbox	40	203	1
mbox	29	140	1
mbox	81	118	1
mbox	58	82	1
mbox	39	73	1
mbox	67	118	1
mbox	27	45	1
mbox	90	115	1
mbox	55	106	1
mbox	33	61	1
mbox	30	154	1
mbox	116	158	1
mbox	88	114	1
mbox	51	124	1
mbox	73	125	1
mbox	76	164	1
mbox	18	155	1
mbox	59	113	1
mbox	39	112	1
mbox	35	98	1
mbox	47	125	1
mbox	115	204	1
mbox	38	143	1
mbox	151	167	1
mbox	78	102	1
mbox	60	108	1
mbox	155	204	1
mbox	45	123	1
mbox	84	170	1
mbox	40	128	1
mbox	164	200	1
mbox	55	88	1
mbox	35	91	1
mbox	43	138	1
mbox	37	87	1
mbox	22	79	1
mbox	96	166	1
mbox	28	179	1
mbox	151	188	1
mbox	168	186	1
mbox	61	83	1
mbox	33	147	1
mbox	28	88	1
mbox	84	100	1
mbox	89	108	1
mbox	49	98	1
mbox	34	88	1
mbox	57	151	1
mbox	59	119	1
mbox	23	44	1
mbox	93	127	1
mbox	59	180	1
mbox	78	134	1
mbox	19	54	1
mbox	27	137	1
mbox	79	127	1
mbox	69	124	1
mbox	120	155	1
mbox	28	129	1
mbox	76	175	1
mbox	35	123	1
mbox	42	70	1
mbox	77	134	1
mbox	53	70	1
mbox	40	124	1
mbox	115	152	1
mbox	40	143	1
mbox	75	158	1
mbox	55	81	1
mbox	68	133	1
mbox	114	199	1
mbox	21	46	1
mbox	121	189	1
mbox	65	81	1
mbox	173	199	1
mbox	42	63	1
mbox	169	188	1
mbox	47	143	1
mbox	19	72	1
mbox	126	198	1
mbox	52	80	1
mbox	30	92	1
mbox	101	122	1
mbox	105	202	1
mbox	21	163	1
mbox	28	70	1
mbox	47	65	1
mbox	22	168	1
mbox	19	97	1
mbox	18	203	1
mbox	167	185	1
mbox	50	123	1
mbox	35	112	1
mbox	63	177	1
mbox	23	50	1
mbox	180	192	1
mbox	68	104	1
mbox	32	155	1
mbox	24	135	1
mbox	186	199	1
mbox	73	134	1
mbox	35	151	1
mbox	55	78	1
mbox	165	195	1
mbox	50	141	1
mbox	161	176	1
mbox	73	119	1
mbox	51	88	1
mbox	50	64	1
mbox	137	169	1
mbox	38	110	1
mbox	155	195	1
mbox	164	187	1
mbox	27	149	1
mbox	48	66	1
mbox	139	151	1
mbox	31	118	1
mbox	67	93	1
mbox	75	140	1
mbox	74	164	1
mbox	54	77	1
mbox	49	140	1
mbox	43	129	1
mbox	21	48	1
mbox	168	183	1
mbox	57	129	1
mbox	101	115	1
mbox	24	152	1
mbox	159	180	1
mbox	58	94	1
mbox	78	152	1
mbox	39	77	1
mbox	52	137	1
mbox	19	36	1
mbox	106	136	1
mbox	32	53	1
mbox	154	168	1
mbox	37	152	1
mbox	128	168	1
mbox	44	96	1
mbox	109	155	1
mbox	170	185	1
mbox	84	157	1
mbox	78	131	1
mbox	150	169	1
mbox	119	143	1
mbox	23	101	1
mbox	28	52	1
mbox	26	167	1
mbox	99	167	1
mbox	15	167	1
mbox	55	138	1
mbox	19	50	1
mbox	125	174	1
mbox	58	128	1
mbox	77	129	1
mbox	58	139	1
mbox	40	121	1
mbox	118	143	1
mbox	34	111	1
mbox	26	125	1
mbox	183	201	1
mbox	55	92	1
mbox	54	68	1
mbox	42	98	1
mbox	151	176	1
mbox	130	153	1
mbox	98	156	1
mbox	22	49	1
mbox	20	65	1
mbox	99	117	1
mbox	168	200	1
mbox	34	129	1
mbox	23	69	1
mbox	97	122	1
mbox	102	114	1
mbox	100	174	1
mbox	76	98	1
mbox	126	195	1
mbox	85	118	1
mbox	178	194	1
mbox	81	124	1
mbox	58	104	1
mbox	48	111	1
mbox	76	198	1
mbox	52	135	1
mbox	33	128	1
mbox	89	113	1
mbox	59	98	1
mbox	132	165	1
mbox	115	143	1
mbox	52	124	1
mbox	143	160	1
mbox	45	58	1
mbox	91	132	1
mbox	30	78	1
mbox	60	127	1
mbox	33	121	1
mbox	21	199	1
mbox	124	139	1
mbox	53	113	1
mbox	59	75	1
mbox	55	152	1
mbox	21	116	1
mbox	15	48	1
mbox	28	198	1
mbox	130	144	1
mbox	34	202	1
mbox	30	121	1
mbox	79	137	1
mbox	124	162	1
mbox	72	142	1
mbox	125	179	1
mbox	26	79	1
mbox	75	131	1
mbox	54	86	1
mbox	141	162	1
mbox	17	155	1
mbox	37	93	1
mbox	142	155	1
mbox	79	124	1
mbox	104	171	1
mbox	51	102	1
mbox	52	142	1
mbox	34	179	1
mbox	21	167	1
mbox	49	104	1
mbox	34	70	1
mbox	32	50	1
mbox	167	189	1
mbox	23	54	1
mbox	116	159	1
mbox	69	160	1
mbox	59	142	1
mbox	19	192	1
mbox	28	57	1
mbox	54	120	1
mbox	59	112	1
mbox	49	65	1
mbox	56	120	1
mbox	36	121	1
mbox	140	179	1
mbox	83	161	1
mbox	77	111	1
mbox	152	195	1
mbox	103	144	1
mbox	161	204	1
mbox	151	166	1
mbox	65	166	1
mbox	56	144	1
mbox	60	109	1
mbox	33	107	1
mbox	84	171	1
mbox	79	159	1
mbox	39	104	1
mbox	120	180	1
mbox	18	49	1
mbox	25	46	1
mbox	69	168	1
mbox	24	76	1
mbox	80	96	1
mbox	89	136	1
mbox	65	95	1
mbox	168	187	1
mbox	46	202	1
mbox	43	95	1
mbox	179	197	1
mbox	39	65	1
mbox	61	82	1
mbox	25	55	1
mbox	102	127	1
mbox	82	116	1
mbox	146	161	1
mbox	61	159	1
mbox	21	77	1
mbox	118	172	1
mbox	43	68	1
mbox	71	125	1
mbox	163	189	1
mbox	48	116	1
mbox	78	135	1
mbox	150	173	1
mbox	19	57	1
mbox	16	55	1
mbox	20	159	1
mbox	99	163	1
mbox	64	101	1
mbox	79	126	1
mbox	56	103	1
mbox	19	107	1
mbox	57	127	1
mbox	19	156	1
mbox	78	110	1
mbox	33	124	1
mbox	118	131	1
mbox	74	100	1
mbox	39	89	1
mbox	61	114	1
mbox	31	99	1
mbox	28	121	1
mbox	55	80	1
mbox	35	83	1
mbox	44	74	1
mbox	103	134	1
mbox	24	123	1
mbox	53	94	1
mbox	38	148	1
mbox	42	60	1
mbox	24	166	1
mbox	102	119	1
mbox	164	181	1
mbox	48	84	1
mbox	78	167	1
mbox	141	197	1
mbox	16	87	1
mbox	126	153	1
mbox	114	157	1
mbox	51	201	1
mbox	76	94	1
mbox	61	136	1
mbox	56	71	1
mbox	50	97	1
mbox	135	204	1
mbox	178	190	1
mbox	27	76	1
mbox	33	156	1
mbox	140	161	1
mbox	182	194	1
mbox	90	117	1
mbox	89	167	1
mbox	32	73	1
mbox	51	66	1
mbox	158	204	1
mbox	33	117	1
mbox	136	157	1
mbox	104	153	1
mbox	79	108	1
mbox	151	198	1
mbox	58	204	1
mbox	73	133	1
mbox	35	150	1
mbox	41	122	1
mbox	26	96	1
mbox	70	85	1
mbox	77	106	1
mbox	50	146	1
mbox	176	191	1
mbox	161	183	1
mbox	50	65	1
mbox	18	68	1
mbox	85	135	1
mbox	87	168	1
mbox	180	197	1
mbox	49	93	1
mbox	48	67	1
mbox	98	119	1
mbox	89	131	1
mbox	50	88	1
mbox	138	196	1
mbox	52	88	1
mbox	98	138	1
mbox	79	131	1
mbox	39	76	1
mbox	21	155	1
mbox	104	121	1
mbox	19	203	1
mbox	37	74	1
mbox	118	134	1
mbox	50	115	1
mbox	53	100	1
mbox	52	111	1
mbox	141	157	1
mbox	51	123	1
mbox	69	102	1
mbox	54	124	1
mbox	59	124	1
mbox	27	49	1
mbox	171	200	1
mbox	32	138	1
mbox	61	77	1
mbox	46	117	1
mbox	23	175	1
mbox	107	144	1
mbox	55	95	1
mbox	155	174	1
mbox	21	40	1
mbox	77	169	1
mbox	47	59	1
mbox	142	166	1
mbox	30	79	1
mbox	99	116	1
mbox	81	106	1
mbox	57	141	1
mbox	82	112	1
mbox	54	92	1
mbox	152	181	1
mbox	82	167	1
mbox	50	106	1
mbox	76	149	1
mbox	57	146	1
mbox	42	88	1
mbox	25	150	1
mbox	24	138	1
mbox	20	41	1
mbox	18	168	1
mbox	110	140	1
mbox	34	185	1
mbox	124	149	1
mbox	94	120	1
mbox	69	127	1
mbox	49	118	1
mbox	153	172	1
mbox	61	109	1
mbox	37	60	1
mbox	41	148	1
mbox	50	125	1
mbox	38	163	1
mbox	18	131	1
mbox	51	73	1
mbox	43	123	1
mbox	69	104	1
mbox	34	103	1
mbox	56	114	1
mbox	19	124	1
mbox	23	164	1
mbox	39	55	1
mbox	16	175	1
mbox	24	127	1
mbox	130	145	1
mbox	39	129	1
mbox	166	192	1
mbox	114	165	1
mbox	34	153	1
mbox	69	95	1
mbox	76	90	1
mbox	141	161	1
mbox	47	95	1
mbox	83	114	1
mbox	29	138	1
mbox	89	134	1
mbox	77	92	1
mbox	44	143	1
mbox	116	137	1
mbox	65	155	1
mbox	25	77	1
mbox	23	74	1
mbox	28	67	1
mbox	15	180	1
mbox	89	121	1
mbox	182	198	1
mbox	69	133	1
mbox	90	113	1
mbox	56	157	1
mbox	143	168	1
mbox	20	39	1
mbox	55	159	1
mbox	54	203	1
mbox	51	126	1
mbox	45	143	1
mbox	133	155	1
mbox	72	152	1
mbox	59	115	1
mbox	49	64	1
mbox	24	52	1
mbox	57	117	1
mbox	42	125	1
mbox	123	145	1
mbox	24	102	1
mbox	133	150	1
mbox	157	176	1
mbox	70	167	1
mbox	20	112	1
mbox	147	176	1
mbox	49	89	1
mbox	43	59	1
mbox	41	111	1
mbox	23	170	1
mbox	31	117	1
mbox	57	94	1
mbox	152	171	1
mbox	37	85	1
mbox	80	97	1
mbox	160	203	1
mbox	70	158	1
mbox	62	77	1
mbox	46	203	1
mbox	179	196	1
mbox	81	109	1
mbox	79	135	1
mbox	25	54	1
mbox	177	201	1
mbox	82	117	1
mbox	187	201	1
mbox	76	104	1
mbox	100	119	1
mbox	69	158	1
mbox	61	204	1
mbox	37	155	1
mbox	23	46	1
mbox	109	158	1
mbox	92	203	1
mbox	139	160	1
mbox	72	167	1
mbox	49	121	1
mbox	132	155	1
mbox	19	106	1
mbox	24	163	1
mbox	99	155	1
mbox	67	159	1
mbox	169	201	1
mbox	74	101	1
mbox	46	121	1
mbox	31	98	1
mbox	28	122	1
mbox	107	156	1
mbox	67	81	1
mbox	159	197	1
mbox	57	71	1
mbox	148	165	1
mbox	71	131	1
mbox	34	204	1
mbox	42	61	1
mbox	25	137	1
mbox	142	170	1
mbox	53	138	1
mbox	59	86	1
mbox	34	81	1
mbox	37	71	1
mbox	102	133	1
mbox	69	151	1
mbox	58	166	1
mbox	178	191	1
mbox	166	189	1
mbox	87	203	1
mbox	58	85	1
mbox	52	132	1
mbox	19	49	1
mbox	20	135	1
mbox	87	133	1
mbox	72	174	1
mbox	48	159	1
mbox	34	72	1
mbox	23	131	1
mbox	68	167	1
mbox	143	167	1
mbox	42	79	1
mbox	180	194	1
mbox	68	106	1
mbox	117	160	1
mbox	69	108	1
mbox	23	152	1
mbox	95	159	1
mbox	165	193	1
mbox	19	173	1
mbox	148	172	1
mbox	32	188	1
mbox	30	122	1
mbox	81	95	1
mbox	54	157	1
mbox	49	169	1
mbox	73	173	1
mbox	48	76	1
mbox	19	157	1
mbox	82	103	1
mbox	75	142	1
mbox	74	154	1
mbox	54	75	1
mbox	57	81	1
mbox	115	170	1
mbox	135	203	1
