# Supplementary material for: Identifying proximal RNA interactions from cDNA-encoded crosslinks with ShapeJumper
Source: PLoS Comput Biol. 2021 Dec 14;17(12):e1009632. doi: 10.1371/journal.pcbi.1009632 (PMC8670686; doi:10.1371/journal.pcbi.1009632)
Supplement: S1 Data — (ZIP) [file pcbi.1009632.s006.zip › ShapeJumper_DATA/Raw_Deletions/Mbox/TBIA-Mbox-Replicate1__Merged_NoCircDels_MaxInsertLimit10_NoAmbig_DelSiteExactMatch_deletions.txt]

Total Reads Aligned:302616	Total Deletions:2546.0
mbox	37	132	93
mbox	37	135	52
mbox	78	119	45
mbox	174	195	45
mbox	174	189	43
mbox	47	132	40
mbox	36	48	40
mbox	174	194	39
mbox	176	194	35
mbox	175	195	29
mbox	78	120	27
mbox	79	120	25
mbox	175	197	23
mbox	44	132	23
mbox	43	119	21
mbox	78	95	20
mbox	36	134	19
mbox	41	132	19
mbox	43	133	19
mbox	45	132	18
mbox	38	136	18
mbox	39	132	18
mbox	85	119	17
mbox	58	134	17
mbox	37	49	16
mbox	176	193	16
mbox	43	132	16
mbox	37	137	15
mbox	41	135	15
mbox	36	49	14
mbox	86	119	14
mbox	38	134	12
mbox	35	47	12
mbox	37	131	12
mbox	77	116	11
mbox	138	150	11
mbox	30	48	11
mbox	34	132	10
mbox	37	51	10
mbox	84	120	10
mbox	171	198	10
mbox	36	131	10
mbox	43	136	9
mbox	37	121	9
mbox	42	133	9
mbox	45	133	9
mbox	35	48	9
mbox	44	135	9
mbox	170	189	9
mbox	36	120	9
mbox	173	198	9
mbox	138	152	9
mbox	41	137	9
mbox	78	121	8
mbox	34	135	8
mbox	35	133	8
mbox	175	196	8
mbox	28	156	8
mbox	44	133	8
mbox	81	119	8
mbox	37	142	7
mbox	78	123	7
mbox	176	200	7
mbox	37	52	7
mbox	173	194	7
mbox	172	198	7
mbox	176	197	7
mbox	75	117	7
mbox	47	119	7
mbox	35	120	6
mbox	32	132	6
mbox	44	136	6
mbox	176	198	6
mbox	52	67	6
mbox	45	137	6
mbox	171	197	6
mbox	28	47	6
mbox	39	51	6
mbox	82	119	6
mbox	55	135	5
mbox	175	192	5
mbox	47	135	5
mbox	172	193	5
mbox	78	96	5
mbox	83	119	5
mbox	77	95	5
mbox	158	172	5
mbox	170	195	5
mbox	55	119	5
mbox	74	120	5
mbox	55	131	5
mbox	86	116	5
mbox	35	119	5
mbox	35	135	5
mbox	177	194	5
mbox	58	135	5
mbox	42	136	5
mbox	26	156	4
mbox	176	202	4
mbox	171	188	4
mbox	170	193	4
mbox	133	152	4
mbox	140	152	4
mbox	42	138	4
mbox	36	51	4
mbox	188	202	4
mbox	27	156	4
mbox	173	193	4
mbox	75	116	4
mbox	42	132	4
mbox	49	119	4
mbox	47	131	4
mbox	37	124	4
mbox	82	125	4
mbox	172	194	4
mbox	174	201	4
mbox	170	196	4
mbox	57	133	4
mbox	38	122	4
mbox	38	139	4
mbox	174	192	4
mbox	174	200	4
mbox	77	120	4
mbox	31	132	4
mbox	37	138	4
mbox	25	48	4
mbox	86	120	4
mbox	36	142	4
mbox	86	112	4
mbox	35	134	4
mbox	37	119	4
mbox	52	89	3
mbox	81	112	3
mbox	44	131	3
mbox	75	121	3
mbox	59	119	3
mbox	70	85	3
mbox	36	136	3
mbox	41	138	3
mbox	81	121	3
mbox	75	118	3
mbox	137	155	3
mbox	173	192	3
mbox	173	200	3
mbox	71	120	3
mbox	59	85	3
mbox	59	133	3
mbox	89	119	3
mbox	81	122	3
mbox	86	114	3
mbox	75	119	3
mbox	47	121	3
mbox	77	123	3
mbox	44	137	3
mbox	43	137	3
mbox	138	157	3
mbox	24	51	3
mbox	34	50	3
mbox	26	48	3
mbox	43	134	3
mbox	45	119	3
mbox	83	117	3
mbox	76	122	3
mbox	28	49	3
mbox	75	95	3
mbox	30	52	3
mbox	39	137	3
mbox	24	203	3
mbox	83	122	3
mbox	52	85	3
mbox	124	136	3
mbox	78	109	3
mbox	38	120	3
mbox	79	96	3
mbox	78	133	3
mbox	153	166	3
mbox	170	197	3
mbox	21	167	3
mbox	175	190	3
mbox	78	124	3
mbox	39	135	3
mbox	40	134	3
mbox	59	81	3
mbox	77	119	3
mbox	30	133	3
mbox	34	138	3
mbox	39	140	3
mbox	55	67	3
mbox	174	187	3
mbox	41	121	3
mbox	161	173	3
mbox	121	133	3
mbox	37	122	3
mbox	31	133	2
mbox	76	117	2
mbox	74	203	2
mbox	96	158	2
mbox	33	203	2
mbox	36	126	2
mbox	42	139	2
mbox	29	159	2
mbox	50	65	2
mbox	27	48	2
mbox	77	114	2
mbox	32	120	2
mbox	44	121	2
mbox	36	101	2
mbox	79	124	2
mbox	20	166	2
mbox	158	170	2
mbox	86	115	2
mbox	49	85	2
mbox	55	132	2
mbox	44	138	2
mbox	175	193	2
mbox	78	112	2
mbox	39	57	2
mbox	145	157	2
mbox	170	201	2
mbox	75	89	2
mbox	84	122	2
mbox	175	201	2
mbox	73	95	2
mbox	21	47	2
mbox	78	91	2
mbox	169	189	2
mbox	80	124	2
mbox	162	179	2
mbox	33	131	2
mbox	38	137	2
mbox	28	135	2
mbox	31	47	2
mbox	47	85	2
mbox	26	155	2
mbox	52	95	2
mbox	28	150	2
mbox	78	107	2
mbox	28	159	2
mbox	43	129	2
mbox	21	48	2
mbox	38	126	2
mbox	55	118	2
mbox	59	131	2
mbox	55	87	2
mbox	85	125	2
mbox	167	182	2
mbox	167	197	2
mbox	177	198	2
mbox	45	143	2
mbox	29	45	2
mbox	99	167	2
mbox	181	194	2
mbox	28	158	2
mbox	35	118	2
mbox	87	120	2
mbox	126	138	2
mbox	145	158	2
mbox	56	134	2
mbox	102	114	2
mbox	34	203	2
mbox	39	129	2
mbox	145	176	2
mbox	70	86	2
mbox	28	51	2
mbox	81	124	2
mbox	57	85	2
mbox	31	129	2
mbox	87	121	2
mbox	31	137	2
mbox	50	122	2
mbox	43	120	2
mbox	43	141	2
mbox	80	121	2
mbox	34	52	2
mbox	56	133	2
mbox	51	118	2
mbox	92	114	2
mbox	22	171	2
mbox	34	47	2
mbox	54	134	2
mbox	35	139	2
mbox	84	118	2
mbox	89	114	2
mbox	52	92	2
mbox	40	137	2
mbox	76	120	2
mbox	29	56	2
mbox	28	41	2
mbox	21	51	2
mbox	48	203	2
mbox	55	125	2
mbox	62	77	2
mbox	59	107	2
mbox	59	134	2
mbox	78	116	2
mbox	45	136	2
mbox	50	119	2
mbox	70	150	2
mbox	39	143	2
mbox	138	158	2
mbox	69	98	2
mbox	54	120	2
mbox	161	180	2
mbox	59	112	2
mbox	38	130	2
mbox	69	150	2
mbox	79	121	2
mbox	49	121	2
mbox	51	111	2
mbox	55	122	2
mbox	48	135	2
mbox	84	117	2
mbox	74	122	2
mbox	163	186	2
mbox	96	167	2
mbox	34	104	2
mbox	140	155	2
mbox	54	131	2
mbox	42	137	2
mbox	80	127	2
mbox	36	130	2
mbox	86	121	2
mbox	78	135	2
mbox	46	131	2
mbox	33	139	2
mbox	186	202	2
mbox	45	120	2
mbox	137	156	2
mbox	79	126	2
mbox	85	97	2
mbox	37	118	2
mbox	57	134	2
mbox	42	119	2
mbox	171	202	2
mbox	136	150	2
mbox	43	138	2
mbox	31	49	2
mbox	145	163	2
mbox	52	121	2
mbox	40	59	2
mbox	139	152	2
mbox	26	47	2
mbox	102	119	2
mbox	23	202	2
mbox	28	137	2
mbox	78	134	2
mbox	81	95	2
mbox	76	125	2
mbox	50	62	2
mbox	177	189	2
mbox	169	195	2
mbox	137	154	2
mbox	21	162	2
mbox	27	50	2
mbox	44	139	1
mbox	59	157	1
mbox	24	41	1
mbox	182	194	1
mbox	58	92	1
mbox	90	117	1
mbox	49	131	1
mbox	35	115	1
mbox	30	51	1
mbox	87	125	1
mbox	144	165	1
mbox	81	166	1
mbox	36	118	1
mbox	33	94	1
mbox	73	119	1
mbox	57	119	1
mbox	179	195	1
mbox	165	202	1
mbox	26	182	1
mbox	106	169	1
mbox	51	136	1
mbox	112	128	1
mbox	49	165	1
mbox	53	95	1
mbox	41	122	1
mbox	24	121	1
mbox	30	117	1
mbox	99	115	1
mbox	47	123	1
mbox	187	201	1
mbox	25	57	1
mbox	176	191	1
mbox	59	127	1
mbox	56	125	1
mbox	24	131	1
mbox	76	93	1
mbox	26	132	1
mbox	127	173	1
mbox	26	49	1
mbox	52	119	1
mbox	82	113	1
mbox	48	67	1
mbox	59	203	1
mbox	67	101	1
mbox	23	173	1
mbox	166	188	1
mbox	131	162	1
mbox	29	52	1
mbox	146	159	1
mbox	69	84	1
mbox	29	137	1
mbox	102	166	1
mbox	141	166	1
mbox	24	73	1
mbox	50	88	1
mbox	38	53	1
mbox	139	158	1
mbox	82	159	1
mbox	77	135	1
mbox	52	161	1
mbox	43	125	1
mbox	33	126	1
mbox	76	166	1
mbox	37	143	1
mbox	87	114	1
mbox	46	122	1
mbox	36	117	1
mbox	52	64	1
mbox	59	130	1
mbox	120	138	1
mbox	115	128	1
mbox	100	115	1
mbox	45	140	1
mbox	83	132	1
mbox	77	107	1
mbox	88	133	1
mbox	58	71	1
mbox	83	95	1
mbox	34	125	1
mbox	56	116	1
mbox	60	203	1
mbox	158	189	1
mbox	54	77	1
mbox	121	140	1
mbox	23	158	1
mbox	170	190	1
mbox	177	199	1
mbox	51	123	1
mbox	73	120	1
mbox	26	159	1
mbox	22	88	1
mbox	116	138	1
mbox	33	142	1
mbox	53	141	1
mbox	164	176	1
mbox	99	166	1
mbox	112	127	1
mbox	83	98	1
mbox	30	87	1
mbox	39	119	1
mbox	29	136	1
mbox	91	113	1
mbox	48	133	1
mbox	58	128	1
mbox	75	158	1
mbox	47	89	1
mbox	37	90	1
mbox	183	198	1
mbox	52	118	1
mbox	50	133	1
mbox	21	172	1
mbox	115	131	1
mbox	28	77	1
mbox	48	66	1
mbox	177	200	1
mbox	15	174	1
mbox	79	125	1
mbox	21	131	1
mbox	77	128	1
mbox	88	103	1
mbox	181	193	1
mbox	35	140	1
mbox	28	44	1
mbox	41	128	1
mbox	15	34	1
mbox	32	119	1
mbox	49	86	1
mbox	23	59	1
mbox	75	94	1
mbox	168	183	1
mbox	121	136	1
mbox	167	198	1
mbox	25	133	1
mbox	153	171	1
mbox	78	115	1
mbox	30	135	1
mbox	65	145	1
mbox	37	106	1
mbox	44	79	1
mbox	27	49	1
mbox	47	124	1
mbox	37	128	1
mbox	48	74	1
mbox	23	51	1
mbox	40	141	1
mbox	34	204	1
mbox	92	113	1
mbox	179	193	1
mbox	60	121	1
mbox	77	162	1
mbox	109	121	1
mbox	70	116	1
mbox	79	114	1
mbox	39	124	1
mbox	160	198	1
mbox	36	124	1
mbox	47	202	1
mbox	24	54	1
mbox	71	121	1
mbox	102	168	1
mbox	68	127	1
mbox	35	141	1
mbox	173	186	1
mbox	119	143	1
mbox	165	196	1
mbox	169	190	1
mbox	137	149	1
mbox	124	157	1
mbox	50	106	1
mbox	27	120	1
mbox	33	49	1
mbox	132	158	1
mbox	51	89	1
mbox	104	157	1
mbox	37	140	1
mbox	48	132	1
mbox	43	107	1
mbox	76	91	1
mbox	39	152	1
mbox	125	163	1
mbox	18	31	1
mbox	50	132	1
mbox	53	134	1
mbox	49	95	1
mbox	90	111	1
mbox	34	150	1
mbox	91	159	1
mbox	20	164	1
mbox	25	158	1
mbox	77	129	1
mbox	53	65	1
mbox	131	155	1
mbox	140	158	1
mbox	57	92	1
mbox	69	140	1
mbox	38	60	1
mbox	21	49	1
mbox	38	94	1
mbox	28	131	1
mbox	52	125	1
mbox	50	90	1
mbox	76	133	1
mbox	52	70	1
mbox	69	119	1
mbox	57	130	1
mbox	35	203	1
mbox	49	133	1
mbox	160	179	1
mbox	60	96	1
mbox	45	134	1
mbox	43	123	1
mbox	33	120	1
mbox	27	157	1
mbox	50	159	1
mbox	136	154	1
mbox	42	98	1
mbox	38	86	1
mbox	180	194	1
mbox	37	129	1
mbox	25	52	1
mbox	41	125	1
mbox	98	122	1
mbox	76	106	1
mbox	22	49	1
mbox	44	128	1
mbox	99	117	1
mbox	32	153	1
mbox	101	159	1
mbox	169	183	1
mbox	53	118	1
mbox	99	172	1
mbox	62	82	1
mbox	125	138	1
mbox	51	128	1
mbox	47	138	1
mbox	32	48	1
mbox	153	189	1
mbox	116	153	1
mbox	36	123	1
mbox	107	161	1
mbox	43	114	1
mbox	78	130	1
mbox	32	145	1
mbox	36	141	1
mbox	31	153	1
mbox	45	138	1
mbox	69	120	1
mbox	54	126	1
mbox	34	119	1
mbox	178	194	1
mbox	97	158	1
mbox	69	95	1
mbox	76	90	1
mbox	17	47	1
mbox	66	117	1
mbox	122	150	1
mbox	47	95	1
mbox	37	92	1
mbox	38	89	1
mbox	46	134	1
mbox	42	122	1
mbox	30	153	1
mbox	144	169	1
mbox	40	131	1
mbox	89	113	1
mbox	87	134	1
mbox	28	85	1
mbox	54	118	1
mbox	82	99	1
mbox	85	155	1
mbox	67	166	1
mbox	68	156	1
mbox	131	152	1
mbox	39	145	1
mbox	49	142	1
mbox	129	163	1
mbox	58	80	1
mbox	44	85	1
mbox	139	178	1
mbox	52	124	1
mbox	26	161	1
mbox	75	92	1
mbox	40	139	1
mbox	28	165	1
mbox	15	166	1
mbox	58	149	1
mbox	86	134	1
mbox	56	198	1
mbox	34	60	1
mbox	124	139	1
mbox	30	131	1
mbox	50	116	1
mbox	56	157	1
mbox	131	203	1
mbox	86	133	1
mbox	143	168	1
mbox	59	75	1
mbox	49	72	1
mbox	23	49	1
mbox	84	103	1
mbox	82	122	1
mbox	187	200	1
mbox	67	122	1
mbox	52	77	1
mbox	58	157	1
mbox	54	203	1
mbox	22	48	1
mbox	69	166	1
mbox	37	77	1
mbox	55	85	1
mbox	39	52	1
mbox	138	159	1
mbox	34	128	1
mbox	83	201	1
mbox	82	114	1
mbox	48	130	1
mbox	58	133	1
mbox	47	84	1
mbox	124	162	1
mbox	21	67	1
mbox	24	49	1
mbox	169	184	1
mbox	137	151	1
mbox	102	131	1
mbox	44	125	1
mbox	143	166	1
mbox	124	141	1
mbox	57	156	1
mbox	157	176	1
mbox	24	204	1
mbox	75	131	1
mbox	41	142	1
mbox	86	127	1
mbox	18	64	1
mbox	28	132	1
mbox	62	126	1
mbox	51	110	1
mbox	59	177	1
mbox	37	93	1
mbox	46	137	1
mbox	83	115	1
mbox	169	192	1
mbox	66	136	1
mbox	147	176	1
mbox	124	147	1
mbox	25	159	1
mbox	15	60	1
mbox	82	98	1
mbox	37	62	1
mbox	55	90	1
mbox	40	127	1
mbox	59	185	1
mbox	63	168	1
mbox	34	179	1
mbox	30	136	1
mbox	84	126	1
mbox	160	172	1
mbox	24	108	1
mbox	57	140	1
mbox	22	155	1
mbox	56	81	1
mbox	32	50	1
mbox	37	54	1
mbox	53	123	1
mbox	82	102	1
mbox	25	111	1
mbox	167	189	1
mbox	56	156	1
mbox	106	133	1
mbox	51	68	1
mbox	39	123	1
mbox	88	115	1
mbox	37	55	1
mbox	51	127	1
mbox	69	167	1
mbox	37	78	1
mbox	85	140	1
mbox	119	138	1
mbox	51	121	1
mbox	42	129	1
mbox	80	120	1
mbox	56	132	1
mbox	26	153	1
mbox	79	113	1
mbox	49	65	1
mbox	24	135	1
mbox	178	196	1
mbox	116	135	1
mbox	104	131	1
mbox	177	195	1
mbox	75	99	1
mbox	100	113	1
mbox	56	171	1
mbox	99	158	1
mbox	152	195	1
mbox	171	194	1
mbox	138	166	1
mbox	116	166	1
mbox	23	204	1
mbox	31	159	1
mbox	57	157	1
mbox	59	120	1
mbox	55	137	1
mbox	51	84	1
mbox	69	81	1
mbox	32	91	1
mbox	16	132	1
mbox	59	158	1
mbox	46	136	1
mbox	83	112	1
mbox	26	138	1
mbox	44	116	1
mbox	89	115	1
mbox	77	94	1
mbox	76	119	1
mbox	20	161	1
mbox	45	91	1
mbox	79	110	1
mbox	41	131	1
mbox	62	158	1
mbox	136	151	1
mbox	57	95	1
mbox	159	176	1
mbox	36	93	1
mbox	39	58	1
mbox	70	120	1
mbox	56	155	1
mbox	77	127	1
mbox	52	122	1
mbox	26	81	1
mbox	20	50	1
mbox	35	128	1
mbox	20	61	1
mbox	61	113	1
mbox	58	165	1
mbox	46	202	1
mbox	176	188	1
mbox	20	169	1
mbox	59	135	1
mbox	81	131	1
mbox	27	45	1
mbox	86	110	1
mbox	29	153	1
mbox	32	106	1
mbox	90	115	1
mbox	22	68	1
mbox	91	163	1
mbox	68	150	1
mbox	74	109	1
mbox	59	73	1
mbox	55	158	1
mbox	82	116	1
mbox	146	161	1
mbox	36	105	1
mbox	175	191	1
mbox	29	41	1
mbox	162	202	1
mbox	24	50	1
mbox	36	54	1
mbox	33	84	1
mbox	107	147	1
mbox	53	138	1
mbox	129	165	1
mbox	138	153	1
mbox	59	95	1
mbox	79	133	1
mbox	47	137	1
mbox	54	123	1
mbox	74	117	1
mbox	58	130	1
mbox	151	175	1
mbox	39	112	1
mbox	91	114	1
mbox	98	159	1
mbox	122	136	1
mbox	169	186	1
mbox	102	133	1
mbox	23	89	1
mbox	67	165	1
mbox	74	125	1
mbox	133	161	1
mbox	55	142	1
mbox	102	115	1
mbox	78	102	1
mbox	25	121	1
mbox	64	137	1
mbox	52	132	1
mbox	26	63	1
mbox	83	113	1
mbox	28	80	1
mbox	161	174	1
mbox	28	72	1
mbox	105	158	1
mbox	89	124	1
mbox	87	133	1
mbox	52	90	1
mbox	50	202	1
mbox	103	117	1
mbox	142	157	1
mbox	25	160	1
mbox	24	202	1
mbox	75	112	1
mbox	52	140	1
mbox	95	109	1
mbox	35	114	1
mbox	23	73	1
mbox	85	204	1
mbox	40	136	1
mbox	168	186	1
mbox	125	165	1
mbox	28	142	1
mbox	32	133	1
mbox	53	125	1
mbox	55	80	1
mbox	49	129	1
mbox	108	157	1
mbox	69	152	1
mbox	37	111	1
mbox	30	132	1
mbox	50	113	1
mbox	82	94	1
mbox	150	198	1
mbox	54	130	1
mbox	28	88	1
mbox	43	200	1
mbox	60	142	1
mbox	36	127	1
mbox	62	168	1
mbox	137	163	1
mbox	175	188	1
mbox	54	204	1
mbox	29	42	1
mbox	19	137	1
mbox	121	152	1
mbox	117	203	1
mbox	59	194	1
mbox	19	163	1
mbox	59	126	1
mbox	32	47	1
mbox	20	44	1
mbox	36	71	1
mbox	130	146	1
mbox	41	129	1
mbox	143	158	1
mbox	45	116	1
mbox	51	117	1
mbox	26	133	1
mbox	150	172	1
mbox	28	52	1
mbox	29	134	1
mbox	166	196	1
mbox	49	92	1
mbox	76	95	1
mbox	166	189	1
mbox	51	82	1
mbox	158	171	1
mbox	75	142	1
mbox	35	53	1
mbox	19	46	1
mbox	35	123	1
mbox	77	204	1
mbox	160	181	1
mbox	44	114	1
mbox	38	50	1
