# Supplementary material for: Identifying proximal RNA interactions from cDNA-encoded crosslinks with ShapeJumper
Source: PLoS Comput Biol. 2021 Dec 14;17(12):e1009632. doi: 10.1371/journal.pcbi.1009632 (PMC8670686; doi:10.1371/journal.pcbi.1009632)
Supplement: S1 Data — (ZIP) [file pcbi.1009632.s006.zip › ShapeJumper_DATA/Raw_Deletions/Mbox/DMSO-Mbox-Replicate2_Merged_NoCircDels_MaxInsertLimit10_NoAmbig_DelSiteExactMatch_deletions.txt]

Total Reads Aligned:2253918	Total Deletions:1840.0
mbox	176	194	51
mbox	174	195	49
mbox	175	195	36
mbox	24	203	36
mbox	78	95	32
mbox	174	194	31
mbox	175	197	30
mbox	173	193	23
mbox	33	203	21
mbox	176	193	19
mbox	138	150	17
mbox	138	152	17
mbox	176	197	15
mbox	175	196	14
mbox	176	198	14
mbox	177	194	14
mbox	172	193	13
mbox	171	194	13
mbox	172	198	12
mbox	35	47	12
mbox	186	203	11
mbox	173	194	11
mbox	24	202	10
mbox	55	67	10
mbox	39	51	10
mbox	171	188	9
mbox	170	195	9
mbox	161	173	9
mbox	34	203	9
mbox	174	201	9
mbox	59	95	9
mbox	169	195	9
mbox	140	152	8
mbox	181	194	8
mbox	171	197	8
mbox	170	193	7
mbox	173	192	7
mbox	37	51	7
mbox	59	75	7
mbox	36	48	7
mbox	174	200	7
mbox	20	203	6
mbox	160	172	6
mbox	47	203	6
mbox	75	95	6
mbox	23	203	6
mbox	48	203	6
mbox	172	194	6
mbox	174	192	6
mbox	173	198	6
mbox	137	204	6
mbox	58	203	5
mbox	69	85	5
mbox	59	77	5
mbox	59	131	5
mbox	51	134	5
mbox	176	200	5
mbox	37	52	5
mbox	35	203	5
mbox	143	203	5
mbox	136	203	5
mbox	54	77	5
mbox	170	197	5
mbox	86	119	5
mbox	75	93	5
mbox	176	203	5
mbox	28	47	5
mbox	187	199	5
mbox	36	203	5
mbox	177	195	5
mbox	74	203	4
mbox	166	188	4
mbox	18	203	4
mbox	59	85	4
mbox	31	47	4
mbox	139	151	4
mbox	28	49	4
mbox	81	98	4
mbox	158	172	4
mbox	22	202	4
mbox	177	199	4
mbox	171	198	4
mbox	158	192	4
mbox	23	202	4
mbox	54	203	4
mbox	153	166	4
mbox	77	93	4
mbox	48	202	4
mbox	56	98	4
mbox	137	203	4
mbox	77	95	4
mbox	137	179	4
mbox	73	133	3
mbox	58	95	3
mbox	188	202	3
mbox	171	200	3
mbox	179	193	3
mbox	102	115	3
mbox	50	106	3
mbox	78	98	3
mbox	146	159	3
mbox	76	141	3
mbox	143	204	3
mbox	61	78	3
mbox	155	203	3
mbox	32	202	3
mbox	52	85	3
mbox	86	203	3
mbox	57	95	3
mbox	99	114	3
mbox	55	69	3
mbox	82	98	3
mbox	177	201	3
mbox	56	112	3
mbox	138	158	3
mbox	36	49	3
mbox	32	47	3
mbox	66	94	3
mbox	34	46	3
mbox	170	196	3
mbox	52	67	3
mbox	34	204	3
mbox	32	98	3
mbox	138	153	3
mbox	58	135	3
mbox	76	95	3
mbox	177	198	3
mbox	189	203	3
mbox	63	203	3
mbox	180	194	3
mbox	54	99	3
mbox	37	132	3
mbox	62	203	3
mbox	174	203	3
mbox	186	204	2
mbox	37	49	2
mbox	168	195	2
mbox	169	203	2
mbox	52	65	2
mbox	78	121	2
mbox	159	203	2
mbox	100	116	2
mbox	43	55	2
mbox	48	204	2
mbox	32	139	2
mbox	86	115	2
mbox	49	85	2
mbox	52	88	2
mbox	91	113	2
mbox	77	135	2
mbox	175	193	2
mbox	145	157	2
mbox	177	193	2
mbox	160	181	2
mbox	83	95	2
mbox	34	125	2
mbox	78	91	2
mbox	51	203	2
mbox	81	97	2
mbox	161	176	2
mbox	47	202	2
mbox	48	66	2
mbox	89	203	2
mbox	153	171	2
mbox	24	47	2
mbox	145	158	2
mbox	37	98	2
mbox	25	51	2
mbox	55	85	2
mbox	29	186	2
mbox	150	169	2
mbox	105	126	2
mbox	159	175	2
mbox	143	157	2
mbox	142	203	2
mbox	55	71	2
mbox	138	159	2
mbox	36	99	2
mbox	77	94	2
mbox	101	116	2
mbox	30	52	2
mbox	32	52	2
mbox	176	202	2
mbox	28	51	2
mbox	69	203	2
mbox	164	195	2
mbox	141	161	2
mbox	52	135	2
mbox	46	134	2
mbox	153	173	2
mbox	78	109	2
mbox	78	96	2
mbox	44	85	2
mbox	33	204	2
mbox	143	160	2
mbox	75	92	2
mbox	19	203	2
mbox	34	60	2
mbox	75	94	2
mbox	60	203	2
mbox	177	200	2
mbox	82	144	2
mbox	59	129	2
mbox	135	153	2
mbox	143	176	2
mbox	24	50	2
mbox	78	203	2
mbox	171	199	2
mbox	135	150	2
mbox	25	37	2
mbox	34	47	2
mbox	161	203	2
mbox	62	77	2
mbox	46	203	2
mbox	76	112	2
mbox	51	71	2
mbox	140	156	2
mbox	158	203	2
mbox	49	135	2
mbox	24	51	2
mbox	78	119	2
mbox	85	140	2
mbox	49	65	2
mbox	87	110	2
mbox	84	110	2
mbox	49	67	2
mbox	144	158	2
mbox	23	204	2
mbox	29	49	2
mbox	40	203	2
mbox	83	112	2
mbox	152	203	2
mbox	20	202	2
mbox	80	96	2
mbox	175	202	2
mbox	120	133	2
mbox	139	152	2
mbox	79	110	2
mbox	148	165	2
mbox	170	189	2
mbox	69	95	2
mbox	91	114	2
mbox	172	200	2
mbox	122	138	2
mbox	43	76	2
mbox	160	203	2
mbox	168	194	2
mbox	94	203	2
mbox	47	67	2
mbox	181	198	2
mbox	136	150	2
mbox	39	59	2
mbox	175	203	2
mbox	81	111	2
mbox	15	88	2
mbox	83	97	2
mbox	25	48	2
mbox	135	157	2
mbox	39	203	2
mbox	69	91	2
mbox	76	202	2
mbox	38	50	2
mbox	74	133	1
mbox	52	89	1
mbox	67	203	1
mbox	57	135	1
mbox	162	203	1
mbox	30	69	1
mbox	175	192	1
mbox	78	113	1
mbox	184	199	1
mbox	18	51	1
mbox	136	149	1
mbox	182	194	1
mbox	58	92	1
mbox	78	150	1
mbox	43	133	1
mbox	37	142	1
mbox	32	73	1
mbox	87	125	1
mbox	153	202	1
mbox	50	81	1
mbox	62	78	1
mbox	33	94	1
mbox	128	203	1
mbox	44	131	1
mbox	58	127	1
mbox	26	148	1
mbox	32	132	1
mbox	77	98	1
mbox	44	68	1
mbox	88	134	1
mbox	61	202	1
mbox	25	197	1
mbox	51	136	1
mbox	56	129	1
mbox	79	96	1
mbox	174	204	1
mbox	173	199	1
mbox	125	174	1
mbox	37	189	1
mbox	27	202	1
mbox	56	94	1
mbox	59	141	1
mbox	37	65	1
mbox	68	141	1
mbox	99	115	1
mbox	47	123	1
mbox	59	195	1
mbox	62	202	1
mbox	118	203	1
mbox	59	127	1
mbox	69	200	1
mbox	87	109	1
mbox	50	65	1
mbox	99	111	1
mbox	30	201	1
mbox	29	160	1
mbox	55	175	1
mbox	152	168	1
mbox	184	197	1
mbox	26	49	1
mbox	57	170	1
mbox	53	132	1
mbox	48	67	1
mbox	59	203	1
mbox	66	144	1
mbox	52	80	1
mbox	132	152	1
mbox	53	80	1
mbox	53	79	1
mbox	50	132	1
mbox	59	189	1
mbox	92	109	1
mbox	70	125	1
mbox	121	142	1
mbox	65	119	1
mbox	86	204	1
mbox	89	131	1
mbox	32	197	1
mbox	61	76	1
mbox	57	128	1
mbox	55	132	1
mbox	108	202	1
mbox	78	112	1
mbox	85	144	1
mbox	15	125	1
mbox	55	94	1
mbox	42	96	1
mbox	83	197	1
mbox	15	86	1
mbox	170	201	1
mbox	75	88	1
mbox	153	203	1
mbox	180	192	1
mbox	47	98	1
mbox	59	130	1
mbox	36	51	1
mbox	86	99	1
mbox	135	155	1
mbox	93	203	1
mbox	21	47	1
mbox	41	92	1
mbox	37	135	1
mbox	47	132	1
mbox	161	184	1
mbox	80	130	1
mbox	50	72	1
mbox	173	200	1
mbox	119	132	1
mbox	43	98	1
mbox	31	96	1
mbox	45	110	1
mbox	52	145	1
mbox	100	115	1
mbox	165	195	1
mbox	33	142	1
mbox	35	105	1
mbox	185	202	1
mbox	53	141	1
mbox	30	142	1
mbox	144	162	1
mbox	161	174	1
mbox	52	87	1
mbox	32	45	1
mbox	50	64	1
mbox	116	131	1
mbox	60	132	1
mbox	78	99	1
mbox	53	72	1
mbox	58	128	1
mbox	48	105	1
mbox	78	136	1
mbox	100	123	1
mbox	139	172	1
mbox	50	94	1
mbox	84	202	1
mbox	30	182	1
mbox	38	60	1
mbox	79	125	1
mbox	69	126	1
mbox	131	163	1
mbox	98	111	1
mbox	21	68	1
mbox	75	189	1
mbox	37	59	1
mbox	43	114	1
mbox	35	94	1
mbox	43	129	1
mbox	28	44	1
mbox	145	166	1
mbox	75	119	1
mbox	53	103	1
mbox	85	100	1
mbox	153	204	1
mbox	50	91	1
mbox	61	77	1
mbox	89	127	1
mbox	78	115	1
mbox	66	136	1
mbox	51	99	1
mbox	78	152	1
mbox	44	79	1
mbox	39	77	1
mbox	72	125	1
mbox	37	128	1
mbox	40	141	1
mbox	71	143	1
mbox	26	201	1
mbox	30	150	1
mbox	52	79	1
mbox	47	59	1
mbox	73	115	1
mbox	47	78	1
mbox	60	121	1
mbox	45	141	1
mbox	19	197	1
mbox	39	54	1
mbox	109	121	1
mbox	60	82	1
mbox	41	93	1
mbox	33	57	1
mbox	71	203	1
mbox	44	96	1
mbox	17	202	1
mbox	124	203	1
mbox	25	97	1
mbox	51	204	1
mbox	53	81	1
mbox	43	99	1
mbox	28	142	1
mbox	29	45	1
mbox	46	136	1
mbox	68	139	1
mbox	62	114	1
mbox	137	149	1
mbox	160	192	1
mbox	70	108	1
mbox	164	187	1
mbox	135	203	1
mbox	55	137	1
mbox	138	203	1
mbox	55	138	1
mbox	53	95	1
mbox	178	195	1
mbox	46	77	1
mbox	102	116	1
mbox	43	107	1
mbox	28	58	1
mbox	48	87	1
mbox	83	117	1
mbox	25	68	1
mbox	98	202	1
mbox	53	202	1
mbox	166	191	1
mbox	77	91	1
mbox	77	129	1
mbox	37	60	1
mbox	67	169	1
mbox	33	96	1
mbox	30	48	1
mbox	25	101	1
mbox	57	92	1
mbox	155	196	1
mbox	78	147	1
mbox	74	204	1
mbox	174	189	1
mbox	19	45	1
mbox	143	163	1
mbox	104	119	1
mbox	87	120	1
mbox	55	179	1
mbox	50	90	1
mbox	74	134	1
mbox	52	70	1
mbox	54	111	1
mbox	51	73	1
mbox	140	158	1
mbox	45	134	1
mbox	54	68	1
mbox	19	202	1
mbox	51	96	1
mbox	44	78	1
mbox	55	119	1
mbox	123	139	1
mbox	41	55	1
mbox	42	106	1
mbox	35	145	1
mbox	28	59	1
mbox	79	137	1
mbox	125	138	1
mbox	141	159	1
mbox	32	115	1
mbox	68	85	1
mbox	178	202	1
mbox	62	172	1
mbox	70	86	1
mbox	164	177	1
mbox	77	109	1
mbox	85	118	1
mbox	80	136	1
mbox	64	96	1
mbox	37	145	1
mbox	100	182	1
mbox	51	86	1
mbox	178	194	1
mbox	58	130	1
mbox	76	90	1
mbox	88	114	1
mbox	45	120	1
mbox	75	109	1
mbox	53	97	1
mbox	36	57	1
mbox	77	117	1
mbox	83	114	1
mbox	72	128	1
mbox	44	201	1
mbox	49	88	1
mbox	91	202	1
mbox	140	189	1
mbox	50	93	1
mbox	181	203	1
mbox	52	102	1
mbox	89	113	1
mbox	52	93	1
mbox	28	85	1
mbox	43	73	1
mbox	33	74	1
mbox	165	196	1
mbox	62	182	1
mbox	45	91	1
mbox	43	112	1
mbox	20	204	1
mbox	51	105	1
mbox	69	141	1
mbox	52	143	1
mbox	52	124	1
mbox	26	47	1
mbox	39	98	1
mbox	89	121	1
mbox	32	175	1
mbox	25	131	1
mbox	165	182	1
mbox	152	172	1
mbox	149	170	1
mbox	70	126	1
mbox	94	108	1
mbox	151	194	1
mbox	30	55	1
mbox	23	49	1
mbox	56	113	1
mbox	125	170	1
mbox	142	168	1
mbox	38	72	1
mbox	68	129	1
mbox	167	180	1
mbox	16	174	1
mbox	79	142	1
mbox	44	69	1
mbox	185	204	1
mbox	82	114	1
mbox	60	137	1
mbox	52	176	1
mbox	173	203	1
mbox	97	193	1
mbox	54	94	1
mbox	132	189	1
mbox	78	133	1
mbox	122	136	1
mbox	79	150	1
mbox	56	141	1
mbox	79	120	1
mbox	67	85	1
mbox	59	123	1
mbox	132	156	1
mbox	60	110	1
mbox	62	82	1
mbox	37	170	1
mbox	41	94	1
mbox	159	176	1
mbox	163	194	1
mbox	46	137	1
mbox	98	123	1
mbox	83	115	1
mbox	50	134	1
mbox	54	134	1
mbox	51	93	1
mbox	42	136	1
mbox	67	204	1
mbox	142	155	1
mbox	44	142	1
mbox	59	158	1
mbox	37	62	1
mbox	36	201	1
mbox	158	195	1
mbox	55	90	1
mbox	40	127	1
mbox	176	192	1
mbox	34	179	1
mbox	55	77	1
mbox	144	202	1
mbox	65	94	1
mbox	158	177	1
mbox	77	139	1
mbox	59	134	1
mbox	37	54	1
mbox	85	148	1
mbox	81	109	1
mbox	45	136	1
mbox	167	189	1
mbox	60	202	1
mbox	105	133	1
mbox	64	86	1
mbox	161	188	1
mbox	23	54	1
mbox	84	102	1
mbox	160	195	1
mbox	168	188	1
mbox	33	179	1
mbox	69	167	1
mbox	72	97	1
mbox	81	101	1
mbox	55	74	1
mbox	24	84	1
mbox	135	159	1
mbox	110	123	1
mbox	128	144	1
mbox	37	101	1
mbox	56	132	1
mbox	62	84	1
mbox	28	197	1
mbox	83	137	1
mbox	21	109	1
mbox	97	128	1
mbox	42	58	1
mbox	146	203	1
mbox	49	62	1
mbox	149	196	1
mbox	41	57	1
mbox	78	204	1
mbox	53	129	1
mbox	63	130	1
mbox	59	81	1
mbox	92	113	1
mbox	65	79	1
mbox	59	204	1
mbox	169	185	1
mbox	148	172	1
mbox	132	155	1
mbox	53	76	1
mbox	83	153	1
mbox	182	200	1
mbox	31	201	1
mbox	67	135	1
mbox	40	92	1
mbox	156	179	1
mbox	165	202	1
mbox	35	61	1
mbox	36	147	1
mbox	89	115	1
mbox	25	46	1
mbox	59	96	1
mbox	28	98	1
mbox	34	73	1
mbox	55	129	1
mbox	44	58	1
mbox	106	121	1
mbox	133	161	1
mbox	132	204	1
mbox	31	48	1
mbox	39	58	1
mbox	22	110	1
mbox	66	198	1
mbox	133	166	1
mbox	87	127	1
mbox	109	124	1
mbox	138	182	1
mbox	61	113	1
mbox	35	135	1
mbox	46	202	1
mbox	46	142	1
mbox	59	135	1
mbox	37	55	1
mbox	140	155	1
mbox	159	197	1
mbox	69	135	1
mbox	15	196	1
mbox	58	168	1
mbox	161	189	1
mbox	74	109	1
mbox	153	176	1
mbox	50	66	1
mbox	74	139	1
mbox	18	33	1
mbox	180	203	1
mbox	68	115	1
mbox	65	142	1
mbox	134	163	1
mbox	122	165	1
mbox	78	127	1
mbox	42	137	1
mbox	36	54	1
mbox	34	165	1
mbox	172	199	1
mbox	102	141	1
mbox	39	202	1
mbox	26	40	1
mbox	70	161	1
mbox	68	123	1
mbox	37	71	1
mbox	75	96	1
mbox	15	64	1
mbox	97	203	1
mbox	135	148	1
mbox	40	86	1
mbox	35	98	1
mbox	19	164	1
mbox	79	126	1
mbox	74	125	1
mbox	26	89	1
mbox	29	50	1
mbox	127	140	1
mbox	42	176	1
mbox	35	67	1
mbox	43	130	1
mbox	60	195	1
mbox	37	95	1
mbox	139	154	1
mbox	53	100	1
mbox	34	52	1
mbox	46	139	1
mbox	86	150	1
mbox	77	203	1
mbox	42	71	1
mbox	144	174	1
mbox	52	90	1
mbox	37	172	1
mbox	64	130	1
mbox	50	202	1
mbox	179	202	1
mbox	81	119	1
mbox	56	104	1
mbox	37	87	1
mbox	75	112	1
mbox	63	77	1
mbox	125	158	1
mbox	51	63	1
mbox	109	144	1
mbox	76	129	1
mbox	45	100	1
mbox	37	72	1
mbox	75	145	1
mbox	63	124	1
mbox	138	157	1
mbox	45	66	1
mbox	49	129	1
mbox	125	176	1
mbox	85	122	1
mbox	168	196	1
mbox	167	198	1
mbox	68	146	1
mbox	54	130	1
mbox	49	75	1
mbox	43	200	1
mbox	44	99	1
mbox	60	142	1
mbox	52	74	1
mbox	24	49	1
mbox	52	144	1
mbox	35	176	1
mbox	29	42	1
mbox	80	202	1
mbox	139	203	1
mbox	164	181	1
mbox	73	202	1
mbox	166	204	1
mbox	117	203	1
mbox	79	141	1
mbox	87	138	1
mbox	82	195	1
mbox	60	135	1
mbox	20	44	1
mbox	79	203	1
mbox	24	204	1
mbox	41	129	1
mbox	143	158	1
mbox	76	94	1
mbox	82	133	1
mbox	56	71	1
mbox	78	134	1
mbox	46	130	1
mbox	66	151	1
mbox	121	133	1
mbox	71	85	1
mbox	166	196	1
mbox	70	131	1
mbox	171	202	1
mbox	50	62	1
mbox	37	57	1
mbox	175	201	1
mbox	86	112	1
mbox	32	180	1
mbox	137	154	1
mbox	85	98	1
mbox	79	99	1
mbox	28	196	1
mbox	44	114	1
