# Supplementary material for: Identifying proximal RNA interactions from cDNA-encoded crosslinks with ShapeJumper
Source: PLoS Comput Biol. 2021 Dec 14;17(12):e1009632. doi: 10.1371/journal.pcbi.1009632 (PMC8670686; doi:10.1371/journal.pcbi.1009632)
Supplement: S1 Data — (ZIP) [file pcbi.1009632.s006.zip › ShapeJumper_DATA/Raw_Deletions/Mbox/IA-Mbox-Replicate2_Merged_NoCircDels_MaxInsertLimit10_NoAmbig_DelSiteExactMatch_deletions.txt]

Total Reads Aligned:2360534	Total Deletions:1897.0
mbox	176	194	48
mbox	174	194	44
mbox	174	195	44
mbox	175	195	44
mbox	175	197	33
mbox	24	203	32
mbox	35	47	29
mbox	173	193	22
mbox	78	95	22
mbox	138	150	18
mbox	171	194	18
mbox	33	203	17
mbox	176	193	17
mbox	176	198	16
mbox	172	193	15
mbox	173	194	15
mbox	175	196	15
mbox	173	198	15
mbox	174	201	13
mbox	59	95	13
mbox	23	203	12
mbox	172	198	12
mbox	138	152	12
mbox	171	188	11
mbox	34	203	11
mbox	177	194	11
mbox	39	51	11
mbox	137	203	10
mbox	173	192	9
mbox	59	77	9
mbox	170	195	9
mbox	171	198	9
mbox	176	197	9
mbox	79	96	9
mbox	172	194	9
mbox	171	197	9
mbox	174	200	9
mbox	55	67	9
mbox	170	193	8
mbox	37	51	8
mbox	36	48	8
mbox	186	203	8
mbox	169	195	8
mbox	27	202	7
mbox	173	200	7
mbox	176	200	7
mbox	181	194	7
mbox	161	173	7
mbox	52	67	7
mbox	176	202	6
mbox	169	196	6
mbox	140	152	6
mbox	36	51	6
mbox	47	203	6
mbox	37	52	6
mbox	36	49	6
mbox	46	203	6
mbox	138	158	6
mbox	34	204	6
mbox	37	49	5
mbox	59	131	5
mbox	75	95	5
mbox	170	196	5
mbox	175	203	5
mbox	52	85	5
mbox	178	194	5
mbox	181	203	5
mbox	55	85	5
mbox	77	95	5
mbox	83	97	5
mbox	186	204	4
mbox	24	202	4
mbox	100	115	4
mbox	145	158	4
mbox	51	134	4
mbox	78	98	4
mbox	35	203	4
mbox	136	203	4
mbox	177	199	4
mbox	177	200	4
mbox	138	159	4
mbox	170	197	4
mbox	49	65	4
mbox	177	195	4
mbox	36	203	4
mbox	174	203	4
mbox	76	95	4
mbox	55	135	3
mbox	74	203	3
mbox	30	51	3
mbox	102	121	3
mbox	59	127	3
mbox	155	195	3
mbox	47	202	3
mbox	31	47	3
mbox	37	59	3
mbox	29	202	3
mbox	25	51	3
mbox	81	98	3
mbox	60	96	3
mbox	32	202	3
mbox	164	195	3
mbox	77	92	3
mbox	43	58	3
mbox	60	203	3
mbox	59	129	3
mbox	99	114	3
mbox	171	199	3
mbox	24	51	3
mbox	99	115	3
mbox	45	114	3
mbox	32	47	3
mbox	143	203	3
mbox	159	176	3
mbox	104	124	3
mbox	172	199	3
mbox	138	153	3
mbox	58	135	3
mbox	28	47	3
mbox	50	202	3
mbox	176	199	3
mbox	39	203	3
mbox	38	50	3
mbox	189	204	2
mbox	29	59	2
mbox	52	65	2
mbox	166	197	2
mbox	140	153	2
mbox	77	98	2
mbox	51	136	2
mbox	37	65	2
mbox	70	85	2
mbox	68	141	2
mbox	169	188	2
mbox	58	129	2
mbox	145	173	2
mbox	53	132	2
mbox	59	203	2
mbox	49	85	2
mbox	54	203	2
mbox	175	193	2
mbox	78	112	2
mbox	53	71	2
mbox	160	189	2
mbox	58	95	2
mbox	170	201	2
mbox	102	116	2
mbox	99	119	2
mbox	172	200	2
mbox	167	196	2
mbox	53	202	2
mbox	165	195	2
mbox	80	124	2
mbox	161	176	2
mbox	33	48	2
mbox	86	114	2
mbox	90	114	2
mbox	75	94	2
mbox	42	99	2
mbox	160	172	2
mbox	81	144	2
mbox	99	116	2
mbox	177	198	2
mbox	53	81	2
mbox	170	185	2
mbox	151	166	2
mbox	135	203	2
mbox	62	204	2
mbox	143	157	2
mbox	43	107	2
mbox	30	48	2
mbox	143	204	2
mbox	28	49	2
mbox	77	94	2
mbox	54	68	2
mbox	182	200	2
mbox	59	109	2
mbox	88	110	2
mbox	19	202	2
mbox	122	136	2
mbox	180	194	2
mbox	26	200	2
mbox	135	153	2
mbox	185	204	2
mbox	39	55	2
mbox	58	165	2
mbox	86	203	2
mbox	58	130	2
mbox	57	85	2
mbox	36	57	2
mbox	153	173	2
mbox	53	66	2
mbox	158	192	2
mbox	50	113	2
mbox	23	202	2
mbox	33	204	2
mbox	26	47	2
mbox	19	203	2
mbox	114	203	2
mbox	83	98	2
mbox	135	157	2
mbox	34	52	2
mbox	16	174	2
mbox	135	150	2
mbox	39	204	2
mbox	25	37	2
mbox	153	166	2
mbox	34	47	2
mbox	53	98	2
mbox	55	69	2
mbox	102	114	2
mbox	20	203	2
mbox	48	203	2
mbox	178	202	2
mbox	75	93	2
mbox	82	96	2
mbox	179	196	2
mbox	161	188	2
mbox	100	119	2
mbox	56	132	2
mbox	60	136	2
mbox	51	203	2
mbox	43	110	2
mbox	55	101	2
mbox	75	128	2
mbox	40	203	2
mbox	77	119	2
mbox	28	51	2
mbox	84	117	2
mbox	49	113	2
mbox	55	129	2
mbox	75	136	2
mbox	75	115	2
mbox	61	113	2
mbox	78	119	2
mbox	148	165	2
mbox	50	66	2
mbox	48	85	2
mbox	50	71	2
mbox	27	50	2
mbox	35	98	2
mbox	63	76	2
mbox	43	130	2
mbox	163	181	2
mbox	46	134	2
mbox	101	113	2
mbox	51	77	2
mbox	31	49	2
mbox	15	187	2
mbox	125	165	2
mbox	58	203	2
mbox	124	136	2
mbox	167	198	2
mbox	24	49	2
mbox	36	53	2
mbox	78	142	2
mbox	176	203	2
mbox	78	96	2
mbox	137	204	2
mbox	48	135	2
mbox	69	91	2
mbox	166	184	2
mbox	175	201	2
mbox	85	98	2
mbox	15	176	1
mbox	52	89	1
mbox	57	135	1
mbox	78	135	1
mbox	21	67	1
mbox	175	192	1
mbox	72	86	1
mbox	82	98	1
mbox	132	202	1
mbox	51	101	1
mbox	58	92	1
mbox	168	195	1
mbox	15	198	1
mbox	125	172	1
mbox	42	78	1
mbox	144	165	1
mbox	46	204	1
mbox	42	55	1
mbox	39	138	1
mbox	59	133	1
mbox	58	127	1
mbox	120	144	1
mbox	54	89	1
mbox	136	157	1
mbox	31	62	1
mbox	61	202	1
mbox	28	62	1
mbox	48	83	1
mbox	29	125	1
mbox	35	204	1
mbox	186	202	1
mbox	97	127	1
mbox	80	131	1
mbox	54	84	1
mbox	179	203	1
mbox	37	135	1
mbox	22	202	1
mbox	93	204	1
mbox	78	124	1
mbox	78	166	1
mbox	143	180	1
mbox	176	191	1
mbox	118	203	1
mbox	45	78	1
mbox	50	65	1
mbox	61	99	1
mbox	81	150	1
mbox	75	135	1
mbox	30	201	1
mbox	27	48	1
mbox	48	134	1
mbox	71	115	1
mbox	182	194	1
mbox	26	49	1
mbox	178	200	1
mbox	57	198	1
mbox	139	175	1
mbox	48	67	1
mbox	44	121	1
mbox	68	88	1
mbox	105	202	1
mbox	69	84	1
mbox	131	157	1
mbox	27	151	1
mbox	57	82	1
mbox	59	189	1
mbox	60	76	1
mbox	86	136	1
mbox	63	202	1
mbox	89	131	1
mbox	20	50	1
mbox	39	131	1
mbox	52	158	1
mbox	139	158	1
mbox	133	152	1
mbox	108	202	1
mbox	55	94	1
mbox	54	66	1
mbox	86	107	1
mbox	168	194	1
mbox	52	138	1
mbox	15	37	1
mbox	80	101	1
mbox	57	80	1
mbox	34	101	1
mbox	83	139	1
mbox	67	87	1
mbox	31	97	1
mbox	93	113	1
mbox	58	85	1
mbox	160	181	1
mbox	83	132	1
mbox	34	166	1
mbox	73	95	1
mbox	90	124	1
mbox	26	41	1
mbox	40	154	1
mbox	34	135	1
mbox	79	109	1
mbox	42	81	1
mbox	20	34	1
mbox	24	55	1
mbox	170	190	1
mbox	55	180	1
mbox	30	116	1
mbox	42	138	1
mbox	38	79	1
mbox	81	97	1
mbox	33	142	1
mbox	169	189	1
mbox	50	141	1
mbox	82	95	1
mbox	52	87	1
mbox	69	102	1
mbox	57	145	1
mbox	126	155	1
mbox	82	139	1
mbox	88	203	1
mbox	50	64	1
mbox	71	167	1
mbox	27	49	1
mbox	109	122	1
mbox	22	50	1
mbox	48	105	1
mbox	75	111	1
mbox	188	202	1
mbox	55	70	1
mbox	83	116	1
mbox	125	145	1
mbox	50	133	1
mbox	179	195	1
mbox	35	140	1
mbox	40	121	1
mbox	153	196	1
mbox	115	203	1
mbox	139	151	1
mbox	52	95	1
mbox	79	125	1
mbox	77	128	1
mbox	121	171	1
mbox	171	200	1
mbox	36	77	1
mbox	69	85	1
mbox	54	77	1
mbox	169	192	1
mbox	28	44	1
mbox	52	129	1
mbox	57	129	1
mbox	68	111	1
mbox	78	115	1
mbox	41	147	1
mbox	66	136	1
mbox	24	47	1
mbox	43	200	1
mbox	58	94	1
mbox	51	142	1
mbox	92	113	1
mbox	88	114	1
mbox	74	97	1
mbox	87	115	1
mbox	29	176	1
mbox	146	165	1
mbox	142	166	1
mbox	41	54	1
mbox	56	140	1
mbox	39	54	1
mbox	109	121	1
mbox	36	134	1
mbox	167	197	1
mbox	157	198	1
mbox	25	48	1
mbox	24	54	1
mbox	102	168	1
mbox	74	134	1
mbox	29	45	1
mbox	165	196	1
mbox	137	149	1
mbox	34	50	1
mbox	28	52	1
mbox	159	200	1
mbox	178	195	1
mbox	46	77	1
mbox	154	192	1
mbox	35	56	1
mbox	43	134	1
mbox	142	203	1
mbox	183	199	1
mbox	83	117	1
mbox	144	160	1
mbox	137	157	1
mbox	89	112	1
mbox	34	150	1
mbox	33	73	1
mbox	77	129	1
mbox	153	172	1
mbox	158	172	1
mbox	37	60	1
mbox	80	202	1
mbox	160	187	1
mbox	35	48	1
mbox	155	167	1
mbox	163	177	1
mbox	69	121	1
mbox	55	200	1
mbox	52	98	1
mbox	17	104	1
mbox	50	90	1
mbox	133	150	1
mbox	76	114	1
mbox	30	70	1
mbox	78	114	1
mbox	140	158	1
mbox	84	202	1
mbox	66	139	1
mbox	51	96	1
mbox	145	159	1
mbox	31	201	1
mbox	69	104	1
mbox	33	54	1
mbox	135	166	1
mbox	25	142	1
mbox	83	112	1
mbox	22	49	1
mbox	32	52	1
mbox	68	130	1
mbox	15	201	1
mbox	21	33	1
mbox	125	138	1
mbox	54	134	1
mbox	20	32	1
mbox	82	115	1
mbox	113	179	1
mbox	25	52	1
mbox	51	121	1
mbox	22	53	1
mbox	165	197	1
mbox	83	122	1
mbox	50	95	1
mbox	59	83	1
mbox	122	137	1
mbox	64	96	1
mbox	69	203	1
mbox	46	76	1
mbox	32	176	1
mbox	81	124	1
mbox	86	124	1
mbox	89	204	1
mbox	99	133	1
mbox	52	135	1
mbox	188	200	1
mbox	162	185	1
mbox	19	50	1
mbox	137	158	1
mbox	56	125	1
mbox	95	109	1
mbox	32	125	1
mbox	91	202	1
mbox	36	149	1
mbox	70	135	1
mbox	82	161	1
mbox	76	140	1
mbox	157	171	1
mbox	21	133	1
mbox	69	195	1
mbox	34	79	1
mbox	59	145	1
mbox	61	110	1
mbox	81	137	1
mbox	44	60	1
mbox	40	120	1
mbox	125	144	1
mbox	128	141	1
mbox	83	106	1
mbox	72	136	1
mbox	17	105	1
mbox	80	151	1
mbox	75	92	1
mbox	168	181	1
mbox	52	69	1
mbox	33	147	1
mbox	44	135	1
mbox	43	120	1
mbox	155	172	1
mbox	185	197	1
mbox	95	122	1
mbox	174	204	1
mbox	131	203	1
mbox	143	168	1
mbox	47	131	1
mbox	151	194	1
mbox	59	75	1
mbox	160	204	1
mbox	53	91	1
mbox	52	77	1
mbox	112	202	1
mbox	68	117	1
mbox	31	48	1
mbox	51	126	1
mbox	26	48	1
mbox	39	52	1
mbox	61	203	1
mbox	80	141	1
mbox	28	198	1
mbox	21	150	1
mbox	49	64	1
mbox	78	203	1
mbox	71	133	1
mbox	72	131	1
mbox	173	203	1
mbox	58	133	1
mbox	34	202	1
mbox	76	97	1
mbox	157	175	1
mbox	47	84	1
mbox	149	195	1
mbox	53	106	1
mbox	137	151	1
mbox	43	102	1
mbox	79	150	1
mbox	67	85	1
mbox	122	144	1
mbox	124	151	1
mbox	97	204	1
mbox	46	79	1
mbox	36	66	1
mbox	38	99	1
mbox	58	141	1
mbox	52	109	1
mbox	30	97	1
mbox	18	204	1
mbox	78	141	1
mbox	47	83	1
mbox	41	64	1
mbox	52	74	1
mbox	75	160	1
mbox	42	136	1
mbox	67	204	1
mbox	161	203	1
mbox	44	142	1
mbox	78	108	1
mbox	158	195	1
mbox	66	141	1
mbox	86	119	1
mbox	152	171	1
mbox	44	92	1
mbox	69	142	1
mbox	145	161	1
mbox	78	149	1
mbox	21	51	1
mbox	29	114	1
mbox	34	179	1
mbox	85	202	1
mbox	160	203	1
mbox	74	128	1
mbox	32	50	1
mbox	59	134	1
mbox	78	116	1
mbox	140	156	1
mbox	49	135	1
mbox	58	91	1
mbox	19	158	1
mbox	25	54	1
mbox	141	153	1
mbox	30	54	1
mbox	80	142	1
mbox	60	114	1
mbox	50	76	1
mbox	82	117	1
mbox	22	143	1
mbox	127	159	1
mbox	26	103	1
mbox	39	143	1
mbox	68	116	1
mbox	69	167	1
mbox	81	101	1
mbox	135	159	1
mbox	43	55	1
mbox	36	131	1
mbox	42	90	1
mbox	23	51	1
mbox	60	130	1
mbox	161	180	1
mbox	87	110	1
mbox	20	46	1
mbox	97	128	1
mbox	52	180	1
mbox	161	191	1
mbox	135	188	1
mbox	59	126	1
mbox	129	197	1
mbox	144	158	1
mbox	19	77	1
mbox	35	101	1
mbox	53	129	1
mbox	108	143	1
mbox	96	136	1
mbox	125	180	1
mbox	68	91	1
mbox	29	49	1
mbox	60	109	1
mbox	85	175	1
mbox	163	180	1
mbox	30	96	1
mbox	37	94	1
mbox	163	195	1
mbox	105	120	1
mbox	139	168	1
mbox	137	152	1
mbox	152	203	1
mbox	36	74	1
mbox	22	62	1
mbox	87	132	1
mbox	57	133	1
mbox	33	68	1
mbox	69	168	1
mbox	93	127	1
mbox	44	58	1
mbox	38	122	1
mbox	51	131	1
mbox	45	129	1
mbox	20	202	1
mbox	57	95	1
mbox	59	166	1
mbox	48	202	1
mbox	57	203	1
mbox	83	104	1
mbox	80	96	1
mbox	67	118	1
mbox	109	143	1
mbox	46	202	1
mbox	57	141	1
mbox	33	92	1
mbox	153	176	1
mbox	100	132	1
mbox	59	135	1
mbox	175	202	1
mbox	37	55	1
mbox	32	134	1
mbox	27	45	1
mbox	57	71	1
mbox	69	135	1
mbox	172	203	1
mbox	61	82	1
mbox	60	86	1
mbox	55	106	1
mbox	33	51	1
mbox	45	81	1
mbox	54	131	1
mbox	102	127	1
mbox	15	195	1
mbox	45	68	1
mbox	180	203	1
mbox	52	75	1
mbox	174	192	1
mbox	56	202	1
mbox	175	191	1
mbox	132	179	1
mbox	45	107	1
mbox	29	41	1
mbox	80	203	1
mbox	55	75	1
mbox	39	69	1
mbox	50	110	1
mbox	67	111	1
mbox	24	124	1
mbox	43	68	1
mbox	69	95	1
mbox	45	76	1
mbox	100	140	1
mbox	86	121	1
mbox	61	135	1
mbox	58	204	1
mbox	18	203	1
mbox	75	96	1
mbox	141	161	1
mbox	58	74	1
mbox	137	156	1
mbox	89	116	1
mbox	43	76	1
mbox	31	115	1
mbox	29	50	1
mbox	102	115	1
mbox	140	170	1
mbox	87	203	1
mbox	46	121	1
mbox	150	165	1
mbox	46	139	1
mbox	147	194	1
mbox	121	140	1
mbox	139	169	1
mbox	59	102	1
mbox	57	127	1
mbox	33	46	1
mbox	69	130	1
mbox	145	157	1
mbox	183	196	1
mbox	48	159	1
mbox	189	203	1
mbox	33	128	1
mbox	142	157	1
mbox	127	180	1
mbox	132	203	1
mbox	75	112	1
mbox	86	142	1
mbox	63	203	1
mbox	42	79	1
mbox	51	63	1
mbox	40	59	1
mbox	135	202	1
mbox	109	125	1
mbox	76	129	1
mbox	54	99	1
mbox	133	158	1
mbox	32	48	1
mbox	47	75	1
mbox	99	121	1
mbox	138	157	1
mbox	53	123	1
mbox	88	135	1
mbox	21	186	1
mbox	89	114	1
mbox	60	85	1
mbox	56	130	1
mbox	61	167	1
mbox	69	108	1
mbox	102	126	1
mbox	87	116	1
mbox	107	122	1
mbox	84	100	1
mbox	138	202	1
mbox	125	173	1
mbox	49	98	1
mbox	54	204	1
mbox	29	42	1
mbox	102	119	1
mbox	48	115	1
mbox	99	113	1
mbox	139	203	1
mbox	19	62	1
mbox	40	77	1
mbox	183	198	1
mbox	93	138	1
mbox	26	64	1
mbox	42	95	1
mbox	49	67	1
mbox	23	44	1
mbox	78	204	1
mbox	52	197	1
mbox	185	203	1
mbox	137	171	1
mbox	53	88	1
mbox	81	95	1
mbox	121	133	1
mbox	169	187	1
mbox	104	119	1
mbox	109	129	1
mbox	52	81	1
mbox	64	137	1
mbox	133	182	1
mbox	171	202	1
mbox	50	62	1
mbox	158	171	1
mbox	95	164	1
mbox	86	112	1
mbox	137	179	1
mbox	33	136	1
mbox	57	109	1
mbox	156	174	1
mbox	163	193	1
mbox	143	201	1
mbox	72	132	1
mbox	94	202	1
