# Supplementary material for: Identifying proximal RNA interactions from cDNA-encoded crosslinks with ShapeJumper
Source: PLoS Comput Biol. 2021 Dec 14;17(12):e1009632. doi: 10.1371/journal.pcbi.1009632 (PMC8670686; doi:10.1371/journal.pcbi.1009632)
Supplement: S1 Data — (ZIP) [file pcbi.1009632.s006.zip › ShapeJumper_DATA/Raw_Deletions/Mbox/IA-Mbox-Replicate1_Merged_NoCircDels_MaxInsertLimit10_NoAmbig_DelSiteExactMatch_deletions.txt]

Total Reads Aligned:260786	Total Deletions:596.0
mbox	174	195	28
mbox	174	194	23
mbox	175	197	22
mbox	176	194	21
mbox	78	95	19
mbox	175	195	18
mbox	138	150	11
mbox	174	201	10
mbox	138	152	9
mbox	175	196	8
mbox	173	194	8
mbox	173	198	8
mbox	176	193	8
mbox	176	197	8
mbox	35	47	6
mbox	39	51	6
mbox	177	194	6
mbox	172	194	5
mbox	52	67	5
mbox	173	193	5
mbox	172	198	5
mbox	37	51	4
mbox	176	200	4
mbox	55	67	4
mbox	177	199	4
mbox	28	47	4
mbox	28	49	4
mbox	161	173	4
mbox	52	69	3
mbox	37	52	3
mbox	26	47	3
mbox	25	48	3
mbox	171	194	3
mbox	175	201	3
mbox	37	49	2
mbox	145	158	2
mbox	102	121	2
mbox	51	68	2
mbox	175	202	2
mbox	59	129	2
mbox	55	85	2
mbox	171	199	2
mbox	29	45	2
mbox	172	193	2
mbox	36	48	2
mbox	153	166	2
mbox	34	47	2
mbox	170	197	2
mbox	86	115	2
mbox	176	198	2
mbox	30	48	2
mbox	181	194	2
mbox	170	193	2
mbox	174	192	2
mbox	170	195	2
mbox	77	94	2
mbox	75	95	2
mbox	138	153	2
mbox	24	202	2
mbox	180	194	2
mbox	168	196	2
mbox	78	112	2
mbox	102	119	2
mbox	140	152	2
mbox	177	201	2
mbox	59	135	2
mbox	76	95	2
mbox	138	158	2
mbox	171	198	2
mbox	32	47	2
mbox	34	203	2
mbox	144	158	2
mbox	178	194	2
mbox	174	200	2
mbox	75	142	2
mbox	69	85	2
mbox	145	166	2
mbox	44	58	1
mbox	57	95	1
mbox	159	176	1
mbox	166	183	1
mbox	37	131	1
mbox	48	202	1
mbox	30	179	1
mbox	168	195	1
mbox	83	97	1
mbox	133	166	1
mbox	55	95	1
mbox	21	41	1
mbox	33	127	1
mbox	72	136	1
mbox	34	204	1
mbox	126	143	1
mbox	47	124	1
mbox	20	108	1
mbox	141	153	1
mbox	95	202	1
mbox	90	113	1
mbox	40	56	1
mbox	34	67	1
mbox	142	168	1
mbox	52	79	1
mbox	81	95	1
mbox	139	165	1
mbox	80	130	1
mbox	154	172	1
mbox	54	74	1
mbox	59	131	1
mbox	48	83	1
mbox	29	59	1
mbox	122	138	1
mbox	55	87	1
mbox	153	176	1
mbox	158	184	1
mbox	52	118	1
mbox	124	170	1
mbox	141	156	1
mbox	28	60	1
mbox	37	98	1
mbox	24	50	1
mbox	170	189	1
mbox	39	59	1
mbox	26	40	1
mbox	40	92	1
mbox	89	109	1
mbox	81	98	1
mbox	99	112	1
mbox	67	85	1
mbox	138	159	1
mbox	27	202	1
mbox	82	112	1
mbox	61	203	1
mbox	37	65	1
mbox	37	135	1
mbox	117	132	1
mbox	50	110	1
mbox	31	49	1
mbox	74	117	1
mbox	171	197	1
mbox	176	202	1
mbox	89	107	1
mbox	88	113	1
mbox	86	121	1
mbox	50	65	1
mbox	51	101	1
mbox	78	96	1
mbox	142	157	1
mbox	54	127	1
mbox	129	152	1
mbox	60	77	1
mbox	59	77	1
mbox	99	114	1
mbox	125	179	1
mbox	35	71	1
mbox	33	51	1
mbox	30	142	1
mbox	26	49	1
mbox	91	132	1
mbox	169	196	1
mbox	80	117	1
mbox	59	201	1
mbox	155	195	1
mbox	54	86	1
mbox	87	131	1
mbox	52	80	1
mbox	53	134	1
mbox	131	162	1
mbox	171	188	1
mbox	50	98	1
mbox	38	63	1
mbox	43	180	1
mbox	29	52	1
mbox	66	136	1
mbox	94	120	1
mbox	177	198	1
mbox	89	114	1
mbox	57	127	1
mbox	140	166	1
mbox	78	145	1
mbox	23	144	1
mbox	69	86	1
mbox	187	199	1
mbox	29	56	1
mbox	36	74	1
mbox	46	58	1
mbox	86	119	1
mbox	20	50	1
mbox	80	96	1
mbox	51	102	1
mbox	52	88	1
mbox	21	51	1
mbox	50	90	1
mbox	136	150	1
mbox	156	169	1
mbox	47	65	1
mbox	173	186	1
mbox	54	136	1
mbox	77	115	1
mbox	60	138	1
mbox	154	167	1
mbox	30	51	1
mbox	63	77	1
mbox	43	136	1
mbox	58	95	1
mbox	172	199	1
mbox	45	134	1
mbox	54	68	1
mbox	86	109	1
mbox	45	98	1
mbox	37	54	1
mbox	170	201	1
mbox	54	99	1
mbox	102	120	1
mbox	88	108	1
mbox	158	181	1
mbox	150	194	1
mbox	173	192	1
mbox	36	80	1
mbox	143	157	1
mbox	79	96	1
mbox	93	113	1
mbox	109	128	1
mbox	60	192	1
mbox	102	116	1
mbox	27	40	1
mbox	72	128	1
mbox	19	33	1
mbox	99	117	1
mbox	58	71	1
mbox	54	89	1
mbox	75	89	1
mbox	61	85	1
mbox	51	127	1
mbox	185	202	1
mbox	111	141	1
mbox	99	115	1
mbox	132	178	1
mbox	50	62	1
mbox	46	66	1
mbox	41	94	1
mbox	27	45	1
mbox	54	93	1
mbox	102	135	1
mbox	42	90	1
mbox	37	138	1
mbox	92	133	1
mbox	79	141	1
mbox	73	130	1
mbox	68	140	1
mbox	33	142	1
mbox	24	203	1
mbox	58	74	1
mbox	47	142	1
mbox	59	85	1
mbox	42	58	1
mbox	36	49	1
mbox	165	197	1
mbox	45	114	1
mbox	47	85	1
mbox	143	158	1
mbox	56	73	1
mbox	76	94	1
mbox	52	85	1
mbox	139	152	1
mbox	108	143	1
mbox	176	188	1
mbox	45	65	1
mbox	163	176	1
mbox	164	195	1
mbox	58	110	1
mbox	59	95	1
mbox	31	114	1
mbox	72	109	1
mbox	86	124	1
mbox	55	92	1
mbox	76	132	1
mbox	29	49	1
mbox	20	180	1
mbox	31	47	1
mbox	166	189	1
mbox	123	139	1
mbox	49	94	1
mbox	85	98	1
mbox	54	73	1
mbox	15	69	1
mbox	178	190	1
mbox	161	200	1
mbox	54	75	1
mbox	79	160	1
mbox	82	98	1
mbox	28	51	1
mbox	37	59	1
mbox	145	164	1
mbox	103	121	1
mbox	157	176	1
mbox	181	193	1
mbox	89	115	1
mbox	78	109	1
mbox	160	181	1
mbox	153	194	1
mbox	47	59	1
mbox	45	91	1
