# Supplementary material for: Identifying proximal RNA interactions from cDNA-encoded crosslinks with ShapeJumper
Source: PLoS Comput Biol. 2021 Dec 14;17(12):e1009632. doi: 10.1371/journal.pcbi.1009632 (PMC8670686; doi:10.1371/journal.pcbi.1009632)
Supplement: S1 Data — (ZIP) [file pcbi.1009632.s006.zip › ShapeJumper_DATA/Raw_Deletions/Mbox/DMSO-Mbox-Replicate1_Merged_NoCircDels_MaxInsertLimit10_NoAmbig_DelSiteExactMatch_deletions.txt]

Total Reads Aligned:301486	Total Deletions:730.0
mbox	174	195	34
mbox	175	195	28
mbox	176	194	24
mbox	78	95	22
mbox	175	197	20
mbox	174	194	18
mbox	24	203	11
mbox	176	193	9
mbox	138	150	9
mbox	161	173	7
mbox	172	194	7
mbox	33	203	6
mbox	173	194	6
mbox	55	67	6
mbox	138	152	6
mbox	59	95	6
mbox	174	200	6
mbox	176	197	5
mbox	153	166	5
mbox	174	201	5
mbox	170	196	5
mbox	177	194	5
mbox	171	197	5
mbox	140	152	4
mbox	37	51	4
mbox	37	52	4
mbox	171	198	4
mbox	24	202	4
mbox	35	47	4
mbox	144	158	4
mbox	173	198	4
mbox	52	65	3
mbox	22	202	3
mbox	18	203	3
mbox	173	193	3
mbox	75	95	3
mbox	51	134	3
mbox	181	194	3
mbox	59	109	3
mbox	35	203	3
mbox	172	198	3
mbox	52	85	3
mbox	176	191	3
mbox	89	121	3
mbox	175	196	3
mbox	55	85	3
mbox	48	203	3
mbox	40	203	3
mbox	52	67	3
mbox	175	202	3
mbox	174	192	3
mbox	77	95	3
mbox	37	49	3
mbox	53	70	2
mbox	168	195	2
mbox	30	51	2
mbox	79	96	2
mbox	23	203	2
mbox	78	96	2
mbox	171	188	2
mbox	132	152	2
mbox	58	95	2
mbox	100	115	2
mbox	69	85	2
mbox	54	77	2
mbox	145	158	2
mbox	51	142	2
mbox	59	77	2
mbox	59	131	2
mbox	78	98	2
mbox	47	203	2
mbox	170	195	2
mbox	52	95	2
mbox	54	68	2
mbox	60	204	2
mbox	36	49	2
mbox	77	109	2
mbox	51	86	2
mbox	77	92	2
mbox	99	114	2
mbox	39	52	2
mbox	36	48	2
mbox	170	197	2
mbox	167	200	2
mbox	46	203	2
mbox	24	51	2
mbox	49	65	2
mbox	176	198	2
mbox	28	49	2
mbox	30	46	2
mbox	57	95	2
mbox	51	68	2
mbox	36	54	2
mbox	138	153	2
mbox	76	95	2
mbox	28	47	2
mbox	39	51	2
mbox	83	97	2
mbox	67	85	2
mbox	39	203	2
mbox	75	96	1
mbox	29	59	1
mbox	35	204	1
mbox	123	175	1
mbox	55	89	1
mbox	168	188	1
mbox	64	83	1
mbox	65	89	1
mbox	128	203	1
mbox	51	66	1
mbox	78	121	1
mbox	77	98	1
mbox	143	172	1
mbox	161	191	1
mbox	73	133	1
mbox	49	68	1
mbox	43	201	1
mbox	89	109	1
mbox	70	85	1
mbox	59	84	1
mbox	172	193	1
mbox	143	180	1
mbox	43	66	1
mbox	161	183	1
mbox	129	158	1
mbox	91	112	1
mbox	48	134	1
mbox	76	93	1
mbox	26	49	1
mbox	169	196	1
mbox	50	138	1
mbox	48	67	1
mbox	59	203	1
mbox	52	80	1
mbox	155	202	1
mbox	62	96	1
mbox	29	143	1
mbox	170	193	1
mbox	49	85	1
mbox	50	88	1
mbox	44	138	1
mbox	175	193	1
mbox	78	112	1
mbox	54	66	1
mbox	86	107	1
mbox	39	57	1
mbox	19	203	1
mbox	89	102	1
mbox	33	204	1
mbox	175	201	1
mbox	180	193	1
mbox	141	157	1
mbox	59	116	1
mbox	78	91	1
mbox	173	200	1
mbox	27	201	1
mbox	36	51	1
mbox	80	124	1
mbox	122	143	1
mbox	48	74	1
mbox	30	142	1
mbox	33	48	1
mbox	88	203	1
mbox	53	72	1
mbox	160	172	1
mbox	58	128	1
mbox	58	110	1
mbox	31	47	1
mbox	85	108	1
mbox	153	196	1
mbox	29	110	1
mbox	139	151	1
mbox	94	121	1
mbox	171	200	1
mbox	161	176	1
mbox	36	77	1
mbox	31	89	1
mbox	28	159	1
mbox	57	83	1
mbox	52	129	1
mbox	85	100	1
mbox	49	86	1
mbox	55	95	1
mbox	40	66	1
mbox	58	94	1
mbox	52	102	1
mbox	34	204	1
mbox	142	166	1
mbox	47	78	1
mbox	37	75	1
mbox	72	92	1
mbox	60	121	1
mbox	29	153	1
mbox	39	54	1
mbox	37	98	1
mbox	33	57	1
mbox	102	115	1
mbox	54	92	1
mbox	31	49	1
mbox	29	45	1
mbox	137	149	1
mbox	185	203	1
mbox	176	200	1
mbox	129	152	1
mbox	178	195	1
mbox	143	157	1
mbox	35	141	1
mbox	90	111	1
mbox	89	112	1
mbox	52	94	1
mbox	101	116	1
mbox	77	129	1
mbox	37	60	1
mbox	26	59	1
mbox	85	101	1
mbox	87	120	1
mbox	144	162	1
mbox	61	78	1
mbox	46	201	1
mbox	140	158	1
mbox	168	190	1
mbox	32	52	1
mbox	69	96	1
mbox	141	159	1
mbox	34	203	1
mbox	176	202	1
mbox	28	51	1
mbox	138	164	1
mbox	37	145	1
mbox	132	157	1
mbox	58	130	1
mbox	57	85	1
mbox	55	77	1
mbox	50	93	1
mbox	52	93	1
mbox	28	85	1
mbox	30	44	1
mbox	78	109	1
mbox	99	111	1
mbox	49	142	1
mbox	51	105	1
mbox	143	160	1
mbox	58	204	1
mbox	75	92	1
mbox	88	109	1
mbox	86	108	1
mbox	155	172	1
mbox	162	188	1
mbox	133	197	1
mbox	48	204	1
mbox	30	55	1
mbox	23	49	1
mbox	45	66	1
mbox	166	184	1
mbox	54	203	1
mbox	47	76	1
mbox	58	133	1
mbox	24	52	1
mbox	34	87	1
mbox	47	84	1
mbox	124	162	1
mbox	164	194	1
mbox	71	86	1
mbox	43	167	1
mbox	25	201	1
mbox	69	121	1
mbox	33	51	1
mbox	90	109	1
mbox	36	66	1
mbox	54	86	1
mbox	34	47	1
mbox	78	141	1
mbox	89	114	1
mbox	77	93	1
mbox	82	98	1
mbox	108	123	1
mbox	86	119	1
mbox	20	203	1
mbox	53	153	1
mbox	47	100	1
mbox	145	161	1
mbox	72	117	1
mbox	75	93	1
mbox	62	77	1
mbox	117	151	1
mbox	120	134	1
mbox	81	109	1
mbox	177	201	1
mbox	56	112	1
mbox	160	195	1
mbox	187	201	1
mbox	69	167	1
mbox	28	57	1
mbox	125	140	1
mbox	79	113	1
mbox	42	93	1
mbox	68	83	1
mbox	61	96	1
mbox	52	180	1
mbox	35	63	1
mbox	42	58	1
mbox	47	85	1
mbox	53	107	1
mbox	100	113	1
mbox	64	77	1
mbox	152	195	1
mbox	171	194	1
mbox	138	166	1
mbox	23	204	1
mbox	151	166	1
mbox	46	78	1
mbox	163	195	1
mbox	46	136	1
mbox	139	168	1
mbox	102	124	1
mbox	42	68	1
mbox	77	94	1
mbox	25	46	1
mbox	44	58	1
mbox	20	202	1
mbox	31	48	1
mbox	80	96	1
mbox	62	76	1
mbox	27	45	1
mbox	68	135	1
mbox	57	71	1
mbox	141	154	1
mbox	59	73	1
mbox	107	125	1
mbox	36	204	1
mbox	99	112	1
mbox	42	137	1
mbox	72	96	1
mbox	81	102	1
mbox	135	156	1
mbox	59	86	1
mbox	48	85	1
mbox	88	122	1
mbox	78	135	1
mbox	60	77	1
mbox	126	196	1
mbox	47	125	1
mbox	138	161	1
mbox	76	145	1
mbox	29	50	1
mbox	177	198	1
mbox	43	119	1
mbox	19	49	1
mbox	74	92	1
mbox	187	199	1
mbox	50	202	1
mbox	68	98	1
mbox	142	157	1
mbox	51	77	1
mbox	47	67	1
mbox	39	202	1
mbox	136	150	1
mbox	42	102	1
mbox	39	59	1
mbox	58	93	1
mbox	79	189	1
mbox	75	112	1
mbox	43	99	1
mbox	40	59	1
mbox	168	186	1
mbox	60	85	1
mbox	36	203	1
mbox	99	113	1
mbox	32	47	1
mbox	24	204	1
mbox	91	115	1
mbox	143	158	1
mbox	37	102	1
mbox	150	172	1
mbox	81	95	1
mbox	77	113	1
mbox	37	57	1
mbox	86	112	1
mbox	57	81	1
mbox	28	46	1
mbox	154	190	1
mbox	85	98	1
mbox	38	50	1
