# Supplementary material for: Identifying proximal RNA interactions from cDNA-encoded crosslinks with ShapeJumper
Source: PLoS Comput Biol. 2021 Dec 14;17(12):e1009632. doi: 10.1371/journal.pcbi.1009632 (PMC8670686; doi:10.1371/journal.pcbi.1009632)
Supplement: S1 Data — (ZIP) [file pcbi.1009632.s006.zip › ShapeJumper_DATA/Raw_Deletions/RNaseP/DMSO-RNaseP-Replicate1_Merged_NoCircDels_MaxInsertLimit10_NoAmbig_DelSiteExactMatch_deletions.txt]

Total Reads Aligned:568655	Total Deletions:16127.0
rnasep	32	56	886
rnasep	38	56	739
rnasep	37	57	619
rnasep	33	59	587
rnasep	38	59	325
rnasep	37	60	271
rnasep	34	58	245
rnasep	31	60	231
rnasep	31	61	230
rnasep	31	56	222
rnasep	35	56	220
rnasep	32	61	196
rnasep	34	56	192
rnasep	37	59	185
rnasep	26	66	153
rnasep	34	60	153
rnasep	27	66	149
rnasep	36	55	146
rnasep	27	64	144
rnasep	36	58	120
rnasep	27	63	117
rnasep	32	309	111
rnasep	283	304	106
rnasep	284	301	105
rnasep	35	59	103
rnasep	37	58	100
rnasep	28	63	100
rnasep	37	53	99
rnasep	38	54	98
rnasep	93	123	97
rnasep	31	66	92
rnasep	146	172	90
rnasep	39	58	86
rnasep	31	58	86
rnasep	27	67	83
rnasep	29	63	80
rnasep	28	64	80
rnasep	34	59	79
rnasep	31	307	78
rnasep	28	67	78
rnasep	141	172	78
rnasep	33	309	74
rnasep	74	98	73
rnasep	93	122	71
rnasep	149	165	71
rnasep	141	174	70
rnasep	33	61	69
rnasep	34	61	65
rnasep	32	308	63
rnasep	93	121	63
rnasep	38	53	58
rnasep	143	172	58
rnasep	135	178	57
rnasep	29	64	53
rnasep	37	61	50
rnasep	35	57	49
rnasep	26	65	49
rnasep	48	311	47
rnasep	135	177	46
rnasep	34	309	46
rnasep	40	56	45
rnasep	29	307	45
rnasep	145	172	45
rnasep	31	65	45
rnasep	30	60	44
rnasep	35	53	44
rnasep	30	63	44
rnasep	27	59	44
rnasep	28	54	44
rnasep	141	171	43
rnasep	38	62	42
rnasep	73	98	41
rnasep	140	175	41
rnasep	146	171	41
rnasep	143	173	41
rnasep	30	57	40
rnasep	38	63	39
rnasep	145	171	37
rnasep	34	62	37
rnasep	34	55	37
rnasep	30	65	36
rnasep	32	66	36
rnasep	32	48	36
rnasep	33	308	35
rnasep	141	176	35
rnasep	26	55	35
rnasep	29	306	34
rnasep	283	301	33
rnasep	26	60	32
rnasep	26	64	32
rnasep	141	196	32
rnasep	282	305	31
rnasep	138	174	31
rnasep	143	171	30
rnasep	34	52	30
rnasep	26	58	30
rnasep	144	172	30
rnasep	139	174	30
rnasep	28	308	29
rnasep	34	51	28
rnasep	40	57	27
rnasep	93	116	27
rnasep	26	59	27
rnasep	137	195	26
rnasep	27	62	26
rnasep	137	174	26
rnasep	37	62	26
rnasep	29	308	26
rnasep	135	174	26
rnasep	135	176	26
rnasep	38	64	26
rnasep	39	55	25
rnasep	141	177	25
rnasep	28	57	25
rnasep	36	60	25
rnasep	40	66	25
rnasep	28	68	25
rnasep	34	63	25
rnasep	31	55	24
rnasep	29	67	24
rnasep	26	56	24
rnasep	281	304	24
rnasep	27	306	24
rnasep	135	179	24
rnasep	138	175	24
rnasep	32	54	24
rnasep	26	63	24
rnasep	25	65	24
rnasep	93	120	24
rnasep	141	178	24
rnasep	140	176	24
rnasep	139	175	23
rnasep	149	169	23
rnasep	33	310	23
rnasep	146	173	23
rnasep	142	195	22
rnasep	144	173	22
rnasep	142	172	22
rnasep	26	61	21
rnasep	93	118	21
rnasep	33	52	21
rnasep	39	60	21
rnasep	36	57	21
rnasep	37	63	21
rnasep	27	56	21
rnasep	48	310	20
rnasep	149	162	20
rnasep	144	170	20
rnasep	147	171	19
rnasep	23	66	19
rnasep	30	64	19
rnasep	33	62	19
rnasep	27	307	19
rnasep	146	169	19
rnasep	29	68	18
rnasep	281	305	18
rnasep	31	309	18
rnasep	30	309	18
rnasep	283	307	18
rnasep	31	310	17
rnasep	32	52	17
rnasep	138	195	17
rnasep	40	64	17
rnasep	40	63	17
rnasep	149	170	17
rnasep	146	170	17
rnasep	73	100	17
rnasep	31	47	17
rnasep	135	180	17
rnasep	25	60	16
rnasep	33	57	16
rnasep	35	62	16
rnasep	134	176	16
rnasep	281	301	16
rnasep	149	161	16
rnasep	144	171	16
rnasep	135	171	16
rnasep	25	61	16
rnasep	32	310	16
rnasep	30	58	16
rnasep	31	68	16
rnasep	126	141	16
rnasep	282	306	16
rnasep	24	63	15
rnasep	33	55	15
rnasep	40	59	15
rnasep	32	55	15
rnasep	283	305	15
rnasep	35	63	15
rnasep	139	195	15
rnasep	32	67	15
rnasep	32	49	15
rnasep	25	63	15
rnasep	76	98	15
rnasep	24	64	15
rnasep	136	178	14
rnasep	36	283	14
rnasep	146	175	14
rnasep	39	57	14
rnasep	24	65	14
rnasep	26	62	14
rnasep	211	248	14
rnasep	36	63	14
rnasep	146	168	14
rnasep	28	306	13
rnasep	38	66	13
rnasep	125	139	13
rnasep	28	307	13
rnasep	146	158	12
rnasep	279	302	12
rnasep	29	57	12
rnasep	25	64	12
rnasep	280	304	12
rnasep	33	53	12
rnasep	35	66	12
rnasep	40	53	12
rnasep	25	59	12
rnasep	31	54	12
rnasep	212	234	12
rnasep	74	100	12
rnasep	27	308	12
rnasep	125	141	11
rnasep	29	54	11
rnasep	28	70	11
rnasep	236	249	11
rnasep	140	179	11
rnasep	25	58	11
rnasep	28	69	11
rnasep	284	300	11
rnasep	146	167	11
rnasep	133	170	11
rnasep	26	305	11
rnasep	30	67	11
rnasep	144	174	11
rnasep	30	55	10
rnasep	93	109	10
rnasep	92	119	10
rnasep	29	69	10
rnasep	34	66	10
rnasep	140	195	10
rnasep	34	65	10
rnasep	24	60	10
rnasep	95	123	10
rnasep	142	199	10
rnasep	146	166	10
rnasep	25	67	9
rnasep	35	64	9
rnasep	144	169	9
rnasep	284	302	9
rnasep	26	69	9
rnasep	30	68	9
rnasep	137	175	9
rnasep	26	45	9
rnasep	93	110	9
rnasep	25	62	9
rnasep	95	119	9
rnasep	23	59	9
rnasep	37	64	9
rnasep	143	170	9
rnasep	125	140	9
rnasep	140	171	9
rnasep	143	176	9
rnasep	141	200	9
rnasep	70	98	9
rnasep	26	304	8
rnasep	135	172	8
rnasep	212	236	8
rnasep	90	122	8
rnasep	72	91	8
rnasep	212	246	8
rnasep	282	308	8
rnasep	28	49	8
rnasep	279	305	8
rnasep	40	62	8
rnasep	26	306	8
rnasep	279	300	8
rnasep	136	195	8
rnasep	136	175	8
rnasep	218	235	8
rnasep	33	54	8
rnasep	141	158	8
rnasep	284	305	8
rnasep	133	174	7
rnasep	141	180	7
rnasep	211	247	7
rnasep	24	58	7
rnasep	72	97	7
rnasep	39	64	7
rnasep	145	165	7
rnasep	39	63	7
rnasep	282	300	7
rnasep	236	256	7
rnasep	143	158	7
rnasep	147	172	7
rnasep	28	305	7
rnasep	132	178	7
rnasep	148	165	7
rnasep	27	53	7
rnasep	132	174	7
rnasep	94	121	7
rnasep	285	301	7
rnasep	207	248	7
rnasep	134	171	7
rnasep	26	309	7
rnasep	279	301	7
rnasep	37	65	6
rnasep	68	98	6
rnasep	81	173	6
rnasep	126	140	6
rnasep	278	304	6
rnasep	141	198	6
rnasep	135	181	6
rnasep	25	57	6
rnasep	145	170	6
rnasep	280	305	6
rnasep	283	300	6
rnasep	135	182	6
rnasep	93	114	6
rnasep	24	48	6
rnasep	145	175	6
rnasep	32	68	6
rnasep	140	200	6
rnasep	212	249	6
rnasep	30	306	6
rnasep	132	170	6
rnasep	26	310	6
rnasep	24	69	6
rnasep	90	115	6
rnasep	143	177	6
rnasep	70	93	6
rnasep	32	53	6
rnasep	23	63	6
rnasep	132	173	6
rnasep	148	167	6
rnasep	134	174	6
rnasep	73	95	6
rnasep	143	156	5
rnasep	147	170	5
rnasep	211	249	5
rnasep	27	300	5
rnasep	132	169	5
rnasep	36	287	5
rnasep	24	45	5
rnasep	95	116	5
rnasep	27	57	5
rnasep	77	98	5
rnasep	139	198	5
rnasep	265	280	5
rnasep	148	166	5
rnasep	36	48	5
rnasep	140	196	5
rnasep	136	173	5
rnasep	217	234	5
rnasep	95	117	5
rnasep	133	175	5
rnasep	29	303	5
rnasep	48	309	5
rnasep	91	119	5
rnasep	235	248	5
rnasep	143	167	5
rnasep	150	166	5
rnasep	31	53	5
rnasep	135	183	5
rnasep	148	168	5
rnasep	147	166	5
rnasep	95	115	5
rnasep	76	99	5
rnasep	134	179	5
rnasep	140	198	5
rnasep	212	238	5
rnasep	33	50	5
rnasep	236	251	5
rnasep	24	55	5
rnasep	29	48	5
rnasep	23	56	5
rnasep	78	178	5
rnasep	70	100	5
rnasep	212	241	5
rnasep	92	122	5
rnasep	24	305	5
rnasep	209	249	4
rnasep	126	178	4
rnasep	30	308	4
rnasep	25	308	4
rnasep	154	174	4
rnasep	148	170	4
rnasep	144	176	4
rnasep	144	177	4
rnasep	219	234	4
rnasep	24	304	4
rnasep	142	175	4
rnasep	213	235	4
rnasep	157	172	4
rnasep	281	300	4
rnasep	27	305	4
rnasep	30	69	4
rnasep	180	207	4
rnasep	278	300	4
rnasep	90	121	4
rnasep	206	248	4
rnasep	48	305	4
rnasep	145	174	4
rnasep	93	127	4
rnasep	144	168	4
rnasep	137	202	4
rnasep	142	197	4
rnasep	132	175	4
rnasep	29	305	4
rnasep	143	197	4
rnasep	25	306	4
rnasep	143	165	4
rnasep	283	310	4
rnasep	284	306	4
rnasep	142	173	4
rnasep	40	67	4
rnasep	71	97	4
rnasep	70	91	4
rnasep	145	177	4
rnasep	138	170	4
rnasep	236	255	4
rnasep	49	66	4
rnasep	133	195	4
rnasep	32	311	4
rnasep	141	181	4
rnasep	98	121	4
rnasep	219	246	4
rnasep	29	70	4
rnasep	193	216	4
rnasep	94	119	4
rnasep	125	172	4
rnasep	23	64	4
rnasep	34	64	4
rnasep	36	49	4
rnasep	142	204	4
rnasep	73	122	4
rnasep	89	122	4
rnasep	27	70	4
rnasep	209	246	4
rnasep	144	167	4
rnasep	142	177	4
rnasep	23	54	4
rnasep	74	95	4
rnasep	90	119	4
rnasep	33	67	4
rnasep	76	89	4
rnasep	145	196	3
rnasep	263	281	3
rnasep	209	234	3
rnasep	281	307	3
rnasep	25	53	3
rnasep	79	92	3
rnasep	146	161	3
rnasep	134	184	3
rnasep	93	108	3
rnasep	140	156	3
rnasep	172	213	3
rnasep	76	101	3
rnasep	215	241	3
rnasep	131	165	3
rnasep	24	309	3
rnasep	91	122	3
rnasep	26	47	3
rnasep	282	310	3
rnasep	47	61	3
rnasep	287	309	3
rnasep	144	166	3
rnasep	26	70	3
rnasep	76	115	3
rnasep	209	238	3
rnasep	80	171	3
rnasep	146	165	3
rnasep	143	196	3
rnasep	277	302	3
rnasep	213	236	3
rnasep	76	178	3
rnasep	91	118	3
rnasep	272	287	3
rnasep	233	247	3
rnasep	49	65	3
rnasep	283	309	3
rnasep	284	307	3
rnasep	141	194	3
rnasep	92	121	3
rnasep	142	194	3
rnasep	234	286	3
rnasep	209	226	3
rnasep	27	72	3
rnasep	116	281	3
rnasep	208	249	3
rnasep	31	45	3
rnasep	36	65	3
rnasep	177	213	3
rnasep	30	54	3
rnasep	236	252	3
rnasep	27	49	3
rnasep	262	274	3
rnasep	24	307	3
rnasep	148	169	3
rnasep	78	174	3
rnasep	147	165	3
rnasep	29	304	3
rnasep	66	98	3
rnasep	26	307	3
rnasep	291	303	3
rnasep	136	204	3
rnasep	259	283	3
rnasep	125	202	3
rnasep	28	48	3
rnasep	140	158	3
rnasep	209	254	3
rnasep	142	164	3
rnasep	232	292	3
rnasep	70	122	3
rnasep	146	177	3
rnasep	125	138	3
rnasep	70	123	3
rnasep	92	118	3
rnasep	138	198	3
rnasep	32	47	3
rnasep	36	64	3
rnasep	262	280	3
rnasep	147	168	3
rnasep	263	287	3
rnasep	260	275	3
rnasep	179	209	3
rnasep	25	310	3
rnasep	74	101	3
rnasep	84	143	3
rnasep	23	306	3
rnasep	78	173	3
rnasep	35	287	3
rnasep	210	247	3
rnasep	143	169	3
rnasep	147	173	3
rnasep	192	205	3
rnasep	77	101	3
rnasep	94	124	3
rnasep	289	301	3
rnasep	235	291	3
rnasep	209	251	3
rnasep	280	302	3
rnasep	281	306	3
rnasep	145	169	3
rnasep	23	307	3
rnasep	35	49	3
rnasep	247	263	3
rnasep	135	166	3
rnasep	146	180	3
rnasep	98	118	3
rnasep	250	280	3
rnasep	37	310	3
rnasep	282	302	3
rnasep	194	208	3
rnasep	284	308	3
rnasep	74	86	3
rnasep	93	132	3
rnasep	17	310	3
rnasep	129	142	3
rnasep	131	178	3
rnasep	23	68	3
rnasep	145	173	3
rnasep	139	170	3
rnasep	135	200	3
rnasep	93	107	3
rnasep	234	269	3
rnasep	235	255	3
rnasep	149	173	3
rnasep	125	205	2
rnasep	222	256	2
rnasep	75	101	2
rnasep	111	140	2
rnasep	81	141	2
rnasep	142	180	2
rnasep	129	144	2
rnasep	140	161	2
rnasep	274	304	2
rnasep	146	198	2
rnasep	77	309	2
rnasep	132	208	2
rnasep	67	86	2
rnasep	169	217	2
rnasep	235	256	2
rnasep	22	67	2
rnasep	27	43	2
rnasep	68	123	2
rnasep	33	69	2
rnasep	212	251	2
rnasep	161	213	2
rnasep	68	91	2
rnasep	70	92	2
rnasep	120	138	2
rnasep	137	206	2
rnasep	136	201	2
rnasep	137	152	2
rnasep	71	94	2
rnasep	25	305	2
rnasep	170	207	2
rnasep	86	100	2
rnasep	180	200	2
rnasep	32	51	2
rnasep	41	63	2
rnasep	133	202	2
rnasep	125	137	2
rnasep	94	123	2
rnasep	89	123	2
rnasep	137	170	2
rnasep	22	59	2
rnasep	259	275	2
rnasep	208	236	2
rnasep	124	173	2
rnasep	172	209	2
rnasep	134	148	2
rnasep	132	165	2
rnasep	140	182	2
rnasep	113	198	2
rnasep	236	257	2
rnasep	100	121	2
rnasep	259	282	2
rnasep	116	274	2
rnasep	129	145	2
rnasep	160	217	2
rnasep	170	184	2
rnasep	165	209	2
rnasep	179	212	2
rnasep	170	211	2
rnasep	132	211	2
rnasep	217	240	2
rnasep	262	278	2
rnasep	95	202	2
rnasep	94	126	2
rnasep	93	129	2
rnasep	258	281	2
rnasep	43	56	2
rnasep	114	144	2
rnasep	172	212	2
rnasep	76	100	2
rnasep	236	287	2
rnasep	121	154	2
rnasep	76	95	2
rnasep	138	185	2
rnasep	138	199	2
rnasep	26	46	2
rnasep	177	195	2
rnasep	145	166	2
rnasep	252	270	2
rnasep	213	232	2
rnasep	238	256	2
rnasep	235	252	2
rnasep	234	251	2
rnasep	149	174	2
rnasep	93	128	2
rnasep	143	161	2
rnasep	290	302	2
rnasep	31	52	2
rnasep	289	305	2
rnasep	248	266	2
rnasep	77	99	2
rnasep	124	167	2
rnasep	239	252	2
rnasep	167	208	2
rnasep	264	280	2
rnasep	94	122	2
rnasep	93	112	2
rnasep	162	211	2
rnasep	259	276	2
rnasep	78	101	2
rnasep	34	310	2
rnasep	70	95	2
rnasep	24	57	2
rnasep	89	109	2
rnasep	130	176	2
rnasep	180	206	2
rnasep	92	115	2
rnasep	89	116	2
rnasep	68	100	2
rnasep	181	204	2
rnasep	76	105	2
rnasep	118	148	2
rnasep	208	253	2
rnasep	131	169	2
rnasep	95	125	2
rnasep	138	157	2
rnasep	46	60	2
rnasep	222	271	2
rnasep	248	289	2
rnasep	133	158	2
rnasep	217	238	2
rnasep	239	268	2
rnasep	228	283	2
rnasep	209	250	2
rnasep	167	195	2
rnasep	49	61	2
rnasep	210	236	2
rnasep	79	191	2
rnasep	41	64	2
rnasep	235	253	2
rnasep	92	120	2
rnasep	28	303	2
rnasep	47	63	2
rnasep	100	116	2
rnasep	72	90	2
rnasep	172	185	2
rnasep	144	160	2
rnasep	37	67	2
rnasep	225	309	2
rnasep	122	142	2
rnasep	118	144	2
rnasep	177	210	2
rnasep	220	236	2
rnasep	124	166	2
rnasep	119	144	2
rnasep	81	175	2
rnasep	283	306	2
rnasep	146	163	2
rnasep	195	212	2
rnasep	292	304	2
rnasep	125	143	2
rnasep	129	173	2
rnasep	142	160	2
rnasep	184	209	2
rnasep	183	217	2
rnasep	68	89	2
rnasep	76	90	2
rnasep	230	283	2
rnasep	28	74	2
rnasep	92	114	2
rnasep	21	56	2
rnasep	179	207	2
rnasep	288	301	2
rnasep	129	178	2
rnasep	67	98	2
rnasep	244	287	2
rnasep	150	162	2
rnasep	173	218	2
rnasep	110	146	2
rnasep	23	62	2
rnasep	73	120	2
rnasep	233	287	2
rnasep	127	167	2
rnasep	195	217	2
rnasep	166	209	2
rnasep	263	275	2
rnasep	198	217	2
rnasep	35	67	2
rnasep	185	197	2
rnasep	114	204	2
rnasep	141	310	2
rnasep	20	310	2
rnasep	20	55	2
rnasep	23	53	2
rnasep	170	195	2
rnasep	120	135	2
rnasep	148	164	2
rnasep	142	201	2
rnasep	242	281	2
rnasep	178	204	2
rnasep	134	175	2
rnasep	30	71	2
rnasep	171	212	2
rnasep	125	146	2
rnasep	32	46	2
rnasep	212	245	2
rnasep	215	235	2
rnasep	145	167	2
rnasep	236	271	2
rnasep	38	68	2
rnasep	233	280	2
rnasep	263	289	2
rnasep	147	169	2
rnasep	89	121	2
rnasep	173	195	2
rnasep	174	217	2
rnasep	236	254	2
rnasep	210	253	2
rnasep	79	174	2
rnasep	125	183	2
rnasep	129	174	2
rnasep	241	291	2
rnasep	143	199	2
rnasep	283	298	2
rnasep	129	170	2
rnasep	33	68	2
rnasep	74	109	2
rnasep	146	201	2
rnasep	207	249	2
rnasep	35	47	2
rnasep	18	310	2
rnasep	78	123	2
rnasep	125	158	2
rnasep	210	239	2
rnasep	75	305	2
rnasep	215	239	2
rnasep	77	90	2
rnasep	211	253	2
rnasep	287	301	2
rnasep	135	148	2
rnasep	145	178	2
rnasep	206	253	2
rnasep	118	277	2
rnasep	75	96	2
rnasep	49	310	2
rnasep	182	206	2
rnasep	104	123	2
rnasep	96	206	2
rnasep	89	125	2
rnasep	33	51	2
rnasep	137	162	2
rnasep	281	310	2
rnasep	276	289	2
rnasep	74	104	2
rnasep	233	253	2
rnasep	279	306	2
rnasep	249	269	2
rnasep	220	240	2
rnasep	135	154	2
rnasep	235	274	2
rnasep	136	197	2
rnasep	285	302	2
rnasep	71	99	2
rnasep	172	222	2
rnasep	232	249	2
rnasep	168	210	2
rnasep	290	306	2
rnasep	116	151	1
rnasep	112	127	1
rnasep	142	286	1
rnasep	192	224	1
rnasep	21	66	1
rnasep	92	104	1
rnasep	137	205	1
rnasep	240	255	1
rnasep	89	111	1
rnasep	141	186	1
rnasep	84	124	1
rnasep	128	147	1
rnasep	32	73	1
rnasep	41	57	1
rnasep	144	162	1
rnasep	104	118	1
rnasep	138	202	1
rnasep	22	45	1
rnasep	176	208	1
rnasep	89	118	1
rnasep	230	271	1
rnasep	74	173	1
rnasep	123	169	1
rnasep	74	122	1
rnasep	181	258	1
rnasep	122	140	1
rnasep	126	183	1
rnasep	155	210	1
rnasep	276	292	1
rnasep	170	212	1
rnasep	139	152	1
rnasep	102	120	1
rnasep	119	146	1
rnasep	233	246	1
rnasep	165	181	1
rnasep	139	202	1
rnasep	79	175	1
rnasep	249	262	1
rnasep	145	182	1
rnasep	133	206	1
rnasep	28	73	1
rnasep	167	202	1
rnasep	158	187	1
rnasep	80	99	1
rnasep	141	205	1
rnasep	74	141	1
rnasep	178	215	1
rnasep	175	197	1
rnasep	157	178	1
rnasep	169	192	1
rnasep	206	226	1
rnasep	104	127	1
rnasep	137	191	1
rnasep	140	202	1
rnasep	235	279	1
rnasep	254	285	1
rnasep	180	218	1
rnasep	233	267	1
rnasep	251	282	1
rnasep	112	129	1
rnasep	212	226	1
rnasep	238	279	1
rnasep	175	190	1
rnasep	88	167	1
rnasep	26	38	1
rnasep	15	35	1
rnasep	209	229	1
rnasep	289	302	1
rnasep	113	171	1
rnasep	114	145	1
rnasep	184	211	1
rnasep	241	256	1
rnasep	65	87	1
rnasep	228	281	1
rnasep	76	189	1
rnasep	176	191	1
rnasep	122	204	1
rnasep	140	170	1
rnasep	171	227	1
rnasep	54	66	1
rnasep	66	86	1
rnasep	232	275	1
rnasep	242	259	1
rnasep	101	113	1
rnasep	82	101	1
rnasep	109	177	1
rnasep	207	250	1
rnasep	79	157	1
rnasep	135	158	1
rnasep	236	261	1
rnasep	145	184	1
rnasep	134	199	1
rnasep	132	144	1
rnasep	48	303	1
rnasep	91	310	1
rnasep	97	122	1
rnasep	277	293	1
rnasep	24	49	1
rnasep	111	126	1
rnasep	77	274	1
rnasep	258	275	1
rnasep	178	207	1
rnasep	134	170	1
rnasep	37	52	1
rnasep	274	290	1
rnasep	120	147	1
rnasep	133	147	1
rnasep	126	181	1
rnasep	58	74	1
rnasep	234	273	1
rnasep	229	292	1
rnasep	129	157	1
rnasep	83	176	1
rnasep	76	106	1
rnasep	227	248	1
rnasep	215	232	1
rnasep	73	109	1
rnasep	67	100	1
rnasep	237	255	1
rnasep	27	112	1
rnasep	260	280	1
rnasep	235	251	1
rnasep	131	167	1
rnasep	43	65	1
rnasep	222	250	1
rnasep	131	172	1
rnasep	142	309	1
rnasep	31	44	1
rnasep	187	203	1
rnasep	141	202	1
rnasep	272	304	1
rnasep	160	178	1
rnasep	136	169	1
rnasep	260	305	1
rnasep	169	210	1
rnasep	145	179	1
rnasep	165	204	1
rnasep	93	204	1
rnasep	20	64	1
rnasep	143	160	1
rnasep	96	120	1
rnasep	109	274	1
rnasep	84	198	1
rnasep	66	88	1
rnasep	290	303	1
rnasep	72	88	1
rnasep	202	238	1
rnasep	132	158	1
rnasep	140	193	1
rnasep	91	195	1
rnasep	77	180	1
rnasep	119	275	1
rnasep	176	212	1
rnasep	174	216	1
rnasep	44	56	1
rnasep	25	46	1
rnasep	208	222	1
rnasep	114	131	1
rnasep	145	311	1
rnasep	123	165	1
rnasep	73	86	1
rnasep	274	308	1
rnasep	255	290	1
rnasep	264	294	1
rnasep	118	146	1
rnasep	132	183	1
rnasep	133	157	1
rnasep	208	247	1
rnasep	231	258	1
rnasep	101	140	1
rnasep	128	165	1
rnasep	241	269	1
rnasep	210	240	1
rnasep	174	205	1
rnasep	59	84	1
rnasep	209	255	1
rnasep	23	69	1
rnasep	24	126	1
rnasep	19	45	1
rnasep	126	150	1
rnasep	191	211	1
rnasep	291	304	1
rnasep	66	81	1
rnasep	143	166	1
rnasep	169	182	1
rnasep	132	197	1
rnasep	182	198	1
rnasep	118	178	1
rnasep	98	112	1
rnasep	90	109	1
rnasep	110	208	1
rnasep	53	310	1
rnasep	205	229	1
rnasep	234	291	1
rnasep	96	111	1
rnasep	80	174	1
rnasep	71	192	1
rnasep	266	281	1
rnasep	27	76	1
rnasep	285	303	1
rnasep	147	164	1
rnasep	282	296	1
rnasep	133	148	1
rnasep	26	42	1
rnasep	228	241	1
rnasep	177	207	1
rnasep	21	37	1
rnasep	72	119	1
rnasep	234	268	1
rnasep	229	297	1
rnasep	111	173	1
rnasep	178	292	1
rnasep	128	178	1
rnasep	47	65	1
rnasep	76	97	1
rnasep	78	102	1
rnasep	251	269	1
rnasep	150	171	1
rnasep	168	205	1
rnasep	146	204	1
rnasep	172	198	1
rnasep	287	299	1
rnasep	149	178	1
rnasep	241	287	1
rnasep	135	192	1
rnasep	290	305	1
rnasep	78	170	1
rnasep	46	65	1
rnasep	83	171	1
rnasep	207	254	1
rnasep	70	88	1
rnasep	78	143	1
rnasep	206	247	1
rnasep	168	186	1
rnasep	134	195	1
rnasep	92	107	1
rnasep	36	69	1
rnasep	143	157	1
rnasep	31	70	1
rnasep	124	155	1
rnasep	256	293	1
rnasep	83	99	1
rnasep	52	309	1
rnasep	113	143	1
rnasep	31	311	1
rnasep	293	310	1
rnasep	32	72	1
rnasep	262	285	1
rnasep	108	145	1
rnasep	171	205	1
rnasep	141	162	1
rnasep	113	166	1
rnasep	114	142	1
rnasep	194	211	1
rnasep	181	207	1
rnasep	162	187	1
rnasep	104	141	1
rnasep	71	182	1
rnasep	238	269	1
rnasep	245	263	1
rnasep	235	247	1
rnasep	124	201	1
rnasep	107	144	1
rnasep	146	197	1
rnasep	133	212	1
rnasep	211	250	1
rnasep	117	275	1
rnasep	128	160	1
rnasep	56	79	1
rnasep	65	93	1
rnasep	79	93	1
rnasep	228	259	1
rnasep	86	178	1
rnasep	67	87	1
rnasep	16	299	1
rnasep	98	129	1
rnasep	84	144	1
rnasep	87	200	1
rnasep	75	171	1
rnasep	133	208	1
rnasep	235	257	1
rnasep	83	106	1
rnasep	180	196	1
rnasep	96	125	1
rnasep	84	116	1
rnasep	146	185	1
rnasep	157	179	1
rnasep	74	89	1
rnasep	118	296	1
rnasep	209	221	1
rnasep	169	193	1
rnasep	154	182	1
rnasep	278	293	1
rnasep	235	280	1
rnasep	34	283	1
rnasep	151	163	1
rnasep	130	163	1
rnasep	140	159	1
rnasep	125	310	1
rnasep	114	135	1
rnasep	181	198	1
rnasep	233	264	1
rnasep	149	197	1
rnasep	77	310	1
rnasep	118	142	1
rnasep	142	165	1
rnasep	248	271	1
rnasep	22	62	1
rnasep	190	215	1
rnasep	49	62	1
rnasep	235	289	1
rnasep	179	219	1
rnasep	239	283	1
rnasep	222	239	1
rnasep	184	210	1
rnasep	74	107	1
rnasep	103	308	1
rnasep	228	280	1
rnasep	212	250	1
rnasep	60	78	1
rnasep	250	292	1
rnasep	23	121	1
rnasep	18	35	1
rnasep	163	209	1
rnasep	212	300	1
rnasep	16	221	1
rnasep	103	144	1
rnasep	170	197	1
rnasep	173	214	1
rnasep	149	183	1
rnasep	241	280	1
rnasep	135	205	1
rnasep	73	252	1
rnasep	229	283	1
rnasep	101	118	1
rnasep	87	99	1
rnasep	157	186	1
rnasep	116	157	1
rnasep	249	281	1
rnasep	127	172	1
rnasep	137	199	1
rnasep	280	309	1
rnasep	19	226	1
rnasep	93	136	1
rnasep	249	267	1
rnasep	180	210	1
rnasep	61	84	1
rnasep	247	279	1
rnasep	127	141	1
rnasep	120	146	1
rnasep	147	160	1
rnasep	22	55	1
rnasep	223	287	1
rnasep	164	216	1
rnasep	126	180	1
rnasep	45	78	1
rnasep	72	123	1
rnasep	128	182	1
rnasep	74	116	1
rnasep	77	199	1
rnasep	224	243	1
rnasep	29	50	1
rnasep	183	211	1
rnasep	216	237	1
rnasep	122	134	1
rnasep	212	243	1
rnasep	110	174	1
rnasep	78	98	1
rnasep	73	106	1
rnasep	124	204	1
rnasep	125	167	1
rnasep	276	298	1
rnasep	72	96	1
rnasep	211	255	1
rnasep	53	65	1
rnasep	266	303	1
rnasep	84	98	1
rnasep	47	62	1
rnasep	100	117	1
rnasep	93	205	1
rnasep	226	293	1
rnasep	57	73	1
rnasep	114	169	1
rnasep	111	145	1
rnasep	81	142	1
rnasep	204	227	1
rnasep	263	295	1
rnasep	117	144	1
rnasep	86	124	1
rnasep	89	141	1
rnasep	270	284	1
rnasep	95	124	1
rnasep	31	46	1
rnasep	223	262	1
rnasep	163	184	1
rnasep	97	109	1
rnasep	277	308	1
rnasep	39	65	1
rnasep	30	45	1
rnasep	178	208	1
rnasep	192	226	1
rnasep	80	176	1
rnasep	183	202	1
rnasep	228	294	1
rnasep	118	145	1
rnasep	189	206	1
rnasep	204	218	1
rnasep	125	174	1
rnasep	162	218	1
rnasep	246	270	1
rnasep	168	222	1
rnasep	107	140	1
rnasep	276	291	1
rnasep	230	252	1
rnasep	220	273	1
rnasep	208	246	1
rnasep	131	180	1
rnasep	83	143	1
rnasep	74	102	1
rnasep	130	149	1
rnasep	232	288	1
rnasep	248	278	1
rnasep	221	249	1
rnasep	81	174	1
rnasep	76	172	1
rnasep	19	46	1
rnasep	164	191	1
rnasep	106	146	1
rnasep	80	102	1
rnasep	229	284	1
rnasep	169	183	1
rnasep	112	151	1
rnasep	198	232	1
rnasep	110	129	1
rnasep	265	281	1
rnasep	22	44	1
rnasep	292	305	1
rnasep	226	279	1
rnasep	277	303	1
rnasep	227	283	1
rnasep	93	141	1
rnasep	230	259	1
rnasep	76	310	1
rnasep	32	50	1
rnasep	29	44	1
rnasep	186	198	1
rnasep	145	157	1
rnasep	43	64	1
rnasep	60	101	1
rnasep	133	149	1
rnasep	26	41	1
rnasep	33	46	1
rnasep	124	172	1
rnasep	194	217	1
rnasep	222	235	1
rnasep	101	132	1
rnasep	109	139	1
rnasep	76	181	1
rnasep	77	311	1
rnasep	226	249	1
rnasep	162	204	1
rnasep	75	158	1
rnasep	161	179	1
rnasep	103	148	1
rnasep	167	198	1
rnasep	158	175	1
rnasep	173	210	1
rnasep	290	304	1
rnasep	141	203	1
rnasep	175	209	1
rnasep	58	94	1
rnasep	47	59	1
rnasep	76	91	1
rnasep	235	267	1
rnasep	127	194	1
rnasep	136	199	1
rnasep	153	184	1
rnasep	287	307	1
rnasep	72	189	1
rnasep	147	310	1
rnasep	70	127	1
rnasep	88	120	1
rnasep	251	279	1
rnasep	123	180	1
rnasep	32	75	1
rnasep	249	292	1
rnasep	186	207	1
rnasep	108	144	1
rnasep	67	122	1
rnasep	44	305	1
rnasep	42	65	1
rnasep	179	206	1
rnasep	114	141	1
rnasep	178	195	1
rnasep	129	158	1
rnasep	73	287	1
rnasep	83	189	1
rnasep	229	245	1
rnasep	77	195	1
rnasep	221	235	1
rnasep	170	183	1
rnasep	231	254	1
rnasep	150	163	1
rnasep	253	265	1
rnasep	77	100	1
rnasep	56	78	1
rnasep	160	177	1
rnasep	255	310	1
rnasep	86	101	1
rnasep	73	89	1
rnasep	145	180	1
rnasep	253	272	1
rnasep	93	201	1
rnasep	269	283	1
rnasep	83	181	1
rnasep	205	244	1
rnasep	131	144	1
rnasep	175	199	1
rnasep	182	200	1
rnasep	144	165	1
rnasep	86	120	1
rnasep	104	121	1
rnasep	85	147	1
rnasep	48	304	1
rnasep	77	177	1
rnasep	223	266	1
rnasep	199	217	1
rnasep	106	119	1
rnasep	26	73	1
rnasep	147	200	1
rnasep	129	169	1
rnasep	78	161	1
rnasep	73	171	1
rnasep	122	179	1
rnasep	195	207	1
rnasep	73	121	1
rnasep	116	174	1
rnasep	214	233	1
rnasep	286	304	1
rnasep	45	68	1
rnasep	30	50	1
rnasep	235	290	1
rnasep	101	137	1
rnasep	159	182	1
rnasep	233	255	1
rnasep	174	200	1
rnasep	250	291	1
rnasep	165	192	1
rnasep	280	303	1
rnasep	173	215	1
rnasep	241	281	1
rnasep	219	236	1
rnasep	101	119	1
rnasep	129	201	1
rnasep	265	285	1
rnasep	237	285	1
rnasep	19	304	1
rnasep	197	211	1
rnasep	99	149	1
rnasep	280	308	1
rnasep	176	192	1
rnasep	256	291	1
rnasep	28	78	1
rnasep	180	213	1
rnasep	267	280	1
rnasep	233	272	1
rnasep	111	139	1
rnasep	88	124	1
rnasep	250	277	1
rnasep	47	309	1
rnasep	195	215	1
rnasep	127	180	1
rnasep	22	54	1
rnasep	177	192	1
rnasep	25	37	1
rnasep	99	128	1
rnasep	231	286	1
rnasep	129	155	1
rnasep	278	309	1
rnasep	224	242	1
rnasep	212	242	1
rnasep	215	234	1
rnasep	132	160	1
rnasep	77	138	1
rnasep	75	184	1
rnasep	164	176	1
rnasep	126	144	1
rnasep	62	79	1
rnasep	168	208	1
rnasep	276	301	1
rnasep	208	248	1
rnasep	224	287	1
rnasep	235	270	1
rnasep	167	218	1
rnasep	81	198	1
rnasep	29	283	1
rnasep	174	189	1
rnasep	72	173	1
rnasep	74	157	1
rnasep	272	306	1
rnasep	236	268	1
rnasep	138	152	1
rnasep	127	148	1
rnasep	49	75	1
rnasep	126	172	1
rnasep	173	193	1
rnasep	131	149	1
rnasep	75	99	1
rnasep	178	198	1
rnasep	233	283	1
rnasep	111	146	1
rnasep	81	143	1
rnasep	134	161	1
rnasep	91	115	1
rnasep	127	163	1
rnasep	104	116	1
rnasep	92	127	1
rnasep	167	209	1
rnasep	164	208	1
rnasep	132	231	1
rnasep	247	294	1
rnasep	132	185	1
rnasep	43	135	1
rnasep	244	280	1
rnasep	209	236	1
rnasep	48	65	1
rnasep	217	235	1
rnasep	129	141	1
rnasep	131	181	1
rnasep	251	273	1
rnasep	160	181	1
rnasep	275	289	1
rnasep	246	263	1
rnasep	72	196	1
rnasep	168	198	1
rnasep	35	48	1
rnasep	140	163	1
rnasep	156	210	1
rnasep	75	90	1
rnasep	232	264	1
rnasep	180	195	1
rnasep	58	84	1
rnasep	48	286	1
rnasep	103	122	1
rnasep	94	203	1
rnasep	98	126	1
rnasep	24	306	1
rnasep	176	207	1
rnasep	181	195	1
rnasep	233	269	1
rnasep	78	122	1
rnasep	162	183	1
rnasep	33	71	1
rnasep	212	224	1
rnasep	145	168	1
rnasep	198	214	1
rnasep	130	258	1
rnasep	223	277	1
rnasep	94	130	1
rnasep	242	254	1
rnasep	114	147	1
rnasep	153	199	1
rnasep	59	98	1
rnasep	74	110	1
rnasep	72	131	1
rnasep	119	143	1
rnasep	76	180	1
rnasep	78	100	1
rnasep	27	50	1
rnasep	122	206	1
rnasep	142	159	1
rnasep	146	202	1
rnasep	23	40	1
rnasep	113	196	1
rnasep	224	282	1
rnasep	217	253	1
rnasep	241	285	1
rnasep	135	194	1
rnasep	43	58	1
rnasep	143	205	1
rnasep	37	286	1
rnasep	25	39	1
rnasep	81	111	1
rnasep	134	193	1
rnasep	235	268	1
rnasep	108	124	1
rnasep	43	311	1
rnasep	252	292	1
rnasep	239	294	1
rnasep	233	276	1
rnasep	122	160	1
rnasep	186	206	1
rnasep	84	178	1
rnasep	120	145	1
rnasep	123	199	1
rnasep	22	50	1
rnasep	77	175	1
rnasep	32	45	1
rnasep	213	305	1
rnasep	71	101	1
rnasep	194	209	1
rnasep	123	172	1
rnasep	162	185	1
rnasep	65	96	1
rnasep	238	259	1
rnasep	144	196	1
rnasep	73	185	1
rnasep	69	86	1
rnasep	132	188	1
rnasep	20	119	1
rnasep	218	237	1
rnasep	261	284	1
rnasep	148	207	1
rnasep	168	212	1
rnasep	170	209	1
rnasep	74	96	1
rnasep	239	262	1
rnasep	73	94	1
rnasep	125	203	1
rnasep	145	183	1
rnasep	199	227	1
rnasep	28	304	1
rnasep	175	192	1
rnasep	182	207	1
rnasep	292	311	1
rnasep	85	144	1
rnasep	132	156	1
rnasep	225	265	1
rnasep	77	182	1
rnasep	286	302	1
rnasep	199	218	1
rnasep	48	289	1
rnasep	89	124	1
rnasep	178	211	1
rnasep	147	201	1
rnasep	184	199	1
rnasep	162	178	1
rnasep	88	118	1
rnasep	219	256	1
rnasep	228	293	1
rnasep	212	231	1
rnasep	63	98	1
rnasep	132	181	1
rnasep	214	232	1
rnasep	209	224	1
rnasep	155	190	1
rnasep	115	137	1
rnasep	101	142	1
rnasep	195	209	1
rnasep	115	145	1
rnasep	119	148	1
rnasep	272	303	1
rnasep	76	171	1
rnasep	250	290	1
rnasep	135	162	1
rnasep	125	178	1
rnasep	124	139	1
rnasep	172	191	1
rnasep	232	268	1
rnasep	257	273	1
rnasep	96	116	1
rnasep	175	207	1
rnasep	207	245	1
rnasep	219	288	1
rnasep	249	279	1
rnasep	117	132	1
rnasep	134	196	1
rnasep	90	111	1
rnasep	34	69	1
rnasep	132	149	1
rnasep	133	191	1
rnasep	68	138	1
rnasep	139	242	1
rnasep	250	276	1
rnasep	130	200	1
rnasep	27	74	1
rnasep	183	198	1
rnasep	58	87	1
rnasep	123	204	1
rnasep	22	53	1
rnasep	244	269	1
rnasep	192	211	1
rnasep	126	138	1
rnasep	146	309	1
rnasep	21	61	1
rnasep	166	195	1
rnasep	129	152	1
rnasep	156	190	1
rnasep	71	189	1
rnasep	77	197	1
rnasep	209	261	1
rnasep	210	235	1
rnasep	174	208	1
rnasep	60	73	1
rnasep	78	96	1
rnasep	135	185	1
rnasep	73	104	1
rnasep	245	290	1
rnasep	245	270	1
rnasep	71	89	1
rnasep	23	44	1
rnasep	211	241	1
rnasep	167	219	1
rnasep	131	175	1
rnasep	56	68	1
rnasep	135	198	1
rnasep	112	131	1
rnasep	84	100	1
rnasep	207	252	1
rnasep	68	310	1
rnasep	218	241	1
rnasep	127	149	1
rnasep	120	140	1
rnasep	20	69	1
rnasep	64	88	1
rnasep	97	112	1
rnasep	287	304	1
rnasep	131	150	1
rnasep	130	179	1
rnasep	180	205	1
rnasep	178	197	1
rnasep	123	177	1
rnasep	211	236	1
rnasep	37	50	1
rnasep	247	264	1
rnasep	121	140	1
rnasep	84	174	1
rnasep	101	311	1
rnasep	22	46	1
rnasep	244	258	1
rnasep	25	254	1
rnasep	251	267	1
rnasep	68	99	1
rnasep	166	212	1
rnasep	153	242	1
rnasep	56	100	1
rnasep	69	309	1
rnasep	147	176	1
rnasep	87	133	1
rnasep	164	200	1
rnasep	34	47	1
rnasep	165	211	1
rnasep	235	296	1
rnasep	25	52	1
rnasep	208	240	1
rnasep	284	296	1
rnasep	239	266	1
rnasep	257	291	1
rnasep	160	180	1
rnasep	246	262	1
rnasep	116	141	1
rnasep	249	265	1
rnasep	168	193	1
rnasep	84	192	1
rnasep	80	175	1
rnasep	101	121	1
rnasep	266	282	1
rnasep	99	121	1
rnasep	132	198	1
rnasep	249	272	1
rnasep	117	137	1
rnasep	98	125	1
rnasep	280	306	1
rnasep	148	171	1
rnasep	93	131	1
rnasep	140	157	1
rnasep	113	147	1
rnasep	233	266	1
rnasep	184	203	1
rnasep	70	125	1
rnasep	47	310	1
rnasep	263	279	1
rnasep	228	289	1
rnasep	108	141	1
rnasep	147	167	1
rnasep	138	192	1
rnasep	177	202	1
rnasep	172	210	1
rnasep	256	272	1
rnasep	119	309	1
rnasep	117	233	1
rnasep	69	92	1
rnasep	77	140	1
rnasep	176	188	1
rnasep	162	202	1
rnasep	145	160	1
rnasep	131	310	1
rnasep	185	208	1
rnasep	153	175	1
rnasep	66	87	1
rnasep	232	272	1
rnasep	175	211	1
rnasep	275	304	1
rnasep	129	202	1
rnasep	236	258	1
rnasep	249	283	1
rnasep	127	146	1
rnasep	100	122	1
rnasep	132	145	1
rnasep	58	267	1
rnasep	97	125	1
rnasep	139	188	1
rnasep	89	107	1
rnasep	75	105	1
rnasep	141	190	1
rnasep	31	51	1
rnasep	242	285	1
rnasep	229	268	1
rnasep	193	208	1
rnasep	104	161	1
rnasep	78	181	1
rnasep	91	121	1
rnasep	178	190	1
rnasep	84	181	1
rnasep	120	144	1
rnasep	98	111	1
rnasep	142	168	1
rnasep	40	70	1
rnasep	77	172	1
rnasep	244	265	1
rnasep	190	218	1
rnasep	120	310	1
rnasep	208	230	1
rnasep	251	294	1
rnasep	178	217	1
rnasep	288	300	1
rnasep	123	173	1
rnasep	133	308	1
rnasep	129	156	1
rnasep	104	142	1
rnasep	241	253	1
rnasep	121	144	1
rnasep	73	108	1
rnasep	114	173	1
rnasep	124	202	1
rnasep	192	204	1
rnasep	162	195	1
rnasep	148	206	1
rnasep	95	141	1
rnasep	72	102	1
rnasep	128	173	1
rnasep	232	281	1
rnasep	110	159	1
rnasep	206	296	1
rnasep	70	86	1
rnasep	73	87	1
rnasep	173	188	1
rnasep	125	200	1
rnasep	165	207	1
rnasep	78	91	1
rnasep	31	72	1
rnasep	110	158	1
rnasep	66	89	1
rnasep	28	50	1
rnasep	112	156	1
rnasep	96	126	1
rnasep	84	121	1
rnasep	132	205	1
rnasep	108	148	1
rnasep	292	310	1
rnasep	48	61	1
rnasep	48	306	1
rnasep	97	111	1
rnasep	22	310	1
rnasep	35	72	1
rnasep	21	307	1
rnasep	171	185	1
rnasep	128	141	1
rnasep	80	182	1
rnasep	71	200	1
rnasep	83	166	1
rnasep	229	242	1
rnasep	18	53	1
rnasep	188	211	1
rnasep	243	255	1
rnasep	73	119	1
rnasep	252	282	1
rnasep	276	299	1
rnasep	203	230	1
rnasep	159	176	1
rnasep	122	154	1
rnasep	50	63	1
rnasep	136	183	1
rnasep	16	44	1
rnasep	141	311	1
rnasep	163	212	1
rnasep	205	253	1
rnasep	167	205	1
rnasep	277	295	1
rnasep	173	213	1
rnasep	246	283	1
rnasep	143	203	1
rnasep	47	305	1
rnasep	80	96	1
rnasep	134	203	1
rnasep	142	186	1
rnasep	154	202	1
rnasep	70	121	1
rnasep	136	151	1
rnasep	17	309	1
rnasep	26	300	1
rnasep	83	177	1
rnasep	169	181	1
rnasep	66	100	1
rnasep	213	239	1
rnasep	113	174	1
rnasep	194	219	1
rnasep	184	212	1
rnasep	29	49	1
rnasep	54	72	1
rnasep	69	88	1
rnasep	91	167	1
rnasep	209	243	1
rnasep	162	206	1
rnasep	145	164	1
rnasep	77	95	1
rnasep	71	90	1
rnasep	232	261	1
rnasep	234	248	1
rnasep	139	161	1
rnasep	93	178	1
rnasep	78	157	1
rnasep	55	79	1
rnasep	136	165	1
rnasep	78	136	1
rnasep	245	294	1
