# Supplementary material for: Identifying proximal RNA interactions from cDNA-encoded crosslinks with ShapeJumper
Source: PLoS Comput Biol. 2021 Dec 14;17(12):e1009632. doi: 10.1371/journal.pcbi.1009632 (PMC8670686; doi:10.1371/journal.pcbi.1009632)
Supplement: S1 Data — (ZIP) [file pcbi.1009632.s006.zip › ShapeJumper_DATA/Raw_Deletions/RNaseP/IA-RNaseP-Replicate2__Merged_NoCircDels_MaxInsertLimit10_NoAmbig_DelSiteExactMatch_deletions.txt]

Total Reads Aligned:565366	Total Deletions:12686.0
rnasep	38	56	440
rnasep	32	56	427
rnasep	37	57	411
rnasep	33	309	305
rnasep	33	59	295
rnasep	32	309	246
rnasep	32	308	242
rnasep	38	59	194
rnasep	37	60	179
rnasep	34	58	163
rnasep	33	308	154
rnasep	31	60	152
rnasep	35	56	149
rnasep	29	308	142
rnasep	30	308	136
rnasep	31	61	131
rnasep	34	56	129
rnasep	31	56	126
rnasep	31	307	119
rnasep	27	66	116
rnasep	34	60	115
rnasep	37	59	112
rnasep	30	309	102
rnasep	32	61	98
rnasep	36	58	91
rnasep	93	123	85
rnasep	28	63	83
rnasep	27	64	82
rnasep	26	66	81
rnasep	29	307	81
rnasep	284	301	81
rnasep	283	304	77
rnasep	36	55	75
rnasep	146	172	71
rnasep	93	122	71
rnasep	27	67	70
rnasep	37	58	70
rnasep	28	308	70
rnasep	39	58	70
rnasep	31	58	69
rnasep	27	63	66
rnasep	28	67	62
rnasep	35	59	59
rnasep	29	63	54
rnasep	37	53	53
rnasep	35	57	52
rnasep	34	59	52
rnasep	34	309	51
rnasep	31	66	50
rnasep	31	309	48
rnasep	38	54	48
rnasep	34	61	47
rnasep	149	165	46
rnasep	28	64	45
rnasep	141	176	43
rnasep	28	307	43
rnasep	141	174	42
rnasep	30	60	41
rnasep	36	60	41
rnasep	35	53	41
rnasep	141	172	41
rnasep	38	53	39
rnasep	33	61	39
rnasep	27	308	39
rnasep	93	121	39
rnasep	146	171	38
rnasep	29	306	38
rnasep	33	310	37
rnasep	26	65	36
rnasep	31	65	35
rnasep	30	57	35
rnasep	135	178	34
rnasep	74	98	33
rnasep	30	63	33
rnasep	141	171	33
rnasep	37	61	32
rnasep	73	98	32
rnasep	29	64	32
rnasep	28	68	32
rnasep	38	62	31
rnasep	143	172	30
rnasep	27	306	29
rnasep	38	63	29
rnasep	34	55	29
rnasep	27	307	28
rnasep	93	120	28
rnasep	40	56	27
rnasep	149	169	27
rnasep	32	66	27
rnasep	281	304	26
rnasep	26	63	26
rnasep	32	310	26
rnasep	28	306	25
rnasep	25	65	25
rnasep	283	301	25
rnasep	26	305	25
rnasep	145	171	24
rnasep	31	310	23
rnasep	93	118	23
rnasep	141	196	23
rnasep	32	67	23
rnasep	139	174	23
rnasep	27	305	22
rnasep	32	52	22
rnasep	93	116	22
rnasep	40	63	22
rnasep	144	172	22
rnasep	40	57	21
rnasep	26	59	21
rnasep	32	48	21
rnasep	135	177	20
rnasep	25	308	20
rnasep	29	67	20
rnasep	138	174	20
rnasep	40	64	20
rnasep	28	54	20
rnasep	26	60	19
rnasep	36	63	19
rnasep	36	57	19
rnasep	145	172	19
rnasep	34	51	19
rnasep	282	305	18
rnasep	30	65	18
rnasep	26	307	18
rnasep	33	62	18
rnasep	135	174	18
rnasep	143	173	18
rnasep	283	305	18
rnasep	33	53	17
rnasep	144	171	17
rnasep	34	52	17
rnasep	26	58	17
rnasep	30	306	17
rnasep	34	62	17
rnasep	25	67	16
rnasep	137	195	16
rnasep	36	283	16
rnasep	26	55	16
rnasep	28	57	16
rnasep	32	54	16
rnasep	27	59	16
rnasep	212	234	16
rnasep	283	307	16
rnasep	38	64	16
rnasep	33	57	15
rnasep	29	68	15
rnasep	33	52	15
rnasep	27	62	15
rnasep	141	177	15
rnasep	37	62	15
rnasep	30	64	15
rnasep	73	100	15
rnasep	140	175	15
rnasep	26	309	15
rnasep	31	55	14
rnasep	284	302	14
rnasep	26	64	14
rnasep	138	175	14
rnasep	282	308	14
rnasep	141	178	14
rnasep	31	47	14
rnasep	137	174	14
rnasep	26	304	13
rnasep	29	57	13
rnasep	40	59	13
rnasep	35	63	13
rnasep	29	305	13
rnasep	28	69	13
rnasep	40	66	13
rnasep	135	176	13
rnasep	23	307	13
rnasep	135	180	13
rnasep	26	61	12
rnasep	143	171	12
rnasep	139	175	12
rnasep	135	181	12
rnasep	134	176	12
rnasep	26	306	12
rnasep	146	167	12
rnasep	26	310	12
rnasep	140	176	12
rnasep	146	173	12
rnasep	24	305	12
rnasep	93	109	11
rnasep	281	301	11
rnasep	149	161	11
rnasep	25	306	11
rnasep	37	63	11
rnasep	135	171	11
rnasep	30	58	11
rnasep	31	68	11
rnasep	76	98	11
rnasep	140	171	11
rnasep	27	56	11
rnasep	33	55	10
rnasep	26	56	10
rnasep	35	62	10
rnasep	142	173	10
rnasep	25	61	10
rnasep	32	55	10
rnasep	281	305	10
rnasep	32	311	10
rnasep	39	60	10
rnasep	25	59	10
rnasep	31	54	10
rnasep	74	100	10
rnasep	34	64	10
rnasep	48	311	10
rnasep	140	179	9
rnasep	30	55	9
rnasep	24	307	9
rnasep	280	304	9
rnasep	149	170	9
rnasep	38	66	9
rnasep	28	305	9
rnasep	70	98	9
rnasep	146	170	9
rnasep	140	195	9
rnasep	32	68	9
rnasep	34	65	9
rnasep	146	175	9
rnasep	25	63	9
rnasep	24	64	9
rnasep	136	178	8
rnasep	93	108	8
rnasep	36	287	8
rnasep	138	195	8
rnasep	279	302	8
rnasep	29	304	8
rnasep	30	68	8
rnasep	34	310	8
rnasep	135	179	8
rnasep	36	64	8
rnasep	74	101	8
rnasep	24	306	8
rnasep	40	62	8
rnasep	25	62	8
rnasep	212	249	8
rnasep	34	63	8
rnasep	149	162	8
rnasep	142	172	8
rnasep	24	60	8
rnasep	26	62	8
rnasep	30	67	8
rnasep	142	199	8
rnasep	35	66	7
rnasep	24	45	7
rnasep	133	170	7
rnasep	144	173	7
rnasep	208	229	7
rnasep	283	309	7
rnasep	72	91	7
rnasep	26	69	7
rnasep	147	172	7
rnasep	39	55	7
rnasep	283	310	7
rnasep	280	308	7
rnasep	148	165	7
rnasep	90	121	7
rnasep	134	179	7
rnasep	29	70	7
rnasep	125	139	7
rnasep	95	119	7
rnasep	279	300	7
rnasep	37	64	7
rnasep	284	305	7
rnasep	29	303	7
rnasep	146	166	7
rnasep	23	68	7
rnasep	90	119	7
rnasep	24	63	6
rnasep	75	101	6
rnasep	209	234	6
rnasep	35	64	6
rnasep	25	60	6
rnasep	72	97	6
rnasep	141	198	6
rnasep	147	171	6
rnasep	23	66	6
rnasep	236	249	6
rnasep	93	127	6
rnasep	90	122	6
rnasep	92	119	6
rnasep	36	65	6
rnasep	25	64	6
rnasep	23	305	6
rnasep	34	66	6
rnasep	132	178	6
rnasep	71	97	6
rnasep	24	309	6
rnasep	150	166	6
rnasep	279	305	6
rnasep	140	200	6
rnasep	147	166	6
rnasep	76	99	6
rnasep	143	176	6
rnasep	28	304	6
rnasep	144	170	6
rnasep	146	169	6
rnasep	145	169	6
rnasep	35	49	6
rnasep	27	70	6
rnasep	92	122	6
rnasep	148	167	6
rnasep	134	174	6
rnasep	146	168	6
rnasep	79	92	5
rnasep	142	195	5
rnasep	27	57	5
rnasep	89	122	5
rnasep	209	249	5
rnasep	39	63	5
rnasep	140	196	5
rnasep	28	70	5
rnasep	76	100	5
rnasep	95	117	5
rnasep	142	197	5
rnasep	24	48	5
rnasep	139	195	5
rnasep	92	118	5
rnasep	26	45	5
rnasep	28	303	5
rnasep	236	255	5
rnasep	25	310	5
rnasep	126	203	5
rnasep	94	121	5
rnasep	175	188	5
rnasep	23	306	5
rnasep	147	173	5
rnasep	24	65	5
rnasep	34	286	5
rnasep	25	305	5
rnasep	23	59	5
rnasep	211	248	5
rnasep	33	54	5
rnasep	207	249	5
rnasep	139	170	5
rnasep	141	200	5
rnasep	139	198	5
rnasep	143	156	4
rnasep	104	118	4
rnasep	281	307	4
rnasep	81	173	4
rnasep	125	141	4
rnasep	212	226	4
rnasep	126	140	4
rnasep	144	169	4
rnasep	142	175	4
rnasep	278	304	4
rnasep	284	300	4
rnasep	135	172	4
rnasep	145	170	4
rnasep	23	304	4
rnasep	94	123	4
rnasep	32	51	4
rnasep	76	97	4
rnasep	21	66	4
rnasep	145	165	4
rnasep	137	202	4
rnasep	136	173	4
rnasep	284	307	4
rnasep	28	49	4
rnasep	92	121	4
rnasep	132	175	4
rnasep	218	235	4
rnasep	77	99	4
rnasep	81	174	4
rnasep	135	202	4
rnasep	48	309	4
rnasep	147	165	4
rnasep	212	246	4
rnasep	140	199	4
rnasep	78	91	4
rnasep	25	58	4
rnasep	146	177	4
rnasep	137	175	4
rnasep	27	53	4
rnasep	95	125	4
rnasep	148	168	4
rnasep	285	301	4
rnasep	39	57	4
rnasep	207	248	4
rnasep	140	198	4
rnasep	34	311	4
rnasep	249	269	4
rnasep	33	50	4
rnasep	40	53	4
rnasep	131	177	4
rnasep	228	282	4
rnasep	132	170	4
rnasep	134	175	4
rnasep	48	286	4
rnasep	235	254	4
rnasep	211	241	4
rnasep	23	64	4
rnasep	279	306	4
rnasep	125	140	4
rnasep	126	141	4
rnasep	32	53	4
rnasep	144	174	4
rnasep	282	302	4
rnasep	212	241	4
rnasep	287	301	4
rnasep	143	170	4
rnasep	132	173	4
rnasep	145	173	4
rnasep	135	200	4
rnasep	95	112	4
rnasep	235	255	4
rnasep	149	173	4
rnasep	28	73	3
rnasep	142	180	3
rnasep	37	65	3
rnasep	133	174	3
rnasep	141	183	3
rnasep	36	48	3
rnasep	48	310	3
rnasep	148	170	3
rnasep	144	176	3
rnasep	215	241	3
rnasep	132	169	3
rnasep	249	280	3
rnasep	24	58	3
rnasep	178	207	3
rnasep	91	122	3
rnasep	282	310	3
rnasep	169	210	3
rnasep	23	56	3
rnasep	176	212	3
rnasep	209	238	3
rnasep	210	240	3
rnasep	280	305	3
rnasep	125	137	3
rnasep	148	166	3
rnasep	89	123	3
rnasep	29	54	3
rnasep	146	158	3
rnasep	26	51	3
rnasep	180	207	3
rnasep	258	279	3
rnasep	235	247	3
rnasep	211	250	3
rnasep	79	93	3
rnasep	48	305	3
rnasep	215	242	3
rnasep	72	96	3
rnasep	84	98	3
rnasep	16	310	3
rnasep	47	310	3
rnasep	158	212	3
rnasep	208	246	3
rnasep	170	215	3
rnasep	221	249	3
rnasep	93	114	3
rnasep	27	49	3
rnasep	143	197	3
rnasep	292	305	3
rnasep	209	229	3
rnasep	209	241	3
rnasep	143	158	3
rnasep	68	100	3
rnasep	93	201	3
rnasep	23	63	3
rnasep	92	120	3
rnasep	219	236	3
rnasep	32	49	3
rnasep	47	311	3
rnasep	138	198	3
rnasep	184	218	3
rnasep	32	47	3
rnasep	73	310	3
rnasep	72	99	3
rnasep	211	240	3
rnasep	145	177	3
rnasep	20	66	3
rnasep	38	69	3
rnasep	262	280	3
rnasep	135	183	3
rnasep	179	209	3
rnasep	84	143	3
rnasep	143	169	3
rnasep	136	195	3
rnasep	136	175	3
rnasep	133	205	3
rnasep	89	124	3
rnasep	214	232	3
rnasep	230	269	3
rnasep	20	310	3
rnasep	132	149	3
rnasep	24	55	3
rnasep	148	164	3
rnasep	142	201	3
rnasep	38	68	3
rnasep	78	178	3
rnasep	24	69	3
rnasep	94	119	3
rnasep	125	172	3
rnasep	78	204	3
rnasep	249	265	3
rnasep	247	263	3
rnasep	33	311	3
rnasep	148	171	3
rnasep	142	204	3
rnasep	93	131	3
rnasep	140	157	3
rnasep	147	167	3
rnasep	141	158	3
rnasep	172	210	3
rnasep	236	258	3
rnasep	95	123	3
rnasep	135	148	3
rnasep	284	308	3
rnasep	173	213	3
rnasep	213	239	3
rnasep	279	301	3
rnasep	147	170	2
rnasep	68	98	2
rnasep	193	207	2
rnasep	25	53	2
rnasep	132	201	2
rnasep	237	276	2
rnasep	93	128	2
rnasep	141	180	2
rnasep	259	279	2
rnasep	118	155	2
rnasep	140	170	2
rnasep	211	247	2
rnasep	219	234	2
rnasep	175	204	2
rnasep	146	179	2
rnasep	70	92	2
rnasep	137	198	2
rnasep	136	201	2
rnasep	279	308	2
rnasep	123	201	2
rnasep	26	47	2
rnasep	213	235	2
rnasep	239	281	2
rnasep	84	255	2
rnasep	165	190	2
rnasep	281	300	2
rnasep	30	303	2
rnasep	41	63	2
rnasep	264	294	2
rnasep	77	98	2
rnasep	25	57	2
rnasep	131	179	2
rnasep	24	301	2
rnasep	175	201	2
rnasep	91	136	2
rnasep	213	236	2
rnasep	30	69	2
rnasep	147	164	2
rnasep	137	170	2
rnasep	177	207	2
rnasep	208	236	2
rnasep	211	236	2
rnasep	172	209	2
rnasep	117	232	2
rnasep	78	102	2
rnasep	43	56	2
rnasep	212	236	2
rnasep	26	42	2
rnasep	170	184	2
rnasep	124	201	2
rnasep	81	170	2
rnasep	225	272	2
rnasep	262	278	2
rnasep	27	301	2
rnasep	234	286	2
rnasep	118	142	2
rnasep	165	195	2
rnasep	133	198	2
rnasep	23	43	2
rnasep	101	118	2
rnasep	76	95	2
rnasep	100	124	2
rnasep	98	116	2
rnasep	27	72	2
rnasep	282	300	2
rnasep	35	72	2
rnasep	22	55	2
rnasep	138	199	2
rnasep	26	46	2
rnasep	221	239	2
rnasep	238	256	2
rnasep	78	98	2
rnasep	237	252	2
rnasep	235	252	2
rnasep	258	292	2
rnasep	135	196	2
rnasep	31	45	2
rnasep	246	271	2
rnasep	145	176	2
rnasep	173	192	2
rnasep	232	256	2
rnasep	31	52	2
rnasep	27	300	2
rnasep	130	174	2
rnasep	70	124	2
rnasep	80	176	2
rnasep	73	192	2
rnasep	276	291	2
rnasep	30	54	2
rnasep	236	252	2
rnasep	217	234	2
rnasep	74	102	2
rnasep	139	199	2
rnasep	264	280	2
rnasep	143	168	2
rnasep	148	169	2
rnasep	93	112	2
rnasep	188	218	2
rnasep	289	302	2
rnasep	35	286	2
rnasep	179	218	2
rnasep	236	256	2
rnasep	24	57	2
rnasep	221	234	2
rnasep	89	116	2
rnasep	42	65	2
rnasep	114	141	2
rnasep	221	235	2
rnasep	77	145	2
rnasep	73	89	2
rnasep	269	283	2
rnasep	284	306	2
rnasep	28	48	2
rnasep	25	72	2
rnasep	96	124	2
rnasep	182	200	2
rnasep	94	125	2
rnasep	140	158	2
rnasep	234	267	2
rnasep	33	67	2
rnasep	75	96	2
rnasep	145	175	2
rnasep	280	303	2
rnasep	167	195	2
rnasep	173	215	2
rnasep	70	122	2
rnasep	125	196	2
rnasep	75	108	2
rnasep	73	88	2
rnasep	236	283	2
rnasep	174	190	2
rnasep	21	60	2
rnasep	212	242	2
rnasep	132	160	2
rnasep	127	141	2
rnasep	145	166	2
rnasep	48	303	2
rnasep	250	309	2
rnasep	76	200	2
rnasep	83	116	2
rnasep	91	115	2
rnasep	144	160	2
rnasep	101	310	2
rnasep	141	194	2
rnasep	260	275	2
rnasep	209	236	2
rnasep	48	65	2
rnasep	166	206	2
rnasep	146	163	2
rnasep	168	198	2
rnasep	75	90	2
rnasep	134	186	2
rnasep	93	110	2
rnasep	143	198	2
rnasep	76	143	2
rnasep	156	178	2
rnasep	210	247	2
rnasep	142	159	2
rnasep	133	195	2
rnasep	78	141	2
rnasep	141	181	2
rnasep	194	209	2
rnasep	212	238	2
rnasep	150	162	2
rnasep	77	101	2
rnasep	170	209	2
rnasep	74	96	2
rnasep	21	65	2
rnasep	35	308	2
rnasep	110	123	2
rnasep	132	202	2
rnasep	182	207	2
rnasep	26	311	2
rnasep	209	226	2
rnasep	93	135	2
rnasep	209	224	2
rnasep	236	251	2
rnasep	122	155	2
rnasep	170	195	2
rnasep	43	63	2
rnasep	144	157	2
rnasep	188	217	2
rnasep	32	46	2
rnasep	164	179	2
rnasep	145	167	2
rnasep	64	88	2
rnasep	263	289	2
rnasep	147	169	2
rnasep	68	99	2
rnasep	263	280	2
rnasep	236	254	2
rnasep	175	221	2
rnasep	101	121	2
rnasep	19	310	2
rnasep	283	298	2
rnasep	33	68	2
rnasep	294	307	2
rnasep	165	221	2
rnasep	238	281	2
rnasep	66	310	2
rnasep	241	253	2
rnasep	75	305	2
rnasep	218	236	2
rnasep	192	204	2
rnasep	218	245	2
rnasep	125	200	2
rnasep	173	188	2
rnasep	31	72	2
rnasep	28	50	2
rnasep	206	230	2
rnasep	142	177	2
rnasep	89	125	2
rnasep	93	132	2
rnasep	220	235	2
rnasep	64	81	2
rnasep	119	149	2
rnasep	74	95	2
rnasep	182	199	2
rnasep	197	209	2
rnasep	285	302	2
rnasep	29	49	2
rnasep	232	249	2
rnasep	234	248	2
rnasep	221	245	2
rnasep	70	89	2
rnasep	76	89	2
rnasep	116	151	1
rnasep	100	118	1
rnasep	206	240	1
rnasep	75	179	1
rnasep	102	120	1
rnasep	173	199	1
rnasep	131	151	1
rnasep	47	295	1
rnasep	262	286	1
rnasep	84	141	1
rnasep	120	148	1
rnasep	140	203	1
rnasep	99	133	1
rnasep	77	168	1
rnasep	164	210	1
rnasep	176	208	1
rnasep	89	118	1
rnasep	21	308	1
rnasep	181	206	1
rnasep	80	189	1
rnasep	78	218	1
rnasep	91	108	1
rnasep	74	122	1
rnasep	274	304	1
rnasep	239	284	1
rnasep	263	281	1
rnasep	259	288	1
rnasep	79	192	1
rnasep	260	277	1
rnasep	162	199	1
rnasep	276	292	1
rnasep	58	206	1
rnasep	170	212	1
rnasep	241	265	1
rnasep	295	309	1
rnasep	210	252	1
rnasep	119	146	1
rnasep	165	181	1
rnasep	70	188	1
rnasep	146	161	1
rnasep	132	208	1
rnasep	245	281	1
rnasep	249	262	1
rnasep	125	180	1
rnasep	35	50	1
rnasep	235	256	1
rnasep	113	203	1
rnasep	217	240	1
rnasep	158	187	1
rnasep	154	192	1
rnasep	173	206	1
rnasep	22	67	1
rnasep	195	224	1
rnasep	251	288	1
rnasep	99	122	1
rnasep	262	279	1
rnasep	191	246	1
rnasep	292	306	1
rnasep	98	124	1
rnasep	225	266	1
rnasep	168	251	1
rnasep	82	200	1
rnasep	70	125	1
rnasep	140	156	1
rnasep	113	144	1
rnasep	123	160	1
rnasep	48	220	1
rnasep	88	117	1
rnasep	251	282	1
rnasep	33	69	1
rnasep	240	257	1
rnasep	198	212	1
rnasep	175	190	1
rnasep	132	197	1
rnasep	227	283	1
rnasep	50	301	1
rnasep	172	213	1
rnasep	133	192	1
rnasep	104	128	1
rnasep	241	256	1
rnasep	38	124	1
rnasep	76	101	1
rnasep	239	274	1
rnasep	108	141	1
rnasep	134	152	1
rnasep	69	93	1
rnasep	124	196	1
rnasep	176	191	1
rnasep	223	252	1
rnasep	225	237	1
rnasep	131	165	1
rnasep	188	284	1
rnasep	66	86	1
rnasep	43	60	1
rnasep	229	282	1
rnasep	60	84	1
rnasep	265	287	1
rnasep	237	287	1
rnasep	240	289	1
rnasep	169	203	1
rnasep	103	115	1
rnasep	206	235	1
rnasep	132	144	1
rnasep	133	184	1
rnasep	194	232	1
rnasep	103	142	1
rnasep	128	204	1
rnasep	130	189	1
rnasep	100	128	1
rnasep	134	170	1
rnasep	207	225	1
rnasep	249	291	1
rnasep	95	116	1
rnasep	91	204	1
rnasep	77	173	1
rnasep	72	120	1
rnasep	129	157	1
rnasep	31	198	1
rnasep	215	232	1
rnasep	132	190	1
rnasep	82	185	1
rnasep	237	255	1
rnasep	235	251	1
rnasep	252	276	1
rnasep	231	267	1
rnasep	222	250	1
rnasep	27	249	1
rnasep	170	207	1
rnasep	131	172	1
rnasep	139	157	1
rnasep	266	304	1
rnasep	43	62	1
rnasep	114	209	1
rnasep	174	196	1
rnasep	155	206	1
rnasep	160	178	1
rnasep	136	169	1
rnasep	157	172	1
rnasep	116	147	1
rnasep	293	306	1
rnasep	232	286	1
rnasep	100	114	1
rnasep	145	179	1
rnasep	102	116	1
rnasep	287	309	1
rnasep	66	88	1
rnasep	75	97	1
rnasep	25	71	1
rnasep	128	151	1
rnasep	132	204	1
rnasep	80	170	1
rnasep	209	294	1
rnasep	104	122	1
rnasep	248	290	1
rnasep	40	78	1
rnasep	131	310	1
rnasep	286	300	1
rnasep	81	286	1
rnasep	42	71	1
rnasep	44	56	1
rnasep	234	282	1
rnasep	26	70	1
rnasep	120	310	1
rnasep	147	203	1
rnasep	129	148	1
rnasep	77	201	1
rnasep	118	146	1
rnasep	132	183	1
rnasep	78	116	1
rnasep	36	301	1
rnasep	260	273	1
rnasep	228	248	1
rnasep	162	219	1
rnasep	169	309	1
rnasep	188	226	1
rnasep	72	110	1
rnasep	230	253	1
rnasep	208	247	1
rnasep	30	304	1
rnasep	172	200	1
rnasep	50	64	1
rnasep	96	199	1
rnasep	79	96	1
rnasep	228	284	1
rnasep	174	205	1
rnasep	160	203	1
rnasep	146	165	1
rnasep	23	69	1
rnasep	168	196	1
rnasep	133	202	1
rnasep	64	84	1
rnasep	244	289	1
rnasep	115	146	1
rnasep	128	210	1
rnasep	241	292	1
rnasep	89	201	1
rnasep	110	130	1
rnasep	20	51	1
rnasep	265	280	1
rnasep	63	92	1
rnasep	90	109	1
rnasep	53	310	1
rnasep	64	77	1
rnasep	124	146	1
rnasep	205	229	1
rnasep	277	302	1
rnasep	128	203	1
rnasep	75	111	1
rnasep	83	118	1
rnasep	179	191	1
rnasep	96	145	1
rnasep	258	286	1
rnasep	178	202	1
rnasep	233	271	1
rnasep	193	218	1
rnasep	80	174	1
rnasep	123	206	1
rnasep	271	289	1
rnasep	22	59	1
rnasep	129	174	1
rnasep	159	206	1
rnasep	71	108	1
rnasep	179	198	1
rnasep	225	246	1
rnasep	184	215	1
rnasep	241	260	1
rnasep	210	233	1
rnasep	0	21	1
rnasep	174	214	1
rnasep	76	105	1
rnasep	134	148	1
rnasep	132	165	1
rnasep	67	89	1
rnasep	20	305	1
rnasep	146	204	1
rnasep	140	182	1
rnasep	172	198	1
rnasep	156	217	1
rnasep	80	92	1
rnasep	135	192	1
rnasep	112	141	1
rnasep	123	156	1
rnasep	87	102	1
rnasep	70	88	1
rnasep	146	180	1
rnasep	62	85	1
rnasep	134	195	1
rnasep	143	157	1
rnasep	244	303	1
rnasep	139	185	1
rnasep	230	277	1
rnasep	31	311	1
rnasep	38	287	1
rnasep	274	294	1
rnasep	90	115	1
rnasep	262	285	1
rnasep	263	291	1
rnasep	268	288	1
rnasep	24	71	1
rnasep	119	280	1
rnasep	21	58	1
rnasep	133	145	1
rnasep	162	187	1
rnasep	91	109	1
rnasep	119	132	1
rnasep	183	214	1
rnasep	121	149	1
rnasep	231	253	1
rnasep	107	144	1
rnasep	76	205	1
rnasep	276	295	1
rnasep	76	243	1
rnasep	235	269	1
rnasep	131	168	1
rnasep	65	93	1
rnasep	23	303	1
rnasep	228	259	1
rnasep	31	76	1
rnasep	236	278	1
rnasep	116	143	1
rnasep	218	248	1
rnasep	163	202	1
rnasep	145	183	1
rnasep	206	248	1
rnasep	49	65	1
rnasep	235	257	1
rnasep	213	256	1
rnasep	227	291	1
rnasep	206	225	1
rnasep	36	51	1
rnasep	278	293	1
rnasep	235	280	1
rnasep	283	300	1
rnasep	149	178	1
rnasep	34	283	1
rnasep	241	287	1
rnasep	93	129	1
rnasep	258	281	1
rnasep	113	145	1
rnasep	100	138	1
rnasep	78	162	1
rnasep	228	291	1
rnasep	212	229	1
rnasep	142	165	1
rnasep	240	252	1
rnasep	271	286	1
rnasep	78	112	1
rnasep	151	210	1
rnasep	171	219	1
rnasep	152	188	1
rnasep	252	281	1
rnasep	72	114	1
rnasep	129	165	1
rnasep	74	107	1
rnasep	216	228	1
rnasep	212	250	1
rnasep	275	299	1
rnasep	124	199	1
rnasep	227	259	1
rnasep	145	174	1
rnasep	205	254	1
rnasep	146	164	1
rnasep	173	214	1
rnasep	149	183	1
rnasep	81	93	1
rnasep	55	85	1
rnasep	143	200	1
rnasep	76	177	1
rnasep	248	284	1
rnasep	249	281	1
rnasep	206	234	1
rnasep	137	199	1
rnasep	95	110	1
rnasep	211	223	1
rnasep	97	123	1
rnasep	267	279	1
rnasep	100	131	1
rnasep	288	305	1
rnasep	138	185	1
rnasep	144	168	1
rnasep	84	183	1
rnasep	226	261	1
rnasep	192	209	1
rnasep	126	180	1
rnasep	72	123	1
rnasep	243	276	1
rnasep	124	169	1
rnasep	143	287	1
rnasep	138	162	1
rnasep	29	50	1
rnasep	227	249	1
rnasep	75	307	1
rnasep	212	243	1
rnasep	73	106	1
rnasep	67	101	1
rnasep	231	250	1
rnasep	128	199	1
rnasep	165	218	1
rnasep	20	301	1
rnasep	208	249	1
rnasep	185	217	1
rnasep	39	51	1
rnasep	57	86	1
rnasep	175	212	1
rnasep	135	150	1
rnasep	163	207	1
rnasep	100	117	1
rnasep	254	270	1
rnasep	84	201	1
rnasep	56	83	1
rnasep	290	302	1
rnasep	121	192	1
rnasep	178	199	1
rnasep	175	195	1
rnasep	204	227	1
rnasep	188	204	1
rnasep	95	124	1
rnasep	235	285	1
rnasep	34	262	1
rnasep	39	65	1
rnasep	289	305	1
rnasep	231	276	1
rnasep	147	204	1
rnasep	210	230	1
rnasep	118	145	1
rnasep	135	182	1
rnasep	227	273	1
rnasep	246	270	1
rnasep	252	284	1
rnasep	72	105	1
rnasep	230	252	1
rnasep	124	167	1
rnasep	172	203	1
rnasep	83	143	1
rnasep	130	149	1
rnasep	85	193	1
rnasep	157	212	1
rnasep	23	123	1
rnasep	245	282	1
rnasep	125	177	1
rnasep	161	184	1
rnasep	33	286	1
rnasep	156	211	1
rnasep	99	308	1
rnasep	229	284	1
rnasep	279	307	1
rnasep	81	185	1
rnasep	29	69	1
rnasep	42	309	1
rnasep	98	127	1
rnasep	99	137	1
rnasep	223	269	1
rnasep	254	280	1
rnasep	277	303	1
rnasep	94	122	1
rnasep	106	124	1
rnasep	82	203	1
rnasep	76	310	1
rnasep	243	258	1
rnasep	162	208	1
rnasep	134	308	1
rnasep	97	309	1
rnasep	78	174	1
rnasep	123	207	1
rnasep	43	64	1
rnasep	90	117	1
rnasep	60	101	1
rnasep	255	281	1
rnasep	26	41	1
rnasep	227	280	1
rnasep	162	211	1
rnasep	66	98	1
rnasep	116	284	1
rnasep	34	287	1
rnasep	234	264	1
rnasep	52	73	1
rnasep	241	261	1
rnasep	209	256	1
rnasep	228	276	1
rnasep	189	216	1
rnasep	90	130	1
rnasep	73	103	1
rnasep	67	90	1
rnasep	44	205	1
rnasep	152	201	1
rnasep	182	285	1
rnasep	172	185	1
rnasep	167	198	1
rnasep	158	175	1
rnasep	173	210	1
rnasep	290	304	1
rnasep	78	199	1
rnasep	156	180	1
rnasep	146	182	1
rnasep	129	204	1
rnasep	80	137	1
rnasep	47	59	1
rnasep	76	91	1
rnasep	249	285	1
rnasep	291	303	1
rnasep	93	198	1
rnasep	97	127	1
rnasep	277	294	1
rnasep	128	195	1
rnasep	147	310	1
rnasep	88	120	1
rnasep	258	278	1
rnasep	178	194	1
rnasep	202	232	1
rnasep	105	122	1
rnasep	91	119	1
rnasep	130	206	1
rnasep	116	238	1
rnasep	186	207	1
rnasep	110	140	1
rnasep	90	126	1
rnasep	24	70	1
rnasep	223	259	1
rnasep	171	206	1
rnasep	85	200	1
rnasep	241	269	1
rnasep	181	204	1
rnasep	147	193	1
rnasep	129	158	1
rnasep	108	309	1
rnasep	65	99	1
rnasep	69	130	1
rnasep	239	286	1
rnasep	263	283	1
rnasep	121	146	1
rnasep	86	142	1
rnasep	170	183	1
rnasep	124	310	1
rnasep	235	248	1
rnasep	124	200	1
rnasep	231	254	1
rnasep	77	100	1
rnasep	76	140	1
rnasep	208	253	1
rnasep	234	255	1
rnasep	232	287	1
rnasep	100	115	1
rnasep	221	242	1
rnasep	37	67	1
rnasep	218	239	1
rnasep	138	157	1
rnasep	70	123	1
rnasep	100	113	1
rnasep	62	93	1
rnasep	35	307	1
rnasep	156	214	1
rnasep	242	264	1
rnasep	109	172	1
rnasep	246	284	1
rnasep	207	237	1
rnasep	274	286	1
rnasep	260	293	1
rnasep	98	122	1
rnasep	142	179	1
rnasep	27	302	1
rnasep	223	266	1
rnasep	286	303	1
rnasep	180	220	1
rnasep	208	221	1
rnasep	129	169	1
rnasep	188	209	1
rnasep	183	206	1
rnasep	228	290	1
rnasep	212	228	1
rnasep	136	199	1
rnasep	240	255	1
rnasep	73	121	1
rnasep	214	233	1
rnasep	72	109	1
rnasep	200	212	1
rnasep	241	270	1
rnasep	29	265	1
rnasep	219	245	1
rnasep	165	178	1
rnasep	136	181	1
rnasep	250	291	1
rnasep	126	226	1
rnasep	26	205	1
rnasep	116	135	1
rnasep	124	198	1
rnasep	161	188	1
rnasep	101	119	1
rnasep	80	148	1
rnasep	83	196	1
rnasep	237	285	1
rnasep	110	143	1
rnasep	206	233	1
rnasep	34	70	1
rnasep	205	230	1
rnasep	125	138	1
rnasep	256	291	1
rnasep	139	191	1
rnasep	178	205	1
rnasep	92	196	1
rnasep	87	123	1
rnasep	138	184	1
rnasep	166	185	1
rnasep	45	57	1
rnasep	278	310	1
rnasep	40	67	1
rnasep	126	139	1
rnasep	259	272	1
rnasep	118	296	1
rnasep	105	158	1
rnasep	35	173	1
rnasep	138	161	1
rnasep	221	236	1
rnasep	215	234	1
rnasep	255	292	1
rnasep	235	253	1
rnasep	125	164	1
rnasep	168	208	1
rnasep	107	150	1
rnasep	276	301	1
rnasep	220	236	1
rnasep	254	292	1
rnasep	234	250	1
rnasep	29	283	1
rnasep	97	144	1
rnasep	74	254	1
rnasep	205	221	1
rnasep	70	91	1
rnasep	236	268	1
rnasep	138	152	1
rnasep	100	116	1
rnasep	120	141	1
rnasep	81	98	1
rnasep	277	290	1
rnasep	85	112	1
rnasep	94	111	1
rnasep	75	99	1
rnasep	72	90	1
rnasep	31	53	1
rnasep	180	202	1
rnasep	233	283	1
rnasep	84	122	1
rnasep	157	181	1
rnasep	188	207	1
rnasep	117	145	1
rnasep	147	168	1
rnasep	104	116	1
rnasep	225	309	1
rnasep	273	289	1
rnasep	262	296	1
rnasep	152	173	1
rnasep	281	298	1
rnasep	230	265	1
rnasep	243	284	1
rnasep	162	190	1
rnasep	263	287	1
rnasep	122	142	1
rnasep	204	221	1
rnasep	25	200	1
rnasep	213	263	1
rnasep	281	309	1
rnasep	75	145	1
rnasep	77	96	1
rnasep	208	241	1
rnasep	217	235	1
rnasep	81	175	1
rnasep	206	310	1
rnasep	270	301	1
rnasep	132	174	1
rnasep	173	186	1
rnasep	49	66	1
rnasep	253	284	1
rnasep	76	241	1
rnasep	202	217	1
rnasep	283	306	1
rnasep	92	128	1
rnasep	56	91	1
rnasep	242	268	1
rnasep	207	241	1
rnasep	247	262	1
rnasep	19	309	1
rnasep	197	212	1
rnasep	227	288	1
rnasep	81	116	1
rnasep	24	51	1
rnasep	176	207	1
rnasep	125	143	1
rnasep	222	284	1
rnasep	230	258	1
rnasep	113	146	1
rnasep	233	269	1
rnasep	193	216	1
rnasep	78	173	1
rnasep	201	215	1
rnasep	261	310	1
rnasep	95	115	1
rnasep	209	231	1
rnasep	234	266	1
rnasep	35	287	1
rnasep	166	199	1
rnasep	224	249	1
rnasep	285	308	1
rnasep	161	215	1
rnasep	60	77	1
rnasep	78	100	1
rnasep	232	250	1
rnasep	24	304	1
rnasep	145	163	1
rnasep	94	171	1
rnasep	146	202	1
rnasep	66	120	1
rnasep	211	245	1
rnasep	167	199	1
rnasep	43	58	1
rnasep	141	214	1
rnasep	58	93	1
rnasep	100	123	1
rnasep	134	193	1
rnasep	93	199	1
rnasep	143	159	1
rnasep	124	157	1
rnasep	97	124	1
rnasep	43	311	1
rnasep	252	292	1
rnasep	230	283	1
rnasep	170	217	1
rnasep	130	205	1
rnasep	84	178	1
rnasep	120	145	1
rnasep	142	169	1
rnasep	92	114	1
rnasep	74	156	1
rnasep	138	202	1
rnasep	171	207	1
rnasep	192	212	1
rnasep	62	98	1
rnasep	71	101	1
rnasep	21	56	1
rnasep	116	276	1
rnasep	179	207	1
rnasep	258	270	1
rnasep	288	301	1
rnasep	172	216	1
rnasep	136	204	1
rnasep	52	65	1
rnasep	104	143	1
rnasep	183	208	1
rnasep	121	147	1
rnasep	238	259	1
rnasep	144	196	1
rnasep	215	238	1
rnasep	136	217	1
rnasep	206	256	1
rnasep	67	98	1
rnasep	218	237	1
rnasep	261	284	1
rnasep	168	212	1
rnasep	107	146	1
rnasep	252	274	1
rnasep	276	297	1
rnasep	90	309	1
rnasep	75	200	1
rnasep	117	273	1
rnasep	126	206	1
rnasep	165	184	1
rnasep	246	266	1
rnasep	249	261	1
rnasep	223	240	1
rnasep	154	171	1
rnasep	283	311	1
rnasep	67	100	1
rnasep	185	229	1
rnasep	100	197	1
rnasep	224	264	1
rnasep	73	120	1
rnasep	233	287	1
rnasep	123	140	1
rnasep	114	281	1
rnasep	127	167	1
rnasep	227	293	1
rnasep	122	169	1
rnasep	206	231	1
rnasep	98	121	1
rnasep	123	263	1
rnasep	80	200	1
rnasep	223	267	1
rnasep	171	198	1
rnasep	97	110	1
rnasep	212	256	1
rnasep	286	302	1
rnasep	94	124	1
rnasep	78	274	1
rnasep	166	209	1
rnasep	233	262	1
rnasep	104	148	1
rnasep	18	54	1
rnasep	228	293	1
rnasep	212	231	1
rnasep	198	217	1
rnasep	132	181	1
rnasep	236	296	1
rnasep	289	301	1
rnasep	185	197	1
rnasep	170	218	1
rnasep	221	250	1
rnasep	219	246	1
rnasep	135	162	1
rnasep	73	97	1
rnasep	141	310	1
rnasep	125	178	1
rnasep	253	280	1
rnasep	93	241	1
rnasep	280	302	1
rnasep	21	284	1
rnasep	222	246	1
rnasep	92	140	1
rnasep	232	268	1
rnasep	229	281	1
rnasep	175	207	1
rnasep	158	215	1
rnasep	187	200	1
rnasep	246	276	1
rnasep	135	153	1
rnasep	91	134	1
rnasep	34	69	1
rnasep	233	273	1
rnasep	128	155	1
rnasep	129	161	1
rnasep	83	172	1
rnasep	130	200	1
rnasep	274	303	1
rnasep	27	74	1
rnasep	30	71	1
rnasep	228	280	1
rnasep	119	133	1
rnasep	69	96	1
rnasep	64	120	1
rnasep	171	212	1
rnasep	174	189	1
rnasep	60	93	1
rnasep	21	61	1
rnasep	166	195	1
rnasep	185	204	1
rnasep	29	48	1
rnasep	210	235	1
rnasep	144	195	1
rnasep	215	235	1
rnasep	45	294	1
rnasep	135	185	1
rnasep	209	242	1
rnasep	126	147	1
rnasep	71	89	1
rnasep	172	196	1
rnasep	34	306	1
rnasep	131	175	1
rnasep	135	198	1
rnasep	232	277	1
rnasep	187	206	1
rnasep	148	310	1
rnasep	207	252	1
rnasep	29	73	1
rnasep	100	119	1
rnasep	120	140	1
rnasep	131	150	1
rnasep	276	307	1
rnasep	166	227	1
rnasep	123	177	1
rnasep	37	50	1
rnasep	130	193	1
rnasep	247	264	1
rnasep	121	140	1
rnasep	122	164	1
rnasep	120	149	1
rnasep	91	198	1
rnasep	176	209	1
rnasep	89	121	1
rnasep	230	264	1
rnasep	29	198	1
rnasep	82	142	1
rnasep	84	198	1
rnasep	74	123	1
rnasep	76	116	1
rnasep	213	242	1
rnasep	137	158	1
rnasep	79	199	1
rnasep	91	189	1
rnasep	165	211	1
rnasep	35	249	1
rnasep	25	52	1
rnasep	231	269	1
rnasep	217	232	1
rnasep	68	90	1
rnasep	131	182	1
rnasep	210	253	1
rnasep	261	279	1
rnasep	132	209	1
rnasep	79	174	1
rnasep	16	40	1
rnasep	74	307	1
rnasep	93	202	1
rnasep	81	201	1
rnasep	199	231	1
rnasep	31	200	1
rnasep	70	121	1
rnasep	110	135	1
rnasep	132	198	1
rnasep	180	309	1
rnasep	134	207	1
rnasep	255	268	1
rnasep	17	42	1
rnasep	95	208	1
rnasep	44	66	1
rnasep	129	170	1
rnasep	156	172	1
rnasep	245	296	1
rnasep	182	220	1
rnasep	263	279	1
rnasep	228	289	1
rnasep	122	182	1
rnasep	144	177	1
rnasep	142	167	1
rnasep	271	284	1
rnasep	73	122	1
rnasep	226	270	1
rnasep	256	272	1
rnasep	74	109	1
rnasep	100	179	1
rnasep	136	184	1
rnasep	135	166	1
rnasep	127	139	1
rnasep	209	255	1
rnasep	145	160	1
rnasep	20	306	1
rnasep	146	201	1
rnasep	143	177	1
rnasep	221	283	1
rnasep	185	208	1
rnasep	199	254	1
rnasep	242	260	1
rnasep	161	207	1
rnasep	115	206	1
rnasep	158	211	1
rnasep	84	107	1
rnasep	58	92	1
rnasep	70	93	1
rnasep	250	271	1
rnasep	19	62	1
rnasep	249	283	1
rnasep	279	296	1
rnasep	186	228	1
rnasep	120	139	1
rnasep	98	118	1
rnasep	92	108	1
rnasep	35	47	1
rnasep	188	289	1
rnasep	277	292	1
rnasep	83	102	1
rnasep	39	64	1
rnasep	31	51	1
rnasep	233	277	1
rnasep	193	208	1
rnasep	134	171	1
rnasep	78	181	1
rnasep	69	124	1
rnasep	88	173	1
rnasep	244	265	1
rnasep	148	185	1
rnasep	155	177	1
rnasep	170	231	1
rnasep	129	156	1
rnasep	156	186	1
rnasep	82	137	1
rnasep	65	97	1
rnasep	210	239	1
rnasep	121	144	1
rnasep	209	246	1
rnasep	77	90	1
rnasep	172	192	1
rnasep	102	156	1
rnasep	139	156	1
rnasep	142	310	1
rnasep	83	170	1
rnasep	73	87	1
rnasep	98	142	1
rnasep	169	213	1
rnasep	61	78	1
rnasep	225	287	1
rnasep	143	167	1
rnasep	92	134	1
rnasep	230	275	1
rnasep	49	310	1
rnasep	185	275	1
rnasep	84	121	1
rnasep	132	205	1
rnasep	79	146	1
rnasep	74	86	1
rnasep	216	306	1
rnasep	227	294	1
rnasep	144	167	1
rnasep	98	120	1
rnasep	48	306	1
rnasep	278	298	1
rnasep	226	272	1
rnasep	133	157	1
rnasep	34	280	1
rnasep	94	115	1
rnasep	33	51	1
rnasep	21	48	1
rnasep	21	307	1
rnasep	175	232	1
rnasep	136	252	1
rnasep	74	127	1
rnasep	76	112	1
rnasep	118	147	1
rnasep	137	162	1
rnasep	64	98	1
rnasep	286	310	1
rnasep	281	310	1
rnasep	252	282	1
rnasep	276	289	1
rnasep	17	310	1
rnasep	203	230	1
rnasep	131	178	1
rnasep	74	104	1
rnasep	240	282	1
rnasep	212	255	1
rnasep	136	183	1
rnasep	236	272	1
rnasep	244	290	1
rnasep	264	286	1
rnasep	164	189	1
rnasep	169	220	1
rnasep	276	310	1
rnasep	23	54	1
rnasep	104	142	1
rnasep	234	259	1
rnasep	81	205	1
rnasep	232	263	1
rnasep	229	286	1
rnasep	219	238	1
rnasep	93	107	1
rnasep	265	283	1
rnasep	135	154	1
rnasep	144	156	1
rnasep	132	148	1
rnasep	277	297	1
rnasep	21	43	1
rnasep	242	280	1
rnasep	243	256	1
rnasep	184	207	1
rnasep	136	197	1
rnasep	80	175	1
rnasep	27	286	1
rnasep	26	300	1
rnasep	66	100	1
rnasep	18	310	1
rnasep	71	99	1
rnasep	117	256	1
rnasep	229	252	1
rnasep	282	306	1
rnasep	123	155	1
rnasep	90	129	1
rnasep	67	88	1
rnasep	209	243	1
rnasep	168	210	1
rnasep	159	212	1
rnasep	142	154	1
rnasep	276	303	1
rnasep	80	93	1
rnasep	139	161	1
rnasep	251	291	1
rnasep	130	153	1
rnasep	232	276	1
rnasep	185	261	1
rnasep	136	165	1
