# Supplementary material for: Identifying proximal RNA interactions from cDNA-encoded crosslinks with ShapeJumper
Source: PLoS Comput Biol. 2021 Dec 14;17(12):e1009632. doi: 10.1371/journal.pcbi.1009632 (PMC8670686; doi:10.1371/journal.pcbi.1009632)
Supplement: S1 Data — (ZIP) [file pcbi.1009632.s006.zip › ShapeJumper_DATA/Raw_Deletions/RNaseP/DMSO-RNaseP-Replicate2__Merged_NoCircDels_MaxInsertLimit10_NoAmbig_DelSiteExactMatch_deletions.txt]

Total Reads Aligned:626051	Total Deletions:13874.0
rnasep	32	56	568
rnasep	37	57	489
rnasep	38	56	486
rnasep	33	59	373
rnasep	33	309	319
rnasep	32	308	275
rnasep	32	309	250
rnasep	37	60	232
rnasep	38	59	215
rnasep	33	308	201
rnasep	34	58	189
rnasep	31	61	177
rnasep	31	60	170
rnasep	35	56	167
rnasep	34	56	161
rnasep	30	308	152
rnasep	31	56	138
rnasep	32	61	137
rnasep	31	307	136
rnasep	37	59	135
rnasep	29	308	122
rnasep	27	66	113
rnasep	36	58	109
rnasep	284	301	109
rnasep	34	60	108
rnasep	30	309	106
rnasep	26	66	105
rnasep	36	55	103
rnasep	27	63	95
rnasep	27	64	84
rnasep	37	58	82
rnasep	29	307	77
rnasep	93	123	77
rnasep	28	63	77
rnasep	35	59	72
rnasep	37	53	70
rnasep	39	58	67
rnasep	34	61	66
rnasep	31	66	66
rnasep	31	58	66
rnasep	34	59	63
rnasep	35	57	62
rnasep	38	54	61
rnasep	27	67	60
rnasep	283	304	58
rnasep	146	172	57
rnasep	93	122	54
rnasep	28	64	54
rnasep	28	67	53
rnasep	141	174	53
rnasep	36	60	52
rnasep	34	309	49
rnasep	149	165	49
rnasep	74	98	49
rnasep	141	172	48
rnasep	38	53	46
rnasep	33	61	44
rnasep	135	178	42
rnasep	31	65	42
rnasep	28	308	42
rnasep	27	307	42
rnasep	29	63	42
rnasep	37	61	40
rnasep	27	306	40
rnasep	31	309	40
rnasep	143	172	39
rnasep	145	172	39
rnasep	28	307	39
rnasep	30	57	38
rnasep	93	121	38
rnasep	29	306	37
rnasep	26	65	37
rnasep	38	63	37
rnasep	38	62	37
rnasep	27	308	37
rnasep	135	177	36
rnasep	30	60	35
rnasep	33	310	33
rnasep	40	56	32
rnasep	34	51	32
rnasep	34	55	32
rnasep	27	59	31
rnasep	137	195	30
rnasep	283	301	30
rnasep	141	171	29
rnasep	32	310	29
rnasep	32	48	29
rnasep	28	306	28
rnasep	26	60	28
rnasep	93	116	28
rnasep	26	59	28
rnasep	143	173	28
rnasep	40	57	28
rnasep	146	171	27
rnasep	30	63	27
rnasep	144	172	27
rnasep	35	53	27
rnasep	28	68	27
rnasep	140	176	27
rnasep	73	98	26
rnasep	29	64	26
rnasep	141	176	26
rnasep	281	304	25
rnasep	26	55	25
rnasep	138	174	25
rnasep	28	54	25
rnasep	26	64	24
rnasep	32	66	24
rnasep	26	58	24
rnasep	31	310	23
rnasep	27	305	23
rnasep	141	196	23
rnasep	36	57	23
rnasep	93	118	23
rnasep	38	64	23
rnasep	30	65	22
rnasep	145	171	22
rnasep	33	53	22
rnasep	31	55	21
rnasep	280	304	21
rnasep	37	62	21
rnasep	28	57	21
rnasep	34	62	21
rnasep	143	171	20
rnasep	140	175	20
rnasep	25	65	20
rnasep	141	178	20
rnasep	135	176	20
rnasep	48	311	20
rnasep	29	67	19
rnasep	149	169	19
rnasep	26	307	19
rnasep	34	52	19
rnasep	139	174	19
rnasep	40	63	18
rnasep	93	120	18
rnasep	283	307	18
rnasep	26	305	18
rnasep	142	195	17
rnasep	25	305	17
rnasep	281	301	17
rnasep	26	306	17
rnasep	30	306	17
rnasep	146	169	17
rnasep	35	62	16
rnasep	40	59	16
rnasep	32	55	16
rnasep	144	171	16
rnasep	31	47	16
rnasep	135	180	16
rnasep	26	304	15
rnasep	29	57	15
rnasep	36	63	15
rnasep	283	305	15
rnasep	141	177	15
rnasep	39	60	15
rnasep	28	69	15
rnasep	211	248	15
rnasep	26	61	14
rnasep	33	55	14
rnasep	36	283	14
rnasep	33	52	14
rnasep	134	176	14
rnasep	35	63	14
rnasep	281	305	14
rnasep	138	175	14
rnasep	26	63	14
rnasep	135	174	14
rnasep	34	63	14
rnasep	30	58	14
rnasep	35	64	13
rnasep	32	52	13
rnasep	30	55	13
rnasep	282	305	13
rnasep	32	54	13
rnasep	284	300	13
rnasep	135	171	13
rnasep	31	54	13
rnasep	212	234	13
rnasep	39	57	13
rnasep	33	57	12
rnasep	26	56	12
rnasep	137	174	12
rnasep	212	246	12
rnasep	33	62	12
rnasep	29	305	12
rnasep	32	311	12
rnasep	92	122	12
rnasep	26	309	12
rnasep	25	67	11
rnasep	25	308	11
rnasep	141	198	11
rnasep	29	68	11
rnasep	27	62	11
rnasep	23	66	11
rnasep	93	109	11
rnasep	146	167	11
rnasep	135	179	11
rnasep	38	66	11
rnasep	28	305	11
rnasep	140	195	11
rnasep	32	67	11
rnasep	25	63	11
rnasep	282	306	11
rnasep	48	310	10
rnasep	40	64	10
rnasep	149	170	10
rnasep	39	55	10
rnasep	30	64	10
rnasep	142	173	10
rnasep	282	308	10
rnasep	25	310	10
rnasep	40	66	10
rnasep	26	310	10
rnasep	26	62	10
rnasep	23	307	10
rnasep	34	64	10
rnasep	24	64	10
rnasep	281	307	9
rnasep	139	175	9
rnasep	218	235	9
rnasep	29	304	9
rnasep	144	173	9
rnasep	34	310	9
rnasep	279	300	9
rnasep	149	162	9
rnasep	144	170	9
rnasep	31	68	9
rnasep	76	98	9
rnasep	146	173	9
rnasep	27	56	9
rnasep	24	305	9
rnasep	211	247	8
rnasep	144	169	8
rnasep	135	181	8
rnasep	148	165	8
rnasep	92	119	8
rnasep	25	64	8
rnasep	24	307	8
rnasep	25	306	8
rnasep	94	121	8
rnasep	37	63	8
rnasep	40	53	8
rnasep	32	49	8
rnasep	74	100	8
rnasep	146	175	8
rnasep	141	200	8
rnasep	146	168	8
rnasep	91	122	7
rnasep	284	302	7
rnasep	133	170	7
rnasep	139	198	7
rnasep	138	195	7
rnasep	279	302	7
rnasep	27	53	7
rnasep	25	61	7
rnasep	90	122	7
rnasep	149	161	7
rnasep	146	177	7
rnasep	29	69	7
rnasep	70	98	7
rnasep	146	170	7
rnasep	93	110	7
rnasep	32	68	7
rnasep	24	306	7
rnasep	207	248	7
rnasep	95	119	7
rnasep	284	305	7
rnasep	29	303	7
rnasep	33	311	7
rnasep	142	199	7
rnasep	24	63	6
rnasep	211	249	6
rnasep	93	108	6
rnasep	25	60	6
rnasep	132	169	6
rnasep	140	179	6
rnasep	135	172	6
rnasep	26	69	6
rnasep	146	158	6
rnasep	212	236	6
rnasep	284	307	6
rnasep	236	249	6
rnasep	76	100	6
rnasep	143	197	6
rnasep	147	172	6
rnasep	132	178	6
rnasep	280	308	6
rnasep	137	175	6
rnasep	28	303	6
rnasep	36	64	6
rnasep	73	100	6
rnasep	28	304	6
rnasep	142	172	6
rnasep	24	60	6
rnasep	37	64	6
rnasep	143	170	6
rnasep	125	140	6
rnasep	140	171	6
rnasep	91	121	6
rnasep	95	123	6
rnasep	133	174	5
rnasep	209	234	5
rnasep	125	141	5
rnasep	36	287	5
rnasep	142	175	5
rnasep	209	249	5
rnasep	145	170	5
rnasep	148	166	5
rnasep	147	171	5
rnasep	90	121	5
rnasep	208	229	5
rnasep	181	207	5
rnasep	27	72	5
rnasep	72	91	5
rnasep	80	176	5
rnasep	135	202	5
rnasep	34	66	5
rnasep	94	122	5
rnasep	30	68	5
rnasep	25	58	5
rnasep	139	195	5
rnasep	26	45	5
rnasep	32	47	5
rnasep	150	166	5
rnasep	279	305	5
rnasep	48	305	5
rnasep	25	62	5
rnasep	212	249	5
rnasep	91	120	5
rnasep	24	65	5
rnasep	212	238	5
rnasep	29	48	5
rnasep	33	54	5
rnasep	126	141	5
rnasep	141	158	5
rnasep	32	53	5
rnasep	27	70	5
rnasep	144	174	5
rnasep	212	241	5
rnasep	142	177	5
rnasep	134	174	5
rnasep	213	239	5
rnasep	279	301	5
rnasep	147	170	4
rnasep	104	118	4
rnasep	37	65	4
rnasep	136	178	4
rnasep	262	279	4
rnasep	141	180	4
rnasep	24	45	4
rnasep	27	57	4
rnasep	39	64	4
rnasep	143	196	4
rnasep	280	305	4
rnasep	76	97	4
rnasep	137	202	4
rnasep	143	157	4
rnasep	90	127	4
rnasep	133	175	4
rnasep	28	49	4
rnasep	37	310	4
rnasep	76	95	4
rnasep	290	302	4
rnasep	144	161	4
rnasep	131	180	4
rnasep	81	174	4
rnasep	76	172	4
rnasep	140	196	4
rnasep	23	63	4
rnasep	35	66	4
rnasep	92	118	4
rnasep	70	91	4
rnasep	23	306	4
rnasep	34	65	4
rnasep	148	168	4
rnasep	24	304	4
rnasep	143	176	4
rnasep	74	96	4
rnasep	289	301	4
rnasep	25	59	4
rnasep	236	251	4
rnasep	132	170	4
rnasep	20	310	4
rnasep	20	55	4
rnasep	24	55	4
rnasep	211	241	4
rnasep	23	59	4
rnasep	94	119	4
rnasep	70	100	4
rnasep	23	64	4
rnasep	143	177	4
rnasep	30	67	4
rnasep	75	305	4
rnasep	284	308	4
rnasep	33	51	4
rnasep	279	306	4
rnasep	146	166	4
rnasep	132	173	4
rnasep	145	173	4
rnasep	93	114	4
rnasep	149	173	4
rnasep	144	162	3
rnasep	138	202	3
rnasep	22	45	3
rnasep	89	118	3
rnasep	68	98	3
rnasep	193	207	3
rnasep	147	177	3
rnasep	36	48	3
rnasep	27	300	3
rnasep	212	251	3
rnasep	215	241	3
rnasep	140	170	3
rnasep	236	261	3
rnasep	95	116	3
rnasep	278	304	3
rnasep	235	251	3
rnasep	72	97	3
rnasep	209	238	3
rnasep	291	304	3
rnasep	89	123	3
rnasep	72	119	3
rnasep	213	236	3
rnasep	241	260	3
rnasep	29	54	3
rnasep	79	92	3
rnasep	145	165	3
rnasep	39	63	3
rnasep	91	118	3
rnasep	223	290	3
rnasep	283	300	3
rnasep	34	283	3
rnasep	209	226	3
rnasep	22	304	3
rnasep	93	127	3
rnasep	282	300	3
rnasep	93	112	3
rnasep	142	197	3
rnasep	135	182	3
rnasep	236	252	3
rnasep	132	175	3
rnasep	173	210	3
rnasep	290	304	3
rnasep	76	91	3
rnasep	143	158	3
rnasep	92	115	3
rnasep	143	165	3
rnasep	283	310	3
rnasep	74	88	3
rnasep	33	67	3
rnasep	145	175	3
rnasep	280	303	3
rnasep	22	308	3
rnasep	34	307	3
rnasep	31	53	3
rnasep	135	183	3
rnasep	81	175	3
rnasep	173	186	3
rnasep	283	306	3
rnasep	48	286	3
rnasep	140	200	3
rnasep	176	207	3
rnasep	285	301	3
rnasep	40	62	3
rnasep	76	99	3
rnasep	285	308	3
rnasep	140	198	3
rnasep	136	195	3
rnasep	77	101	3
rnasep	136	175	3
rnasep	190	204	3
rnasep	33	50	3
rnasep	134	182	3
rnasep	249	279	3
rnasep	125	139	3
rnasep	233	273	3
rnasep	209	242	3
rnasep	145	167	3
rnasep	38	68	3
rnasep	147	167	3
rnasep	90	115	3
rnasep	135	166	3
rnasep	153	175	3
rnasep	207	249	3
rnasep	132	145	3
rnasep	185	211	3
rnasep	134	171	3
rnasep	287	301	3
rnasep	117	146	3
rnasep	48	306	3
rnasep	36	309	3
rnasep	249	269	3
rnasep	23	54	3
rnasep	70	123	3
rnasep	93	107	3
rnasep	148	167	3
rnasep	29	49	3
rnasep	71	90	3
rnasep	128	147	2
rnasep	164	210	2
rnasep	130	171	2
rnasep	122	140	2
rnasep	25	53	2
rnasep	217	233	2
rnasep	105	142	2
rnasep	77	309	2
rnasep	21	66	2
rnasep	177	189	2
rnasep	146	161	2
rnasep	235	256	2
rnasep	148	170	2
rnasep	80	171	2
rnasep	140	156	2
rnasep	228	288	2
rnasep	144	176	2
rnasep	214	235	2
rnasep	219	234	2
rnasep	265	287	2
rnasep	24	58	2
rnasep	258	275	2
rnasep	178	207	2
rnasep	100	128	2
rnasep	136	201	2
rnasep	123	201	2
rnasep	72	120	2
rnasep	129	157	2
rnasep	282	310	2
rnasep	137	152	2
rnasep	34	46	2
rnasep	31	44	2
rnasep	174	196	2
rnasep	145	179	2
rnasep	23	56	2
rnasep	34	47	2
rnasep	80	174	2
rnasep	72	88	2
rnasep	281	300	2
rnasep	30	303	2
rnasep	129	148	2
rnasep	213	257	2
rnasep	77	98	2
rnasep	137	170	2
rnasep	30	304	2
rnasep	210	240	2
rnasep	86	175	2
rnasep	146	165	2
rnasep	23	69	2
rnasep	23	304	2
rnasep	24	301	2
rnasep	90	109	2
rnasep	132	151	2
rnasep	94	123	2
rnasep	32	51	2
rnasep	30	69	2
rnasep	22	59	2
rnasep	177	207	2
rnasep	211	236	2
rnasep	132	165	2
rnasep	175	192	2
rnasep	241	287	2
rnasep	43	56	2
rnasep	100	121	2
rnasep	206	247	2
rnasep	134	195	2
rnasep	180	207	2
rnasep	126	177	2
rnasep	141	162	2
rnasep	272	287	2
rnasep	136	173	2
rnasep	67	87	2
rnasep	235	257	2
rnasep	262	278	2
rnasep	27	301	2
rnasep	77	310	2
rnasep	88	116	2
rnasep	142	165	2
rnasep	228	244	2
rnasep	232	293	2
rnasep	240	288	2
rnasep	137	199	2
rnasep	103	143	2
rnasep	223	287	2
rnasep	252	270	2
rnasep	242	290	2
rnasep	238	256	2
rnasep	208	249	2
rnasep	149	174	2
rnasep	139	158	2
rnasep	31	45	2
rnasep	100	117	2
rnasep	145	176	2
rnasep	254	270	2
rnasep	102	123	2
rnasep	86	124	2
rnasep	289	305	2
rnasep	178	208	2
rnasep	25	302	2
rnasep	170	188	2
rnasep	246	270	2
rnasep	211	230	2
rnasep	249	267	2
rnasep	23	305	2
rnasep	143	168	2
rnasep	232	265	2
rnasep	48	309	2
rnasep	24	48	2
rnasep	148	169	2
rnasep	35	286	2
rnasep	85	103	2
rnasep	158	175	2
rnasep	175	209	2
rnasep	47	59	2
rnasep	236	256	2
rnasep	249	285	2
rnasep	119	137	2
rnasep	195	209	2
rnasep	140	199	2
rnasep	164	212	2
rnasep	70	86	2
rnasep	239	286	2
rnasep	263	283	2
rnasep	235	248	2
rnasep	168	213	2
rnasep	236	289	2
rnasep	180	199	2
rnasep	27	302	2
rnasep	77	177	2
rnasep	140	158	2
rnasep	188	209	2
rnasep	30	50	2
rnasep	217	238	2
rnasep	238	253	2
rnasep	228	283	2
rnasep	47	311	2
rnasep	253	290	2
rnasep	125	138	2
rnasep	49	61	2
rnasep	195	215	2
rnasep	138	198	2
rnasep	174	190	2
rnasep	41	64	2
rnasep	24	309	2
rnasep	145	166	2
rnasep	26	301	2
rnasep	208	248	2
rnasep	233	290	2
rnasep	236	268	2
rnasep	283	309	2
rnasep	145	177	2
rnasep	20	66	2
rnasep	144	160	2
rnasep	147	168	2
rnasep	104	116	2
rnasep	142	182	2
rnasep	154	176	2
rnasep	95	125	2
rnasep	141	194	2
rnasep	118	144	2
rnasep	108	133	2
rnasep	214	236	2
rnasep	162	217	2
rnasep	172	202	2
rnasep	74	101	2
rnasep	145	168	2
rnasep	35	48	2
rnasep	56	91	2
rnasep	143	198	2
rnasep	292	304	2
rnasep	147	166	2
rnasep	141	153	2
rnasep	114	147	2
rnasep	50	308	2
rnasep	78	100	2
rnasep	142	159	2
rnasep	211	245	2
rnasep	31	43	2
rnasep	134	179	2
rnasep	28	70	2
rnasep	277	295	2
rnasep	71	101	2
rnasep	181	205	2
rnasep	77	192	2
rnasep	23	62	2
rnasep	206	231	2
rnasep	89	124	2
rnasep	132	181	2
rnasep	209	224	2
rnasep	131	177	2
rnasep	280	302	2
rnasep	146	176	2
rnasep	132	149	2
rnasep	176	195	2
rnasep	192	211	2
rnasep	125	146	2
rnasep	185	204	2
rnasep	251	267	2
rnasep	235	254	2
rnasep	143	180	2
rnasep	64	88	2
rnasep	37	50	2
rnasep	24	69	2
rnasep	263	280	2
rnasep	290	303	2
rnasep	249	265	2
rnasep	145	169	2
rnasep	35	49	2
rnasep	113	202	2
rnasep	106	144	2
rnasep	31	200	2
rnasep	80	175	2
rnasep	265	279	2
rnasep	247	263	2
rnasep	280	306	2
rnasep	148	171	2
rnasep	140	157	2
rnasep	138	192	2
rnasep	256	272	2
rnasep	74	109	2
rnasep	191	214	2
rnasep	249	283	2
rnasep	98	118	2
rnasep	89	122	2
rnasep	120	144	2
rnasep	69	124	2
rnasep	77	172	2
rnasep	208	230	2
rnasep	238	258	2
rnasep	192	204	2
rnasep	135	148	2
rnasep	145	178	2
rnasep	143	167	2
rnasep	235	260	2
rnasep	74	86	2
rnasep	182	206	2
rnasep	84	170	2
rnasep	206	230	2
rnasep	98	120	2
rnasep	93	132	2
rnasep	166	208	2
rnasep	131	178	2
rnasep	159	176	2
rnasep	23	68	2
rnasep	79	252	2
rnasep	148	172	2
rnasep	101	117	2
rnasep	74	95	2
rnasep	132	148	2
rnasep	288	306	2
rnasep	184	207	2
rnasep	18	310	2
rnasep	132	162	2
rnasep	235	255	2
rnasep	195	207	2
rnasep	125	205	1
rnasep	201	248	1
rnasep	137	205	1
rnasep	225	280	1
rnasep	143	156	1
rnasep	158	178	1
rnasep	222	256	1
rnasep	173	199	1
rnasep	29	227	1
rnasep	187	230	1
rnasep	293	305	1
rnasep	124	201	1
rnasep	235	252	1
rnasep	193	212	1
rnasep	81	141	1
rnasep	79	143	1
rnasep	242	292	1
rnasep	36	49	1
rnasep	238	293	1
rnasep	254	276	1
rnasep	75	179	1
rnasep	145	196	1
rnasep	71	122	1
rnasep	234	278	1
rnasep	194	212	1
rnasep	181	206	1
rnasep	224	245	1
rnasep	263	281	1
rnasep	129	238	1
rnasep	78	104	1
rnasep	245	262	1
rnasep	162	199	1
rnasep	168	219	1
rnasep	276	292	1
rnasep	113	176	1
rnasep	92	253	1
rnasep	102	120	1
rnasep	119	146	1
rnasep	161	218	1
rnasep	275	291	1
rnasep	270	291	1
rnasep	132	208	1
rnasep	265	301	1
rnasep	24	122	1
rnasep	141	183	1
rnasep	291	308	1
rnasep	125	180	1
rnasep	206	249	1
rnasep	131	204	1
rnasep	35	50	1
rnasep	115	136	1
rnasep	103	152	1
rnasep	21	302	1
rnasep	137	293	1
rnasep	175	197	1
rnasep	134	184	1
rnasep	246	286	1
rnasep	132	201	1
rnasep	27	89	1
rnasep	132	155	1
rnasep	283	299	1
rnasep	26	286	1
rnasep	79	101	1
rnasep	68	123	1
rnasep	26	75	1
rnasep	113	144	1
rnasep	233	267	1
rnasep	251	282	1
rnasep	212	226	1
rnasep	198	212	1
rnasep	133	152	1
rnasep	225	293	1
rnasep	177	203	1
rnasep	227	283	1
rnasep	162	208	1
rnasep	259	279	1
rnasep	230	250	1
rnasep	184	211	1
rnasep	162	174	1
rnasep	241	256	1
rnasep	239	274	1
rnasep	72	189	1
rnasep	262	289	1
rnasep	242	298	1
rnasep	134	152	1
rnasep	109	142	1
rnasep	294	306	1
rnasep	31	137	1
rnasep	163	208	1
rnasep	176	191	1
rnasep	162	201	1
rnasep	196	225	1
rnasep	131	165	1
rnasep	38	157	1
rnasep	176	293	1
rnasep	257	274	1
rnasep	228	270	1
rnasep	175	204	1
rnasep	275	305	1
rnasep	82	101	1
rnasep	146	179	1
rnasep	70	92	1
rnasep	42	58	1
rnasep	182	195	1
rnasep	249	280	1
rnasep	117	129	1
rnasep	53	301	1
rnasep	137	198	1
rnasep	132	144	1
rnasep	213	246	1
rnasep	24	49	1
rnasep	111	126	1
rnasep	239	288	1
rnasep	288	310	1
rnasep	134	309	1
rnasep	105	121	1
rnasep	134	170	1
rnasep	249	291	1
rnasep	121	134	1
rnasep	120	147	1
rnasep	26	47	1
rnasep	231	291	1
rnasep	121	309	1
rnasep	205	232	1
rnasep	252	271	1
rnasep	213	235	1
rnasep	34	272	1
rnasep	229	292	1
rnasep	76	106	1
rnasep	213	243	1
rnasep	221	238	1
rnasep	121	145	1
rnasep	174	211	1
rnasep	215	232	1
rnasep	191	221	1
rnasep	43	65	1
rnasep	31	98	1
rnasep	21	299	1
rnasep	68	80	1
rnasep	32	283	1
rnasep	221	241	1
rnasep	228	263	1
rnasep	141	202	1
rnasep	272	304	1
rnasep	136	169	1
rnasep	132	215	1
rnasep	83	201	1
rnasep	245	290	1
rnasep	100	114	1
rnasep	169	210	1
rnasep	168	191	1
rnasep	93	204	1
rnasep	34	239	1
rnasep	59	73	1
rnasep	173	195	1
rnasep	131	147	1
rnasep	66	88	1
rnasep	49	311	1
rnasep	233	285	1
rnasep	84	120	1
rnasep	59	91	1
rnasep	79	147	1
rnasep	130	196	1
rnasep	37	270	1
rnasep	24	159	1
rnasep	110	141	1
rnasep	201	231	1
rnasep	132	158	1
rnasep	50	185	1
rnasep	26	70	1
rnasep	128	140	1
rnasep	82	129	1
rnasep	41	63	1
rnasep	118	146	1
rnasep	160	210	1
rnasep	255	273	1
rnasep	16	310	1
rnasep	140	184	1
rnasep	25	57	1
rnasep	124	164	1
rnasep	105	146	1
rnasep	101	140	1
rnasep	241	269	1
rnasep	130	150	1
rnasep	119	150	1
rnasep	233	250	1
rnasep	174	205	1
rnasep	95	124	1
rnasep	275	303	1
rnasep	70	271	1
rnasep	150	171	1
rnasep	26	202	1
rnasep	125	176	1
rnasep	133	202	1
rnasep	244	289	1
rnasep	115	146	1
rnasep	106	147	1
rnasep	102	141	1
rnasep	122	310	1
rnasep	131	154	1
rnasep	82	179	1
rnasep	143	166	1
rnasep	96	118	1
rnasep	110	130	1
rnasep	276	307	1
rnasep	265	280	1
rnasep	19	52	1
rnasep	123	215	1
rnasep	38	252	1
rnasep	64	77	1
rnasep	125	137	1
rnasep	128	203	1
rnasep	75	111	1
rnasep	258	286	1
rnasep	233	271	1
rnasep	129	175	1
rnasep	91	127	1
rnasep	238	275	1
rnasep	147	164	1
rnasep	246	289	1
rnasep	69	102	1
rnasep	273	309	1
rnasep	228	241	1
rnasep	73	202	1
rnasep	69	311	1
rnasep	231	281	1
rnasep	231	276	1
rnasep	184	215	1
rnasep	128	178	1
rnasep	104	132	1
rnasep	251	269	1
rnasep	237	290	1
rnasep	187	217	1
rnasep	134	148	1
rnasep	135	187	1
rnasep	67	89	1
rnasep	26	51	1
rnasep	260	287	1
rnasep	126	145	1
rnasep	140	182	1
rnasep	172	198	1
rnasep	81	197	1
rnasep	251	292	1
rnasep	290	305	1
rnasep	32	262	1
rnasep	112	141	1
rnasep	207	254	1
rnasep	70	88	1
rnasep	92	107	1
rnasep	48	291	1
rnasep	31	70	1
rnasep	72	87	1
rnasep	293	310	1
rnasep	233	278	1
rnasep	237	258	1
rnasep	247	266	1
rnasep	108	145	1
rnasep	201	224	1
rnasep	90	128	1
rnasep	225	304	1
rnasep	17	44	1
rnasep	177	198	1
rnasep	163	188	1
rnasep	171	205	1
rnasep	142	249	1
rnasep	68	101	1
rnasep	44	63	1
rnasep	234	277	1
rnasep	25	43	1
rnasep	114	142	1
rnasep	129	145	1
rnasep	104	141	1
rnasep	74	121	1
rnasep	42	273	1
rnasep	183	214	1
rnasep	215	236	1
rnasep	170	184	1
rnasep	110	171	1
rnasep	16	29	1
rnasep	260	276	1
rnasep	62	95	1
rnasep	152	206	1
rnasep	107	144	1
rnasep	76	205	1
rnasep	81	256	1
rnasep	25	50	1
rnasep	221	271	1
rnasep	24	295	1
rnasep	111	163	1
rnasep	29	257	1
rnasep	160	182	1
rnasep	81	170	1
rnasep	146	160	1
rnasep	138	158	1
rnasep	163	202	1
rnasep	217	241	1
rnasep	222	264	1
rnasep	85	110	1
rnasep	56	84	1
rnasep	100	149	1
rnasep	158	187	1
rnasep	84	116	1
rnasep	74	89	1
rnasep	47	303	1
rnasep	292	309	1
rnasep	117	143	1
rnasep	158	194	1
rnasep	92	121	1
rnasep	36	51	1
rnasep	140	205	1
rnasep	278	293	1
rnasep	156	217	1
rnasep	93	129	1
rnasep	141	181	1
rnasep	258	281	1
rnasep	184	197	1
rnasep	90	196	1
rnasep	274	296	1
rnasep	228	291	1
rnasep	118	142	1
rnasep	246	292	1
rnasep	22	62	1
rnasep	30	51	1
rnasep	235	289	1
rnasep	114	144	1
rnasep	181	217	1
rnasep	172	212	1
rnasep	129	165	1
rnasep	224	250	1
rnasep	228	280	1
rnasep	212	250	1
rnasep	38	235	1
rnasep	75	240	1
rnasep	163	209	1
rnasep	145	174	1
rnasep	165	195	1
rnasep	170	197	1
rnasep	241	280	1
rnasep	65	79	1
rnasep	158	209	1
rnasep	91	132	1
rnasep	249	281	1
rnasep	127	172	1
rnasep	192	238	1
rnasep	100	124	1
rnasep	206	234	1
rnasep	95	110	1
rnasep	142	203	1
rnasep	239	289	1
rnasep	264	280	1
rnasep	73	118	1
rnasep	116	256	1
rnasep	61	84	1
rnasep	274	289	1
rnasep	121	135	1
rnasep	144	168	1
rnasep	147	160	1
rnasep	182	287	1
rnasep	212	268	1
rnasep	116	281	1
rnasep	213	232	1
rnasep	20	198	1
rnasep	138	162	1
rnasep	224	243	1
rnasep	210	237	1
rnasep	212	243	1
rnasep	78	98	1
rnasep	67	101	1
rnasep	260	283	1
rnasep	177	218	1
rnasep	214	244	1
rnasep	125	167	1
rnasep	152	178	1
rnasep	107	149	1
rnasep	233	293	1
rnasep	234	251	1
rnasep	170	206	1
rnasep	173	217	1
rnasep	131	173	1
rnasep	154	205	1
rnasep	93	128	1
rnasep	123	152	1
rnasep	84	98	1
rnasep	270	293	1
rnasep	265	295	1
rnasep	245	291	1
rnasep	116	146	1
rnasep	169	211	1
rnasep	36	65	1
rnasep	194	224	1
rnasep	226	293	1
rnasep	43	310	1
rnasep	47	286	1
rnasep	128	150	1
rnasep	91	114	1
rnasep	263	295	1
rnasep	178	195	1
rnasep	94	195	1
rnasep	48	63	1
rnasep	271	300	1
rnasep	235	285	1
rnasep	248	277	1
rnasep	223	262	1
rnasep	277	308	1
rnasep	39	65	1
rnasep	68	97	1
rnasep	80	170	1
rnasep	30	45	1
rnasep	187	282	1
rnasep	167	185	1
rnasep	33	79	1
rnasep	117	171	1
rnasep	238	265	1
rnasep	89	148	1
rnasep	123	268	1
rnasep	164	198	1
rnasep	220	237	1
rnasep	286	308	1
rnasep	52	287	1
rnasep	77	99	1
rnasep	276	291	1
rnasep	30	54	1
rnasep	230	252	1
rnasep	179	208	1
rnasep	166	207	1
rnasep	224	277	1
rnasep	217	234	1
rnasep	130	149	1
rnasep	272	296	1
rnasep	94	253	1
rnasep	146	164	1
rnasep	139	199	1
rnasep	291	305	1
rnasep	89	173	1
rnasep	20	56	1
rnasep	69	106	1
rnasep	27	49	1
rnasep	124	140	1
rnasep	167	207	1
rnasep	92	129	1
rnasep	131	155	1
rnasep	75	89	1
rnasep	229	284	1
rnasep	112	151	1
rnasep	74	274	1
rnasep	90	108	1
rnasep	26	257	1
rnasep	226	279	1
rnasep	168	202	1
rnasep	93	141	1
rnasep	230	259	1
rnasep	44	64	1
rnasep	113	149	1
rnasep	126	140	1
rnasep	136	199	1
rnasep	78	174	1
rnasep	32	50	1
rnasep	274	300	1
rnasep	29	44	1
rnasep	188	218	1
rnasep	145	157	1
rnasep	147	165	1
rnasep	124	310	1
rnasep	255	281	1
rnasep	38	212	1
rnasep	57	98	1
rnasep	114	148	1
rnasep	211	237	1
rnasep	19	99	1
rnasep	141	238	1
rnasep	228	276	1
rnasep	73	103	1
rnasep	126	144	1
rnasep	230	272	1
rnasep	85	174	1
rnasep	262	285	1
rnasep	103	148	1
rnasep	82	171	1
rnasep	210	257	1
rnasep	169	190	1
rnasep	50	270	1
rnasep	117	130	1
rnasep	99	144	1
rnasep	253	297	1
rnasep	93	198	1
rnasep	225	262	1
rnasep	235	267	1
rnasep	24	57	1
rnasep	226	288	1
rnasep	119	158	1
rnasep	128	195	1
rnasep	38	73	1
rnasep	89	109	1
rnasep	154	209	1
rnasep	130	176	1
rnasep	239	293	1
rnasep	72	86	1
rnasep	229	270	1
rnasep	111	142	1
rnasep	84	126	1
rnasep	70	112	1
rnasep	186	207	1
rnasep	261	273	1
rnasep	123	198	1
rnasep	90	126	1
rnasep	177	199	1
rnasep	174	187	1
rnasep	89	116	1
rnasep	259	283	1
rnasep	68	100	1
rnasep	44	62	1
rnasep	116	277	1
rnasep	112	173	1
rnasep	30	289	1
rnasep	194	210	1
rnasep	42	60	1
rnasep	47	60	1
rnasep	210	225	1
rnasep	219	264	1
rnasep	122	138	1
rnasep	155	212	1
rnasep	130	309	1
rnasep	245	260	1
rnasep	214	240	1
rnasep	77	100	1
rnasep	23	38	1
rnasep	76	140	1
rnasep	172	206	1
rnasep	131	169	1
rnasep	245	263	1
rnasep	165	187	1
rnasep	160	177	1
rnasep	158	198	1
rnasep	110	147	1
rnasep	73	89	1
rnasep	98	128	1
rnasep	72	268	1
rnasep	253	272	1
rnasep	38	141	1
rnasep	280	294	1
rnasep	284	306	1
rnasep	173	204	1
rnasep	20	65	1
rnasep	112	146	1
rnasep	96	124	1
rnasep	123	139	1
rnasep	99	124	1
rnasep	90	103	1
rnasep	132	157	1
rnasep	22	36	1
rnasep	286	303	1
rnasep	199	217	1
rnasep	179	212	1
rnasep	26	73	1
rnasep	21	301	1
rnasep	208	221	1
rnasep	129	169	1
rnasep	212	228	1
rnasep	118	141	1
rnasep	144	178	1
rnasep	133	158	1
rnasep	67	104	1
rnasep	116	174	1
rnasep	286	304	1
rnasep	235	290	1
rnasep	102	151	1
rnasep	241	270	1
rnasep	232	292	1
rnasep	103	309	1
rnasep	219	245	1
rnasep	109	140	1
rnasep	136	181	1
rnasep	27	123	1
rnasep	72	201	1
rnasep	266	284	1
rnasep	107	159	1
rnasep	253	283	1
rnasep	74	198	1
rnasep	115	159	1
rnasep	153	170	1
rnasep	241	281	1
rnasep	66	84	1
rnasep	70	122	1
rnasep	219	236	1
rnasep	169	187	1
rnasep	92	200	1
rnasep	58	89	1
rnasep	132	192	1
rnasep	265	285	1
rnasep	279	308	1
rnasep	100	127	1
rnasep	34	70	1
rnasep	225	259	1
rnasep	96	145	1
rnasep	129	198	1
rnasep	129	160	1
rnasep	87	123	1
rnasep	78	170	1
rnasep	46	65	1
rnasep	251	275	1
rnasep	182	218	1
rnasep	170	187	1
rnasep	282	299	1
rnasep	37	72	1
rnasep	133	145	1
rnasep	17	54	1
rnasep	81	261	1
rnasep	96	142	1
rnasep	77	118	1
rnasep	71	97	1
rnasep	69	96	1
rnasep	105	158	1
rnasep	229	254	1
rnasep	210	236	1
rnasep	24	185	1
rnasep	212	242	1
rnasep	248	284	1
rnasep	237	253	1
rnasep	44	201	1
rnasep	235	253	1
rnasep	94	144	1
rnasep	72	99	1
rnasep	254	292	1
rnasep	211	240	1
rnasep	167	218	1
rnasep	241	272	1
rnasep	31	46	1
rnasep	147	159	1
rnasep	120	141	1
rnasep	81	98	1
rnasep	101	287	1
rnasep	93	194	1
rnasep	276	290	1
rnasep	97	115	1
rnasep	38	69	1
rnasep	222	283	1
rnasep	75	99	1
rnasep	72	90	1
rnasep	180	202	1
rnasep	111	146	1
rnasep	157	181	1
rnasep	209	292	1
rnasep	188	207	1
rnasep	197	221	1
rnasep	92	127	1
rnasep	164	208	1
rnasep	23	44	1
rnasep	179	202	1
rnasep	171	188	1
rnasep	122	142	1
rnasep	189	207	1
rnasep	111	203	1
rnasep	204	221	1
rnasep	244	280	1
rnasep	260	275	1
rnasep	220	236	1
rnasep	193	209	1
rnasep	281	309	1
rnasep	107	141	1
rnasep	133	209	1
rnasep	179	209	1
rnasep	236	255	1
rnasep	217	235	1
rnasep	105	144	1
rnasep	68	133	1
rnasep	34	204	1
rnasep	241	267	1
rnasep	251	273	1
rnasep	246	263	1
rnasep	132	174	1
rnasep	49	66	1
rnasep	275	289	1
rnasep	110	159	1
rnasep	71	252	1
rnasep	100	144	1
rnasep	101	120	1
rnasep	115	133	1
rnasep	195	212	1
rnasep	247	262	1
rnasep	197	212	1
rnasep	94	203	1
rnasep	24	51	1
rnasep	222	284	1
rnasep	77	257	1
rnasep	71	119	1
rnasep	267	285	1
rnasep	181	195	1
rnasep	81	145	1
rnasep	78	173	1
rnasep	18	43	1
rnasep	166	188	1
rnasep	162	261	1
rnasep	142	160	1
rnasep	76	143	1
rnasep	95	115	1
rnasep	73	200	1
rnasep	234	266	1
rnasep	230	244	1
rnasep	181	218	1
rnasep	184	209	1
rnasep	119	143	1
rnasep	183	217	1
rnasep	143	169	1
rnasep	90	158	1
rnasep	31	143	1
rnasep	27	50	1
rnasep	145	163	1
rnasep	205	251	1
rnasep	256	270	1
rnasep	82	170	1
rnasep	35	201	1
rnasep	124	176	1
rnasep	117	205	1
rnasep	101	115	1
rnasep	129	205	1
rnasep	76	90	1
rnasep	100	123	1
rnasep	143	159	1
rnasep	235	268	1
rnasep	124	157	1
rnasep	97	124	1
rnasep	158	183	1
rnasep	153	185	1
rnasep	148	161	1
rnasep	230	283	1
rnasep	243	266	1
rnasep	154	203	1
rnasep	130	205	1
rnasep	167	188	1
rnasep	238	282	1
rnasep	84	178	1
rnasep	142	169	1
rnasep	92	114	1
rnasep	77	175	1
rnasep	167	212	1
rnasep	171	207	1
rnasep	174	186	1
rnasep	179	207	1
rnasep	258	270	1
rnasep	288	301	1
rnasep	172	216	1
rnasep	70	104	1
rnasep	76	104	1
rnasep	183	208	1
rnasep	129	178	1
rnasep	76	189	1
rnasep	67	98	1
rnasep	260	278	1
rnasep	192	205	1
rnasep	150	162	1
rnasep	148	207	1
rnasep	168	212	1
rnasep	231	265	1
rnasep	234	254	1
rnasep	51	63	1
rnasep	130	159	1
rnasep	239	262	1
rnasep	21	65	1
rnasep	81	95	1
rnasep	24	202	1
rnasep	165	184	1
rnasep	145	181	1
rnasep	133	205	1
rnasep	73	120	1
rnasep	50	287	1
rnasep	123	140	1
rnasep	84	118	1
rnasep	128	149	1
rnasep	130	198	1
rnasep	263	292	1
rnasep	26	311	1
rnasep	127	167	1
rnasep	104	120	1
rnasep	98	121	1
rnasep	132	156	1
rnasep	78	157	1
rnasep	286	302	1
rnasep	199	218	1
rnasep	94	124	1
rnasep	234	284	1
rnasep	166	209	1
rnasep	171	184	1
rnasep	184	199	1
rnasep	18	309	1
rnasep	263	275	1
rnasep	219	256	1
rnasep	212	231	1
rnasep	198	217	1
rnasep	125	196	1
rnasep	35	67	1
rnasep	78	118	1
rnasep	244	276	1
rnasep	125	171	1
rnasep	33	298	1
rnasep	235	291	1
rnasep	34	286	1
rnasep	170	218	1
rnasep	72	190	1
rnasep	233	252	1
rnasep	122	155	1
rnasep	219	246	1
rnasep	189	210	1
rnasep	261	274	1
rnasep	141	310	1
rnasep	209	251	1
rnasep	220	293	1
rnasep	106	149	1
rnasep	102	143	1
rnasep	51	77	1
rnasep	232	268	1
rnasep	74	147	1
rnasep	259	287	1
rnasep	29	70	1
rnasep	195	224	1
rnasep	98	114	1
rnasep	34	69	1
rnasep	133	191	1
rnasep	178	287	1
rnasep	148	164	1
rnasep	57	92	1
rnasep	246	277	1
rnasep	188	217	1
rnasep	117	159	1
rnasep	136	148	1
rnasep	255	286	1
rnasep	177	193	1
rnasep	89	178	1
rnasep	21	61	1
rnasep	243	278	1
rnasep	194	220	1
rnasep	81	173	1
rnasep	101	129	1
rnasep	47	61	1
rnasep	241	262	1
rnasep	174	208	1
rnasep	212	245	1
rnasep	186	210	1
rnasep	272	292	1
rnasep	69	91	1
rnasep	78	96	1
rnasep	135	185	1
rnasep	73	104	1
rnasep	191	211	1
rnasep	162	207	1
rnasep	142	155	1
rnasep	71	89	1
rnasep	35	258	1
rnasep	131	175	1
rnasep	56	68	1
rnasep	68	230	1
rnasep	269	285	1
rnasep	222	257	1
rnasep	287	304	1
rnasep	131	150	1
rnasep	252	288	1
rnasep	232	258	1
rnasep	178	197	1
rnasep	233	280	1
rnasep	38	281	1
rnasep	130	193	1
rnasep	182	210	1
rnasep	188	206	1
rnasep	121	140	1
rnasep	84	174	1
rnasep	38	279	1
rnasep	226	284	1
rnasep	74	174	1
rnasep	25	300	1
rnasep	196	219	1
rnasep	73	165	1
rnasep	74	123	1
rnasep	174	217	1
rnasep	116	272	1
rnasep	166	199	1
rnasep	244	283	1
rnasep	281	306	1
rnasep	48	64	1
rnasep	76	203	1
rnasep	35	265	1
rnasep	25	52	1
rnasep	208	240	1
rnasep	231	269	1
rnasep	115	142	1
rnasep	122	150	1
rnasep	246	262	1
rnasep	132	209	1
rnasep	79	174	1
rnasep	16	40	1
rnasep	245	280	1
rnasep	67	255	1
rnasep	93	202	1
rnasep	231	292	1
rnasep	173	201	1
rnasep	156	213	1
rnasep	80	96	1
rnasep	110	135	1
rnasep	207	242	1
rnasep	132	198	1
rnasep	74	91	1
rnasep	122	173	1
rnasep	107	124	1
rnasep	75	192	1
rnasep	132	152	1
rnasep	225	269	1
rnasep	283	298	1
rnasep	176	206	1
rnasep	230	257	1
rnasep	258	283	1
rnasep	113	147	1
rnasep	233	266	1
rnasep	184	203	1
rnasep	156	172	1
rnasep	33	68	1
rnasep	228	289	1
rnasep	144	177	1
rnasep	29	145	1
rnasep	76	185	1
rnasep	41	125	1
rnasep	227	282	1
rnasep	32	141	1
rnasep	185	201	1
rnasep	101	138	1
rnasep	285	309	1
rnasep	209	270	1
rnasep	125	265	1
rnasep	219	242	1
rnasep	140	193	1
rnasep	261	302	1
rnasep	76	183	1
rnasep	232	245	1
rnasep	176	188	1
rnasep	145	160	1
rnasep	159	208	1
rnasep	205	248	1
rnasep	232	272	1
rnasep	161	207	1
rnasep	35	307	1
rnasep	146	180	1
rnasep	129	202	1
rnasep	70	93	1
rnasep	236	258	1
rnasep	127	146	1
rnasep	76	238	1
rnasep	235	269	1
rnasep	205	227	1
rnasep	97	125	1
rnasep	96	148	1
rnasep	83	102	1
rnasep	75	105	1
rnasep	229	268	1
rnasep	103	149	1
rnasep	250	280	1
rnasep	237	257	1
rnasep	274	291	1
rnasep	178	190	1
rnasep	131	144	1
rnasep	282	302	1
rnasep	142	168	1
rnasep	40	70	1
rnasep	190	218	1
rnasep	126	182	1
rnasep	72	121	1
rnasep	178	217	1
rnasep	288	300	1
rnasep	101	157	1
rnasep	156	186	1
rnasep	241	253	1
rnasep	72	139	1
rnasep	187	211	1
rnasep	121	144	1
rnasep	282	311	1
rnasep	135	189	1
rnasep	73	108	1
rnasep	231	248	1
rnasep	226	240	1
rnasep	165	212	1
rnasep	52	228	1
rnasep	208	255	1
rnasep	231	266	1
rnasep	172	192	1
rnasep	234	253	1
rnasep	139	156	1
rnasep	187	202	1
rnasep	122	145	1
rnasep	83	170	1
rnasep	175	218	1
rnasep	275	295	1
rnasep	204	248	1
rnasep	34	132	1
rnasep	157	175	1
rnasep	36	266	1
rnasep	169	213	1
rnasep	86	101	1
rnasep	93	207	1
rnasep	78	91	1
rnasep	75	96	1
rnasep	28	50	1
rnasep	70	83	1
rnasep	128	148	1
rnasep	90	184	1
rnasep	237	264	1
rnasep	227	294	1
rnasep	195	218	1
rnasep	104	123	1
rnasep	27	47	1
rnasep	236	281	1
rnasep	22	310	1
rnasep	141	168	1
rnasep	21	307	1
rnasep	142	179	1
rnasep	129	151	1
rnasep	71	200	1
rnasep	183	200	1
rnasep	160	211	1
rnasep	151	203	1
rnasep	109	155	1
rnasep	137	162	1
rnasep	48	267	1
rnasep	73	119	1
rnasep	126	146	1
rnasep	125	168	1
rnasep	276	289	1
rnasep	211	228	1
rnasep	150	200	1
rnasep	170	217	1
rnasep	128	186	1
rnasep	233	253	1
rnasep	164	189	1
rnasep	115	145	1
rnasep	208	250	1
rnasep	81	205	1
rnasep	135	200	1
rnasep	68	95	1
rnasep	210	266	1
rnasep	81	187	1
rnasep	246	283	1
rnasep	135	154	1
rnasep	237	275	1
rnasep	47	305	1
rnasep	144	156	1
rnasep	120	134	1
rnasep	83	123	1
rnasep	230	285	1
rnasep	258	287	1
rnasep	156	168	1
rnasep	131	179	1
rnasep	274	302	1
rnasep	285	302	1
rnasep	122	186	1
rnasep	90	119	1
rnasep	95	112	1
rnasep	44	226	1
rnasep	125	147	1
rnasep	96	136	1
rnasep	20	34	1
rnasep	24	264	1
rnasep	71	99	1
rnasep	234	269	1
rnasep	69	310	1
rnasep	208	237	1
rnasep	76	110	1
rnasep	239	277	1
rnasep	187	216	1
rnasep	183	222	1
rnasep	89	190	1
rnasep	73	182	1
rnasep	41	126	1
rnasep	36	280	1
rnasep	232	249	1
rnasep	209	243	1
rnasep	162	206	1
rnasep	218	249	1
rnasep	103	216	1
rnasep	113	185	1
rnasep	234	248	1
rnasep	213	250	1
rnasep	90	252	1
rnasep	154	202	1
rnasep	210	259	1
rnasep	42	63	1
rnasep	175	215	1
rnasep	136	165	1
rnasep	70	89	1
rnasep	76	89	1
