# Supplementary material for: Identifying proximal RNA interactions from cDNA-encoded crosslinks with ShapeJumper
Source: PLoS Comput Biol. 2021 Dec 14;17(12):e1009632. doi: 10.1371/journal.pcbi.1009632 (PMC8670686; doi:10.1371/journal.pcbi.1009632)
Supplement: S1 Data — (ZIP) [file pcbi.1009632.s006.zip › ShapeJumper_DATA/Raw_Deletions/RNaseP/TBIA-RNaseP-Replicate1_Merged_NoCircDels_MaxInsertLimit10_NoAmbig_DelSiteExactMatch_deletions.txt]

Total Reads Aligned:605916	Total Deletions:38637.0
rnasep	32	56	978
rnasep	38	56	845
rnasep	135	198	747
rnasep	37	57	685
rnasep	33	59	609
rnasep	125	198	571
rnasep	93	123	489
rnasep	132	198	429
rnasep	124	199	409
rnasep	93	108	364
rnasep	38	59	304
rnasep	31	56	296
rnasep	125	200	287
rnasep	34	58	280
rnasep	37	60	269
rnasep	133	198	268
rnasep	31	60	264
rnasep	27	66	260
rnasep	34	56	254
rnasep	27	67	253
rnasep	31	61	247
rnasep	26	66	232
rnasep	35	56	226
rnasep	48	267	222
rnasep	32	61	221
rnasep	124	198	219
rnasep	135	200	215
rnasep	36	55	179
rnasep	125	256	178
rnasep	134	200	178
rnasep	37	53	172
rnasep	37	59	172
rnasep	283	304	161
rnasep	27	64	161
rnasep	38	54	160
rnasep	28	67	156
rnasep	132	204	156
rnasep	27	63	154
rnasep	123	199	154
rnasep	132	201	150
rnasep	122	199	149
rnasep	36	58	145
rnasep	284	301	144
rnasep	31	307	142
rnasep	34	60	139
rnasep	29	63	135
rnasep	28	63	135
rnasep	124	200	134
rnasep	32	309	131
rnasep	251	267	122
rnasep	133	199	121
rnasep	130	200	119
rnasep	31	66	116
rnasep	212	234	115
rnasep	93	122	114
rnasep	37	58	112
rnasep	131	199	110
rnasep	38	53	108
rnasep	35	53	108
rnasep	35	59	103
rnasep	34	59	103
rnasep	128	199	101
rnasep	141	172	98
rnasep	31	58	97
rnasep	28	64	95
rnasep	134	199	94
rnasep	29	307	90
rnasep	281	305	89
rnasep	32	48	87
rnasep	129	198	86
rnasep	34	61	85
rnasep	133	202	84
rnasep	126	203	84
rnasep	146	172	82
rnasep	209	238	82
rnasep	33	309	82
rnasep	93	121	80
rnasep	141	200	80
rnasep	93	116	79
rnasep	125	202	78
rnasep	26	305	78
rnasep	27	306	77
rnasep	35	57	75
rnasep	149	165	75
rnasep	30	57	74
rnasep	28	308	73
rnasep	39	58	73
rnasep	74	98	72
rnasep	123	200	72
rnasep	33	61	70
rnasep	26	65	70
rnasep	212	238	70
rnasep	28	54	69
rnasep	132	197	67
rnasep	132	202	66
rnasep	212	236	65
rnasep	128	195	65
rnasep	95	115	65
rnasep	30	60	64
rnasep	282	305	64
rnasep	93	109	64
rnasep	123	198	64
rnasep	40	56	63
rnasep	124	196	63
rnasep	29	67	63
rnasep	93	131	62
rnasep	26	55	61
rnasep	30	63	61
rnasep	93	118	60
rnasep	192	256	60
rnasep	31	65	60
rnasep	141	174	59
rnasep	93	110	59
rnasep	131	204	58
rnasep	28	306	58
rnasep	34	55	58
rnasep	125	137	57
rnasep	35	202	57
rnasep	32	66	57
rnasep	27	59	56
rnasep	132	256	56
rnasep	48	261	56
rnasep	73	100	55
rnasep	28	307	55
rnasep	25	67	54
rnasep	29	306	54
rnasep	74	100	54
rnasep	131	203	54
rnasep	73	98	53
rnasep	27	305	53
rnasep	48	268	53
rnasep	32	308	53
rnasep	133	206	52
rnasep	33	308	52
rnasep	32	52	52
rnasep	135	202	52
rnasep	280	304	52
rnasep	93	136	51
rnasep	48	270	50
rnasep	29	308	50
rnasep	283	301	50
rnasep	37	61	49
rnasep	27	307	49
rnasep	32	67	49
rnasep	208	229	48
rnasep	28	68	48
rnasep	137	202	47
rnasep	33	52	47
rnasep	29	64	47
rnasep	138	202	47
rnasep	141	171	47
rnasep	38	62	46
rnasep	30	65	46
rnasep	283	305	46
rnasep	124	201	46
rnasep	135	178	45
rnasep	249	267	45
rnasep	26	59	45
rnasep	211	240	45
rnasep	26	63	45
rnasep	38	202	44
rnasep	74	108	44
rnasep	141	176	44
rnasep	29	265	44
rnasep	93	120	44
rnasep	78	108	44
rnasep	206	230	44
rnasep	135	177	43
rnasep	33	55	43
rnasep	149	169	43
rnasep	32	54	43
rnasep	146	171	42
rnasep	92	108	41
rnasep	26	60	40
rnasep	25	65	40
rnasep	143	172	40
rnasep	34	52	40
rnasep	130	198	40
rnasep	145	172	40
rnasep	282	306	40
rnasep	246	270	39
rnasep	125	203	39
rnasep	93	114	38
rnasep	26	58	38
rnasep	138	174	38
rnasep	129	197	38
rnasep	34	309	37
rnasep	27	56	37
rnasep	209	234	36
rnasep	145	171	36
rnasep	198	256	36
rnasep	34	51	36
rnasep	27	308	36
rnasep	139	174	36
rnasep	144	172	35
rnasep	26	64	35
rnasep	133	256	35
rnasep	28	57	35
rnasep	141	196	35
rnasep	262	305	35
rnasep	36	60	35
rnasep	38	63	35
rnasep	124	197	35
rnasep	212	241	35
rnasep	140	176	35
rnasep	91	108	34
rnasep	281	304	34
rnasep	93	135	34
rnasep	93	132	34
rnasep	143	171	33
rnasep	33	53	33
rnasep	125	196	33
rnasep	28	202	33
rnasep	27	201	33
rnasep	218	235	33
rnasep	140	175	33
rnasep	141	178	33
rnasep	31	55	32
rnasep	33	57	32
rnasep	211	236	32
rnasep	129	201	32
rnasep	133	205	32
rnasep	284	305	32
rnasep	27	62	31
rnasep	130	202	31
rnasep	143	173	31
rnasep	31	137	30
rnasep	124	204	30
rnasep	131	201	30
rnasep	212	246	30
rnasep	144	171	30
rnasep	36	57	30
rnasep	27	202	30
rnasep	139	198	30
rnasep	116	256	29
rnasep	40	53	29
rnasep	40	57	28
rnasep	136	199	28
rnasep	93	256	28
rnasep	32	49	28
rnasep	40	66	28
rnasep	139	175	27
rnasep	26	56	27
rnasep	29	57	27
rnasep	137	206	27
rnasep	90	108	27
rnasep	39	60	27
rnasep	135	174	27
rnasep	33	310	27
rnasep	208	230	27
rnasep	136	201	26
rnasep	30	55	26
rnasep	137	195	26
rnasep	76	105	26
rnasep	24	305	26
rnasep	26	62	26
rnasep	93	107	26
rnasep	76	98	26
rnasep	124	202	26
rnasep	132	205	26
rnasep	94	108	25
rnasep	74	101	25
rnasep	140	200	25
rnasep	26	306	25
rnasep	31	202	25
rnasep	31	309	25
rnasep	135	176	25
rnasep	211	248	25
rnasep	129	202	25
rnasep	26	61	24
rnasep	25	305	24
rnasep	32	55	24
rnasep	136	204	24
rnasep	35	198	24
rnasep	75	108	24
rnasep	279	300	24
rnasep	73	108	24
rnasep	127	203	24
rnasep	123	202	23
rnasep	40	64	23
rnasep	40	63	23
rnasep	28	69	23
rnasep	48	269	23
rnasep	26	202	23
rnasep	34	63	23
rnasep	146	169	23
rnasep	125	140	23
rnasep	149	199	23
rnasep	38	64	23
rnasep	142	195	22
rnasep	25	60	22
rnasep	213	235	22
rnasep	28	265	22
rnasep	30	67	22
rnasep	141	177	22
rnasep	146	175	22
rnasep	93	201	22
rnasep	24	63	21
rnasep	260	305	21
rnasep	29	54	21
rnasep	118	199	21
rnasep	31	138	21
rnasep	27	204	21
rnasep	137	174	21
rnasep	93	112	21
rnasep	221	235	21
rnasep	33	62	21
rnasep	144	170	21
rnasep	30	58	21
rnasep	70	100	21
rnasep	283	307	21
rnasep	81	108	21
rnasep	125	141	20
rnasep	123	201	20
rnasep	125	265	20
rnasep	116	136	20
rnasep	35	62	20
rnasep	138	195	20
rnasep	279	302	20
rnasep	144	173	20
rnasep	76	100	20
rnasep	39	55	20
rnasep	70	98	20
rnasep	30	64	20
rnasep	27	266	20
rnasep	140	198	20
rnasep	72	108	20
rnasep	31	54	20
rnasep	29	263	19
rnasep	26	307	19
rnasep	125	138	19
rnasep	125	139	19
rnasep	135	179	19
rnasep	90	115	19
rnasep	25	63	19
rnasep	34	62	19
rnasep	32	53	19
rnasep	29	202	19
rnasep	48	256	19
rnasep	26	304	18
rnasep	125	259	18
rnasep	29	68	18
rnasep	89	108	18
rnasep	123	197	18
rnasep	240	267	18
rnasep	92	119	18
rnasep	27	265	18
rnasep	23	305	18
rnasep	27	250	18
rnasep	129	204	18
rnasep	28	305	18
rnasep	139	195	18
rnasep	90	121	18
rnasep	79	108	18
rnasep	212	249	18
rnasep	211	241	18
rnasep	47	267	18
rnasep	30	309	18
rnasep	213	239	18
rnasep	31	310	17
rnasep	123	196	17
rnasep	284	300	17
rnasep	36	202	17
rnasep	141	198	17
rnasep	248	267	17
rnasep	25	64	17
rnasep	91	118	17
rnasep	23	66	17
rnasep	212	229	17
rnasep	37	199	17
rnasep	29	69	17
rnasep	48	260	17
rnasep	35	201	17
rnasep	238	253	17
rnasep	92	122	17
rnasep	131	195	17
rnasep	76	200	17
rnasep	135	171	17
rnasep	149	162	17
rnasep	26	310	17
rnasep	38	198	17
rnasep	31	68	17
rnasep	259	305	17
rnasep	208	240	17
rnasep	95	123	17
rnasep	27	268	16
rnasep	76	97	16
rnasep	25	61	16
rnasep	135	205	16
rnasep	29	304	16
rnasep	89	123	16
rnasep	149	161	16
rnasep	29	305	16
rnasep	92	115	16
rnasep	149	170	16
rnasep	77	111	16
rnasep	122	197	16
rnasep	32	68	16
rnasep	24	65	16
rnasep	125	258	16
rnasep	143	170	16
rnasep	26	249	16
rnasep	27	70	16
rnasep	135	180	16
rnasep	76	101	15
rnasep	48	311	15
rnasep	137	198	15
rnasep	125	251	15
rnasep	27	53	15
rnasep	28	70	15
rnasep	72	91	15
rnasep	135	256	15
rnasep	34	66	15
rnasep	37	200	15
rnasep	38	141	15
rnasep	212	242	15
rnasep	279	305	15
rnasep	27	251	15
rnasep	126	206	15
rnasep	30	142	15
rnasep	25	59	15
rnasep	123	204	15
rnasep	126	141	15
rnasep	112	201	14
rnasep	31	140	14
rnasep	211	247	14
rnasep	125	194	14
rnasep	26	267	14
rnasep	93	129	14
rnasep	118	135	14
rnasep	26	69	14
rnasep	35	63	14
rnasep	126	194	14
rnasep	37	137	14
rnasep	146	170	14
rnasep	91	115	14
rnasep	140	195	14
rnasep	40	62	14
rnasep	76	99	14
rnasep	37	201	14
rnasep	124	203	14
rnasep	122	201	14
rnasep	191	256	14
rnasep	31	47	14
rnasep	125	190	14
rnasep	68	115	14
rnasep	24	64	14
rnasep	146	173	14
rnasep	74	104	14
rnasep	68	98	13
rnasep	24	58	13
rnasep	144	169	13
rnasep	95	116	13
rnasep	25	251	13
rnasep	146	158	13
rnasep	34	201	13
rnasep	117	198	13
rnasep	40	59	13
rnasep	90	122	13
rnasep	78	98	13
rnasep	140	171	13
rnasep	25	267	13
rnasep	236	256	13
rnasep	126	262	13
rnasep	116	135	13
rnasep	44	135	13
rnasep	38	201	13
rnasep	133	209	13
rnasep	37	63	13
rnasep	209	231	13
rnasep	145	200	13
rnasep	29	198	13
rnasep	27	254	13
rnasep	95	119	13
rnasep	73	104	13
rnasep	24	60	13
rnasep	36	63	13
rnasep	125	147	13
rnasep	29	49	13
rnasep	26	309	13
rnasep	146	168	13
rnasep	30	308	12
rnasep	132	208	12
rnasep	68	123	12
rnasep	27	57	12
rnasep	135	181	12
rnasep	77	98	12
rnasep	128	203	12
rnasep	94	123	12
rnasep	147	171	12
rnasep	134	176	12
rnasep	95	117	12
rnasep	38	66	12
rnasep	138	175	12
rnasep	132	192	12
rnasep	191	255	12
rnasep	123	203	12
rnasep	138	198	12
rnasep	116	199	12
rnasep	241	267	12
rnasep	94	121	12
rnasep	192	255	12
rnasep	124	194	12
rnasep	207	248	12
rnasep	136	195	12
rnasep	116	198	12
rnasep	146	167	12
rnasep	128	201	12
rnasep	126	138	12
rnasep	35	49	12
rnasep	34	64	12
rnasep	142	199	12
rnasep	125	205	11
rnasep	25	308	11
rnasep	95	202	11
rnasep	48	271	11
rnasep	130	203	11
rnasep	284	302	11
rnasep	130	196	11
rnasep	89	122	11
rnasep	37	139	11
rnasep	282	296	11
rnasep	35	204	11
rnasep	213	232	11
rnasep	281	301	11
rnasep	68	196	11
rnasep	140	196	11
rnasep	126	140	11
rnasep	37	62	11
rnasep	261	305	11
rnasep	89	116	11
rnasep	68	100	11
rnasep	28	264	11
rnasep	35	66	11
rnasep	32	310	11
rnasep	70	91	11
rnasep	137	175	11
rnasep	117	132	11
rnasep	134	196	11
rnasep	245	270	11
rnasep	40	198	11
rnasep	123	195	11
rnasep	117	137	11
rnasep	38	129	11
rnasep	40	202	11
rnasep	37	138	11
rnasep	94	115	11
rnasep	134	203	11
rnasep	117	256	11
rnasep	242	266	10
rnasep	91	122	10
rnasep	140	179	10
rnasep	72	97	10
rnasep	129	194	10
rnasep	280	305	10
rnasep	145	165	10
rnasep	31	141	10
rnasep	92	121	10
rnasep	244	267	10
rnasep	133	208	10
rnasep	47	137	10
rnasep	27	256	10
rnasep	209	241	10
rnasep	30	68	10
rnasep	125	261	10
rnasep	124	136	10
rnasep	40	67	10
rnasep	209	236	10
rnasep	132	174	10
rnasep	147	166	10
rnasep	36	198	10
rnasep	92	137	10
rnasep	39	57	10
rnasep	118	155	10
rnasep	78	109	10
rnasep	149	198	10
rnasep	142	172	10
rnasep	29	48	10
rnasep	31	129	10
rnasep	207	249	10
rnasep	192	204	10
rnasep	238	267	10
rnasep	38	132	10
rnasep	148	167	10
rnasep	34	202	9
rnasep	136	178	9
rnasep	35	64	9
rnasep	214	235	9
rnasep	24	304	9
rnasep	113	130	9
rnasep	281	300	9
rnasep	209	249	9
rnasep	91	136	9
rnasep	28	143	9
rnasep	29	264	9
rnasep	236	249	9
rnasep	28	263	9
rnasep	100	117	9
rnasep	211	230	9
rnasep	141	203	9
rnasep	23	63	9
rnasep	27	205	9
rnasep	92	118	9
rnasep	124	195	9
rnasep	150	166	9
rnasep	208	241	9
rnasep	76	91	9
rnasep	136	206	9
rnasep	97	110	9
rnasep	238	281	9
rnasep	30	306	9
rnasep	78	201	9
rnasep	122	155	9
rnasep	23	59	9
rnasep	112	199	9
rnasep	74	109	9
rnasep	140	193	9
rnasep	93	127	9
rnasep	145	173	9
rnasep	76	110	9
rnasep	279	301	9
rnasep	149	173	9
rnasep	211	249	8
rnasep	141	180	8
rnasep	70	124	8
rnasep	30	144	8
rnasep	24	137	8
rnasep	128	204	8
rnasep	31	198	8
rnasep	76	106	8
rnasep	282	310	8
rnasep	117	202	8
rnasep	29	266	8
rnasep	93	204	8
rnasep	128	197	8
rnasep	149	201	8
rnasep	36	267	8
rnasep	37	196	8
rnasep	210	240	8
rnasep	135	172	8
rnasep	206	238	8
rnasep	213	236	8
rnasep	27	199	8
rnasep	37	140	8
rnasep	113	200	8
rnasep	168	200	8
rnasep	30	267	8
rnasep	27	72	8
rnasep	194	256	8
rnasep	72	123	8
rnasep	234	251	8
rnasep	26	204	8
rnasep	27	141	8
rnasep	147	172	8
rnasep	25	253	8
rnasep	91	132	8
rnasep	25	306	8
rnasep	284	306	8
rnasep	36	283	8
rnasep	27	255	8
rnasep	26	45	8
rnasep	70	108	8
rnasep	282	308	8
rnasep	72	99	8
rnasep	283	309	8
rnasep	134	170	8
rnasep	34	65	8
rnasep	285	301	8
rnasep	30	137	8
rnasep	25	62	8
rnasep	143	176	8
rnasep	93	199	8
rnasep	92	114	8
rnasep	25	250	8
rnasep	89	124	8
rnasep	33	50	8
rnasep	212	231	8
rnasep	132	170	8
rnasep	25	58	8
rnasep	31	200	8
rnasep	28	205	8
rnasep	94	110	8
rnasep	24	69	8
rnasep	239	254	8
rnasep	145	169	8
rnasep	26	255	8
rnasep	33	54	8
rnasep	135	166	8
rnasep	30	199	8
rnasep	252	268	8
rnasep	123	255	8
rnasep	27	129	8
rnasep	26	253	8
rnasep	90	119	8
rnasep	71	99	8
rnasep	80	200	8
rnasep	126	192	8
rnasep	125	253	7
rnasep	137	205	7
rnasep	43	137	7
rnasep	122	195	7
rnasep	49	137	7
rnasep	144	176	7
rnasep	185	198	7
rnasep	119	137	7
rnasep	27	121	7
rnasep	146	200	7
rnasep	125	206	7
rnasep	34	138	7
rnasep	37	203	7
rnasep	112	255	7
rnasep	235	251	7
rnasep	48	310	7
rnasep	133	170	7
rnasep	145	170	7
rnasep	142	197	7
rnasep	228	241	7
rnasep	26	51	7
rnasep	236	257	7
rnasep	68	101	7
rnasep	28	256	7
rnasep	125	260	7
rnasep	133	207	7
rnasep	283	300	7
rnasep	38	265	7
rnasep	32	47	7
rnasep	74	107	7
rnasep	26	128	7
rnasep	37	204	7
rnasep	76	95	7
rnasep	95	110	7
rnasep	68	132	7
rnasep	239	257	7
rnasep	95	124	7
rnasep	116	201	7
rnasep	78	107	7
rnasep	112	204	7
rnasep	27	49	7
rnasep	126	259	7
rnasep	39	142	7
rnasep	36	64	7
rnasep	122	184	7
rnasep	93	198	7
rnasep	127	194	7
rnasep	28	252	7
rnasep	27	270	7
rnasep	90	137	7
rnasep	115	129	7
rnasep	29	262	7
rnasep	92	120	7
rnasep	33	67	7
rnasep	174	200	7
rnasep	31	139	7
rnasep	70	122	7
rnasep	30	266	7
rnasep	146	177	7
rnasep	35	135	7
rnasep	243	270	7
rnasep	123	194	7
rnasep	283	306	7
rnasep	30	143	7
rnasep	78	100	7
rnasep	26	265	7
rnasep	76	104	7
rnasep	146	166	7
rnasep	136	175	7
rnasep	35	199	7
rnasep	126	261	7
rnasep	28	132	7
rnasep	115	137	7
rnasep	119	198	7
rnasep	27	128	7
rnasep	122	257	7
rnasep	244	269	7
rnasep	210	235	7
rnasep	209	242	7
rnasep	118	204	7
rnasep	68	198	7
rnasep	132	209	7
rnasep	116	141	7
rnasep	93	202	7
rnasep	202	251	7
rnasep	29	303	7
rnasep	115	199	7
rnasep	31	267	7
rnasep	147	167	7
rnasep	143	177	7
rnasep	73	254	7
rnasep	91	121	7
rnasep	284	308	7
rnasep	219	238	7
rnasep	147	200	7
rnasep	281	307	6
rnasep	125	263	6
rnasep	29	143	6
rnasep	44	131	6
rnasep	130	256	6
rnasep	112	198	6
rnasep	38	128	6
rnasep	219	234	6
rnasep	70	92	6
rnasep	213	243	6
rnasep	73	109	6
rnasep	23	56	6
rnasep	28	198	6
rnasep	168	196	6
rnasep	26	258	6
rnasep	148	166	6
rnasep	48	200	6
rnasep	27	249	6
rnasep	72	119	6
rnasep	251	269	6
rnasep	115	203	6
rnasep	143	157	6
rnasep	127	193	6
rnasep	204	231	6
rnasep	26	229	6
rnasep	133	175	6
rnasep	91	109	6
rnasep	132	211	6
rnasep	36	265	6
rnasep	217	241	6
rnasep	35	197	6
rnasep	28	49	6
rnasep	209	254	6
rnasep	116	202	6
rnasep	114	206	6
rnasep	122	203	6
rnasep	282	300	6
rnasep	238	256	6
rnasep	32	203	6
rnasep	208	249	6
rnasep	25	203	6
rnasep	81	174	6
rnasep	27	131	6
rnasep	28	144	6
rnasep	28	206	6
rnasep	73	103	6
rnasep	132	169	6
rnasep	78	110	6
rnasep	34	200	6
rnasep	117	200	6
rnasep	92	132	6
rnasep	50	265	6
rnasep	48	254	6
rnasep	113	137	6
rnasep	76	139	6
rnasep	44	201	6
rnasep	119	203	6
rnasep	120	141	6
rnasep	31	53	6
rnasep	138	170	6
rnasep	212	245	6
rnasep	125	143	6
rnasep	29	255	6
rnasep	205	251	6
rnasep	135	194	6
rnasep	23	202	6
rnasep	112	256	6
rnasep	71	101	6
rnasep	70	104	6
rnasep	67	98	6
rnasep	192	205	6
rnasep	74	96	6
rnasep	133	257	6
rnasep	28	304	6
rnasep	116	255	6
rnasep	236	251	6
rnasep	251	270	6
rnasep	120	135	6
rnasep	205	231	6
rnasep	134	175	6
rnasep	48	257	6
rnasep	235	254	6
rnasep	145	167	6
rnasep	112	131	6
rnasep	24	307	6
rnasep	37	141	6
rnasep	37	64	6
rnasep	32	139	6
rnasep	133	255	6
rnasep	68	99	6
rnasep	125	183	6
rnasep	29	142	6
rnasep	38	204	6
rnasep	30	136	6
rnasep	177	202	6
rnasep	185	201	6
rnasep	26	126	6
rnasep	211	246	6
rnasep	116	155	6
rnasep	134	171	6
rnasep	282	302	6
rnasep	183	294	6
rnasep	27	136	6
rnasep	112	135	6
rnasep	86	101	6
rnasep	31	72	6
rnasep	144	167	6
rnasep	28	266	6
rnasep	183	200	6
rnasep	279	306	6
rnasep	91	135	6
rnasep	74	95	6
rnasep	208	237	6
rnasep	27	261	6
rnasep	206	240	5
rnasep	26	230	5
rnasep	147	170	5
rnasep	89	118	5
rnasep	249	262	5
rnasep	35	50	5
rnasep	39	137	5
rnasep	212	226	5
rnasep	124	255	5
rnasep	259	279	5
rnasep	241	256	5
rnasep	212	251	5
rnasep	38	197	5
rnasep	24	45	5
rnasep	192	257	5
rnasep	175	204	5
rnasep	93	197	5
rnasep	193	256	5
rnasep	243	268	5
rnasep	37	52	5
rnasep	279	308	5
rnasep	67	100	5
rnasep	66	88	5
rnasep	75	97	5
rnasep	26	70	5
rnasep	39	198	5
rnasep	36	203	5
rnasep	25	57	5
rnasep	48	251	5
rnasep	80	174	5
rnasep	210	233	5
rnasep	132	165	5
rnasep	44	202	5
rnasep	39	63	5
rnasep	123	156	5
rnasep	210	230	5
rnasep	275	291	5
rnasep	35	128	5
rnasep	119	132	5
rnasep	279	307	5
rnasep	192	261	5
rnasep	44	136	5
rnasep	101	118	5
rnasep	98	116	5
rnasep	252	270	5
rnasep	73	106	5
rnasep	66	108	5
rnasep	149	174	5
rnasep	183	256	5
rnasep	84	123	5
rnasep	28	303	5
rnasep	68	97	5
rnasep	135	182	5
rnasep	236	252	5
rnasep	74	102	5
rnasep	31	265	5
rnasep	76	123	5
rnasep	76	140	5
rnasep	94	122	5
rnasep	141	202	5
rnasep	36	205	5
rnasep	143	158	5
rnasep	89	109	5
rnasep	140	199	5
rnasep	91	134	5
rnasep	28	142	5
rnasep	140	170	5
rnasep	149	202	5
rnasep	26	246	5
rnasep	217	238	5
rnasep	36	200	5
rnasep	219	236	5
rnasep	37	197	5
rnasep	148	165	5
rnasep	136	173	5
rnasep	27	228	5
rnasep	127	180	5
rnasep	71	97	5
rnasep	114	136	5
rnasep	210	236	5
rnasep	73	107	5
rnasep	218	233	5
rnasep	38	142	5
rnasep	115	200	5
rnasep	94	112	5
rnasep	111	203	5
rnasep	135	183	5
rnasep	25	200	5
rnasep	220	236	5
rnasep	217	235	5
rnasep	126	263	5
rnasep	26	200	5
rnasep	249	270	5
rnasep	24	306	5
rnasep	237	267	5
rnasep	77	107	5
rnasep	31	143	5
rnasep	146	202	5
rnasep	76	198	5
rnasep	133	195	5
rnasep	216	240	5
rnasep	134	179	5
rnasep	129	205	5
rnasep	54	202	5
rnasep	243	266	5
rnasep	28	255	5
rnasep	28	258	5
rnasep	77	101	5
rnasep	246	266	5
rnasep	92	135	5
rnasep	212	256	5
rnasep	135	208	5
rnasep	73	97	5
rnasep	26	122	5
rnasep	192	258	5
rnasep	29	70	5
rnasep	206	232	5
rnasep	24	55	5
rnasep	28	73	5
rnasep	93	258	5
rnasep	27	238	5
rnasep	124	260	5
rnasep	78	96	5
rnasep	28	127	5
rnasep	35	258	5
rnasep	37	50	5
rnasep	27	229	5
rnasep	74	123	5
rnasep	34	126	5
rnasep	236	254	5
rnasep	217	232	5
rnasep	148	171	5
rnasep	263	279	5
rnasep	95	134	5
rnasep	125	193	5
rnasep	39	64	5
rnasep	82	137	5
rnasep	215	239	5
rnasep	72	102	5
rnasep	28	128	5
rnasep	92	134	5
rnasep	121	194	5
rnasep	126	260	5
rnasep	127	259	5
rnasep	135	209	5
rnasep	212	255	5
rnasep	249	269	5
rnasep	44	198	5
rnasep	139	170	5
rnasep	24	309	5
rnasep	76	138	5
rnasep	246	268	5
rnasep	113	269	5
rnasep	221	245	5
rnasep	131	197	4
rnasep	143	156	4
rnasep	119	256	4
rnasep	26	268	4
rnasep	144	162	4
rnasep	23	304	4
rnasep	25	53	4
rnasep	66	122	4
rnasep	139	202	4
rnasep	115	136	4
rnasep	217	240	4
rnasep	133	258	4
rnasep	123	137	4
rnasep	36	287	4
rnasep	36	48	4
rnasep	30	271	4
rnasep	215	241	4
rnasep	102	256	4
rnasep	66	198	4
rnasep	248	269	4
rnasep	91	131	4
rnasep	31	144	4
rnasep	278	304	4
rnasep	77	104	4
rnasep	215	232	4
rnasep	43	65	4
rnasep	25	71	4
rnasep	137	184	4
rnasep	29	128	4
rnasep	36	137	4
rnasep	212	254	4
rnasep	73	95	4
rnasep	28	129	4
rnasep	143	166	4
rnasep	90	109	4
rnasep	277	302	4
rnasep	27	187	4
rnasep	26	252	4
rnasep	137	170	4
rnasep	37	130	4
rnasep	71	108	4
rnasep	208	236	4
rnasep	79	92	4
rnasep	134	195	4
rnasep	211	267	4
rnasep	142	173	4
rnasep	27	231	4
rnasep	74	121	4
rnasep	43	138	4
rnasep	31	269	4
rnasep	146	197	4
rnasep	40	201	4
rnasep	163	202	4
rnasep	122	194	4
rnasep	235	257	4
rnasep	26	129	4
rnasep	36	133	4
rnasep	70	198	4
rnasep	112	141	4
rnasep	144	200	4
rnasep	116	132	4
rnasep	76	251	4
rnasep	48	141	4
rnasep	132	175	4
rnasep	112	136	4
rnasep	48	255	4
rnasep	34	137	4
rnasep	143	200	4
rnasep	206	234	4
rnasep	137	199	4
rnasep	26	262	4
rnasep	69	124	4
rnasep	43	198	4
rnasep	251	265	4
rnasep	26	137	4
rnasep	210	237	4
rnasep	212	243	4
rnasep	235	252	4
rnasep	118	206	4
rnasep	72	96	4
rnasep	35	256	4
rnasep	39	51	4
rnasep	135	196	4
rnasep	93	128	4
rnasep	28	208	4
rnasep	49	132	4
rnasep	218	236	4
rnasep	26	271	4
rnasep	31	52	4
rnasep	69	117	4
rnasep	44	141	4
rnasep	91	137	4
rnasep	217	234	4
rnasep	146	164	4
rnasep	27	264	4
rnasep	25	256	4
rnasep	143	197	4
rnasep	148	169	4
rnasep	209	229	4
rnasep	93	141	4
rnasep	26	257	4
rnasep	147	165	4
rnasep	191	204	4
rnasep	24	266	4
rnasep	78	101	4
rnasep	38	131	4
rnasep	219	231	4
rnasep	39	203	4
rnasep	243	265	4
rnasep	91	119	4
rnasep	26	228	4
rnasep	90	136	4
rnasep	235	248	4
rnasep	84	100	4
rnasep	28	48	4
rnasep	66	98	4
rnasep	74	255	4
rnasep	212	228	4
rnasep	28	188	4
rnasep	40	135	4
rnasep	72	109	4
rnasep	27	123	4
rnasep	29	126	4
rnasep	145	175	4
rnasep	280	303	4
rnasep	35	205	4
rnasep	84	108	4
rnasep	205	230	4
rnasep	47	141	4
rnasep	87	123	4
rnasep	147	161	4
rnasep	38	123	4
rnasep	127	141	4
rnasep	187	205	4
rnasep	93	255	4
rnasep	38	144	4
rnasep	95	125	4
rnasep	89	120	4
rnasep	260	275	4
rnasep	27	219	4
rnasep	236	255	4
rnasep	29	258	4
rnasep	168	198	4
rnasep	75	90	4
rnasep	123	260	4
rnasep	220	235	4
rnasep	28	185	4
rnasep	160	194	4
rnasep	74	199	4
rnasep	27	50	4
rnasep	123	158	4
rnasep	110	137	4
rnasep	141	181	4
rnasep	134	193	4
rnasep	143	159	4
rnasep	130	205	4
rnasep	27	132	4
rnasep	26	138	4
rnasep	76	189	4
rnasep	112	202	4
rnasep	115	130	4
rnasep	21	65	4
rnasep	24	202	4
rnasep	112	132	4
rnasep	46	267	4
rnasep	220	240	4
rnasep	132	181	4
rnasep	220	232	4
rnasep	114	204	4
rnasep	209	251	4
rnasep	20	310	4
rnasep	205	252	4
rnasep	210	267	4
rnasep	90	111	4
rnasep	142	201	4
rnasep	87	115	4
rnasep	119	133	4
rnasep	24	265	4
rnasep	124	206	4
rnasep	25	268	4
rnasep	50	266	4
rnasep	120	194	4
rnasep	218	241	4
rnasep	102	121	4
rnasep	38	68	4
rnasep	207	235	4
rnasep	28	251	4
rnasep	130	193	4
rnasep	89	121	4
rnasep	213	242	4
rnasep	25	201	4
rnasep	281	306	4
rnasep	234	256	4
rnasep	240	255	4
rnasep	23	64	4
rnasep	23	307	4
rnasep	113	202	4
rnasep	82	142	4
rnasep	74	91	4
rnasep	129	170	4
rnasep	33	68	4
rnasep	144	177	4
rnasep	271	284	4
rnasep	27	258	4
rnasep	141	158	4
rnasep	210	246	4
rnasep	174	203	4
rnasep	209	255	4
rnasep	146	201	4
rnasep	92	136	4
rnasep	26	127	4
rnasep	68	129	4
rnasep	120	144	4
rnasep	40	199	4
rnasep	209	246	4
rnasep	78	199	4
rnasep	68	200	4
rnasep	100	115	4
rnasep	34	140	4
rnasep	143	167	4
rnasep	76	90	4
rnasep	92	200	4
rnasep	33	51	4
rnasep	188	211	4
rnasep	123	266	4
rnasep	191	203	4
rnasep	281	310	4
rnasep	23	68	4
rnasep	31	119	4
rnasep	235	255	4
rnasep	136	197	4
rnasep	123	205	4
rnasep	38	121	4
rnasep	26	134	4
rnasep	116	204	4
rnasep	116	190	4
rnasep	100	256	4
rnasep	28	126	4
rnasep	50	256	4
rnasep	112	127	3
rnasep	67	101	3
rnasep	94	109	3
rnasep	29	148	3
rnasep	75	101	3
rnasep	27	143	3
rnasep	81	141	3
rnasep	262	286	3
rnasep	205	256	3
rnasep	84	141	3
rnasep	133	174	3
rnasep	126	178	3
rnasep	28	136	3
rnasep	116	197	3
rnasep	263	281	3
rnasep	162	199	3
rnasep	76	202	3
rnasep	21	66	3
rnasep	26	198	3
rnasep	213	229	3
rnasep	235	256	3
rnasep	92	130	3
rnasep	139	158	3
rnasep	22	67	3
rnasep	148	170	3
rnasep	123	160	3
rnasep	25	131	3
rnasep	238	279	3
rnasep	126	209	3
rnasep	227	283	3
rnasep	37	134	3
rnasep	72	115	3
rnasep	122	204	3
rnasep	145	161	3
rnasep	93	296	3
rnasep	131	165	3
rnasep	133	184	3
rnasep	277	293	3
rnasep	33	203	3
rnasep	191	261	3
rnasep	25	138	3
rnasep	254	270	3
rnasep	70	110	3
rnasep	239	281	3
rnasep	125	166	3
rnasep	115	132	3
rnasep	132	258	3
rnasep	74	256	3
rnasep	272	304	3
rnasep	116	147	3
rnasep	98	141	3
rnasep	165	204	3
rnasep	137	209	3
rnasep	31	73	3
rnasep	74	136	3
rnasep	32	51	3
rnasep	117	147	3
rnasep	125	208	3
rnasep	132	158	3
rnasep	212	258	3
rnasep	114	131	3
rnasep	124	258	3
rnasep	111	201	3
rnasep	133	157	3
rnasep	72	110	3
rnasep	208	247	3
rnasep	241	269	3
rnasep	146	165	3
rnasep	31	134	3
rnasep	24	126	3
rnasep	47	140	3
rnasep	26	120	3
rnasep	48	137	3
rnasep	37	143	3
rnasep	265	280	3
rnasep	44	147	3
rnasep	123	206	3
rnasep	67	196	3
rnasep	79	111	3
rnasep	24	186	3
rnasep	168	205	3
rnasep	209	256	3
rnasep	140	182	3
rnasep	25	266	3
rnasep	135	192	3
rnasep	110	123	3
rnasep	39	202	3
rnasep	48	201	3
rnasep	264	308	3
rnasep	278	300	3
rnasep	116	274	3
rnasep	129	145	3
rnasep	272	287	3
rnasep	245	263	3
rnasep	235	247	3
rnasep	162	198	3
rnasep	72	105	3
rnasep	284	307	3
rnasep	29	205	3
rnasep	74	89	3
rnasep	262	278	3
rnasep	48	305	3
rnasep	130	191	3
rnasep	31	261	3
rnasep	240	256	3
rnasep	248	271	3
rnasep	24	262	3
rnasep	114	144	3
rnasep	212	250	3
rnasep	215	242	3
rnasep	48	230	3
rnasep	119	196	3
rnasep	212	300	3
rnasep	92	138	3
rnasep	98	111	3
rnasep	89	132	3
rnasep	33	268	3
rnasep	73	118	3
rnasep	183	265	3
rnasep	38	258	3
rnasep	270	282	3
rnasep	144	168	3
rnasep	39	132	3
rnasep	138	199	3
rnasep	26	46	3
rnasep	192	209	3
rnasep	40	141	3
rnasep	31	70	3
rnasep	35	127	3
rnasep	90	132	3
rnasep	28	125	3
rnasep	211	255	3
rnasep	25	270	3
rnasep	115	133	3
rnasep	29	206	3
rnasep	119	202	3
rnasep	96	120	3
rnasep	91	114	3
rnasep	29	129	3
rnasep	123	166	3
rnasep	76	135	3
rnasep	37	136	3
rnasep	77	99	3
rnasep	30	54	3
rnasep	40	205	3
rnasep	221	249	3
rnasep	31	135	3
rnasep	24	121	3
rnasep	27	127	3
rnasep	48	274	3
rnasep	131	155	3
rnasep	265	281	3
rnasep	48	309	3
rnasep	29	136	3
rnasep	24	48	3
rnasep	36	129	3
rnasep	127	260	3
rnasep	191	259	3
rnasep	186	198	3
rnasep	67	115	3
rnasep	123	259	3
rnasep	211	237	3
rnasep	112	197	3
rnasep	38	127	3
rnasep	125	267	3
rnasep	49	267	3
rnasep	226	249	3
rnasep	145	162	3
rnasep	121	260	3
rnasep	243	258	3
rnasep	239	263	3
rnasep	235	267	3
rnasep	48	204	3
rnasep	125	270	3
rnasep	35	129	3
rnasep	186	207	3
rnasep	90	126	3
rnasep	244	263	3
rnasep	226	281	3
rnasep	262	280	3
rnasep	49	202	3
rnasep	43	139	3
rnasep	214	240	3
rnasep	77	100	3
rnasep	208	253	3
rnasep	234	255	3
rnasep	132	257	3
rnasep	187	200	3
rnasep	34	134	3
rnasep	70	123	3
rnasep	192	251	3
rnasep	283	310	3
rnasep	269	283	3
rnasep	243	256	3
rnasep	74	251	3
rnasep	207	237	3
rnasep	35	136	3
rnasep	36	132	3
rnasep	140	158	3
rnasep	132	178	3
rnasep	22	61	3
rnasep	118	195	3
rnasep	169	310	3
rnasep	24	257	3
rnasep	213	246	3
rnasep	219	245	3
rnasep	34	198	3
rnasep	209	250	3
rnasep	104	144	3
rnasep	76	181	3
rnasep	115	255	3
rnasep	117	258	3
rnasep	208	248	3
rnasep	73	132	3
rnasep	31	46	3
rnasep	198	253	3
rnasep	129	192	3
rnasep	218	242	3
rnasep	144	160	3
rnasep	50	135	3
rnasep	28	271	3
rnasep	122	142	3
rnasep	118	144	3
rnasep	31	185	3
rnasep	281	309	3
rnasep	26	135	3
rnasep	84	201	3
rnasep	23	306	3
rnasep	48	139	3
rnasep	86	116	3
rnasep	148	168	3
rnasep	49	139	3
rnasep	181	195	3
rnasep	127	261	3
rnasep	159	200	3
rnasep	184	209	3
rnasep	92	133	3
rnasep	38	126	3
rnasep	26	131	3
rnasep	210	247	3
rnasep	219	241	3
rnasep	36	206	3
rnasep	92	109	3
rnasep	42	137	3
rnasep	230	283	3
rnasep	91	120	3
rnasep	48	253	3
rnasep	139	256	3
rnasep	26	140	3
rnasep	124	263	3
rnasep	132	188	3
rnasep	130	206	3
rnasep	118	201	3
rnasep	23	62	3
rnasep	271	286	3
rnasep	80	108	3
rnasep	232	263	3
rnasep	113	132	3
rnasep	123	140	3
rnasep	206	231	3
rnasep	69	118	3
rnasep	134	256	3
rnasep	38	187	3
rnasep	33	201	3
rnasep	35	67	3
rnasep	25	204	3
rnasep	205	238	3
rnasep	34	286	3
rnasep	125	269	3
rnasep	89	110	3
rnasep	93	241	3
rnasep	79	255	3
rnasep	46	137	3
rnasep	96	116	3
rnasep	132	149	3
rnasep	26	260	3
rnasep	68	138	3
rnasep	23	255	3
rnasep	75	109	3
rnasep	31	270	3
rnasep	38	256	3
rnasep	26	254	3
rnasep	25	137	3
rnasep	69	96	3
rnasep	143	203	3
rnasep	75	253	3
rnasep	81	173	3
rnasep	215	235	3
rnasep	76	186	3
rnasep	95	137	3
rnasep	69	102	3
rnasep	31	125	3
rnasep	121	183	3
rnasep	204	252	3
rnasep	34	128	3
rnasep	209	226	3
rnasep	180	295	3
rnasep	26	185	3
rnasep	26	132	3
rnasep	118	190	3
rnasep	84	174	3
rnasep	94	119	3
rnasep	281	299	3
rnasep	124	137	3
rnasep	164	200	3
rnasep	26	108	3
rnasep	284	296	3
rnasep	120	203	3
rnasep	218	250	3
rnasep	48	138	3
rnasep	80	175	3
rnasep	50	263	3
rnasep	36	49	3
rnasep	283	298	3
rnasep	90	198	3
rnasep	73	122	3
rnasep	209	228	3
rnasep	118	254	3
rnasep	47	268	3
rnasep	24	203	3
rnasep	192	262	3
rnasep	70	93	3
rnasep	120	139	3
rnasep	54	201	3
rnasep	211	245	3
rnasep	70	118	3
rnasep	191	260	3
rnasep	25	141	3
rnasep	194	258	3
rnasep	97	142	3
rnasep	125	158	3
rnasep	129	156	3
rnasep	74	118	3
rnasep	26	139	3
rnasep	238	258	3
rnasep	234	253	3
rnasep	25	127	3
rnasep	132	212	3
rnasep	41	198	3
rnasep	73	87	3
rnasep	237	263	3
rnasep	119	200	3
rnasep	28	50	3
rnasep	207	239	3
rnasep	74	86	3
rnasep	124	205	3
rnasep	142	177	3
rnasep	110	200	3
rnasep	80	203	3
rnasep	76	137	3
rnasep	74	127	3
rnasep	29	144	3
rnasep	132	173	3
rnasep	28	199	3
rnasep	23	54	3
rnasep	30	264	3
rnasep	129	183	3
rnasep	211	229	3
rnasep	134	174	3
rnasep	38	135	3
rnasep	70	121	3
rnasep	44	132	3
rnasep	112	251	3
rnasep	124	193	3
rnasep	209	243	3
rnasep	95	138	3
rnasep	143	199	3
rnasep	77	95	3
rnasep	80	143	3
rnasep	36	262	3
rnasep	115	202	3
rnasep	70	89	3
rnasep	76	89	3
rnasep	22	125	2
rnasep	127	192	2
rnasep	97	113	2
rnasep	76	253	2
rnasep	128	193	2
rnasep	26	184	2
rnasep	293	305	2
rnasep	202	234	2
rnasep	111	140	2
rnasep	92	202	2
rnasep	32	73	2
rnasep	69	114	2
rnasep	121	141	2
rnasep	104	118	2
rnasep	37	65	2
rnasep	29	132	2
rnasep	91	199	2
rnasep	138	205	2
rnasep	25	255	2
rnasep	70	107	2
rnasep	51	199	2
rnasep	78	104	2
rnasep	71	255	2
rnasep	253	267	2
rnasep	72	106	2
rnasep	38	107	2
rnasep	29	256	2
rnasep	30	121	2
rnasep	109	135	2
rnasep	84	145	2
rnasep	63	203	2
rnasep	49	64	2
rnasep	22	268	2
rnasep	113	203	2
rnasep	125	241	2
rnasep	189	255	2
rnasep	250	266	2
rnasep	82	108	2
rnasep	110	134	2
rnasep	91	140	2
rnasep	36	255	2
rnasep	78	197	2
rnasep	90	105	2
rnasep	132	155	2
rnasep	140	202	2
rnasep	27	300	2
rnasep	235	279	2
rnasep	104	201	2
rnasep	180	218	2
rnasep	92	201	2
rnasep	270	287	2
rnasep	233	267	2
rnasep	33	69	2
rnasep	111	204	2
rnasep	33	46	2
rnasep	183	296	2
rnasep	133	192	2
rnasep	128	190	2
rnasep	262	289	2
rnasep	228	281	2
rnasep	109	142	2
rnasep	129	208	2
rnasep	41	121	2
rnasep	95	135	2
rnasep	115	259	2
rnasep	92	139	2
rnasep	169	211	2
rnasep	229	282	2
rnasep	50	201	2
rnasep	146	179	2
rnasep	207	250	2
rnasep	117	129	2
rnasep	116	173	2
rnasep	81	109	2
rnasep	158	181	2
rnasep	23	252	2
rnasep	142	175	2
rnasep	78	122	2
rnasep	25	248	2
rnasep	112	258	2
rnasep	137	255	2
rnasep	115	253	2
rnasep	72	138	2
rnasep	174	211	2
rnasep	125	240	2
rnasep	137	152	2
rnasep	76	141	2
rnasep	28	122	2
rnasep	211	254	2
rnasep	139	157	2
rnasep	161	199	2
rnasep	39	205	2
rnasep	28	209	2
rnasep	125	294	2
rnasep	118	160	2
rnasep	131	193	2
rnasep	81	100	2
rnasep	287	309	2
rnasep	75	255	2
rnasep	67	132	2
rnasep	36	229	2
rnasep	208	222	2
rnasep	65	121	2
rnasep	73	86	2
rnasep	31	205	2
rnasep	77	201	2
rnasep	76	196	2
rnasep	76	132	2
rnasep	30	130	2
rnasep	112	272	2
rnasep	148	198	2
rnasep	80	171	2
rnasep	36	126	2
rnasep	26	111	2
rnasep	30	304	2
rnasep	124	164	2
rnasep	23	268	2
rnasep	141	230	2
rnasep	24	205	2
rnasep	174	205	2
rnasep	29	125	2
rnasep	220	253	2
rnasep	134	209	2
rnasep	96	118	2
rnasep	191	250	2
rnasep	63	92	2
rnasep	91	240	2
rnasep	35	266	2
rnasep	24	301	2
rnasep	27	76	2
rnasep	285	303	2
rnasep	30	69	2
rnasep	47	229	2
rnasep	143	196	2
rnasep	95	113	2
rnasep	67	114	2
rnasep	177	207	2
rnasep	123	258	2
rnasep	81	255	2
rnasep	24	267	2
rnasep	114	195	2
rnasep	160	192	2
rnasep	113	198	2
rnasep	88	124	2
rnasep	25	121	2
rnasep	83	171	2
rnasep	48	240	2
rnasep	207	254	2
rnasep	168	186	2
rnasep	35	254	2
rnasep	262	285	2
rnasep	127	190	2
rnasep	121	138	2
rnasep	90	127	2
rnasep	50	132	2
rnasep	96	201	2
rnasep	73	257	2
rnasep	184	296	2
rnasep	25	43	2
rnasep	123	170	2
rnasep	192	249	2
rnasep	44	129	2
rnasep	26	142	2
rnasep	112	173	2
rnasep	76	187	2
rnasep	73	113	2
rnasep	25	199	2
rnasep	164	202	2
rnasep	39	146	2
rnasep	76	205	2
rnasep	112	261	2
rnasep	85	198	2
rnasep	115	128	2
rnasep	131	168	2
rnasep	24	200	2
rnasep	93	254	2
rnasep	78	114	2
rnasep	146	160	2
rnasep	218	248	2
rnasep	119	205	2
rnasep	125	181	2
rnasep	94	124	2
rnasep	49	255	2
rnasep	207	236	2
rnasep	209	221	2
rnasep	98	123	2
rnasep	148	173	2
rnasep	113	145	2
rnasep	114	135	2
rnasep	181	198	2
rnasep	25	128	2
rnasep	228	291	2
rnasep	118	142	2
rnasep	41	142	2
rnasep	90	113	2
rnasep	60	121	2
rnasep	43	129	2
rnasep	40	132	2
rnasep	49	62	2
rnasep	42	267	2
rnasep	70	249	2
rnasep	33	139	2
rnasep	27	122	2
rnasep	47	271	2
rnasep	68	267	2
rnasep	34	142	2
rnasep	191	207	2
rnasep	23	43	2
rnasep	185	238	2
rnasep	170	197	2
rnasep	97	123	2
rnasep	199	215	2
rnasep	49	271	2
rnasep	78	123	2
rnasep	124	207	2
rnasep	25	139	2
rnasep	64	126	2
rnasep	22	55	2
rnasep	114	199	2
rnasep	132	161	2
rnasep	127	140	2
rnasep	224	284	2
rnasep	38	109	2
rnasep	73	135	2
rnasep	68	83	2
rnasep	84	98	2
rnasep	86	107	2
rnasep	47	201	2
rnasep	93	205	2
rnasep	143	161	2
rnasep	114	257	2
rnasep	290	302	2
rnasep	121	192	2
rnasep	81	142	2
rnasep	117	144	2
rnasep	34	73	2
rnasep	83	118	2
rnasep	36	136	2
rnasep	147	204	2
rnasep	50	118	2
rnasep	129	149	2
rnasep	91	105	2
rnasep	90	202	2
rnasep	248	266	2
rnasep	67	108	2
rnasep	237	258	2
rnasep	245	259	2
rnasep	213	250	2
rnasep	77	310	2
rnasep	83	143	2
rnasep	210	255	2
rnasep	102	201	2
rnasep	278	295	2
rnasep	70	255	2
rnasep	139	199	2
rnasep	192	252	2
rnasep	125	177	2
rnasep	113	272	2
rnasep	134	208	2
rnasep	141	310	2
rnasep	143	168	2
rnasep	72	200	2
rnasep	121	203	2
rnasep	61	263	2
rnasep	70	257	2
rnasep	191	251	2
rnasep	129	256	2
rnasep	137	192	2
rnasep	116	263	2
rnasep	115	236	2
rnasep	123	189	2
rnasep	90	200	2
rnasep	274	300	2
rnasep	145	157	2
rnasep	289	302	2
rnasep	162	211	2
rnasep	77	106	2
rnasep	72	118	2
rnasep	234	267	2
rnasep	23	131	2
rnasep	81	204	2
rnasep	27	234	2
rnasep	35	261	2
rnasep	173	210	2
rnasep	132	270	2
rnasep	46	144	2
rnasep	234	269	2
rnasep	91	128	2
rnasep	27	109	2
rnasep	263	309	2
rnasep	117	130	2
rnasep	37	261	2
rnasep	175	207	2
rnasep	249	292	2
rnasep	127	191	2
rnasep	117	149	2
rnasep	75	126	2
rnasep	150	171	2
rnasep	65	99	2
rnasep	44	128	2
rnasep	240	266	2
rnasep	174	222	2
rnasep	118	148	2
rnasep	94	282	2
rnasep	68	203	2
rnasep	164	205	2
rnasep	213	255	2
rnasep	129	261	2
rnasep	30	127	2
rnasep	145	178	2
rnasep	74	264	2
rnasep	206	253	2
rnasep	73	89	2
rnasep	236	265	2
rnasep	78	91	2
rnasep	98	122	2
rnasep	104	198	2
rnasep	286	303	2
rnasep	31	262	2
rnasep	144	178	2
rnasep	115	275	2
rnasep	73	121	2
rnasep	124	172	2
rnasep	36	228	2
rnasep	28	110	2
rnasep	30	50	2
rnasep	23	229	2
[truncated: 2,650 more rows]
