# Supplementary material for: Identifying proximal RNA interactions from cDNA-encoded crosslinks with ShapeJumper
Source: PLoS Comput Biol. 2021 Dec 14;17(12):e1009632. doi: 10.1371/journal.pcbi.1009632 (PMC8670686; doi:10.1371/journal.pcbi.1009632)
Supplement: S1 Data — (ZIP) [file pcbi.1009632.s006.zip › ShapeJumper_DATA/Raw_Deletions/RNaseP/IA-RNaseP-Rep1_Merged_NoCircDels_MaxInsertLimit10_NoAmbig_DelSiteExactMatch_deletions.txt]

Total Reads Aligned:525732	Total Deletions:16710.0
rnasep	32	56	853
rnasep	38	56	743
rnasep	37	57	552
rnasep	33	59	523
rnasep	38	59	306
rnasep	37	60	246
rnasep	31	61	230
rnasep	31	56	224
rnasep	32	61	223
rnasep	31	60	221
rnasep	34	58	209
rnasep	34	56	197
rnasep	37	59	197
rnasep	35	56	188
rnasep	27	66	182
rnasep	26	66	146
rnasep	32	309	139
rnasep	34	60	134
rnasep	36	55	131
rnasep	31	307	128
rnasep	36	58	128
rnasep	93	123	128
rnasep	284	301	116
rnasep	37	53	112
rnasep	27	63	109
rnasep	27	64	105
rnasep	38	54	94
rnasep	141	172	94
rnasep	35	59	92
rnasep	33	309	91
rnasep	31	66	90
rnasep	27	67	88
rnasep	37	58	88
rnasep	283	304	87
rnasep	93	122	87
rnasep	28	63	87
rnasep	28	67	85
rnasep	146	172	83
rnasep	29	63	83
rnasep	141	174	78
rnasep	149	165	77
rnasep	93	121	77
rnasep	34	61	74
rnasep	34	59	69
rnasep	38	53	68
rnasep	32	308	68
rnasep	31	58	68
rnasep	28	64	67
rnasep	29	307	65
rnasep	33	61	64
rnasep	39	58	62
rnasep	31	65	61
rnasep	35	53	55
rnasep	40	56	53
rnasep	35	57	53
rnasep	135	178	52
rnasep	74	98	52
rnasep	30	57	52
rnasep	143	172	51
rnasep	26	65	50
rnasep	30	60	48
rnasep	27	59	48
rnasep	30	63	47
rnasep	29	67	46
rnasep	29	64	46
rnasep	145	171	46
rnasep	29	308	45
rnasep	33	308	44
rnasep	283	301	44
rnasep	141	176	44
rnasep	141	171	42
rnasep	140	175	42
rnasep	143	173	41
rnasep	33	310	41
rnasep	93	120	41
rnasep	38	62	41
rnasep	37	61	40
rnasep	30	65	40
rnasep	27	307	40
rnasep	32	66	40
rnasep	135	177	39
rnasep	141	177	39
rnasep	141	178	39
rnasep	28	54	39
rnasep	28	308	38
rnasep	146	171	37
rnasep	73	98	37
rnasep	145	172	37
rnasep	93	118	36
rnasep	34	309	36
rnasep	93	116	36
rnasep	26	55	36
rnasep	28	68	36
rnasep	26	59	35
rnasep	26	63	35
rnasep	36	60	35
rnasep	138	174	35
rnasep	28	57	34
rnasep	149	169	34
rnasep	27	306	34
rnasep	28	307	34
rnasep	139	174	34
rnasep	26	60	33
rnasep	32	54	33
rnasep	31	309	33
rnasep	140	176	33
rnasep	32	52	32
rnasep	26	64	32
rnasep	32	67	32
rnasep	135	176	32
rnasep	48	311	31
rnasep	282	305	30
rnasep	141	196	30
rnasep	281	304	29
rnasep	212	234	29
rnasep	144	172	28
rnasep	135	179	28
rnasep	38	63	28
rnasep	34	55	28
rnasep	38	64	28
rnasep	32	48	28
rnasep	33	55	27
rnasep	40	63	27
rnasep	30	309	27
rnasep	143	171	26
rnasep	26	61	25
rnasep	29	306	25
rnasep	25	65	25
rnasep	135	174	25
rnasep	32	310	25
rnasep	139	175	24
rnasep	142	195	24
rnasep	137	195	24
rnasep	138	195	24
rnasep	33	52	24
rnasep	280	304	24
rnasep	144	171	24
rnasep	37	62	23
rnasep	33	62	23
rnasep	34	51	23
rnasep	284	302	22
rnasep	28	306	22
rnasep	27	305	22
rnasep	25	63	22
rnasep	25	60	21
rnasep	27	62	21
rnasep	40	59	21
rnasep	26	58	21
rnasep	40	66	21
rnasep	34	62	21
rnasep	30	67	21
rnasep	31	55	20
rnasep	25	67	20
rnasep	279	302	20
rnasep	29	57	20
rnasep	137	174	20
rnasep	139	195	20
rnasep	34	52	20
rnasep	146	170	20
rnasep	37	63	20
rnasep	146	169	20
rnasep	40	57	19
rnasep	40	64	19
rnasep	149	170	19
rnasep	137	175	19
rnasep	34	63	19
rnasep	25	59	19
rnasep	76	98	19
rnasep	26	305	19
rnasep	135	180	19
rnasep	30	55	18
rnasep	146	167	18
rnasep	38	66	18
rnasep	135	171	18
rnasep	144	170	18
rnasep	31	68	18
rnasep	211	248	18
rnasep	31	310	17
rnasep	48	310	17
rnasep	29	68	17
rnasep	40	53	17
rnasep	39	55	17
rnasep	36	57	17
rnasep	28	69	17
rnasep	32	49	17
rnasep	74	100	17
rnasep	26	307	16
rnasep	284	305	16
rnasep	146	173	16
rnasep	211	247	15
rnasep	283	305	15
rnasep	25	64	15
rnasep	26	69	15
rnasep	212	246	15
rnasep	30	64	15
rnasep	150	166	15
rnasep	39	57	15
rnasep	30	58	15
rnasep	279	300	15
rnasep	24	60	15
rnasep	90	119	15
rnasep	35	62	14
rnasep	144	173	14
rnasep	134	176	14
rnasep	32	55	14
rnasep	33	53	14
rnasep	140	195	14
rnasep	73	100	14
rnasep	149	162	14
rnasep	37	64	14
rnasep	283	307	14
rnasep	140	171	14
rnasep	27	56	14
rnasep	33	57	13
rnasep	135	172	13
rnasep	27	53	13
rnasep	92	119	13
rnasep	281	301	13
rnasep	28	305	13
rnasep	138	175	13
rnasep	74	101	13
rnasep	93	110	13
rnasep	40	62	13
rnasep	29	305	13
rnasep	31	54	13
rnasep	146	175	13
rnasep	134	171	13
rnasep	36	63	13
rnasep	141	200	13
rnasep	30	308	12
rnasep	135	181	12
rnasep	145	165	12
rnasep	147	171	12
rnasep	25	61	12
rnasep	27	308	12
rnasep	143	177	12
rnasep	27	70	12
rnasep	139	170	12
rnasep	146	168	12
rnasep	25	308	11
rnasep	26	56	11
rnasep	140	179	11
rnasep	27	57	11
rnasep	145	170	11
rnasep	23	66	11
rnasep	93	109	11
rnasep	35	63	11
rnasep	39	60	11
rnasep	34	65	11
rnasep	284	300	11
rnasep	142	172	11
rnasep	95	119	11
rnasep	141	158	11
rnasep	35	64	10
rnasep	26	304	10
rnasep	141	198	10
rnasep	94	123	10
rnasep	36	283	10
rnasep	39	63	10
rnasep	72	91	10
rnasep	135	182	10
rnasep	23	305	10
rnasep	29	69	10
rnasep	29	304	10
rnasep	281	305	10
rnasep	136	175	10
rnasep	23	59	10
rnasep	26	62	10
rnasep	95	123	10
rnasep	92	122	10
rnasep	24	63	9
rnasep	147	170	9
rnasep	133	174	9
rnasep	79	92	9
rnasep	218	235	9
rnasep	76	97	9
rnasep	212	236	9
rnasep	93	114	9
rnasep	140	196	9
rnasep	35	66	9
rnasep	147	166	9
rnasep	207	248	9
rnasep	30	306	9
rnasep	26	310	9
rnasep	143	170	9
rnasep	34	64	9
rnasep	125	140	9
rnasep	133	170	9
rnasep	144	174	9
rnasep	24	64	9
rnasep	146	166	9
rnasep	132	173	9
rnasep	282	306	9
rnasep	26	309	9
rnasep	279	301	9
rnasep	139	198	9
rnasep	211	249	8
rnasep	136	178	8
rnasep	93	108	8
rnasep	125	141	8
rnasep	140	170	8
rnasep	144	169	8
rnasep	72	97	8
rnasep	281	300	8
rnasep	29	54	8
rnasep	28	49	8
rnasep	90	122	8
rnasep	149	161	8
rnasep	24	307	8
rnasep	33	67	8
rnasep	279	305	8
rnasep	25	305	8
rnasep	32	68	8
rnasep	285	301	8
rnasep	76	99	8
rnasep	143	169	8
rnasep	26	306	8
rnasep	24	65	8
rnasep	136	195	8
rnasep	33	54	8
rnasep	145	173	8
rnasep	68	98	7
rnasep	215	241	7
rnasep	24	58	7
rnasep	26	70	7
rnasep	148	166	7
rnasep	93	127	7
rnasep	142	197	7
rnasep	135	202	7
rnasep	34	66	7
rnasep	236	256	7
rnasep	70	98	7
rnasep	132	178	7
rnasep	25	58	7
rnasep	26	45	7
rnasep	283	306	7
rnasep	140	200	7
rnasep	94	121	7
rnasep	132	170	7
rnasep	125	139	7
rnasep	31	47	7
rnasep	126	141	7
rnasep	32	53	7
rnasep	209	234	6
rnasep	36	48	6
rnasep	27	300	6
rnasep	146	200	6
rnasep	219	234	6
rnasep	95	116	6
rnasep	278	304	6
rnasep	146	165	6
rnasep	133	175	6
rnasep	142	173	6
rnasep	136	173	6
rnasep	283	300	6
rnasep	76	100	6
rnasep	95	124	6
rnasep	30	68	6
rnasep	145	175	6
rnasep	146	177	6
rnasep	36	64	6
rnasep	25	310	6
rnasep	37	65	6
rnasep	212	249	6
rnasep	134	179	6
rnasep	140	198	6
rnasep	33	50	6
rnasep	70	100	6
rnasep	35	49	6
rnasep	134	174	6
rnasep	29	49	6
rnasep	143	156	5
rnasep	209	249	5
rnasep	134	170	5
rnasep	91	122	5
rnasep	142	175	5
rnasep	23	56	5
rnasep	22	59	5
rnasep	146	158	5
rnasep	143	157	5
rnasep	92	121	5
rnasep	93	129	5
rnasep	28	70	5
rnasep	236	249	5
rnasep	27	72	5
rnasep	238	256	5
rnasep	208	249	5
rnasep	217	234	5
rnasep	27	49	5
rnasep	147	172	5
rnasep	25	306	5
rnasep	143	167	5
rnasep	90	121	5
rnasep	135	183	5
rnasep	236	255	5
rnasep	132	174	5
rnasep	23	306	5
rnasep	133	195	5
rnasep	24	55	5
rnasep	94	119	5
rnasep	145	169	5
rnasep	147	167	5
rnasep	31	72	5
rnasep	284	308	5
rnasep	206	230	5
rnasep	142	199	5
rnasep	17	310	5
rnasep	135	200	5
rnasep	74	95	5
rnasep	24	305	5
rnasep	148	167	5
rnasep	126	178	4
rnasep	281	307	4
rnasep	126	140	4
rnasep	76	101	4
rnasep	132	169	4
rnasep	131	165	4
rnasep	213	235	4
rnasep	137	170	4
rnasep	132	165	4
rnasep	22	54	4
rnasep	272	287	4
rnasep	81	170	4
rnasep	209	221	4
rnasep	163	209	4
rnasep	72	123	4
rnasep	131	173	4
rnasep	89	123	4
rnasep	77	99	4
rnasep	30	54	4
rnasep	81	174	4
rnasep	132	175	4
rnasep	125	177	4
rnasep	29	303	4
rnasep	148	169	4
rnasep	93	112	4
rnasep	136	199	4
rnasep	263	283	4
rnasep	221	235	4
rnasep	70	122	4
rnasep	148	165	4
rnasep	71	97	4
rnasep	72	99	4
rnasep	28	303	4
rnasep	145	177	4
rnasep	95	125	4
rnasep	138	170	4
rnasep	72	196	4
rnasep	148	168	4
rnasep	78	100	4
rnasep	24	304	4
rnasep	212	238	4
rnasep	77	101	4
rnasep	28	304	4
rnasep	280	302	4
rnasep	146	176	4
rnasep	134	175	4
rnasep	215	235	4
rnasep	48	286	4
rnasep	145	167	4
rnasep	25	62	4
rnasep	23	64	4
rnasep	148	171	4
rnasep	93	131	4
rnasep	90	115	4
rnasep	145	160	4
rnasep	207	249	4
rnasep	98	118	4
rnasep	39	64	4
rnasep	91	121	4
rnasep	282	302	4
rnasep	75	305	4
rnasep	144	167	4
rnasep	142	177	4
rnasep	131	178	4
rnasep	76	89	4
rnasep	235	252	3
rnasep	104	118	3
rnasep	145	196	3
rnasep	25	53	3
rnasep	146	161	3
rnasep	235	256	3
rnasep	22	67	3
rnasep	262	279	3
rnasep	148	170	3
rnasep	68	123	3
rnasep	212	226	3
rnasep	289	302	3
rnasep	172	213	3
rnasep	24	45	3
rnasep	279	308	3
rnasep	213	243	3
rnasep	215	232	3
rnasep	137	152	3
rnasep	89	122	3
rnasep	209	238	3
rnasep	77	98	3
rnasep	25	300	3
rnasep	208	247	3
rnasep	211	229	3
rnasep	212	254	3
rnasep	23	62	3
rnasep	280	305	3
rnasep	125	137	3
rnasep	277	302	3
rnasep	39	65	3
rnasep	80	174	3
rnasep	32	51	3
rnasep	163	195	3
rnasep	31	70	3
rnasep	91	118	3
rnasep	278	300	3
rnasep	208	229	3
rnasep	144	168	3
rnasep	282	300	3
rnasep	95	117	3
rnasep	26	46	3
rnasep	173	310	3
rnasep	73	106	3
rnasep	36	65	3
rnasep	221	249	3
rnasep	124	140	3
rnasep	143	197	3
rnasep	292	305	3
rnasep	48	309	3
rnasep	277	303	3
rnasep	24	48	3
rnasep	94	122	3
rnasep	88	120	3
rnasep	209	256	3
rnasep	145	162	3
rnasep	34	310	3
rnasep	76	91	3
rnasep	74	121	3
rnasep	208	253	3
rnasep	283	310	3
rnasep	284	306	3
rnasep	131	144	3
rnasep	28	48	3
rnasep	146	197	3
rnasep	144	165	3
rnasep	118	141	3
rnasep	217	238	3
rnasep	280	303	3
rnasep	32	311	3
rnasep	138	198	3
rnasep	212	242	3
rnasep	282	308	3
rnasep	209	245	3
rnasep	75	99	3
rnasep	76	200	3
rnasep	134	200	3
rnasep	24	306	3
rnasep	176	207	3
rnasep	181	195	3
rnasep	145	200	3
rnasep	210	247	3
rnasep	143	176	3
rnasep	141	181	3
rnasep	84	178	3
rnasep	147	173	3
rnasep	142	169	3
rnasep	171	207	3
rnasep	98	121	3
rnasep	289	301	3
rnasep	131	177	3
rnasep	141	310	3
rnasep	209	251	3
rnasep	24	309	3
rnasep	145	168	3
rnasep	29	48	3
rnasep	232	254	3
rnasep	211	241	3
rnasep	207	252	3
rnasep	38	68	3
rnasep	78	178	3
rnasep	147	169	3
rnasep	23	307	3
rnasep	70	124	3
rnasep	101	118	3
rnasep	74	91	3
rnasep	247	263	3
rnasep	36	49	3
rnasep	47	310	3
rnasep	74	109	3
rnasep	70	93	3
rnasep	194	208	3
rnasep	212	241	3
rnasep	192	204	3
rnasep	172	192	3
rnasep	47	60	3
rnasep	23	63	3
rnasep	28	50	3
rnasep	87	119	3
rnasep	279	306	3
rnasep	212	255	3
rnasep	136	197	3
rnasep	80	175	3
rnasep	213	239	3
rnasep	100	118	2
rnasep	137	205	2
rnasep	28	73	2
rnasep	81	141	2
rnasep	144	162	2
rnasep	130	171	2
rnasep	263	281	2
rnasep	146	198	2
rnasep	217	233	2
rnasep	81	173	2
rnasep	139	202	2
rnasep	67	86	2
rnasep	154	174	2
rnasep	98	124	2
rnasep	80	171	2
rnasep	141	180	2
rnasep	33	69	2
rnasep	228	288	2
rnasep	144	176	2
rnasep	133	152	2
rnasep	185	198	2
rnasep	241	256	2
rnasep	72	189	2
rnasep	134	152	2
rnasep	135	167	2
rnasep	135	158	2
rnasep	249	280	2
rnasep	117	129	2
rnasep	235	270	2
rnasep	193	209	2
rnasep	77	173	2
rnasep	199	211	2
rnasep	181	211	2
rnasep	282	310	2
rnasep	107	148	2
rnasep	222	250	2
rnasep	31	44	2
rnasep	93	204	2
rnasep	75	175	2
rnasep	31	73	2
rnasep	96	120	2
rnasep	132	158	2
rnasep	140	193	2
rnasep	148	177	2
rnasep	259	293	2
rnasep	181	202	2
rnasep	129	148	2
rnasep	140	184	2
rnasep	25	57	2
rnasep	129	143	2
rnasep	73	95	2
rnasep	168	196	2
rnasep	132	151	2
rnasep	285	303	2
rnasep	30	69	2
rnasep	211	236	2
rnasep	185	202	2
rnasep	150	171	2
rnasep	140	182	2
rnasep	80	92	2
rnasep	70	88	2
rnasep	137	202	2
rnasep	116	274	2
rnasep	114	142	2
rnasep	187	208	2
rnasep	25	50	2
rnasep	208	242	2
rnasep	211	250	2
rnasep	79	93	2
rnasep	138	158	2
rnasep	218	248	2
rnasep	235	257	2
rnasep	284	307	2
rnasep	135	309	2
rnasep	112	147	2
rnasep	48	305	2
rnasep	27	301	2
rnasep	190	206	2
rnasep	149	178	2
rnasep	258	281	2
rnasep	212	229	2
rnasep	224	250	2
rnasep	212	250	2
rnasep	249	270	2
rnasep	145	174	2
rnasep	76	95	2
rnasep	137	199	2
rnasep	280	309	2
rnasep	233	275	2
rnasep	120	146	2
rnasep	252	270	2
rnasep	68	104	2
rnasep	213	232	2
rnasep	124	169	2
rnasep	31	45	2
rnasep	86	181	2
rnasep	31	52	2
rnasep	207	233	2
rnasep	80	176	2
rnasep	248	266	2
rnasep	73	192	2
rnasep	213	250	2
rnasep	236	252	2
rnasep	131	180	2
rnasep	232	288	2
rnasep	143	168	2
rnasep	191	207	2
rnasep	57	91	2
rnasep	207	223	2
rnasep	145	157	2
rnasep	147	165	2
rnasep	179	205	2
rnasep	123	157	2
rnasep	89	109	2
rnasep	78	174	2
rnasep	136	204	2
rnasep	91	119	2
rnasep	121	139	2
rnasep	24	70	2
rnasep	89	116	2
rnasep	179	206	2
rnasep	229	289	2
rnasep	194	210	2
rnasep	235	248	2
rnasep	145	180	2
rnasep	143	165	2
rnasep	96	124	2
rnasep	142	179	2
rnasep	15	309	2
rnasep	140	158	2
rnasep	26	73	2
rnasep	147	200	2
rnasep	212	228	2
rnasep	133	158	2
rnasep	22	61	2
rnasep	77	111	2
rnasep	136	181	2
rnasep	253	283	2
rnasep	141	202	2
rnasep	219	236	2
rnasep	132	192	2
rnasep	125	196	2
rnasep	125	138	2
rnasep	182	218	2
rnasep	127	180	2
rnasep	278	310	2
rnasep	40	67	2
rnasep	177	192	2
rnasep	41	64	2
rnasep	232	255	2
rnasep	235	253	2
rnasep	127	141	2
rnasep	145	166	2
rnasep	168	208	2
rnasep	70	91	2
rnasep	100	116	2
rnasep	102	122	2
rnasep	91	115	2
rnasep	147	168	2
rnasep	210	229	2
rnasep	263	287	2
rnasep	276	290	2
rnasep	84	143	2
rnasep	168	198	2
rnasep	49	66	2
rnasep	292	304	2
rnasep	106	123	2
rnasep	108	138	2
rnasep	76	143	2
rnasep	95	115	2
rnasep	234	266	2
rnasep	20	59	2
rnasep	232	250	2
rnasep	76	198	2
rnasep	230	283	2
rnasep	288	301	2
rnasep	192	205	2
rnasep	246	266	2
rnasep	73	86	2
rnasep	145	181	2
rnasep	143	166	2
rnasep	233	287	2
rnasep	175	192	2
rnasep	206	231	2
rnasep	104	120	2
rnasep	212	256	2
rnasep	94	124	2
rnasep	89	124	2
rnasep	212	231	2
rnasep	63	98	2
rnasep	35	67	2
rnasep	73	118	2
rnasep	125	171	2
rnasep	34	286	2
rnasep	261	274	2
rnasep	168	202	2
rnasep	43	63	2
rnasep	123	204	2
rnasep	212	245	2
rnasep	73	104	2
rnasep	76	186	2
rnasep	76	194	2
rnasep	81	181	2
rnasep	94	110	2
rnasep	24	69	2
rnasep	89	121	2
rnasep	68	99	2
rnasep	218	239	2
rnasep	147	176	2
rnasep	54	66	2
rnasep	164	200	2
rnasep	208	240	2
rnasep	172	205	2
rnasep	73	140	2
rnasep	93	202	2
rnasep	32	71	2
rnasep	143	199	2
rnasep	117	137	2
rnasep	280	306	2
rnasep	140	157	2
rnasep	263	279	2
rnasep	228	289	2
rnasep	248	269	2
rnasep	138	192	2
rnasep	145	201	2
rnasep	172	210	2
rnasep	211	246	2
rnasep	158	173	2
rnasep	146	180	2
rnasep	236	258	2
rnasep	31	51	2
rnasep	78	123	2
rnasep	77	172	2
rnasep	97	142	2
rnasep	241	253	2
rnasep	121	144	2
rnasep	218	236	2
rnasep	222	251	2
rnasep	125	200	2
rnasep	145	178	2
rnasep	78	91	2
rnasep	49	310	2
rnasep	93	132	2
rnasep	211	228	2
rnasep	74	104	2
rnasep	93	107	2
rnasep	144	156	2
rnasep	285	302	2
rnasep	123	205	2
rnasep	95	112	2
rnasep	26	300	2
rnasep	141	154	2
rnasep	181	215	2
rnasep	47	64	2
rnasep	67	88	2
rnasep	235	255	2
rnasep	159	212	2
rnasep	112	127	1
rnasep	192	224	1
rnasep	195	232	1
rnasep	157	201	1
rnasep	115	175	1
rnasep	173	199	1
rnasep	75	101	1
rnasep	84	124	1
rnasep	32	73	1
rnasep	262	286	1
rnasep	122	163	1
rnasep	120	148	1
rnasep	271	303	1
rnasep	138	205	1
rnasep	89	118	1
rnasep	166	219	1
rnasep	194	212	1
rnasep	181	206	1
rnasep	129	144	1
rnasep	74	122	1
rnasep	174	216	1
rnasep	215	227	1
rnasep	69	83	1
rnasep	260	277	1
rnasep	256	282	1
rnasep	139	152	1
rnasep	119	146	1
rnasep	132	208	1
rnasep	38	183	1
rnasep	218	249	1
rnasep	192	249	1
rnasep	206	249	1
rnasep	35	50	1
rnasep	133	206	1
rnasep	231	293	1
rnasep	217	240	1
rnasep	95	202	1
rnasep	25	74	1
rnasep	175	197	1
rnasep	132	201	1
rnasep	91	140	1
rnasep	206	226	1
rnasep	132	155	1
rnasep	235	279	1
rnasep	193	212	1
rnasep	187	276	1
rnasep	59	77	1
rnasep	65	124	1
rnasep	18	41	1
rnasep	100	127	1
rnasep	238	279	1
rnasep	246	293	1
rnasep	34	184	1
rnasep	209	229	1
rnasep	259	279	1
rnasep	133	192	1
rnasep	170	221	1
rnasep	104	128	1
rnasep	65	87	1
rnasep	74	108	1
rnasep	239	274	1
rnasep	262	289	1
rnasep	212	251	1
rnasep	161	213	1
rnasep	76	189	1
rnasep	164	185	1
rnasep	176	191	1
rnasep	145	161	1
rnasep	142	167	1
rnasep	95	135	1
rnasep	0	14	1
rnasep	136	160	1
rnasep	207	250	1
rnasep	70	92	1
rnasep	236	261	1
rnasep	237	287	1
rnasep	240	289	1
rnasep	163	199	1
rnasep	137	198	1
rnasep	137	206	1
rnasep	97	122	1
rnasep	222	283	1
rnasep	43	165	1
rnasep	239	288	1
rnasep	258	275	1
rnasep	288	310	1
rnasep	61	87	1
rnasep	37	52	1
rnasep	136	155	1
rnasep	26	47	1
rnasep	171	209	1
rnasep	126	181	1
rnasep	243	275	1
rnasep	129	157	1
rnasep	80	184	1
rnasep	76	106	1
rnasep	237	255	1
rnasep	27	112	1
rnasep	231	249	1
rnasep	191	221	1
rnasep	82	182	1
rnasep	208	254	1
rnasep	231	267	1
rnasep	34	311	1
rnasep	170	207	1
rnasep	139	157	1
rnasep	74	135	1
rnasep	28	44	1
rnasep	32	283	1
rnasep	28	301	1
rnasep	228	263	1
rnasep	174	196	1
rnasep	117	202	1
rnasep	272	304	1
rnasep	160	178	1
rnasep	82	94	1
rnasep	136	169	1
rnasep	132	215	1
rnasep	135	149	1
rnasep	245	290	1
rnasep	186	236	1
rnasep	145	179	1
rnasep	223	242	1
rnasep	86	100	1
rnasep	81	100	1
rnasep	227	292	1
rnasep	158	190	1
rnasep	131	147	1
rnasep	57	72	1
rnasep	66	88	1
rnasep	290	303	1
rnasep	75	97	1
rnasep	72	88	1
rnasep	113	130	1
rnasep	83	174	1
rnasep	204	224	1
rnasep	132	204	1
rnasep	117	147	1
rnasep	144	166	1
rnasep	131	310	1
rnasep	226	287	1
rnasep	44	56	1
rnasep	135	296	1
rnasep	30	303	1
rnasep	139	205	1
rnasep	61	97	1
rnasep	76	115	1
rnasep	274	308	1
rnasep	76	183	1
rnasep	172	308	1
rnasep	118	146	1
rnasep	133	157	1
rnasep	260	273	1
rnasep	286	309	1
rnasep	181	221	1
rnasep	50	64	1
rnasep	131	179	1
rnasep	210	240	1
rnasep	86	175	1
rnasep	78	195	1
rnasep	275	303	1
rnasep	191	211	1
rnasep	23	304	1
rnasep	133	202	1
rnasep	217	244	1
rnasep	81	202	1
rnasep	102	141	1
rnasep	133	205	1
rnasep	180	193	1
rnasep	24	301	1
rnasep	96	118	1
rnasep	275	310	1
rnasep	110	130	1
rnasep	132	197	1
rnasep	83	199	1
rnasep	143	196	1
rnasep	144	159	1
rnasep	206	238	1
rnasep	18	66	1
rnasep	283	295	1
rnasep	205	229	1
rnasep	176	205	1
rnasep	128	203	1
rnasep	234	291	1
rnasep	267	283	1
rnasep	233	271	1
rnasep	129	175	1
rnasep	15	242	1
rnasep	144	180	1
rnasep	282	296	1
rnasep	95	113	1
rnasep	26	42	1
rnasep	177	207	1
rnasep	259	275	1
rnasep	72	119	1
rnasep	213	236	1
rnasep	128	178	1
rnasep	104	132	1
rnasep	251	269	1
rnasep	224	255	1
rnasep	79	111	1
rnasep	210	233	1
rnasep	0	21	1
rnasep	183	223	1
rnasep	238	260	1
rnasep	78	102	1
rnasep	31	141	1
rnasep	26	51	1
rnasep	47	65	1
rnasep	62	76	1
rnasep	87	309	1
rnasep	221	252	1
rnasep	173	221	1
rnasep	123	140	1
rnasep	139	162	1
rnasep	68	87	1
rnasep	70	123	1
rnasep	232	279	1
rnasep	207	254	1
rnasep	78	143	1
rnasep	274	288	1
rnasep	161	173	1
rnasep	57	69	1
rnasep	52	309	1
rnasep	180	207	1
rnasep	31	311	1
rnasep	233	278	1
rnasep	193	213	1
rnasep	140	309	1
rnasep	134	166	1
rnasep	85	146	1
rnasep	262	285	1
rnasep	161	310	1
rnasep	101	309	1
rnasep	24	71	1
rnasep	144	164	1
rnasep	177	198	1
rnasep	126	177	1
rnasep	68	101	1
rnasep	141	162	1
rnasep	25	43	1
rnasep	229	288	1
rnasep	181	207	1
rnasep	123	170	1
rnasep	129	145	1
rnasep	91	109	1
rnasep	77	194	1
rnasep	174	223	1
rnasep	238	269	1
rnasep	236	289	1
rnasep	124	201	1
rnasep	164	202	1
rnasep	268	283	1
rnasep	76	205	1
rnasep	279	293	1
rnasep	111	163	1
rnasep	203	236	1
rnasep	72	183	1
rnasep	228	259	1
rnasep	189	213	1
rnasep	31	76	1
rnasep	146	160	1
rnasep	98	129	1
rnasep	47	296	1
rnasep	62	94	1
rnasep	20	60	1
rnasep	227	280	1
rnasep	95	172	1
rnasep	39	70	1
rnasep	35	197	1
rnasep	289	306	1
rnasep	96	125	1
rnasep	123	138	1
rnasep	74	89	1
rnasep	143	200	1
rnasep	262	278	1
rnasep	94	200	1
rnasep	248	294	1
rnasep	235	280	1
rnasep	259	289	1
rnasep	267	290	1
rnasep	100	138	1
rnasep	233	264	1
rnasep	290	305	1
rnasep	256	281	1
rnasep	228	291	1
rnasep	118	142	1
rnasep	90	113	1
rnasep	248	271	1
rnasep	78	112	1
rnasep	177	200	1
rnasep	209	226	1
rnasep	49	62	1
rnasep	235	289	1
rnasep	114	144	1
rnasep	129	165	1
rnasep	74	107	1
rnasep	210	244	1
rnasep	134	159	1
rnasep	157	211	1
rnasep	236	287	1
rnasep	116	132	1
rnasep	150	174	1
rnasep	105	301	1
rnasep	168	200	1
rnasep	23	43	1
rnasep	213	258	1
rnasep	173	214	1
rnasep	135	205	1
rnasep	43	61	1
rnasep	81	93	1
rnasep	169	186	1
rnasep	275	306	1
rnasep	91	132	1
rnasep	116	157	1
rnasep	227	298	1
rnasep	100	124	1
rnasep	206	234	1
rnasep	235	271	1
rnasep	97	123	1
rnasep	79	202	1
rnasep	96	204	1
rnasep	258	274	1
rnasep	178	206	1
rnasep	237	263	1
rnasep	183	196	1
rnasep	248	295	1
rnasep	147	160	1
rnasep	123	202	1
rnasep	22	55	1
rnasep	177	195	1
rnasep	164	216	1
rnasep	126	180	1
rnasep	155	179	1
rnasep	116	281	1
rnasep	181	208	1
rnasep	239	282	1
rnasep	210	237	1
rnasep	212	243	1
rnasep	157	218	1
rnasep	114	308	1
rnasep	177	218	1
rnasep	125	167	1
rnasep	165	218	1
rnasep	168	209	1
rnasep	107	149	1
rnasep	72	96	1
rnasep	143	186	1
rnasep	211	255	1
rnasep	173	217	1
rnasep	149	174	1
rnasep	295	307	1
rnasep	165	191	1
rnasep	84	98	1
rnasep	261	286	1
rnasep	270	293	1
rnasep	116	146	1
rnasep	84	151	1
rnasep	62	81	1
rnasep	93	205	1
rnasep	26	75	1
rnasep	102	123	1
rnasep	38	70	1
rnasep	230	273	1
rnasep	180	203	1
rnasep	111	145	1
rnasep	81	142	1
rnasep	134	162	1
rnasep	84	123	1
rnasep	59	92	1
rnasep	91	114	1
rnasep	164	209	1
rnasep	97	109	1
rnasep	212	261	1
rnasep	148	176	1
rnasep	75	121	1
rnasep	80	170	1
rnasep	71	127	1
rnasep	147	204	1
rnasep	129	149	1
rnasep	78	165	1
rnasep	90	202	1
rnasep	210	230	1
rnasep	183	202	1
rnasep	118	145	1
rnasep	242	292	1
rnasep	170	188	1
rnasep	245	259	1
rnasep	177	213	1
rnasep	227	273	1
rnasep	220	237	1
rnasep	145	208	1
rnasep	133	208	1
rnasep	105	147	1
rnasep	83	143	1
rnasep	146	164	1
rnasep	245	282	1
rnasep	249	267	1
rnasep	122	175	1
rnasep	167	207	1
rnasep	156	211	1
rnasep	279	307	1
rnasep	110	129	1
rnasep	265	281	1
rnasep	22	44	1
rnasep	63	93	1
rnasep	142	184	1
rnasep	76	310	1
rnasep	100	134	1
rnasep	181	194	1
rnasep	184	201	1
rnasep	32	50	1
rnasep	76	123	1
rnasep	188	218	1
rnasep	122	184	1
rnasep	144	183	1
rnasep	90	117	1
rnasep	33	46	1
rnasep	191	204	1
rnasep	212	275	1
rnasep	70	194	1
rnasep	259	276	1
rnasep	67	197	1
rnasep	179	199	1
rnasep	211	237	1
rnasep	82	146	1
rnasep	141	238	1
rnasep	109	139	1
rnasep	73	103	1
rnasep	220	251	1
rnasep	20	304	1
rnasep	230	272	1
rnasep	85	174	1
rnasep	57	268	1
rnasep	23	47	1
rnasep	47	311	1
rnasep	172	185	1
rnasep	167	198	1
rnasep	158	175	1
rnasep	82	171	1
rnasep	251	293	1
rnasep	232	278	1
rnasep	74	241	1
rnasep	47	59	1
rnasep	123	200	1
rnasep	127	144	1
rnasep	227	310	1
rnasep	143	158	1
rnasep	235	267	1
rnasep	24	57	1
rnasep	130	176	1
rnasep	258	278	1
rnasep	193	210	1
rnasep	117	149	1
rnasep	186	207	1
rnasep	90	126	1
rnasep	92	115	1
rnasep	175	218	1
rnasep	140	199	1
rnasep	177	199	1
rnasep	174	187	1
rnasep	259	283	1
rnasep	68	100	1
rnasep	76	105	1
rnasep	77	195	1
rnasep	108	139	1
rnasep	116	199	1
rnasep	248	277	1
rnasep	118	148	1
rnasep	272	286	1
rnasep	170	183	1
rnasep	137	157	1
rnasep	124	200	1
rnasep	214	240	1
rnasep	168	213	1
rnasep	107	145	1
rnasep	146	196	1
rnasep	279	294	1
rnasep	128	163	1
rnasep	131	169	1
rnasep	75	200	1
rnasep	110	147	1
rnasep	73	89	1
rnasep	127	159	1
rnasep	98	128	1
rnasep	125	202	1
rnasep	75	94	1
rnasep	135	310	1
rnasep	229	257	1
rnasep	110	132	1
rnasep	191	240	1
rnasep	104	121	1
rnasep	98	122	1
rnasep	81	112	1
rnasep	92	120	1
rnasep	48	304	1
rnasep	27	302	1
rnasep	286	303	1
rnasep	148	172	1
rnasep	94	125	1
rnasep	142	193	1
rnasep	185	209	1
rnasep	113	158	1
rnasep	78	161	1
rnasep	65	122	1
rnasep	195	207	1
rnasep	94	208	1
rnasep	160	209	1
rnasep	142	164	1
rnasep	220	233	1
rnasep	28	110	1
rnasep	72	109	1
rnasep	225	240	1
rnasep	78	202	1
rnasep	232	292	1
rnasep	174	200	1
rnasep	219	245	1
rnasep	272	300	1
rnasep	26	205	1
rnasep	191	208	1
rnasep	21	67	1
rnasep	120	191	1
rnasep	95	129	1
rnasep	20	311	1
rnasep	133	199	1
rnasep	21	287	1
rnasep	73	94	1
rnasep	78	243	1
rnasep	56	92	1
rnasep	169	187	1
rnasep	83	172	1
rnasep	82	99	1
rnasep	129	201	1
rnasep	78	129	1
rnasep	91	133	1
rnasep	245	297	1
rnasep	195	239	1
rnasep	53	307	1
rnasep	280	308	1
rnasep	103	136	1
rnasep	57	95	1
rnasep	146	285	1
rnasep	230	287	1
rnasep	234	294	1
rnasep	49	61	1
rnasep	88	124	1
rnasep	73	88	1
rnasep	138	184	1
rnasep	186	202	1
rnasep	170	187	1
rnasep	147	161	1
rnasep	92	118	1
rnasep	192	208	1
rnasep	155	180	1
rnasep	232	251	1
rnasep	141	164	1
rnasep	72	122	1
rnasep	179	195	1
rnasep	243	277	1
rnasep	124	168	1
rnasep	16	310	1
rnasep	32	47	1
rnasep	35	173	1
rnasep	239	283	1
rnasep	210	236	1
rnasep	69	90	1
rnasep	214	251	1
rnasep	124	177	1
rnasep	224	287	1
rnasep	81	198	1
rnasep	241	272	1
rnasep	281	309	1
rnasep	112	128	1
rnasep	76	166	1
rnasep	236	268	1
rnasep	218	242	1
rnasep	283	309	1
rnasep	168	185	1
rnasep	71	87	1
rnasep	226	292	1
rnasep	158	188	1
rnasep	128	199	1
rnasep	38	69	1
rnasep	83	96	1
rnasep	31	53	1
rnasep	114	151	1
rnasep	81	143	1
rnasep	134	161	1
rnasep	262	280	1
rnasep	92	127	1
rnasep	225	309	1
rnasep	235	286	1
rnasep	277	309	1
rnasep	230	265	1
rnasep	179	202	1
rnasep	21	310	1
rnasep	141	194	1
rnasep	171	188	1
rnasep	80	179	1
rnasep	241	258	1
rnasep	118	144	1
rnasep	204	221	1
rnasep	244	280	1
rnasep	177	210	1
rnasep	209	236	1
rnasep	95	183	1
rnasep	49	63	1
rnasep	208	241	1
rnasep	167	209	1
rnasep	126	203	1
rnasep	129	141	1
rnasep	77	311	1
rnasep	119	144	1
rnasep	219	250	1
rnasep	165	183	1
rnasep	55	68	1
rnasep	81	175	1
rnasep	206	251	1
rnasep	140	163	1
rnasep	185	232	1
rnasep	205	240	1
rnasep	106	145	1
rnasep	95	200	1
rnasep	75	90	1
rnasep	232	264	1
rnasep	16	60	1
rnasep	180	195	1
rnasep	193	225	1
rnasep	134	186	1
rnasep	207	241	1
rnasep	197	212	1
rnasep	227	288	1
rnasep	23	265	1
rnasep	78	238	1
rnasep	127	212	1
rnasep	125	143	1
rnasep	20	55	1
rnasep	230	258	1
rnasep	193	216	1
rnasep	129	173	1
rnasep	78	173	1
rnasep	33	71	1
rnasep	212	224	1
rnasep	152	195	1
rnasep	142	160	1
rnasep	223	277	1
rnasep	209	231	1
rnasep	45	64	1
rnasep	141	153	1
rnasep	213	242	1
rnasep	114	147	1
rnasep	194	216	1
rnasep	181	218	1
rnasep	184	209	1
rnasep	82	145	1
rnasep	0	23	1
rnasep	119	143	1
rnasep	168	220	1
rnasep	60	77	1
rnasep	116	131	1
rnasep	143	180	1
rnasep	146	202	1
rnasep	220	256	1
rnasep	211	245	1
rnasep	103	149	1
rnasep	158	174	1
rnasep	256	270	1
rnasep	161	206	1
rnasep	265	289	1
rnasep	91	129	1
rnasep	76	90	1
rnasep	37	286	1
rnasep	25	39	1
rnasep	245	293	1
rnasep	100	123	1
rnasep	152	209	1
rnasep	82	195	1
rnasep	28	74	1
rnasep	233	276	1
rnasep	91	120	1
rnasep	130	205	1
rnasep	122	160	1
rnasep	281	295	1
rnasep	42	64	1
rnasep	21	56	1
rnasep	179	207	1
rnasep	258	270	1
rnasep	178	218	1
rnasep	194	209	1
rnasep	104	143	1
rnasep	77	192	1
rnasep	155	213	1
rnasep	129	178	1
rnasep	69	86	1
rnasep	157	199	1
rnasep	214	247	1
rnasep	168	212	1
rnasep	213	252	1
rnasep	231	265	1
rnasep	181	228	1
rnasep	170	209	1
rnasep	173	218	1
rnasep	56	73	1
rnasep	74	96	1
rnasep	21	65	1
rnasep	195	209	1
rnasep	125	203	1
rnasep	165	206	1
rnasep	93	302	1
rnasep	93	206	1
rnasep	140	166	1
rnasep	158	184	1
rnasep	102	118	1
rnasep	35	199	1
rnasep	99	125	1
rnasep	84	118	1
rnasep	110	123	1
rnasep	132	202	1
rnasep	79	145	1
rnasep	237	267	1
rnasep	127	167	1
rnasep	195	217	1
rnasep	273	301	1
rnasep	75	196	1
rnasep	278	299	1
rnasep	190	204	1
rnasep	115	176	1
rnasep	227	284	1
rnasep	78	274	1
rnasep	93	135	1
rnasep	166	209	1
rnasep	233	262	1
rnasep	104	148	1
rnasep	18	309	1
rnasep	88	118	1
rnasep	23	54	1
rnasep	109	154	1
rnasep	40	308	1
rnasep	78	118	1
rnasep	31	202	1
rnasep	206	222	1
rnasep	236	251	1
rnasep	170	218	1
rnasep	78	201	1
rnasep	76	102	1
rnasep	233	252	1
rnasep	114	204	1
rnasep	122	155	1
rnasep	130	166	1
rnasep	76	171	1
rnasep	73	97	1
rnasep	122	201	1
rnasep	138	305	1
rnasep	89	174	1
rnasep	23	53	1
rnasep	232	258	1
rnasep	205	252	1
rnasep	81	204	1
rnasep	65	77	1
rnasep	141	203	1
rnasep	229	281	1
rnasep	134	182	1
rnasep	207	245	1
rnasep	78	128	1
rnasep	135	153	1
rnasep	29	70	1
rnasep	34	69	1
rnasep	248	297	1
rnasep	205	231	1
rnasep	277	296	1
rnasep	70	126	1
rnasep	242	281	1
rnasep	233	273	1
rnasep	184	204	1
rnasep	170	250	1
rnasep	207	235	1
rnasep	73	179	1
rnasep	27	74	1
rnasep	129	183	1
rnasep	78	127	1
rnasep	244	269	1
rnasep	26	301	1
rnasep	174	189	1
rnasep	126	138	1
rnasep	222	289	1
rnasep	146	309	1
rnasep	21	61	1
rnasep	157	172	1
rnasep	166	195	1
rnasep	203	220	1
rnasep	47	61	1
rnasep	210	235	1
rnasep	272	292	1
rnasep	134	150	1
rnasep	110	172	1
rnasep	60	73	1
rnasep	69	91	1
rnasep	209	242	1
rnasep	98	145	1
rnasep	162	207	1
rnasep	172	196	1
rnasep	167	219	1
rnasep	83	256	1
rnasep	102	128	1
rnasep	78	251	1
rnasep	68	310	1
rnasep	16	51	1
rnasep	29	73	1
rnasep	218	241	1
rnasep	100	119	1
rnasep	169	209	1
rnasep	120	140	1
rnasep	111	309	1
rnasep	48	289	1
rnasep	102	121	1
rnasep	131	150	1
rnasep	252	288	1
rnasep	72	85	1
rnasep	180	205	1
rnasep	276	307	1
rnasep	112	152	1
rnasep	61	93	1
rnasep	247	264	1
rnasep	263	289	1
rnasep	188	206	1
rnasep	121	140	1
rnasep	84	174	1
rnasep	22	46	1
rnasep	244	258	1
rnasep	251	267	1
rnasep	166	212	1
rnasep	231	278	1
rnasep	233	259	1
rnasep	82	142	1
rnasep	21	52	1
rnasep	174	217	1
rnasep	137	158	1
rnasep	157	195	1
rnasep	79	199	1
rnasep	281	306	1
rnasep	234	256	1
rnasep	26	108	1
rnasep	231	269	1
rnasep	115	142	1
rnasep	105	145	1
rnasep	68	90	1
rnasep	130	147	1
rnasep	119	145	1
rnasep	110	158	1
rnasep	76	174	1
rnasep	132	209	1
rnasep	79	174	1
rnasep	245	280	1
rnasep	264	282	1
rnasep	98	131	1
rnasep	131	203	1
rnasep	86	207	1
rnasep	103	159	1
rnasep	81	201	1
rnasep	82	176	1
rnasep	69	99	1
rnasep	101	121	1
rnasep	111	154	1
rnasep	123	136	1
rnasep	99	121	1
rnasep	204	234	1
rnasep	110	135	1
rnasep	182	203	1
rnasep	249	272	1
rnasep	134	207	1
rnasep	283	298	1
rnasep	176	206	1
rnasep	142	204	1
rnasep	74	183	1
rnasep	178	215	1
rnasep	129	170	1
rnasep	18	42	1
rnasep	144	177	1
rnasep	160	212	1
rnasep	255	283	1
rnasep	73	122	1
rnasep	160	232	1
rnasep	76	185	1
rnasep	164	193	1
rnasep	209	228	1
rnasep	142	163	1
rnasep	70	192	1
rnasep	77	104	1
rnasep	116	286	1
rnasep	37	78	1
rnasep	156	181	1
rnasep	210	246	1
rnasep	219	242	1
rnasep	158	202	1
rnasep	69	92	1
rnasep	153	175	1
rnasep	131	164	1
rnasep	43	59	1
rnasep	216	243	1
rnasep	161	207	1
rnasep	158	211	1
rnasep	32	92	1
rnasep	100	122	1
rnasep	206	244	1
rnasep	35	47	1
rnasep	58	267	1
rnasep	124	156	1
rnasep	277	292	1
rnasep	148	160	1
rnasep	141	183	1
rnasep	27	243	1
rnasep	78	181	1
rnasep	37	310	1
rnasep	249	290	1
rnasep	84	181	1
rnasep	120	144	1
rnasep	98	111	1
rnasep	22	304	1
rnasep	268	293	1
rnasep	244	265	1
rnasep	217	232	1
rnasep	155	177	1
rnasep	82	170	1
rnasep	208	230	1
rnasep	75	189	1
rnasep	82	137	1
rnasep	187	211	1
rnasep	238	258	1
rnasep	282	311	1
rnasep	135	189	1
rnasep	73	108	1
rnasep	83	180	1
rnasep	162	195	1
rnasep	217	310	1
rnasep	77	90	1
rnasep	72	102	1
rnasep	208	255	1
rnasep	185	219	1
rnasep	81	251	1
rnasep	287	301	1
rnasep	78	199	1
rnasep	160	179	1
rnasep	81	169	1
rnasep	204	248	1
rnasep	71	193	1
rnasep	73	87	1
rnasep	98	142	1
rnasep	173	188	1
rnasep	93	207	1
rnasep	95	198	1
rnasep	75	96	1
rnasep	42	60	1
rnasep	132	205	1
rnasep	74	86	1
rnasep	292	310	1
rnasep	117	146	1
rnasep	104	123	1
rnasep	98	120	1
rnasep	63	84	1
rnasep	48	306	1
rnasep	27	47	1
rnasep	171	199	1
rnasep	22	310	1
rnasep	169	183	1
rnasep	171	185	1
rnasep	212	266	1
rnasep	266	282	1
rnasep	229	242	1
rnasep	188	211	1
rnasep	172	309	1
rnasep	64	98	1
rnasep	73	119	1
rnasep	191	203	1
rnasep	148	199	1
rnasep	281	310	1
rnasep	48	68	1
rnasep	276	289	1
rnasep	30	305	1
rnasep	222	236	1
rnasep	82	255	1
rnasep	159	176	1
rnasep	119	149	1
rnasep	158	205	1
rnasep	134	156	1
rnasep	78	158	1
rnasep	135	163	1
rnasep	23	68	1
rnasep	24	127	1
rnasep	249	269	1
rnasep	163	212	1
rnasep	158	209	1
rnasep	32	191	1
rnasep	93	246	1
rnasep	259	287	1
rnasep	75	87	1
rnasep	257	286	1
rnasep	219	238	1
rnasep	143	203	1
rnasep	134	203	1
rnasep	132	148	1
rnasep	133	188	1
rnasep	225	257	1
rnasep	22	35	1
rnasep	254	282	1
rnasep	140	153	1
rnasep	207	221	1
rnasep	274	302	1
rnasep	238	284	1
rnasep	136	151	1
rnasep	45	63	1
rnasep	22	52	1
rnasep	251	265	1
rnasep	71	99	1
rnasep	69	310	1
rnasep	113	174	1
rnasep	105	156	1
rnasep	129	215	1
rnasep	26	52	1
rnasep	232	249	1
rnasep	205	310	1
rnasep	145	164	1
rnasep	168	210	1
rnasep	77	95	1
rnasep	71	90	1
rnasep	211	242	1
rnasep	90	203	1
rnasep	149	173	1
rnasep	80	93	1
rnasep	139	161	1
rnasep	290	306	1
rnasep	130	153	1
rnasep	144	178	1
rnasep	25	120	1
rnasep	81	178	1
rnasep	126	310	1
rnasep	236	270	1
