# Supplementary material for: Identifying proximal RNA interactions from cDNA-encoded crosslinks with ShapeJumper
Source: PLoS Comput Biol. 2021 Dec 14;17(12):e1009632. doi: 10.1371/journal.pcbi.1009632 (PMC8670686; doi:10.1371/journal.pcbi.1009632)
Supplement: S1 Data — (ZIP) [file pcbi.1009632.s006.zip › ShapeJumper_DATA/Raw_Deletions/RNaseP/TBIA-RNaseP-Replicate2__Merged_NoCircDels_MaxInsertLimit10_NoAmbig_DelSiteExactMatch_deletions.txt]

Total Reads Aligned:635314	Total Deletions:40714.0
rnasep	135	198	728
rnasep	125	198	561
rnasep	32	56	550
rnasep	37	57	495
rnasep	38	56	470
rnasep	132	198	466
rnasep	124	199	434
rnasep	33	59	380
rnasep	93	123	361
rnasep	125	200	348
rnasep	93	108	333
rnasep	133	198	295
rnasep	33	309	284
rnasep	125	265	275
rnasep	125	256	262
rnasep	32	308	254
rnasep	48	267	250
rnasep	32	309	241
rnasep	122	199	237
rnasep	38	59	235
rnasep	135	200	229
rnasep	124	198	218
rnasep	37	60	217
rnasep	31	61	203
rnasep	32	61	194
rnasep	123	199	183
rnasep	34	58	183
rnasep	132	204	178
rnasep	134	200	177
rnasep	27	66	176
rnasep	26	66	172
rnasep	124	200	168
rnasep	35	56	167
rnasep	27	67	166
rnasep	132	201	165
rnasep	31	60	164
rnasep	34	56	160
rnasep	31	56	158
rnasep	27	64	151
rnasep	31	307	147
rnasep	133	199	147
rnasep	28	63	145
rnasep	33	308	144
rnasep	36	58	143
rnasep	28	67	143
rnasep	29	308	142
rnasep	37	59	141
rnasep	126	203	133
rnasep	30	308	131
rnasep	131	199	130
rnasep	130	200	130
rnasep	26	305	127
rnasep	28	308	126
rnasep	27	63	119
rnasep	34	60	118
rnasep	251	267	118
rnasep	133	202	115
rnasep	128	199	115
rnasep	134	199	114
rnasep	125	261	113
rnasep	35	53	113
rnasep	283	304	111
rnasep	27	308	111
rnasep	29	63	110
rnasep	125	263	107
rnasep	125	202	106
rnasep	31	58	106
rnasep	36	55	103
rnasep	125	267	100
rnasep	132	202	100
rnasep	132	197	96
rnasep	284	301	96
rnasep	38	54	94
rnasep	129	198	93
rnasep	37	53	92
rnasep	29	307	92
rnasep	128	195	91
rnasep	27	305	90
rnasep	93	122	88
rnasep	131	204	85
rnasep	30	309	85
rnasep	125	251	84
rnasep	37	58	83
rnasep	35	59	82
rnasep	124	196	81
rnasep	31	66	81
rnasep	138	202	81
rnasep	28	64	80
rnasep	135	202	78
rnasep	212	234	78
rnasep	35	202	78
rnasep	125	203	76
rnasep	123	200	76
rnasep	28	307	76
rnasep	209	238	75
rnasep	39	58	75
rnasep	125	258	74
rnasep	133	206	73
rnasep	34	61	73
rnasep	212	238	70
rnasep	131	203	69
rnasep	32	48	69
rnasep	26	65	68
rnasep	123	198	68
rnasep	38	53	67
rnasep	33	61	67
rnasep	281	305	67
rnasep	192	256	66
rnasep	27	306	66
rnasep	93	121	66
rnasep	141	200	66
rnasep	212	236	65
rnasep	124	201	65
rnasep	133	256	65
rnasep	34	59	65
rnasep	29	265	64
rnasep	29	306	62
rnasep	29	67	61
rnasep	149	165	61
rnasep	135	205	61
rnasep	132	256	61
rnasep	146	172	60
rnasep	141	172	60
rnasep	130	198	59
rnasep	32	52	56
rnasep	29	64	56
rnasep	26	63	55
rnasep	78	108	55
rnasep	124	202	55
rnasep	25	67	54
rnasep	74	98	53
rnasep	125	260	53
rnasep	28	54	53
rnasep	93	116	52
rnasep	48	270	52
rnasep	133	205	52
rnasep	25	305	52
rnasep	139	198	52
rnasep	25	308	51
rnasep	28	306	51
rnasep	73	100	51
rnasep	27	201	51
rnasep	31	65	51
rnasep	124	204	50
rnasep	95	115	50
rnasep	31	309	50
rnasep	30	60	49
rnasep	27	62	49
rnasep	30	63	49
rnasep	27	307	49
rnasep	28	68	49
rnasep	93	114	48
rnasep	246	270	48
rnasep	93	110	48
rnasep	137	202	47
rnasep	283	305	47
rnasep	38	62	46
rnasep	48	268	46
rnasep	48	261	46
rnasep	38	202	45
rnasep	125	137	45
rnasep	141	176	45
rnasep	130	202	45
rnasep	35	201	45
rnasep	93	256	45
rnasep	93	118	45
rnasep	26	60	44
rnasep	141	174	44
rnasep	280	304	44
rnasep	125	253	44
rnasep	35	57	43
rnasep	34	309	43
rnasep	282	305	43
rnasep	136	199	43
rnasep	26	64	43
rnasep	206	230	43
rnasep	125	259	42
rnasep	28	202	42
rnasep	27	59	42
rnasep	26	307	42
rnasep	38	198	42
rnasep	74	100	42
rnasep	32	66	42
rnasep	37	61	41
rnasep	93	109	41
rnasep	143	172	41
rnasep	126	261	40
rnasep	27	204	40
rnasep	36	60	40
rnasep	34	55	40
rnasep	30	57	40
rnasep	91	108	39
rnasep	208	229	39
rnasep	31	202	39
rnasep	136	201	38
rnasep	116	256	38
rnasep	124	197	38
rnasep	123	201	37
rnasep	131	201	37
rnasep	34	51	37
rnasep	209	234	36
rnasep	74	108	36
rnasep	26	304	36
rnasep	140	198	36
rnasep	32	310	36
rnasep	212	241	36
rnasep	132	205	36
rnasep	30	65	35
rnasep	129	201	35
rnasep	125	269	35
rnasep	38	63	35
rnasep	90	115	35
rnasep	24	305	35
rnasep	281	304	34
rnasep	249	267	34
rnasep	34	52	34
rnasep	26	306	34
rnasep	125	270	34
rnasep	26	59	33
rnasep	211	240	33
rnasep	48	269	33
rnasep	93	120	33
rnasep	129	197	33
rnasep	135	177	32
rnasep	33	55	32
rnasep	136	204	32
rnasep	32	54	32
rnasep	141	196	32
rnasep	209	231	32
rnasep	34	202	31
rnasep	114	270	31
rnasep	28	265	31
rnasep	123	204	31
rnasep	93	107	31
rnasep	129	204	30
rnasep	33	310	30
rnasep	93	135	30
rnasep	93	131	30
rnasep	92	108	30
rnasep	26	202	29
rnasep	211	236	29
rnasep	146	171	29
rnasep	198	256	29
rnasep	28	305	29
rnasep	123	265	29
rnasep	36	202	29
rnasep	26	55	28
rnasep	135	256	28
rnasep	125	196	28
rnasep	262	305	28
rnasep	124	265	28
rnasep	26	310	28
rnasep	40	57	28
rnasep	27	202	28
rnasep	123	196	27
rnasep	73	98	27
rnasep	137	206	27
rnasep	92	115	27
rnasep	91	115	27
rnasep	36	198	27
rnasep	123	197	26
rnasep	32	55	26
rnasep	123	202	26
rnasep	90	108	26
rnasep	126	262	26
rnasep	123	203	26
rnasep	31	310	25
rnasep	218	235	25
rnasep	29	54	25
rnasep	29	57	25
rnasep	117	198	25
rnasep	33	52	25
rnasep	93	136	25
rnasep	29	305	25
rnasep	143	173	25
rnasep	36	57	25
rnasep	29	198	25
rnasep	34	63	25
rnasep	29	263	25
rnasep	283	307	25
rnasep	127	203	25
rnasep	38	64	25
rnasep	123	266	25
rnasep	26	61	24
rnasep	143	171	24
rnasep	135	178	24
rnasep	283	301	24
rnasep	27	266	24
rnasep	145	172	24
rnasep	47	267	24
rnasep	34	62	24
rnasep	30	67	24
rnasep	93	132	24
rnasep	26	309	24
rnasep	35	63	23
rnasep	40	63	23
rnasep	241	267	23
rnasep	27	251	23
rnasep	72	108	23
rnasep	29	202	22
rnasep	112	201	22
rnasep	149	169	22
rnasep	76	98	22
rnasep	35	62	22
rnasep	29	68	22
rnasep	137	195	22
rnasep	29	264	22
rnasep	33	53	22
rnasep	23	305	22
rnasep	28	57	22
rnasep	138	198	22
rnasep	38	201	22
rnasep	140	200	22
rnasep	32	67	22
rnasep	141	171	22
rnasep	284	305	22
rnasep	124	255	21
rnasep	26	129	21
rnasep	112	255	21
rnasep	130	196	21
rnasep	210	240	21
rnasep	138	195	21
rnasep	91	118	21
rnasep	37	199	21
rnasep	25	65	21
rnasep	33	62	21
rnasep	74	101	21
rnasep	32	68	21
rnasep	37	201	21
rnasep	26	58	21
rnasep	30	306	21
rnasep	221	235	21
rnasep	25	63	21
rnasep	129	202	21
rnasep	81	108	21
rnasep	208	230	21
rnasep	126	206	20
rnasep	23	66	20
rnasep	37	62	20
rnasep	212	246	20
rnasep	209	241	20
rnasep	144	172	20
rnasep	35	198	20
rnasep	70	98	20
rnasep	122	197	20
rnasep	279	305	20
rnasep	124	203	20
rnasep	138	174	20
rnasep	68	198	20
rnasep	126	260	20
rnasep	213	239	20
rnasep	27	268	19
rnasep	40	56	19
rnasep	26	56	19
rnasep	76	97	19
rnasep	94	108	19
rnasep	25	64	19
rnasep	35	204	19
rnasep	92	119	19
rnasep	149	170	19
rnasep	123	264	19
rnasep	39	60	19
rnasep	192	255	19
rnasep	25	250	19
rnasep	27	250	19
rnasep	37	63	19
rnasep	141	178	19
rnasep	149	199	19
rnasep	238	281	19
rnasep	123	255	19
rnasep	134	203	19
rnasep	24	63	18
rnasep	125	205	18
rnasep	213	235	18
rnasep	124	263	18
rnasep	28	70	18
rnasep	31	138	18
rnasep	68	196	18
rnasep	124	267	18
rnasep	145	171	18
rnasep	125	138	18
rnasep	28	69	18
rnasep	122	155	18
rnasep	140	175	18
rnasep	191	256	18
rnasep	70	100	18
rnasep	208	240	18
rnasep	211	248	18
rnasep	139	174	18
rnasep	26	249	18
rnasep	73	108	18
rnasep	27	56	18
rnasep	31	55	17
rnasep	31	139	17
rnasep	126	263	17
rnasep	116	202	17
rnasep	40	64	17
rnasep	141	177	17
rnasep	27	256	17
rnasep	93	112	17
rnasep	126	194	17
rnasep	76	99	17
rnasep	24	65	17
rnasep	27	128	17
rnasep	125	139	17
rnasep	128	201	17
rnasep	32	49	17
rnasep	259	305	17
rnasep	31	54	17
rnasep	36	63	17
rnasep	140	176	17
rnasep	48	256	17
rnasep	140	202	16
rnasep	31	137	16
rnasep	122	204	16
rnasep	128	204	16
rnasep	33	57	16
rnasep	123	267	16
rnasep	26	51	16
rnasep	124	266	16
rnasep	90	122	16
rnasep	125	206	16
rnasep	89	123	16
rnasep	118	199	16
rnasep	24	307	16
rnasep	37	200	16
rnasep	129	205	16
rnasep	28	255	16
rnasep	122	201	16
rnasep	144	170	16
rnasep	211	241	16
rnasep	139	202	15
rnasep	122	195	15
rnasep	26	267	15
rnasep	40	59	15
rnasep	202	251	15
rnasep	95	117	15
rnasep	281	301	15
rnasep	26	69	15
rnasep	25	267	15
rnasep	25	306	15
rnasep	191	255	15
rnasep	44	135	15
rnasep	282	308	15
rnasep	34	65	15
rnasep	37	138	15
rnasep	39	57	15
rnasep	112	256	15
rnasep	35	199	15
rnasep	244	269	15
rnasep	124	264	15
rnasep	68	115	15
rnasep	117	256	15
rnasep	135	180	15
rnasep	125	141	14
rnasep	48	271	14
rnasep	137	198	14
rnasep	235	251	14
rnasep	30	55	14
rnasep	30	68	14
rnasep	93	129	14
rnasep	38	265	14
rnasep	95	110	14
rnasep	29	304	14
rnasep	27	265	14
rnasep	118	261	14
rnasep	91	119	14
rnasep	76	105	14
rnasep	116	199	14
rnasep	75	108	14
rnasep	144	171	14
rnasep	24	309	14
rnasep	27	53	14
rnasep	37	137	14
rnasep	40	62	14
rnasep	136	206	14
rnasep	28	304	14
rnasep	25	59	14
rnasep	31	200	14
rnasep	26	62	14
rnasep	117	137	14
rnasep	116	265	14
rnasep	31	267	14
rnasep	32	53	14
rnasep	192	204	14
rnasep	132	208	13
rnasep	30	143	13
rnasep	25	60	13
rnasep	192	257	13
rnasep	202	252	13
rnasep	29	266	13
rnasep	128	197	13
rnasep	76	100	13
rnasep	194	256	13
rnasep	33	67	13
rnasep	77	111	13
rnasep	30	64	13
rnasep	79	108	13
rnasep	212	242	13
rnasep	205	251	13
rnasep	116	198	13
rnasep	118	155	13
rnasep	116	255	13
rnasep	149	162	13
rnasep	146	169	13
rnasep	133	255	13
rnasep	132	209	13
rnasep	125	140	13
rnasep	271	284	13
rnasep	92	136	13
rnasep	27	70	13
rnasep	24	64	13
rnasep	238	267	13
rnasep	90	119	13
rnasep	137	205	12
rnasep	35	64	12
rnasep	146	200	12
rnasep	141	198	12
rnasep	140	196	12
rnasep	31	141	12
rnasep	25	61	12
rnasep	134	176	12
rnasep	32	203	12
rnasep	133	208	12
rnasep	211	230	12
rnasep	29	69	12
rnasep	28	206	12
rnasep	124	195	12
rnasep	39	55	12
rnasep	93	201	12
rnasep	138	175	12
rnasep	25	58	12
rnasep	238	253	12
rnasep	203	251	12
rnasep	280	308	12
rnasep	26	255	12
rnasep	124	260	12
rnasep	131	195	12
rnasep	140	195	12
rnasep	135	174	12
rnasep	26	200	12
rnasep	133	257	12
rnasep	124	194	12
rnasep	93	199	12
rnasep	26	265	12
rnasep	123	254	12
rnasep	192	205	12
rnasep	36	267	12
rnasep	124	254	12
rnasep	97	110	12
rnasep	134	256	12
rnasep	142	172	12
rnasep	95	119	12
rnasep	245	270	12
rnasep	279	300	12
rnasep	25	201	12
rnasep	112	261	12
rnasep	93	261	12
rnasep	23	307	12
rnasep	33	68	12
rnasep	183	294	12
rnasep	23	63	12
rnasep	132	254	12
rnasep	113	269	12
rnasep	193	256	11
rnasep	76	106	11
rnasep	37	197	11
rnasep	128	203	11
rnasep	26	252	11
rnasep	251	269	11
rnasep	89	108	11
rnasep	36	283	11
rnasep	283	309	11
rnasep	113	200	11
rnasep	92	121	11
rnasep	37	203	11
rnasep	37	204	11
rnasep	138	199	11
rnasep	135	196	11
rnasep	139	199	11
rnasep	34	66	11
rnasep	26	257	11
rnasep	123	259	11
rnasep	24	304	11
rnasep	93	198	11
rnasep	139	195	11
rnasep	132	192	11
rnasep	90	121	11
rnasep	26	45	11
rnasep	133	209	11
rnasep	285	301	11
rnasep	121	261	11
rnasep	284	300	11
rnasep	124	205	11
rnasep	26	204	11
rnasep	26	122	11
rnasep	192	258	11
rnasep	30	58	11
rnasep	29	48	11
rnasep	118	204	11
rnasep	23	59	11
rnasep	122	266	11
rnasep	135	176	11
rnasep	143	170	11
rnasep	38	204	11
rnasep	146	201	11
rnasep	25	251	11
rnasep	284	308	11
rnasep	31	140	11
rnasep	248	267	11
rnasep	74	104	11
rnasep	282	306	11
rnasep	74	256	11
rnasep	142	195	10
rnasep	211	247	10
rnasep	27	249	10
rnasep	284	302	10
rnasep	129	194	10
rnasep	260	305	10
rnasep	31	205	10
rnasep	28	198	10
rnasep	116	136	10
rnasep	90	109	10
rnasep	280	305	10
rnasep	213	236	10
rnasep	93	265	10
rnasep	206	231	10
rnasep	23	202	10
rnasep	133	207	10
rnasep	27	122	10
rnasep	143	200	10
rnasep	78	98	10
rnasep	72	91	10
rnasep	236	252	10
rnasep	116	263	10
rnasep	122	184	10
rnasep	93	255	10
rnasep	38	66	10
rnasep	50	265	10
rnasep	115	255	10
rnasep	70	108	10
rnasep	27	141	10
rnasep	28	271	10
rnasep	23	306	10
rnasep	30	137	10
rnasep	38	126	10
rnasep	243	265	10
rnasep	71	101	10
rnasep	24	202	10
rnasep	146	167	10
rnasep	134	196	10
rnasep	40	66	10
rnasep	28	205	10
rnasep	209	242	10
rnasep	31	68	10
rnasep	136	257	10
rnasep	37	64	10
rnasep	34	126	10
rnasep	93	202	10
rnasep	38	141	10
rnasep	89	122	10
rnasep	146	173	10
rnasep	142	199	10
rnasep	27	129	10
rnasep	27	255	10
rnasep	125	147	10
rnasep	281	307	9
rnasep	91	122	9
rnasep	130	256	9
rnasep	215	241	9
rnasep	130	203	9
rnasep	95	116	9
rnasep	72	97	9
rnasep	29	262	9
rnasep	26	258	9
rnasep	94	123	9
rnasep	134	195	9
rnasep	127	193	9
rnasep	147	171	9
rnasep	240	267	9
rnasep	29	205	9
rnasep	123	263	9
rnasep	44	136	9
rnasep	28	263	9
rnasep	25	203	9
rnasep	112	204	9
rnasep	217	234	9
rnasep	149	161	9
rnasep	26	201	9
rnasep	27	131	9
rnasep	137	207	9
rnasep	47	137	9
rnasep	127	260	9
rnasep	261	305	9
rnasep	36	200	9
rnasep	122	263	9
rnasep	27	270	9
rnasep	187	200	9
rnasep	92	118	9
rnasep	71	97	9
rnasep	28	262	9
rnasep	117	200	9
rnasep	36	64	9
rnasep	92	122	9
rnasep	48	260	9
rnasep	127	261	9
rnasep	25	62	9
rnasep	117	265	9
rnasep	26	140	9
rnasep	24	306	9
rnasep	73	97	9
rnasep	91	134	9
rnasep	212	245	9
rnasep	31	47	9
rnasep	89	110	9
rnasep	123	195	9
rnasep	80	200	9
rnasep	127	206	9
rnasep	33	54	9
rnasep	126	141	9
rnasep	38	129	9
rnasep	199	254	9
rnasep	48	253	9
rnasep	126	259	9
rnasep	116	201	9
rnasep	118	270	9
rnasep	28	126	9
rnasep	279	301	9
rnasep	115	202	9
rnasep	138	205	8
rnasep	43	137	8
rnasep	139	175	8
rnasep	242	266	8
rnasep	93	128	8
rnasep	80	171	8
rnasep	76	101	8
rnasep	219	234	8
rnasep	175	204	8
rnasep	122	260	8
rnasep	278	304	8
rnasep	140	179	8
rnasep	37	196	8
rnasep	61	265	8
rnasep	206	238	8
rnasep	112	265	8
rnasep	208	236	8
rnasep	125	194	8
rnasep	116	274	8
rnasep	68	200	8
rnasep	26	128	8
rnasep	93	127	8
rnasep	210	237	8
rnasep	238	256	8
rnasep	234	251	8
rnasep	114	204	8
rnasep	146	170	8
rnasep	129	192	8
rnasep	29	303	8
rnasep	129	256	8
rnasep	66	98	8
rnasep	78	110	8
rnasep	43	139	8
rnasep	34	200	8
rnasep	35	66	8
rnasep	26	205	8
rnasep	84	108	8
rnasep	219	238	8
rnasep	34	129	8
rnasep	125	249	8
rnasep	25	310	8
rnasep	39	198	8
rnasep	132	174	8
rnasep	29	255	8
rnasep	123	260	8
rnasep	237	267	8
rnasep	29	142	8
rnasep	27	110	8
rnasep	136	195	8
rnasep	26	138	8
rnasep	118	201	8
rnasep	212	231	8
rnasep	112	266	8
rnasep	38	197	8
rnasep	209	251	8
rnasep	205	252	8
rnasep	40	198	8
rnasep	34	128	8
rnasep	27	258	8
rnasep	140	193	8
rnasep	95	123	8
rnasep	139	206	8
rnasep	94	115	8
rnasep	127	259	8
rnasep	28	266	8
rnasep	40	202	8
rnasep	26	121	8
rnasep	116	261	8
rnasep	29	49	8
rnasep	40	201	7
rnasep	205	256	7
rnasep	37	65	7
rnasep	145	196	7
rnasep	28	136	7
rnasep	124	258	7
rnasep	25	53	7
rnasep	211	249	7
rnasep	29	256	7
rnasep	127	263	7
rnasep	22	308	7
rnasep	30	144	7
rnasep	100	117	7
rnasep	279	308	7
rnasep	144	169	7
rnasep	280	303	7
rnasep	139	255	7
rnasep	141	202	7
rnasep	29	128	7
rnasep	39	64	7
rnasep	70	201	7
rnasep	77	98	7
rnasep	123	258	7
rnasep	145	165	7
rnasep	279	302	7
rnasep	144	173	7
rnasep	142	173	7
rnasep	68	101	7
rnasep	137	175	7
rnasep	27	231	7
rnasep	32	311	7
rnasep	28	143	7
rnasep	35	197	7
rnasep	206	225	7
rnasep	95	202	7
rnasep	283	300	7
rnasep	249	270	7
rnasep	122	203	7
rnasep	30	267	7
rnasep	47	140	7
rnasep	183	265	7
rnasep	27	72	7
rnasep	212	243	7
rnasep	208	249	7
rnasep	122	268	7
rnasep	81	142	7
rnasep	93	263	7
rnasep	203	256	7
rnasep	202	255	7
rnasep	236	256	7
rnasep	36	205	7
rnasep	143	158	7
rnasep	127	194	7
rnasep	67	122	7
rnasep	135	179	7
rnasep	214	240	7
rnasep	47	270	7
rnasep	115	129	7
rnasep	74	251	7
rnasep	28	264	7
rnasep	124	269	7
rnasep	34	201	7
rnasep	73	255	7
rnasep	146	168	7
rnasep	116	135	7
rnasep	145	175	7
rnasep	124	136	7
rnasep	114	136	7
rnasep	48	257	7
rnasep	72	99	7
rnasep	28	303	7
rnasep	115	200	7
rnasep	70	91	7
rnasep	284	307	7
rnasep	123	194	7
rnasep	26	241	7
rnasep	34	127	7
rnasep	29	144	7
rnasep	74	110	7
rnasep	219	241	7
rnasep	26	127	7
rnasep	207	248	7
rnasep	92	109	7
rnasep	122	262	7
rnasep	27	187	7
rnasep	78	109	7
rnasep	27	254	7
rnasep	36	259	7
rnasep	122	192	7
rnasep	28	129	7
rnasep	78	201	7
rnasep	28	250	7
rnasep	141	203	7
rnasep	206	232	7
rnasep	24	55	7
rnasep	132	194	7
rnasep	28	127	7
rnasep	130	193	7
rnasep	28	256	7
rnasep	124	259	7
rnasep	164	200	7
rnasep	236	254	7
rnasep	239	254	7
rnasep	44	198	7
rnasep	116	141	7
rnasep	192	254	7
rnasep	125	183	7
rnasep	35	49	7
rnasep	48	138	7
rnasep	92	131	7
rnasep	115	199	7
rnasep	34	64	7
rnasep	31	143	7
rnasep	30	136	7
rnasep	112	199	7
rnasep	30	199	7
rnasep	125	272	7
rnasep	252	268	7
rnasep	72	102	7
rnasep	30	142	7
rnasep	150	200	7
rnasep	26	229	7
rnasep	249	269	7
rnasep	30	264	7
rnasep	54	202	7
rnasep	129	183	7
rnasep	26	253	7
rnasep	116	204	7
rnasep	206	240	6
rnasep	133	174	6
rnasep	89	118	6
rnasep	141	180	6
rnasep	212	226	6
rnasep	76	110	6
rnasep	36	287	6
rnasep	27	121	6
rnasep	38	128	6
rnasep	24	137	6
rnasep	24	58	6
rnasep	112	258	6
rnasep	141	158	6
rnasep	31	198	6
rnasep	215	232	6
rnasep	26	70	6
rnasep	135	251	6
rnasep	122	254	6
rnasep	209	249	6
rnasep	44	265	6
rnasep	48	137	6
rnasep	28	132	6
rnasep	116	268	6
rnasep	123	206	6
rnasep	95	113	6
rnasep	21	66	6
rnasep	20	305	6
rnasep	70	123	6
rnasep	124	253	6
rnasep	204	231	6
rnasep	43	138	6
rnasep	29	257	6
rnasep	93	254	6
rnasep	40	205	6
rnasep	70	198	6
rnasep	40	132	6
rnasep	168	200	6
rnasep	38	135	6
rnasep	48	255	6
rnasep	34	137	6
rnasep	137	199	6
rnasep	134	255	6
rnasep	244	267	6
rnasep	72	123	6
rnasep	28	125	6
rnasep	239	257	6
rnasep	122	264	6
rnasep	68	123	6
rnasep	44	141	6
rnasep	78	107	6
rnasep	123	268	6
rnasep	74	102	6
rnasep	44	258	6
rnasep	191	204	6
rnasep	112	264	6
rnasep	24	266	6
rnasep	117	262	6
rnasep	181	265	6
rnasep	235	267	6
rnasep	130	253	6
rnasep	48	200	6
rnasep	35	129	6
rnasep	26	228	6
rnasep	89	116	6
rnasep	37	141	6
rnasep	132	257	6
rnasep	146	175	6
rnasep	92	120	6
rnasep	23	204	6
rnasep	27	261	6
rnasep	117	267	6
rnasep	26	132	6
rnasep	70	122	6
rnasep	34	310	6
rnasep	150	166	6
rnasep	27	197	6
rnasep	25	200	6
rnasep	209	236	6
rnasep	84	143	6
rnasep	168	198	6
rnasep	35	48	6
rnasep	125	143	6
rnasep	68	138	6
rnasep	145	200	6
rnasep	92	137	6
rnasep	135	194	6
rnasep	137	174	6
rnasep	92	114	6
rnasep	68	202	6
rnasep	130	206	6
rnasep	77	101	6
rnasep	112	202	6
rnasep	136	175	6
rnasep	25	253	6
rnasep	33	201	6
rnasep	124	268	6
rnasep	32	141	6
rnasep	36	203	6
rnasep	24	253	6
rnasep	50	264	6
rnasep	26	260	6
rnasep	116	258	6
rnasep	126	138	6
rnasep	111	199	6
rnasep	40	136	6
rnasep	24	60	6
rnasep	132	184	6
rnasep	217	232	6
rnasep	117	269	6
rnasep	23	64	6
rnasep	31	129	6
rnasep	226	238	6
rnasep	113	202	6
rnasep	24	129	6
rnasep	33	311	6
rnasep	135	253	6
rnasep	29	145	6
rnasep	138	192	6
rnasep	27	263	6
rnasep	125	190	6
rnasep	26	126	6
rnasep	70	93	6
rnasep	30	200	6
rnasep	202	254	6
rnasep	237	263	6
rnasep	119	200	6
rnasep	28	128	6
rnasep	207	239	6
rnasep	183	200	6
rnasep	135	209	6
rnasep	132	173	6
rnasep	220	240	6
rnasep	205	253	6
rnasep	71	99	6
rnasep	136	207	6
rnasep	246	268	6
rnasep	73	106	5
rnasep	26	268	5
rnasep	127	192	5
rnasep	94	109	5
rnasep	89	111	5
rnasep	25	255	5
rnasep	68	98	5
rnasep	136	178	5
rnasep	36	262	5
rnasep	235	256	5
rnasep	189	255	5
rnasep	24	250	5
rnasep	214	235	5
rnasep	227	283	5
rnasep	212	251	5
rnasep	106	265	5
rnasep	131	165	5
rnasep	125	273	5
rnasep	133	184	5
rnasep	243	268	5
rnasep	125	240	5
rnasep	132	258	5
rnasep	93	204	5
rnasep	137	209	5
rnasep	75	97	5
rnasep	113	130	5
rnasep	183	263	5
rnasep	133	170	5
rnasep	149	201	5
rnasep	24	258	5
rnasep	241	270	5
rnasep	212	254	5
rnasep	29	125	5
rnasep	168	196	5
rnasep	100	121	5
rnasep	24	267	5
rnasep	71	108	5
rnasep	210	233	5
rnasep	118	262	5
rnasep	27	199	5
rnasep	192	261	5
rnasep	39	63	5
rnasep	115	203	5
rnasep	143	157	5
rnasep	49	265	5
rnasep	211	267	5
rnasep	114	142	5
rnasep	25	199	5
rnasep	21	67	5
rnasep	117	258	5
rnasep	212	229	5
rnasep	71	105	5
rnasep	74	107	5
rnasep	144	200	5
rnasep	215	242	5
rnasep	76	251	5
rnasep	120	261	5
rnasep	26	262	5
rnasep	122	259	5
rnasep	69	124	5
rnasep	38	258	5
rnasep	213	232	5
rnasep	251	265	5
rnasep	44	132	5
rnasep	35	127	5
rnasep	118	206	5
rnasep	218	236	5
rnasep	50	202	5
rnasep	29	129	5
rnasep	70	124	5
rnasep	125	248	5
rnasep	37	136	5
rnasep	31	135	5
rnasep	36	129	5
rnasep	90	200	5
rnasep	27	206	5
rnasep	73	103	5
rnasep	49	267	5
rnasep	121	260	5
rnasep	39	203	5
rnasep	76	91	5
rnasep	219	236	5
rnasep	24	57	5
rnasep	259	308	5
rnasep	35	255	5
rnasep	111	142	5
rnasep	28	252	5
rnasep	140	199	5
rnasep	212	228	5
rnasep	118	141	5
rnasep	40	135	5
rnasep	209	250	5
rnasep	30	266	5
rnasep	148	165	5
rnasep	48	306	5
rnasep	27	114	5
rnasep	48	303	5
rnasep	118	257	5
rnasep	38	142	5
rnasep	28	258	5
rnasep	120	141	5
rnasep	27	228	5
rnasep	236	255	5
rnasep	34	204	5
rnasep	246	263	5
rnasep	27	132	5
rnasep	207	241	5
rnasep	159	200	5
rnasep	160	194	5
rnasep	48	229	5
rnasep	78	100	5
rnasep	133	195	5
rnasep	25	264	5
rnasep	216	240	5
rnasep	84	157	5
rnasep	143	159	5
rnasep	243	266	5
rnasep	130	205	5
rnasep	61	202	5
rnasep	234	267	5
rnasep	135	171	5
rnasep	33	50	5
rnasep	40	53	5
rnasep	25	204	5
rnasep	93	238	5
rnasep	115	137	5
rnasep	135	208	5
rnasep	119	198	5
rnasep	280	302	5
rnasep	46	137	5
rnasep	126	270	5
rnasep	149	198	5
rnasep	75	109	5
rnasep	25	137	5
rnasep	28	257	5
rnasep	114	197	5
rnasep	124	206	5
rnasep	50	266	5
rnasep	87	115	5
rnasep	138	206	5
rnasep	43	136	5
rnasep	234	256	5
rnasep	35	265	5
rnasep	76	186	5
rnasep	115	265	5
rnasep	174	203	5
rnasep	192	262	5
rnasep	116	155	5
rnasep	279	296	5
rnasep	120	139	5
rnasep	135	258	5
rnasep	134	171	5
rnasep	66	121	5
rnasep	119	256	5
rnasep	215	239	5
rnasep	28	123	5
rnasep	112	135	5
rnasep	132	212	5
rnasep	41	198	5
rnasep	92	134	5
rnasep	118	135	5
rnasep	38	132	5
rnasep	118	263	5
rnasep	139	170	5
rnasep	148	167	5
rnasep	26	134	5
rnasep	42	265	5
rnasep	26	52	5
rnasep	124	193	5
rnasep	100	256	5
rnasep	162	206	5
rnasep	93	249	5
rnasep	27	198	5
rnasep	211	242	5
rnasep	126	192	5
rnasep	221	245	5
rnasep	112	127	4
rnasep	41	256	4
rnasep	131	197	4
rnasep	25	256	4
rnasep	75	101	4
rnasep	28	73	4
rnasep	26	230	4
rnasep	147	170	4
rnasep	21	308	4
rnasep	74	122	4
rnasep	116	197	4
rnasep	263	281	4
rnasep	189	205	4
rnasep	162	199	4
rnasep	76	202	4
rnasep	23	201	4
rnasep	146	161	4
rnasep	26	198	4
rnasep	249	262	4
rnasep	134	184	4
rnasep	116	264	4
rnasep	25	131	4
rnasep	144	176	4
rnasep	37	134	4
rnasep	73	198	4
rnasep	24	263	4
rnasep	183	296	4
rnasep	248	269	4
rnasep	91	131	4
rnasep	191	253	4
rnasep	119	269	4
rnasep	191	261	4
rnasep	25	138	4
rnasep	120	147	4
rnasep	28	236	4
rnasep	133	252	4
rnasep	239	281	4
rnasep	221	238	4
rnasep	73	109	4
rnasep	28	209	4
rnasep	66	88	4
rnasep	281	300	4
rnasep	44	56	4
rnasep	274	308	4
rnasep	111	201	4
rnasep	135	181	4
rnasep	76	200	4
rnasep	137	170	4
rnasep	30	304	4
rnasep	134	209	4
rnasep	23	304	4
rnasep	48	305	4
rnasep	133	192	4
rnasep	143	196	4
rnasep	277	302	4
rnasep	39	65	4
rnasep	96	111	4
rnasep	30	69	4
rnasep	32	140	4
rnasep	29	271	4
rnasep	146	158	4
rnasep	125	187	4
rnasep	113	198	4
rnasep	25	266	4
rnasep	207	249	4
rnasep	74	131	4
rnasep	35	128	4
rnasep	94	199	4
rnasep	27	185	4
rnasep	276	295	4
rnasep	73	253	4
rnasep	73	192	4
rnasep	133	258	4
rnasep	140	205	4
rnasep	40	263	4
rnasep	88	116	4
rnasep	39	262	4
rnasep	132	238	4
rnasep	123	137	4
rnasep	125	238	4
rnasep	192	238	4
rnasep	36	48	4
rnasep	282	300	4
rnasep	112	254	4
rnasep	114	199	4
rnasep	33	130	4
rnasep	253	269	4
rnasep	135	261	4
rnasep	39	51	4
rnasep	119	202	4
rnasep	26	271	4
rnasep	116	270	4
rnasep	31	258	4
rnasep	26	139	4
rnasep	38	268	4
rnasep	135	182	4
rnasep	238	279	4
rnasep	91	136	4
rnasep	221	249	4
rnasep	265	307	4
rnasep	39	142	4
rnasep	143	197	4
rnasep	48	309	4
rnasep	31	53	4
rnasep	31	265	4
rnasep	38	127	4
rnasep	38	131	4
rnasep	89	109	4
rnasep	48	204	4
rnasep	134	251	4
rnasep	68	100	4
rnasep	72	137	4
rnasep	113	258	4
rnasep	24	203	4
rnasep	34	134	4
rnasep	25	72	4
rnasep	138	257	4
rnasep	140	170	4
rnasep	37	267	4
rnasep	116	266	4
rnasep	147	200	4
rnasep	149	202	4
rnasep	132	178	4
rnasep	118	195	4
rnasep	174	200	4
rnasep	219	245	4
rnasep	27	205	4
rnasep	71	198	4
rnasep	242	257	4
rnasep	206	233	4
rnasep	136	173	4
rnasep	0	33	4
rnasep	243	270	4
rnasep	113	137	4
rnasep	129	254	4
rnasep	73	107	4
rnasep	235	253	4
rnasep	218	233	4
rnasep	209	245	4
rnasep	93	251	4
rnasep	28	124	4
rnasep	81	198	4
rnasep	198	253	4
rnasep	119	203	4
rnasep	48	201	4
rnasep	30	255	4
rnasep	29	258	4
rnasep	123	269	4
rnasep	71	200	4
rnasep	48	310	4
rnasep	73	118	4
rnasep	143	169	4
rnasep	118	147	4
rnasep	46	142	4
rnasep	76	256	4
rnasep	93	266	4
rnasep	94	121	4
rnasep	129	251	4
rnasep	283	306	4
rnasep	146	202	4
rnasep	23	198	4
rnasep	161	206	4
rnasep	185	256	4
rnasep	104	261	4
rnasep	124	157	4
rnasep	34	139	4
rnasep	115	262	4
rnasep	115	264	4
rnasep	137	256	4
rnasep	187	256	4
rnasep	76	104	4
rnasep	44	131	4
rnasep	43	140	4
rnasep	45	129	4
rnasep	212	256	4
rnasep	89	124	4
rnasep	140	171	4
rnasep	236	251	4
rnasep	31	132	4
rnasep	72	200	4
rnasep	111	263	4
rnasep	23	53	4
rnasep	38	254	4
rnasep	205	231	4
rnasep	38	256	4
rnasep	134	175	4
rnasep	212	270	4
rnasep	93	258	4
rnasep	68	106	4
rnasep	185	204	4
rnasep	36	199	4
rnasep	210	235	4
rnasep	95	137	4
rnasep	90	136	4
rnasep	31	125	4
rnasep	126	193	4
rnasep	212	300	4
rnasep	218	241	4
rnasep	64	88	4
rnasep	26	185	4
rnasep	24	69	4
rnasep	94	119	4
rnasep	68	99	4
rnasep	133	263	4
rnasep	26	240	4
rnasep	114	254	4
rnasep	281	306	4
rnasep	284	296	4
rnasep	191	238	4
rnasep	195	254	4
rnasep	113	256	4
rnasep	200	251	4
rnasep	74	91	4
rnasep	50	263	4
rnasep	212	249	4
rnasep	127	262	4
rnasep	74	109	4
rnasep	158	202	4
rnasep	47	269	4
rnasep	211	246	4
rnasep	143	165	4
rnasep	50	268	4
rnasep	125	193	4
rnasep	91	121	4
rnasep	282	302	4
rnasep	115	142	4
rnasep	125	158	4
rnasep	238	258	4
rnasep	114	271	4
rnasep	93	207	4
rnasep	110	123	4
rnasep	133	262	4
rnasep	136	261	4
rnasep	113	263	4
rnasep	92	253	4
rnasep	110	200	4
rnasep	116	254	4
rnasep	134	193	4
rnasep	78	199	4
rnasep	146	166	4
rnasep	32	270	4
rnasep	144	156	4
rnasep	119	265	4
rnasep	0	35	4
rnasep	136	197	4
rnasep	132	251	4
rnasep	36	265	4
rnasep	77	199	4
rnasep	117	206	4
rnasep	47	268	4
rnasep	91	120	4
rnasep	64	91	3
rnasep	240	255	3
rnasep	75	205	3
rnasep	27	143	3
rnasep	283	298	3
rnasep	143	156	3
rnasep	149	205	3
rnasep	38	114	3
rnasep	49	204	3
rnasep	72	106	3
rnasep	279	292	3
rnasep	217	233	3
rnasep	79	92	3
rnasep	115	146	3
rnasep	165	181	3
rnasep	49	135	3
rnasep	218	249	3
rnasep	24	252	3
rnasep	217	240	3
rnasep	126	210	3
rnasep	76	258	3
rnasep	110	265	3
rnasep	29	143	3
rnasep	235	279	3
rnasep	134	259	3
rnasep	198	261	3
rnasep	123	160	3
rnasep	111	204	3
rnasep	126	140	3
rnasep	84	123	3
rnasep	28	108	3
rnasep	43	265	3
rnasep	185	198	3
rnasep	119	137	3
rnasep	132	188	3
rnasep	121	259	3
rnasep	92	139	3
rnasep	236	261	3
rnasep	72	256	3
rnasep	23	258	3
rnasep	36	65	3
rnasep	213	246	3
rnasep	126	172	3
rnasep	84	238	3
rnasep	69	125	3
rnasep	94	137	3
rnasep	137	255	3
rnasep	70	110	3
rnasep	213	243	3
rnasep	166	198	3
rnasep	67	100	3
rnasep	237	255	3
rnasep	27	112	3
rnasep	28	122	3
rnasep	40	197	3
rnasep	131	193	3
rnasep	139	258	3
rnasep	23	56	3
rnasep	27	57	3
rnasep	94	203	3
rnasep	130	263	3
rnasep	227	295	3
rnasep	125	208	3
rnasep	110	141	3
rnasep	286	300	3
rnasep	76	132	3
rnasep	25	57	3
rnasep	211	229	3
rnasep	112	205	3
rnasep	124	139	3
rnasep	146	165	3
rnasep	145	170	3
rnasep	143	166	3
rnasep	96	118	3
rnasep	26	311	3
rnasep	38	252	3
rnasep	283	295	3
rnasep	226	296	3
rnasep	23	249	3
rnasep	67	196	3
rnasep	70	120	3
rnasep	32	51	3
rnasep	282	296	3
rnasep	228	241	3
rnasep	114	195	3
rnasep	67	89	3
rnasep	146	204	3
rnasep	209	256	3
rnasep	36	49	3
rnasep	48	240	3
rnasep	23	257	3
rnasep	92	107	3
rnasep	126	168	3
rnasep	239	292	3
rnasep	32	72	3
rnasep	145	197	3
rnasep	272	287	3
rnasep	208	242	3
rnasep	35	50	3
rnasep	217	230	3
rnasep	195	257	3
rnasep	198	251	3
rnasep	26	197	3
rnasep	122	194	3
rnasep	29	146	3
rnasep	26	115	3
rnasep	72	105	3
rnasep	28	49	3
rnasep	66	115	3
rnasep	110	133	3
rnasep	38	187	3
rnasep	93	211	3
rnasep	181	198	3
rnasep	149	197	3
rnasep	132	265	3
rnasep	25	128	3
rnasep	118	142	3
rnasep	46	264	3
rnasep	25	121	3
rnasep	227	284	3
rnasep	24	262	3
rnasep	120	259	3
rnasep	236	249	3
rnasep	239	283	3
rnasep	199	257	3
rnasep	42	267	3
rnasep	116	132	3
rnasep	68	267	3
rnasep	131	212	3
rnasep	91	255	3
rnasep	191	260	3
rnasep	73	252	3
rnasep	31	145	3
rnasep	206	234	3
rnasep	35	67	3
rnasep	78	123	3
rnasep	76	137	3
rnasep	77	113	3
rnasep	116	281	3
rnasep	26	137	3
rnasep	90	132	3
rnasep	67	101	3
rnasep	164	198	3
rnasep	27	49	3
rnasep	35	256	3
rnasep	211	255	3
rnasep	115	133	3
rnasep	170	206	3
rnasep	132	261	3
rnasep	180	207	3
rnasep	207	233	3
rnasep	131	177	3
rnasep	26	233	3
rnasep	142	203	3
rnasep	117	144	3
rnasep	123	193	3
rnasep	91	137	3
rnasep	68	97	3
rnasep	27	226	3
rnasep	136	254	3
rnasep	50	258	3
rnasep	22	140	3
rnasep	210	239	3
rnasep	128	260	3
rnasep	43	134	3
rnasep	77	99	3
rnasep	70	256	3
rnasep	208	246	3
rnasep	34	205	3
rnasep	32	47	3
rnasep	226	241	3
rnasep	192	252	3
rnasep	48	274	3
rnasep	143	168	3
rnasep	27	118	3
rnasep	133	175	3
rnasep	80	144	3
rnasep	191	251	3
rnasep	44	255	3
rnasep	94	122	3
rnasep	49	138	3
rnasep	147	165	3
rnasep	34	198	3
rnasep	78	101	3
rnasep	236	283	3
rnasep	232	251	3
rnasep	126	144	3
rnasep	158	175	3
rnasep	35	206	3
rnasep	219	231	3
rnasep	50	270	3
rnasep	123	157	3
rnasep	114	264	3
rnasep	147	172	3
rnasep	124	272	3
rnasep	70	254	3
rnasep	35	123	3
rnasep	150	163	3
rnasep	90	137	3
rnasep	77	100	3
rnasep	208	253	3
rnasep	210	250	3
rnasep	158	198	3
rnasep	35	194	3
rnasep	110	260	3
rnasep	28	142	3
rnasep	284	306	3
rnasep	92	132	3
rnasep	74	88	3
rnasep	35	136	3
rnasep	235	255	3
rnasep	94	256	3
rnasep	119	272	3
rnasep	104	198	3
rnasep	74	255	3
rnasep	136	194	3
rnasep	24	257	3
rnasep	115	136	3
rnasep	79	101	3
rnasep	23	122	3
rnasep	29	126	3
rnasep	132	231	3
rnasep	88	114	3
rnasep	38	255	3
rnasep	35	205	3
rnasep	146	177	3
rnasep	91	133	3
rnasep	116	156	3
rnasep	43	200	3
rnasep	40	265	3
rnasep	47	141	3
rnasep	31	144	3
rnasep	31	269	3
rnasep	71	255	3
rnasep	147	161	3
rnasep	69	99	3
rnasep	115	252	3
rnasep	108	270	3
rnasep	23	256	3
rnasep	162	204	3
rnasep	208	248	3
rnasep	193	255	3
rnasep	93	194	3
rnasep	138	258	3
rnasep	190	255	3
rnasep	24	126	3
rnasep	24	265	3
rnasep	94	111	3
rnasep	75	99	3
rnasep	84	122	3
rnasep	35	141	3
rnasep	115	257	3
rnasep	50	135	3
rnasep	89	120	3
rnasep	117	259	3
rnasep	123	249	3
rnasep	112	274	3
rnasep	223	236	3
rnasep	208	241	3
rnasep	217	235	3
rnasep	202	256	3
rnasep	28	276	3
rnasep	44	199	3
rnasep	206	251	3
rnasep	26	118	3
rnasep	176	207	3
rnasep	148	168	3
rnasep	145	168	3
rnasep	259	277	3
rnasep	202	265	3
rnasep	72	131	3
rnasep	49	268	3
rnasep	122	206	3
rnasep	73	257	3
rnasep	143	176	3
rnasep	25	119	3
rnasep	117	205	3
rnasep	134	179	3
rnasep	78	141	3
rnasep	38	205	3
rnasep	76	90	3
rnasep	76	238	3
rnasep	31	253	3
rnasep	39	200	3
rnasep	25	197	3
rnasep	84	100	3
rnasep	32	206	3
rnasep	74	96	3
rnasep	239	262	3
rnasep	21	65	3
rnasep	117	196	3
rnasep	246	266	3
rnasep	42	196	3
rnasep	73	86	3
rnasep	249	261	3
rnasep	128	259	3
rnasep	93	206	3
rnasep	92	135	3
rnasep	80	108	3
rnasep	83	108	3
rnasep	21	267	3
rnasep	200	256	3
rnasep	98	121	3
rnasep	94	124	3
rnasep	88	118	3
rnasep	71	265	3
rnasep	76	130	3
rnasep	188	261	3
rnasep	209	224	3
rnasep	185	197	3
rnasep	76	102	3
rnasep	210	242	3
rnasep	28	272	3
rnasep	128	257	3
rnasep	25	261	3
rnasep	38	110	3
rnasep	96	116	3
rnasep	251	270	3
rnasep	135	214	3
rnasep	142	201	3
rnasep	23	255	3
rnasep	183	267	3
rnasep	117	202	3
rnasep	26	254	3
rnasep	114	206	3
rnasep	130	262	3
rnasep	34	131	3
rnasep	147	199	3
rnasep	81	173	3
rnasep	38	122	3
rnasep	235	254	3
rnasep	145	167	3
rnasep	68	258	3
rnasep	35	258	3
rnasep	206	253	3
rnasep	79	202	3
rnasep	255	281	3
rnasep	204	252	3
rnasep	81	100	3
rnasep	70	255	3
rnasep	203	267	3
rnasep	91	198	3
rnasep	78	114	3
rnasep	23	205	3
rnasep	27	229	3
rnasep	218	239	3
rnasep	116	272	3
rnasep	76	203	3
rnasep	112	270	3
rnasep	121	190	3
rnasep	120	203	3
rnasep	75	198	3
rnasep	218	250	3
rnasep	48	231	3
rnasep	110	261	3
rnasep	191	208	3
rnasep	34	132	3
rnasep	90	202	3
rnasep	32	71	3
rnasep	91	139	3
rnasep	247	263	3
rnasep	190	260	3
rnasep	32	144	3
rnasep	140	203	3
rnasep	115	188	3
rnasep	47	139	3
rnasep	25	230	3
rnasep	24	136	3
rnasep	115	272	3
rnasep	118	254	3
rnasep	29	199	3
rnasep	114	146	3
rnasep	185	201	3
rnasep	111	168	3
rnasep	34	196	3
rnasep	209	270	3
rnasep	210	246	3
rnasep	93	268	3
rnasep	68	265	3
rnasep	41	136	3
rnasep	68	133	3
rnasep	38	183	3
rnasep	73	205	3
rnasep	113	196	3
rnasep	31	51	3
rnasep	24	229	3
rnasep	47	271	3
rnasep	77	172	3
rnasep	137	257	3
rnasep	37	139	3
rnasep	121	144	3
rnasep	209	246	3
rnasep	127	270	3
rnasep	211	253	3
rnasep	68	132	3
rnasep	287	301	3
rnasep	76	243	3
rnasep	73	87	3
rnasep	86	101	3
rnasep	137	208	3
rnasep	121	194	3
rnasep	142	177	3
rnasep	82	108	3
rnasep	133	251	3
rnasep	31	256	3
rnasep	145	169	3
rnasep	248	264	3
rnasep	73	119	3
rnasep	126	146	3
rnasep	191	203	3
rnasep	220	235	3
rnasep	131	178	3
rnasep	25	228	3
rnasep	212	255	3
rnasep	28	199	3
rnasep	70	252	3
rnasep	75	184	3
rnasep	106	144	3
rnasep	115	195	3
rnasep	45	198	3
rnasep	117	133	3
rnasep	129	258	3
rnasep	49	140	3
rnasep	132	255	3
rnasep	134	174	3
rnasep	274	302	3
rnasep	123	205	3
rnasep	76	138	3
rnasep	72	116	3
rnasep	236	281	3
rnasep	25	110	3
rnasep	74	201	3
rnasep	121	262	3
rnasep	32	263	3
rnasep	136	165	3
rnasep	114	266	2
rnasep	116	151	2
rnasep	114	263	2
rnasep	29	148	2
rnasep	26	184	2
rnasep	115	240	2
rnasep	183	259	2
rnasep	134	207	2
rnasep	81	141	2
rnasep	79	143	2
rnasep	262	286	2
rnasep	70	238	2
rnasep	84	141	2
rnasep	63	81	2
rnasep	142	180	2
rnasep	30	253	2
rnasep	71	122	2
rnasep	129	144	2
rnasep	140	161	2
rnasep	274	304	2
rnasep	239	284	2
rnasep	174	216	2
rnasep	238	270	2
rnasep	126	183	2
rnasep	35	121	2
rnasep	38	192	2
rnasep	281	295	2
rnasep	146	198	2
rnasep	135	260	2
rnasep	31	208	2
rnasep	119	146	2
rnasep	48	238	2
rnasep	44	185	2
rnasep	35	305	2
rnasep	117	174	2
rnasep	113	203	2
rnasep	217	238	2
rnasep	92	130	2
rnasep	113	147	2
rnasep	38	109	2
rnasep	141	205	2
rnasep	85	123	2
rnasep	92	200	2
rnasep	96	114	2
rnasep	110	134	2
rnasep	26	239	2
rnasep	262	279	2
rnasep	24	128	2
rnasep	96	204	2
rnasep	270	282	2
rnasep	283	299	2
rnasep	49	137	2
rnasep	23	125	2
rnasep	24	255	2
rnasep	233	267	2
rnasep	68	140	2
rnasep	26	248	2
rnasep	112	129	2
rnasep	240	257	2
rnasep	65	203	2
rnasep	129	249	2
rnasep	48	244	2
rnasep	23	265	2
rnasep	77	105	2
rnasep	241	256	2
rnasep	38	124	2
rnasep	33	124	2
rnasep	72	189	2
rnasep	227	241	2
rnasep	158	201	2
rnasep	206	256	2
rnasep	43	151	2
rnasep	145	161	2
rnasep	165	194	2
rnasep	131	211	2
[truncated: 3,355 more rows]
