# Supplementary material for: Identifying proximal RNA interactions from cDNA-encoded crosslinks with ShapeJumper
Source: PLoS Comput Biol. 2021 Dec 14;17(12):e1009632. doi: 10.1371/journal.pcbi.1009632 (PMC8670686; doi:10.1371/journal.pcbi.1009632)
Supplement: S1 Data — (ZIP) [file pcbi.1009632.s006.zip › ShapeJumper_DATA/Raw_Deletions/GII_Intron/TBIA-GII-Replicate2_Merged_NoCircDels_MaxInsertLimit10_NoAmbig_DelSiteExactMatch_deletions.txt]

Total Reads Aligned:1059680	Total Deletions:180152.0
ocegii	146	248	897
ocegii	45	412	686
ocegii	84	201	552
ocegii	146	410	491
ocegii	162	408	480
ocegii	22	275	464
ocegii	146	251	442
ocegii	361	403	442
ocegii	85	199	404
ocegii	148	412	342
ocegii	147	411	294
ocegii	77	412	278
ocegii	155	407	277
ocegii	162	239	265
ocegii	84	199	261
ocegii	146	247	253
ocegii	155	410	250
ocegii	161	407	244
ocegii	140	251	244
ocegii	84	198	238
ocegii	45	416	226
ocegii	162	409	226
ocegii	163	410	224
ocegii	146	412	224
ocegii	164	408	221
ocegii	162	411	218
ocegii	145	250	215
ocegii	145	411	214
ocegii	142	248	210
ocegii	145	410	208
ocegii	85	412	205
ocegii	140	248	191
ocegii	144	248	191
ocegii	160	407	189
ocegii	145	247	189
ocegii	141	249	188
ocegii	162	412	187
ocegii	163	407	185
ocegii	361	426	182
ocegii	141	248	180
ocegii	163	409	180
ocegii	145	407	171
ocegii	219	427	171
ocegii	155	238	170
ocegii	140	429	169
ocegii	162	426	168
ocegii	88	416	168
ocegii	161	410	167
ocegii	22	273	165
ocegii	117	412	165
ocegii	82	201	164
ocegii	137	248	162
ocegii	85	196	162
ocegii	162	403	160
ocegii	141	251	159
ocegii	161	408	158
ocegii	146	244	157
ocegii	84	202	157
ocegii	145	408	154
ocegii	155	412	152
ocegii	172	235	150
ocegii	162	406	149
ocegii	146	416	148
ocegii	84	251	148
ocegii	144	247	145
ocegii	54	407	144
ocegii	54	412	144
ocegii	83	201	144
ocegii	302	341	143
ocegii	144	408	142
ocegii	89	417	140
ocegii	424	440	140
ocegii	148	410	137
ocegii	43	413	135
ocegii	133	252	133
ocegii	162	235	133
ocegii	45	417	133
ocegii	84	407	131
ocegii	361	406	131
ocegii	38	51	130
ocegii	135	249	130
ocegii	84	121	128
ocegii	145	246	128
ocegii	359	404	126
ocegii	54	410	126
ocegii	196	252	126
ocegii	117	410	125
ocegii	361	408	125
ocegii	142	249	123
ocegii	140	415	122
ocegii	146	241	121
ocegii	77	263	120
ocegii	164	409	119
ocegii	85	416	119
ocegii	22	274	119
ocegii	82	200	119
ocegii	82	198	118
ocegii	141	252	117
ocegii	147	408	117
ocegii	90	412	116
ocegii	145	251	116
ocegii	176	228	115
ocegii	25	275	115
ocegii	144	251	115
ocegii	145	409	114
ocegii	117	198	113
ocegii	172	228	113
ocegii	303	342	112
ocegii	360	405	112
ocegii	144	411	111
ocegii	47	412	111
ocegii	337	403	111
ocegii	303	403	111
ocegii	159	408	110
ocegii	84	204	110
ocegii	144	410	109
ocegii	300	403	109
ocegii	164	411	109
ocegii	85	121	109
ocegii	142	418	108
ocegii	84	411	108
ocegii	84	410	108
ocegii	42	413	108
ocegii	159	407	107
ocegii	134	250	107
ocegii	44	415	106
ocegii	232	408	106
ocegii	161	409	106
ocegii	84	197	106
ocegii	117	407	105
ocegii	90	413	104
ocegii	219	426	104
ocegii	146	417	103
ocegii	154	409	103
ocegii	141	247	103
ocegii	147	252	102
ocegii	85	408	102
ocegii	85	411	101
ocegii	303	408	101
ocegii	100	412	101
ocegii	76	408	101
ocegii	85	122	100
ocegii	85	415	100
ocegii	300	408	99
ocegii	360	407	99
ocegii	135	427	99
ocegii	146	245	99
ocegii	154	410	98
ocegii	85	436	98
ocegii	146	252	98
ocegii	85	252	97
ocegii	155	239	97
ocegii	87	415	96
ocegii	84	203	96
ocegii	160	408	96
ocegii	159	238	95
ocegii	361	409	95
ocegii	161	411	94
ocegii	194	308	94
ocegii	79	410	94
ocegii	305	342	93
ocegii	84	120	93
ocegii	145	243	93
ocegii	146	426	93
ocegii	77	407	93
ocegii	140	252	92
ocegii	162	427	92
ocegii	139	251	92
ocegii	46	262	92
ocegii	357	403	91
ocegii	163	404	91
ocegii	84	409	91
ocegii	84	408	91
ocegii	359	406	91
ocegii	146	254	91
ocegii	302	366	90
ocegii	164	239	90
ocegii	162	413	90
ocegii	46	411	90
ocegii	160	410	90
ocegii	359	402	89
ocegii	190	238	89
ocegii	158	407	89
ocegii	162	416	89
ocegii	90	416	88
ocegii	141	410	88
ocegii	145	244	87
ocegii	172	227	87
ocegii	159	409	86
ocegii	44	414	86
ocegii	159	410	86
ocegii	144	412	86
ocegii	81	200	86
ocegii	165	410	86
ocegii	155	405	85
ocegii	155	426	85
ocegii	141	416	84
ocegii	90	426	84
ocegii	54	224	84
ocegii	302	408	84
ocegii	145	428	83
ocegii	140	254	83
ocegii	158	412	83
ocegii	61	182	83
ocegii	154	407	83
ocegii	152	410	82
ocegii	146	242	82
ocegii	147	417	82
ocegii	178	231	82
ocegii	141	421	82
ocegii	161	237	81
ocegii	117	416	81
ocegii	142	426	81
ocegii	231	407	81
ocegii	361	401	81
ocegii	141	418	81
ocegii	141	426	81
ocegii	142	239	80
ocegii	340	404	80
ocegii	85	308	80
ocegii	84	254	79
ocegii	148	416	79
ocegii	117	199	79
ocegii	375	393	79
ocegii	96	412	78
ocegii	82	202	78
ocegii	45	410	78
ocegii	54	222	78
ocegii	300	406	78
ocegii	85	426	78
ocegii	84	416	77
ocegii	25	273	77
ocegii	134	249	77
ocegii	161	238	77
ocegii	164	406	77
ocegii	117	419	77
ocegii	337	407	76
ocegii	82	252	76
ocegii	217	427	76
ocegii	45	263	76
ocegii	84	122	76
ocegii	303	364	76
ocegii	146	407	76
ocegii	85	429	76
ocegii	76	262	76
ocegii	37	428	75
ocegii	83	251	75
ocegii	172	234	75
ocegii	84	406	75
ocegii	163	240	75
ocegii	164	412	75
ocegii	162	421	75
ocegii	194	252	75
ocegii	133	412	74
ocegii	155	416	74
ocegii	76	412	74
ocegii	147	414	74
ocegii	140	426	74
ocegii	357	426	74
ocegii	86	416	74
ocegii	85	403	74
ocegii	361	429	74
ocegii	139	430	74
ocegii	303	406	74
ocegii	145	240	74
ocegii	161	412	73
ocegii	359	426	73
ocegii	82	413	73
ocegii	160	409	73
ocegii	152	412	73
ocegii	118	199	72
ocegii	159	237	72
ocegii	41	412	72
ocegii	59	410	71
ocegii	142	419	71
ocegii	303	393	71
ocegii	138	251	71
ocegii	146	393	71
ocegii	147	248	71
ocegii	141	412	70
ocegii	146	430	70
ocegii	162	414	70
ocegii	162	418	70
ocegii	137	247	70
ocegii	168	235	70
ocegii	171	234	70
ocegii	22	271	70
ocegii	140	408	70
ocegii	115	412	70
ocegii	47	265	70
ocegii	85	409	69
ocegii	85	302	69
ocegii	135	416	69
ocegii	156	411	69
ocegii	146	341	69
ocegii	291	303	69
ocegii	155	430	68
ocegii	118	411	68
ocegii	337	405	68
ocegii	162	342	68
ocegii	163	414	68
ocegii	361	411	68
ocegii	359	408	68
ocegii	85	342	67
ocegii	117	309	67
ocegii	44	262	67
ocegii	82	427	67
ocegii	76	252	67
ocegii	85	439	67
ocegii	80	412	67
ocegii	338	366	67
ocegii	139	421	67
ocegii	159	406	67
ocegii	142	252	67
ocegii	148	245	67
ocegii	140	417	67
ocegii	145	416	67
ocegii	146	239	67
ocegii	140	410	66
ocegii	359	403	66
ocegii	80	199	66
ocegii	152	407	66
ocegii	160	411	66
ocegii	168	228	66
ocegii	161	239	66
ocegii	145	308	66
ocegii	75	407	66
ocegii	194	412	65
ocegii	304	407	65
ocegii	137	249	65
ocegii	82	426	65
ocegii	165	241	65
ocegii	145	253	65
ocegii	176	224	65
ocegii	139	429	65
ocegii	146	419	65
ocegii	153	408	64
ocegii	145	241	64
ocegii	145	414	64
ocegii	147	406	64
ocegii	159	411	64
ocegii	179	224	64
ocegii	233	410	64
ocegii	140	409	64
ocegii	162	440	64
ocegii	37	82	64
ocegii	132	260	64
ocegii	138	247	64
ocegii	148	413	64
ocegii	84	405	64
ocegii	142	421	64
ocegii	301	403	63
ocegii	146	309	63
ocegii	358	426	63
ocegii	84	308	63
ocegii	83	198	63
ocegii	85	417	63
ocegii	149	417	63
ocegii	117	389	62
ocegii	142	424	62
ocegii	161	405	62
ocegii	360	425	62
ocegii	141	428	62
ocegii	142	422	62
ocegii	33	427	61
ocegii	92	414	61
ocegii	173	233	61
ocegii	302	411	61
ocegii	164	243	61
ocegii	300	411	61
ocegii	141	420	61
ocegii	137	427	61
ocegii	84	428	61
ocegii	157	409	61
ocegii	145	425	61
ocegii	90	421	61
ocegii	43	414	61
ocegii	157	412	60
ocegii	86	415	60
ocegii	84	123	60
ocegii	83	412	60
ocegii	301	407	60
ocegii	145	418	60
ocegii	59	224	60
ocegii	162	364	60
ocegii	48	411	60
ocegii	172	224	60
ocegii	167	408	59
ocegii	141	440	59
ocegii	84	302	59
ocegii	166	407	59
ocegii	359	407	59
ocegii	155	427	59
ocegii	115	411	59
ocegii	304	340	59
ocegii	158	409	59
ocegii	76	411	59
ocegii	301	365	59
ocegii	139	416	59
ocegii	142	427	59
ocegii	54	254	58
ocegii	49	412	58
ocegii	90	427	58
ocegii	155	341	58
ocegii	144	417	58
ocegii	85	248	58
ocegii	229	407	58
ocegii	145	242	58
ocegii	357	405	58
ocegii	116	411	58
ocegii	85	419	57
ocegii	54	414	57
ocegii	119	412	57
ocegii	357	427	57
ocegii	232	411	57
ocegii	80	416	57
ocegii	143	411	57
ocegii	360	404	57
ocegii	137	252	57
ocegii	42	414	57
ocegii	146	405	57
ocegii	360	406	57
ocegii	146	238	57
ocegii	82	415	57
ocegii	140	419	57
ocegii	302	413	56
ocegii	161	406	56
ocegii	84	414	56
ocegii	160	405	56
ocegii	163	428	56
ocegii	82	411	56
ocegii	45	419	56
ocegii	146	342	56
ocegii	158	410	56
ocegii	85	406	56
ocegii	303	412	56
ocegii	170	226	56
ocegii	146	440	56
ocegii	163	416	56
ocegii	135	428	56
ocegii	133	262	55
ocegii	140	247	55
ocegii	147	243	55
ocegii	88	410	55
ocegii	155	413	55
ocegii	360	402	55
ocegii	85	305	55
ocegii	25	269	55
ocegii	84	194	55
ocegii	117	341	55
ocegii	304	403	55
ocegii	141	239	55
ocegii	85	309	55
ocegii	136	249	55
ocegii	80	411	55
ocegii	82	196	54
ocegii	137	251	54
ocegii	143	408	54
ocegii	244	258	54
ocegii	140	411	54
ocegii	340	365	54
ocegii	139	410	54
ocegii	141	427	53
ocegii	154	412	53
ocegii	367	403	53
ocegii	147	413	53
ocegii	38	426	53
ocegii	194	411	53
ocegii	162	240	53
ocegii	336	401	53
ocegii	142	413	53
ocegii	45	261	53
ocegii	303	411	53
ocegii	85	204	53
ocegii	144	407	53
ocegii	75	412	53
ocegii	153	411	53
ocegii	85	98	53
ocegii	117	200	53
ocegii	84	255	52
ocegii	54	416	52
ocegii	160	238	52
ocegii	78	411	52
ocegii	142	425	52
ocegii	146	403	52
ocegii	423	440	52
ocegii	161	235	52
ocegii	145	238	52
ocegii	138	428	52
ocegii	154	429	52
ocegii	76	409	52
ocegii	84	341	52
ocegii	144	409	52
ocegii	130	412	52
ocegii	117	405	52
ocegii	148	249	51
ocegii	168	412	51
ocegii	144	245	51
ocegii	175	229	51
ocegii	335	364	51
ocegii	361	412	51
ocegii	81	412	51
ocegii	336	403	51
ocegii	77	410	51
ocegii	142	423	51
ocegii	301	412	51
ocegii	139	408	51
ocegii	82	437	51
ocegii	47	263	51
ocegii	159	416	51
ocegii	300	409	50
ocegii	76	406	50
ocegii	356	426	50
ocegii	131	252	50
ocegii	156	408	50
ocegii	116	198	50
ocegii	90	423	50
ocegii	355	426	50
ocegii	79	408	50
ocegii	140	424	50
ocegii	90	428	49
ocegii	194	413	49
ocegii	146	424	49
ocegii	47	413	49
ocegii	343	365	49
ocegii	116	438	49
ocegii	140	407	49
ocegii	144	415	49
ocegii	163	405	49
ocegii	54	413	49
ocegii	59	182	49
ocegii	188	412	49
ocegii	88	412	49
ocegii	116	407	49
ocegii	139	247	49
ocegii	117	440	49
ocegii	359	409	49
ocegii	379	396	49
ocegii	38	262	49
ocegii	230	411	48
ocegii	166	410	48
ocegii	54	225	48
ocegii	46	264	48
ocegii	45	260	48
ocegii	133	411	48
ocegii	139	246	48
ocegii	90	411	48
ocegii	303	404	48
ocegii	55	411	48
ocegii	83	202	48
ocegii	44	411	48
ocegii	90	122	48
ocegii	362	403	48
ocegii	229	410	48
ocegii	302	406	47
ocegii	303	339	47
ocegii	163	418	47
ocegii	83	411	47
ocegii	145	423	47
ocegii	141	425	47
ocegii	90	418	47
ocegii	367	405	47
ocegii	54	252	47
ocegii	38	82	47
ocegii	167	411	47
ocegii	146	306	47
ocegii	230	408	47
ocegii	140	422	47
ocegii	40	412	47
ocegii	301	340	47
ocegii	140	430	47
ocegii	164	415	47
ocegii	194	408	47
ocegii	116	409	47
ocegii	144	426	47
ocegii	45	407	47
ocegii	85	440	47
ocegii	85	364	47
ocegii	141	407	46
ocegii	161	415	46
ocegii	46	415	46
ocegii	360	409	46
ocegii	90	342	46
ocegii	46	414	46
ocegii	77	413	46
ocegii	360	408	46
ocegii	38	412	46
ocegii	131	260	46
ocegii	360	410	46
ocegii	38	252	46
ocegii	144	239	46
ocegii	133	249	46
ocegii	358	406	46
ocegii	304	343	46
ocegii	85	421	46
ocegii	164	235	46
ocegii	54	228	46
ocegii	166	239	45
ocegii	148	417	45
ocegii	401	426	45
ocegii	130	252	45
ocegii	140	412	45
ocegii	359	427	45
ocegii	54	405	45
ocegii	54	342	45
ocegii	145	421	45
ocegii	78	408	45
ocegii	136	427	45
ocegii	59	407	45
ocegii	357	407	45
ocegii	40	415	45
ocegii	155	248	45
ocegii	116	308	45
ocegii	155	403	45
ocegii	177	233	45
ocegii	82	408	45
ocegii	81	251	45
ocegii	84	260	45
ocegii	120	412	45
ocegii	38	429	44
ocegii	358	427	44
ocegii	79	411	44
ocegii	172	239	44
ocegii	41	413	44
ocegii	164	440	44
ocegii	118	406	44
ocegii	143	418	44
ocegii	138	416	44
ocegii	117	424	44
ocegii	194	309	43
ocegii	300	364	43
ocegii	53	408	43
ocegii	340	403	43
ocegii	137	426	43
ocegii	144	424	43
ocegii	294	407	43
ocegii	135	417	43
ocegii	149	238	43
ocegii	116	408	43
ocegii	300	342	43
ocegii	79	259	43
ocegii	117	391	43
ocegii	23	275	42
ocegii	126	247	42
ocegii	90	393	42
ocegii	139	411	42
ocegii	86	427	42
ocegii	219	235	42
ocegii	25	270	42
ocegii	140	255	42
ocegii	115	308	42
ocegii	133	413	42
ocegii	144	252	42
ocegii	115	408	42
ocegii	87	417	42
ocegii	146	422	42
ocegii	117	196	42
ocegii	118	417	42
ocegii	165	407	42
ocegii	150	408	42
ocegii	133	408	42
ocegii	300	412	42
ocegii	84	250	42
ocegii	53	407	42
ocegii	52	412	42
ocegii	143	250	42
ocegii	155	241	42
ocegii	82	197	42
ocegii	172	232	42
ocegii	142	420	42
ocegii	301	410	41
ocegii	169	229	41
ocegii	133	416	41
ocegii	154	403	41
ocegii	117	417	41
ocegii	362	427	41
ocegii	130	260	41
ocegii	79	407	41
ocegii	299	341	41
ocegii	303	409	41
ocegii	372	391	41
ocegii	155	247	41
ocegii	91	412	41
ocegii	134	412	41
ocegii	164	342	41
ocegii	133	248	41
ocegii	108	412	41
ocegii	155	237	41
ocegii	135	250	41
ocegii	132	261	41
ocegii	398	426	41
ocegii	144	419	41
ocegii	162	393	41
ocegii	90	409	41
ocegii	146	340	41
ocegii	86	194	41
ocegii	304	412	41
ocegii	134	253	41
ocegii	86	428	41
ocegii	166	412	41
ocegii	162	438	40
ocegii	162	243	40
ocegii	82	203	40
ocegii	138	430	40
ocegii	115	415	40
ocegii	25	271	40
ocegii	128	411	40
ocegii	55	408	40
ocegii	162	248	40
ocegii	233	412	40
ocegii	119	413	40
ocegii	117	307	40
ocegii	144	246	40
ocegii	84	253	40
ocegii	337	365	40
ocegii	77	265	40
ocegii	118	414	40
ocegii	162	428	40
ocegii	90	121	40
ocegii	141	254	40
ocegii	144	243	40
ocegii	90	408	40
ocegii	148	247	40
ocegii	337	426	39
ocegii	53	411	39
ocegii	85	424	39
ocegii	40	411	39
ocegii	86	417	39
ocegii	54	235	39
ocegii	135	418	39
ocegii	141	423	39
ocegii	84	364	39
ocegii	359	405	39
ocegii	130	410	39
ocegii	54	260	39
ocegii	88	407	39
ocegii	100	416	39
ocegii	53	406	39
ocegii	86	412	39
ocegii	150	417	39
ocegii	145	364	39
ocegii	84	440	39
ocegii	357	428	39
ocegii	152	409	39
ocegii	173	235	39
ocegii	54	255	39
ocegii	231	412	38
ocegii	82	406	38
ocegii	342	364	38
ocegii	146	344	38
ocegii	135	422	38
ocegii	41	414	38
ocegii	117	403	38
ocegii	46	413	38
ocegii	40	454	38
ocegii	86	414	38
ocegii	160	406	38
ocegii	146	421	38
ocegii	115	410	38
ocegii	92	428	38
ocegii	84	438	38
ocegii	42	417	38
ocegii	194	239	38
ocegii	147	419	38
ocegii	147	249	38
ocegii	84	423	38
ocegii	83	203	38
ocegii	91	309	38
ocegii	86	429	38
ocegii	149	421	38
ocegii	96	416	38
ocegii	145	430	37
ocegii	76	413	37
ocegii	141	244	37
ocegii	85	194	37
ocegii	140	246	37
ocegii	360	428	37
ocegii	90	414	37
ocegii	82	195	37
ocegii	155	235	37
ocegii	141	413	37
ocegii	305	408	37
ocegii	81	407	37
ocegii	84	303	37
ocegii	54	251	37
ocegii	178	224	37
ocegii	34	427	37
ocegii	299	407	37
ocegii	80	302	37
ocegii	166	235	37
ocegii	155	342	37
ocegii	117	393	37
ocegii	75	405	37
ocegii	34	263	37
ocegii	85	303	37
ocegii	86	439	37
ocegii	117	426	37
ocegii	139	409	37
ocegii	303	413	37
ocegii	336	402	37
ocegii	90	309	37
ocegii	83	407	37
ocegii	299	410	37
ocegii	130	416	37
ocegii	170	234	37
ocegii	144	429	37
ocegii	84	342	36
ocegii	403	426	36
ocegii	116	410	36
ocegii	377	391	36
ocegii	401	440	36
ocegii	148	414	36
ocegii	136	417	36
ocegii	136	250	36
ocegii	145	341	36
ocegii	81	413	36
ocegii	163	415	36
ocegii	134	416	36
ocegii	87	205	36
ocegii	358	408	36
ocegii	302	427	36
ocegii	153	412	36
ocegii	74	412	36
ocegii	299	408	36
ocegii	144	238	36
ocegii	132	250	36
ocegii	194	391	36
ocegii	54	248	36
ocegii	133	426	36
ocegii	84	261	36
ocegii	148	244	36
ocegii	87	412	36
ocegii	142	428	36
ocegii	132	252	36
ocegii	84	425	36
ocegii	135	415	36
ocegii	151	417	36
ocegii	138	423	36
ocegii	149	413	36
ocegii	160	416	35
ocegii	117	201	35
ocegii	130	340	35
ocegii	149	418	35
ocegii	143	428	35
ocegii	337	427	35
ocegii	145	307	35
ocegii	142	166	35
ocegii	134	427	35
ocegii	173	228	35
ocegii	135	423	35
ocegii	159	404	35
ocegii	141	438	35
ocegii	164	417	35
ocegii	363	403	35
ocegii	84	259	35
ocegii	138	250	35
ocegii	89	413	35
ocegii	82	115	35
ocegii	142	245	35
ocegii	84	430	35
ocegii	191	238	35
ocegii	176	227	35
ocegii	302	343	35
ocegii	116	416	35
ocegii	154	405	35
ocegii	171	236	35
ocegii	162	234	35
ocegii	194	305	35
ocegii	340	409	35
ocegii	168	245	35
ocegii	84	404	35
ocegii	88	309	35
ocegii	90	308	35
ocegii	32	261	35
ocegii	163	244	34
ocegii	146	346	34
ocegii	41	416	34
ocegii	340	428	34
ocegii	166	238	34
ocegii	169	237	34
ocegii	299	405	34
ocegii	46	417	34
ocegii	155	414	34
ocegii	147	415	34
ocegii	85	125	34
ocegii	340	402	34
ocegii	145	305	34
ocegii	132	248	34
ocegii	43	260	34
ocegii	116	414	34
ocegii	48	262	34
ocegii	146	255	34
ocegii	163	241	34
ocegii	179	225	34
ocegii	403	440	34
ocegii	33	428	34
ocegii	53	412	34
ocegii	80	408	34
ocegii	131	248	34
ocegii	25	252	34
ocegii	22	270	34
ocegii	83	408	34
ocegii	220	427	34
ocegii	404	427	34
ocegii	52	407	34
ocegii	77	416	34
ocegii	79	416	34
ocegii	85	256	34
ocegii	86	409	34
ocegii	142	438	34
ocegii	305	413	33
ocegii	85	391	33
ocegii	84	435	33
ocegii	146	389	33
ocegii	88	428	33
ocegii	355	421	33
ocegii	83	252	33
ocegii	88	123	33
ocegii	84	257	33
ocegii	132	249	33
ocegii	84	418	33
ocegii	85	422	33
ocegii	23	270	33
ocegii	148	418	33
ocegii	118	408	33
ocegii	146	343	33
ocegii	110	412	33
ocegii	194	248	33
ocegii	23	271	33
ocegii	81	410	33
ocegii	135	412	33
ocegii	150	427	33
ocegii	117	421	33
ocegii	130	248	33
ocegii	160	237	33
ocegii	133	409	33
ocegii	299	409	33
ocegii	155	242	33
ocegii	115	422	33
ocegii	23	274	33
ocegii	169	239	33
ocegii	79	201	33
ocegii	158	422	33
ocegii	336	405	32
ocegii	79	260	32
ocegii	87	257	32
ocegii	91	250	32
ocegii	156	406	32
ocegii	153	409	32
ocegii	366	405	32
ocegii	117	430	32
ocegii	138	421	32
ocegii	149	419	32
ocegii	160	341	32
ocegii	43	417	32
ocegii	40	416	32
ocegii	33	262	32
ocegii	104	429	32
ocegii	165	416	32
ocegii	161	429	32
ocegii	131	261	32
ocegii	79	199	32
ocegii	84	305	32
ocegii	130	261	32
ocegii	194	409	32
ocegii	105	412	32
ocegii	48	264	32
ocegii	80	409	32
ocegii	129	265	32
ocegii	23	273	32
ocegii	84	307	32
ocegii	155	428	32
ocegii	130	407	32
ocegii	395	410	32
ocegii	137	250	32
ocegii	219	428	32
ocegii	361	424	32
ocegii	194	416	31
ocegii	83	410	31
ocegii	143	421	31
ocegii	357	421	31
ocegii	61	410	31
ocegii	85	298	31
ocegii	191	251	31
ocegii	163	245	31
ocegii	180	224	31
ocegii	161	341	31
ocegii	142	238	31
ocegii	85	299	31
ocegii	143	423	31
ocegii	159	428	31
ocegii	88	413	31
ocegii	146	307	31
ocegii	118	196	31
ocegii	142	414	31
ocegii	144	405	31
ocegii	136	424	31
ocegii	147	246	31
ocegii	102	416	31
ocegii	147	427	31
ocegii	146	291	31
ocegii	117	299	31
ocegii	84	124	31
ocegii	79	135	31
ocegii	152	419	31
ocegii	81	416	31
ocegii	144	241	31
ocegii	77	251	31
ocegii	130	342	31
ocegii	169	238	31
ocegii	83	426	31
ocegii	84	306	31
ocegii	88	202	30
ocegii	85	441	30
ocegii	117	251	30
ocegii	359	425	30
ocegii	171	238	30
ocegii	179	228	30
ocegii	135	429	30
ocegii	149	427	30
ocegii	76	256	30
ocegii	157	413	30
ocegii	81	414	30
ocegii	193	308	30
ocegii	155	244	30
ocegii	172	223	30
ocegii	356	427	30
ocegii	84	388	30
ocegii	100	436	30
ocegii	162	436	30
ocegii	68	309	30
ocegii	297	412	30
ocegii	340	366	30
ocegii	75	409	30
ocegii	192	412	30
ocegii	166	237	30
ocegii	141	430	30
ocegii	20	274	30
ocegii	100	413	30
ocegii	87	343	30
ocegii	156	426	30
ocegii	52	410	30
ocegii	54	73	30
ocegii	172	230	30
ocegii	83	413	30
ocegii	161	426	30
ocegii	144	422	30
ocegii	87	410	30
ocegii	362	404	30
ocegii	193	408	30
ocegii	83	255	30
ocegii	84	258	30
ocegii	86	309	30
ocegii	164	426	30
ocegii	155	420	30
ocegii	135	413	30
ocegii	163	236	30
ocegii	37	83	30
ocegii	174	231	30
ocegii	302	370	30
ocegii	133	427	30
ocegii	92	309	30
ocegii	137	430	30
ocegii	131	249	30
ocegii	119	409	30
ocegii	161	343	30
ocegii	24	272	29
ocegii	53	410	29
ocegii	89	307	29
ocegii	151	409	29
ocegii	117	248	29
ocegii	107	412	29
ocegii	90	252	29
ocegii	165	409	29
ocegii	134	257	29
ocegii	150	411	29
ocegii	115	407	29
ocegii	138	420	29
ocegii	360	430	29
ocegii	375	398	29
ocegii	171	226	29
ocegii	102	417	29
ocegii	82	341	29
ocegii	84	256	29
ocegii	117	340	29
ocegii	54	403	29
ocegii	354	417	29
ocegii	54	214	29
ocegii	159	405	29
ocegii	83	254	29
ocegii	136	247	29
ocegii	91	416	29
ocegii	355	403	29
ocegii	38	256	29
ocegii	150	418	29
ocegii	129	412	29
ocegii	89	308	29
ocegii	194	426	29
ocegii	79	409	29
ocegii	100	309	29
ocegii	155	249	29
ocegii	91	415	29
ocegii	27	254	29
ocegii	44	261	29
ocegii	84	119	29
ocegii	24	273	29
ocegii	168	410	29
ocegii	77	414	29
ocegii	219	393	29
ocegii	167	406	29
ocegii	54	426	29
ocegii	86	419	29
ocegii	156	239	28
ocegii	77	417	28
ocegii	115	198	28
ocegii	105	426	28
ocegii	174	229	28
ocegii	162	196	28
ocegii	83	436	28
ocegii	148	407	28
ocegii	162	249	28
ocegii	115	426	28
ocegii	131	417	28
ocegii	129	409	28
ocegii	156	414	28
ocegii	219	431	28
ocegii	116	405	28
ocegii	117	422	28
ocegii	142	417	28
ocegii	379	392	28
ocegii	301	343	28
ocegii	148	419	28
ocegii	196	411	28
ocegii	149	248	28
ocegii	59	412	28
ocegii	167	243	28
ocegii	155	425	28
ocegii	61	185	28
ocegii	115	419	28
ocegii	144	254	28
ocegii	27	272	28
ocegii	102	309	28
ocegii	218	426	28
ocegii	40	252	28
ocegii	82	417	28
ocegii	82	439	28
ocegii	129	415	28
ocegii	147	418	28
ocegii	85	275	28
ocegii	164	416	28
ocegii	130	426	28
ocegii	149	414	28
ocegii	164	345	28
ocegii	158	403	28
ocegii	81	195	28
ocegii	154	415	28
ocegii	339	366	28
ocegii	171	408	28
ocegii	232	413	28
ocegii	277	414	28
ocegii	277	428	28
ocegii	310	335	28
ocegii	100	407	28
ocegii	54	365	28
ocegii	358	429	28
ocegii	300	426	28
ocegii	47	410	28
ocegii	96	417	28
ocegii	151	416	28
ocegii	146	391	28
ocegii	37	430	28
ocegii	87	309	28
ocegii	133	257	28
ocegii	84	206	28
ocegii	132	417	28
ocegii	69	308	28
ocegii	54	309	28
ocegii	395	426	28
ocegii	154	417	27
ocegii	27	276	27
ocegii	146	237	27
ocegii	147	404	27
ocegii	45	264	27
ocegii	163	365	27
ocegii	85	239	27
ocegii	36	429	27
ocegii	132	426	27
ocegii	34	428	27
ocegii	304	365	27
ocegii	235	408	27
ocegii	196	387	27
ocegii	84	391	27
ocegii	118	419	27
ocegii	158	413	27
ocegii	48	415	27
ocegii	146	235	27
ocegii	89	124	27
ocegii	54	341	27
ocegii	193	252	27
ocegii	216	426	27
ocegii	192	407	27
ocegii	84	421	27
ocegii	169	225	27
ocegii	135	424	27
ocegii	48	265	27
ocegii	82	305	27
ocegii	133	258	27
ocegii	91	413	27
ocegii	27	252	27
ocegii	117	276	27
ocegii	88	307	27
ocegii	365	404	27
ocegii	301	405	27
ocegii	85	442	27
ocegii	132	408	27
ocegii	77	418	27
ocegii	19	273	27
ocegii	179	226	27
ocegii	83	406	27
ocegii	42	261	27
ocegii	84	207	27
ocegii	131	341	27
ocegii	85	115	27
ocegii	155	393	27
ocegii	154	427	27
ocegii	155	309	27
ocegii	24	268	27
ocegii	137	413	27
ocegii	157	415	27
ocegii	156	413	27
ocegii	46	408	27
ocegii	70	309	27
ocegii	130	341	27
ocegii	162	308	27
ocegii	120	417	27
ocegii	133	406	27
ocegii	83	409	27
ocegii	161	417	26
ocegii	143	420	26
ocegii	156	417	26
ocegii	358	404	26
ocegii	357	410	26
ocegii	88	420	26
ocegii	20	273	26
ocegii	44	418	26
ocegii	67	308	26
ocegii	96	426	26
ocegii	300	312	26
ocegii	359	411	26
ocegii	145	420	26
ocegii	145	306	26
ocegii	116	421	26
ocegii	110	426	26
ocegii	136	251	26
ocegii	340	367	26
ocegii	48	413	26
ocegii	84	345	26
ocegii	80	262	26
ocegii	58	409	26
ocegii	421	440	26
ocegii	130	414	26
ocegii	300	345	26
ocegii	144	308	26
ocegii	117	342	26
ocegii	146	200	26
ocegii	79	254	26
ocegii	145	406	26
ocegii	134	413	26
ocegii	86	424	26
ocegii	85	117	26
ocegii	299	403	26
ocegii	219	248	26
ocegii	193	411	26
ocegii	161	403	26
ocegii	85	387	26
ocegii	85	392	26
ocegii	193	304	26
ocegii	130	249	26
ocegii	82	248	26
ocegii	303	365	26
ocegii	357	430	26
ocegii	76	403	26
ocegii	91	414	26
ocegii	82	255	26
ocegii	302	415	26
ocegii	81	303	26
ocegii	108	252	26
ocegii	140	245	26
ocegii	303	427	26
ocegii	120	413	26
ocegii	171	229	26
ocegii	79	200	26
ocegii	146	433	26
ocegii	361	416	26
ocegii	129	410	26
ocegii	138	425	26
ocegii	130	413	26
ocegii	171	230	26
ocegii	144	242	25
ocegii	78	264	25
ocegii	82	420	25
ocegii	363	407	25
ocegii	134	258	25
ocegii	84	262	25
ocegii	118	308	25
ocegii	196	409	25
ocegii	359	412	25
ocegii	22	267	25
ocegii	115	417	25
ocegii	336	367	25
ocegii	47	414	25
ocegii	108	411	25
ocegii	155	252	25
ocegii	84	344	25
ocegii	82	419	25
ocegii	87	407	25
ocegii	131	413	25
ocegii	126	412	25
ocegii	160	429	25
ocegii	157	417	25
ocegii	90	116	25
ocegii	141	242	25
ocegii	418	440	25
ocegii	89	341	25
ocegii	56	417	25
ocegii	339	406	25
ocegii	155	418	25
ocegii	338	367	25
ocegii	300	416	25
ocegii	85	431	25
ocegii	79	415	25
ocegii	84	274	25
ocegii	139	407	25
ocegii	86	122	25
ocegii	47	268	25
ocegii	300	413	25
ocegii	300	404	25
ocegii	80	258	25
ocegii	84	420	25
ocegii	138	418	25
ocegii	88	341	25
ocegii	145	405	25
ocegii	160	430	25
ocegii	300	427	25
ocegii	119	417	25
ocegii	118	415	25
ocegii	21	273	25
ocegii	54	221	25
ocegii	365	405	25
ocegii	115	439	25
ocegii	41	410	25
ocegii	172	426	25
ocegii	53	413	25
ocegii	88	426	25
ocegii	162	309	25
ocegii	91	122	25
ocegii	78	414	25
ocegii	45	259	25
ocegii	305	427	25
ocegii	302	417	25
ocegii	85	166	25
ocegii	359	401	25
ocegii	192	410	25
ocegii	272	408	25
ocegii	359	410	25
ocegii	83	427	25
ocegii	76	257	24
ocegii	144	393	24
ocegii	36	51	24
ocegii	299	411	24
ocegii	40	408	24
ocegii	192	416	24
ocegii	85	257	24
ocegii	337	363	24
ocegii	168	244	24
ocegii	194	388	24
ocegii	71	412	24
ocegii	67	408	24
ocegii	140	257	24
ocegii	194	244	24
ocegii	85	433	24
ocegii	145	254	24
ocegii	134	415	24
ocegii	146	431	24
ocegii	361	415	24
ocegii	45	265	24
ocegii	160	415	24
ocegii	137	408	24
ocegii	45	421	24
ocegii	422	449	24
ocegii	51	412	24
ocegii	139	440	24
ocegii	166	228	24
ocegii	54	261	24
ocegii	81	254	24
ocegii	52	411	24
ocegii	360	411	24
ocegii	130	251	24
ocegii	56	412	24
ocegii	123	454	24
ocegii	47	267	24
ocegii	158	405	24
ocegii	192	309	24
ocegii	428	440	24
ocegii	90	403	24
ocegii	89	426	24
ocegii	77	259	24
ocegii	367	407	24
ocegii	150	419	24
ocegii	145	404	24
ocegii	78	201	24
ocegii	54	418	24
ocegii	126	249	24
ocegii	83	261	24
ocegii	139	415	24
ocegii	163	430	24
ocegii	54	393	24
ocegii	116	406	24
ocegii	140	439	24
ocegii	302	426	24
ocegii	423	449	24
ocegii	419	440	24
ocegii	139	254	24
ocegii	117	202	24
ocegii	85	258	24
ocegii	355	427	24
ocegii	79	264	24
ocegii	78	415	24
ocegii	54	239	24
ocegii	146	441	24
ocegii	37	416	24
ocegii	158	235	24
ocegii	89	411	24
ocegii	298	341	24
ocegii	146	196	24
ocegii	135	414	24
ocegii	82	429	24
ocegii	162	345	24
ocegii	178	228	24
ocegii	154	413	24
ocegii	92	417	24
ocegii	89	408	24
ocegii	130	254	24
ocegii	146	303	24
ocegii	135	244	24
ocegii	148	254	24
ocegii	173	224	24
ocegii	218	427	24
ocegii	118	413	24
ocegii	87	413	24
ocegii	85	130	24
ocegii	38	248	24
ocegii	132	262	23
ocegii	404	426	23
ocegii	164	308	23
ocegii	40	453	23
ocegii	124	249	23
ocegii	155	251	23
ocegii	149	245	23
ocegii	68	412	23
ocegii	52	213	23
ocegii	88	251	23
ocegii	82	308	23
ocegii	386	410	23
ocegii	84	247	23
ocegii	133	253	23
ocegii	88	423	23
ocegii	293	408	23
ocegii	55	417	23
ocegii	362	409	23
ocegii	116	420	23
ocegii	83	197	23
ocegii	136	430	23
ocegii	305	411	23
ocegii	304	346	23
ocegii	52	408	23
ocegii	300	314	23
ocegii	91	428	23
ocegii	337	410	23
ocegii	135	409	23
ocegii	100	410	23
ocegii	302	345	23
ocegii	140	406	23
ocegii	136	425	23
ocegii	337	359	23
ocegii	170	417	23
ocegii	125	246	23
ocegii	89	415	23
ocegii	156	248	23
ocegii	100	341	23
ocegii	27	251	23
ocegii	19	278	23
ocegii	79	198	23
ocegii	151	412	23
ocegii	302	344	23
ocegii	116	440	23
ocegii	171	428	23
ocegii	172	416	23
ocegii	110	254	23
ocegii	78	262	23
ocegii	89	419	23
ocegii	22	282	23
ocegii	399	426	23
ocegii	81	405	23
ocegii	124	247	23
ocegii	145	345	23
ocegii	159	244	23
ocegii	84	385	23
ocegii	102	410	23
ocegii	361	400	23
ocegii	138	409	23
ocegii	141	238	23
ocegii	88	418	23
ocegii	91	417	23
ocegii	127	341	23
ocegii	82	121	23
ocegii	132	411	23
ocegii	139	255	23
ocegii	75	413	23
ocegii	84	340	23
ocegii	147	250	23
ocegii	150	248	23
ocegii	339	411	23
ocegii	90	346	23
ocegii	155	421	23
ocegii	85	345	23
ocegii	22	251	23
ocegii	54	247	23
ocegii	162	244	23
ocegii	42	260	23
ocegii	82	120	23
ocegii	87	123	23
ocegii	277	412	23
ocegii	145	198	23
ocegii	194	389	23
ocegii	159	236	23
ocegii	171	237	23
ocegii	366	407	23
ocegii	294	412	22
ocegii	132	255	22
ocegii	272	411	22
ocegii	79	303	22
ocegii	150	413	22
ocegii	164	234	22
ocegii	99	412	22
ocegii	391	410	22
ocegii	38	419	22
ocegii	301	393	22
ocegii	118	252	22
ocegii	336	404	22
ocegii	58	222	22
ocegii	177	231	22
ocegii	158	427	22
ocegii	358	402	22
ocegii	170	427	22
ocegii	57	412	22
ocegii	137	409	22
ocegii	38	440	22
ocegii	53	409	22
ocegii	39	267	22
ocegii	116	199	22
ocegii	139	244	22
ocegii	117	343	22
ocegii	86	387	22
ocegii	364	426	22
ocegii	80	417	22
ocegii	152	413	22
ocegii	108	413	22
ocegii	155	236	22
ocegii	194	403	22
ocegii	86	413	22
ocegii	54	241	22
ocegii	83	120	22
ocegii	42	418	22
ocegii	149	422	22
ocegii	54	259	22
ocegii	287	405	22
ocegii	159	430	22
ocegii	191	416	22
ocegii	235	411	22
ocegii	108	427	22
ocegii	117	285	22
ocegii	194	249	22
ocegii	119	416	22
ocegii	54	213	22
ocegii	81	123	22
ocegii	179	223	22
ocegii	162	404	22
ocegii	129	417	22
ocegii	87	251	22
ocegii	23	272	22
ocegii	102	342	22
ocegii	188	416	22
ocegii	78	260	22
ocegii	104	411	22
ocegii	38	83	22
ocegii	151	172	22
ocegii	56	409	22
ocegii	54	428	22
ocegii	85	133	22
ocegii	127	260	22
ocegii	117	385	22
ocegii	161	419	22
ocegii	136	412	22
ocegii	27	275	22
ocegii	107	410	22
ocegii	54	391	22
ocegii	150	415	22
ocegii	169	231	22
ocegii	55	413	22
ocegii	377	393	22
ocegii	172	429	22
ocegii	142	342	22
ocegii	140	239	22
ocegii	117	381	22
ocegii	110	407	22
ocegii	150	414	22
ocegii	115	424	22
ocegii	88	393	21
ocegii	117	303	21
ocegii	91	427	21
ocegii	90	365	21
ocegii	355	420	21
ocegii	77	200	21
ocegii	77	254	21
ocegii	116	428	21
ocegii	85	262	21
ocegii	90	391	21
ocegii	38	125	21
ocegii	79	261	21
ocegii	170	232	21
ocegii	41	417	21
ocegii	298	408	21
ocegii	126	252	21
ocegii	165	240	21
ocegii	171	232	21
ocegii	304	427	21
ocegii	105	309	21
ocegii	41	407	21
ocegii	90	125	21
ocegii	84	310	21
ocegii	133	250	21
ocegii	43	418	21
ocegii	148	251	21
ocegii	375	389	21
ocegii	117	386	21
ocegii	75	251	21
ocegii	192	244	21
ocegii	297	403	21
ocegii	43	419	21
ocegii	217	425	21
ocegii	163	420	21
ocegii	129	258	21
ocegii	339	408	21
ocegii	88	303	21
ocegii	87	409	21
ocegii	164	252	21
ocegii	55	252	21
ocegii	301	366	21
ocegii	138	410	21
ocegii	164	364	21
ocegii	424	447	21
ocegii	90	115	21
ocegii	427	453	21
ocegii	153	239	21
ocegii	337	430	21
ocegii	83	405	21
ocegii	219	239	21
ocegii	37	414	21
ocegii	402	425	21
ocegii	47	416	21
ocegii	152	240	21
ocegii	196	412	21
ocegii	108	426	21
ocegii	147	239	21
ocegii	303	426	21
ocegii	355	418	21
ocegii	85	339	21
ocegii	146	348	21
ocegii	277	341	21
ocegii	149	420	21
ocegii	121	260	21
ocegii	249	385	21
ocegii	88	124	21
ocegii	115	196	21
ocegii	146	296	21
ocegii	45	254	21
ocegii	99	411	21
ocegii	57	409	21
ocegii	300	393	21
ocegii	131	342	21
ocegii	219	411	21
ocegii	88	421	21
ocegii	376	390	21
ocegii	89	422	21
ocegii	145	342	21
ocegii	375	403	21
ocegii	219	440	21
ocegii	135	419	21
ocegii	226	428	21
ocegii	89	121	21
ocegii	54	237	21
ocegii	79	251	21
ocegii	234	411	21
ocegii	61	228	21
ocegii	361	417	21
ocegii	141	414	20
ocegii	216	440	20
ocegii	92	416	20
ocegii	80	309	20
ocegii	230	412	20
ocegii	344	365	20
ocegii	58	410	20
ocegii	53	222	20
ocegii	126	407	20
ocegii	137	411	20
ocegii	116	197	20
ocegii	81	437	20
ocegii	138	253	20
ocegii	134	409	20
ocegii	116	341	20
ocegii	370	407	20
ocegii	150	422	20
ocegii	131	426	20
ocegii	114	416	20
ocegii	141	432	20
ocegii	40	262	20
ocegii	157	416	20
ocegii	88	120	20
ocegii	112	408	20
ocegii	139	433	20
ocegii	80	257	20
ocegii	86	388	20
ocegii	113	412	20
ocegii	40	257	20
ocegii	152	422	20
ocegii	385	407	20
ocegii	172	417	20
ocegii	126	251	20
ocegii	75	410	20
ocegii	86	303	20
ocegii	59	405	20
ocegii	194	386	20
ocegii	336	409	20
ocegii	159	242	20
ocegii	67	411	20
ocegii	162	367	20
ocegii	233	413	20
ocegii	38	416	20
ocegii	145	440	20
ocegii	160	421	20
ocegii	80	415	20
ocegii	48	414	20
ocegii	88	425	20
ocegii	146	299	20
ocegii	54	430	20
ocegii	86	404	20
ocegii	167	239	20
ocegii	297	340	20
ocegii	90	299	20
ocegii	89	125	20
ocegii	119	414	20
ocegii	57	410	20
ocegii	162	431	20
ocegii	126	410	20
ocegii	357	425	20
ocegii	120	410	20
ocegii	304	410	20
ocegii	54	249	20
ocegii	162	365	20
ocegii	141	393	20
ocegii	153	416	20
ocegii	80	406	20
ocegii	51	407	20
ocegii	302	364	20
ocegii	88	427	20
ocegii	131	255	20
ocegii	158	236	20
ocegii	55	431	20
ocegii	156	342	20
ocegii	85	353	20
ocegii	162	252	20
ocegii	159	414	20
ocegii	82	261	20
ocegii	172	415	20
ocegii	133	256	20
ocegii	47	417	20
ocegii	83	364	20
ocegii	160	242	20
ocegii	145	303	20
ocegii	52	223	20
ocegii	281	411	20
ocegii	169	417	20
ocegii	164	302	20
ocegii	420	436	20
ocegii	135	257	20
ocegii	148	405	20
ocegii	129	251	20
ocegii	153	248	20
ocegii	164	421	20
ocegii	135	253	20
ocegii	22	269	20
ocegii	167	234	20
ocegii	119	419	20
ocegii	59	222	20
ocegii	58	411	20
ocegii	149	426	19
ocegii	45	267	19
ocegii	138	405	19
ocegii	82	302	19
ocegii	303	345	19
ocegii	51	411	19
ocegii	141	309	19
ocegii	84	370	19
ocegii	139	439	19
ocegii	180	225	19
ocegii	161	340	19
ocegii	178	227	19
ocegii	102	124	19
ocegii	54	263	19
ocegii	161	430	19
ocegii	162	437	19
ocegii	154	425	19
ocegii	152	429	19
ocegii	303	346	19
ocegii	139	243	19
ocegii	217	426	19
ocegii	295	408	19
ocegii	360	423	19
ocegii	135	309	19
ocegii	80	308	19
ocegii	89	420	19
ocegii	146	158	19
ocegii	140	309	19
ocegii	172	243	19
ocegii	25	125	19
ocegii	54	244	19
ocegii	16	275	19
ocegii	125	249	19
ocegii	142	391	19
ocegii	53	223	19
ocegii	358	425	19
ocegii	172	408	19
ocegii	168	224	19
ocegii	90	300	19
ocegii	354	419	19
ocegii	146	395	19
ocegii	46	265	19
ocegii	58	407	19
ocegii	76	258	19
ocegii	155	365	19
ocegii	84	238	19
ocegii	192	303	19
ocegii	86	257	19
ocegii	84	275	19
ocegii	277	416	19
ocegii	139	406	19
ocegii	130	263	19
ocegii	107	407	19
ocegii	117	306	19
ocegii	194	393	19
ocegii	303	402	19
ocegii	134	417	19
ocegii	60	222	19
ocegii	102	412	19
ocegii	361	431	19
ocegii	115	409	19
ocegii	377	400	19
ocegii	144	366	19
ocegii	357	401	19
ocegii	277	309	19
ocegii	304	367	19
ocegii	117	255	19
ocegii	193	307	19
ocegii	385	410	19
ocegii	149	249	19
ocegii	174	225	19
ocegii	37	260	19
ocegii	90	262	19
ocegii	84	114	19
ocegii	196	243	19
ocegii	116	425	19
ocegii	362	416	19
ocegii	386	407	19
ocegii	299	364	19
ocegii	18	276	19
ocegii	197	388	19
ocegii	194	427	19
ocegii	235	303	19
ocegii	375	391	19
ocegii	43	261	19
ocegii	53	224	19
ocegii	162	423	19
ocegii	194	342	19
ocegii	78	200	19
ocegii	136	413	19
ocegii	233	249	19
ocegii	152	415	19
ocegii	144	304	19
ocegii	143	243	19
ocegii	356	408	19
ocegii	165	244	19
ocegii	85	366	19
ocegii	151	415	19
ocegii	138	408	19
ocegii	145	402	19
ocegii	154	392	19
ocegii	301	413	19
ocegii	141	365	19
ocegii	95	411	19
ocegii	85	295	19
ocegii	134	422	19
ocegii	164	246	19
ocegii	196	244	19
ocegii	133	418	19
ocegii	36	412	19
ocegii	45	341	19
ocegii	39	263	19
ocegii	277	407	19
ocegii	92	412	19
ocegii	143	245	19
ocegii	305	364	19
ocegii	354	403	19
ocegii	67	406	19
ocegii	145	256	19
ocegii	171	223	19
ocegii	98	412	19
ocegii	116	418	19
ocegii	147	421	19
ocegii	159	425	18
ocegii	137	410	18
ocegii	297	407	18
ocegii	131	343	18
ocegii	141	255	18
ocegii	84	298	18
ocegii	141	237	18
ocegii	75	415	18
ocegii	217	429	18
ocegii	252	412	18
ocegii	141	165	18
ocegii	86	436	18
ocegii	85	365	18
ocegii	164	248	18
ocegii	79	202	18
ocegii	362	401	18
ocegii	369	404	18
ocegii	143	415	18
ocegii	395	427	18
ocegii	115	405	18
ocegii	147	422	18
ocegii	158	415	18
ocegii	136	422	18
ocegii	85	388	18
ocegii	40	417	18
ocegii	105	416	18
ocegii	355	407	18
ocegii	339	404	18
ocegii	350	415	18
ocegii	80	204	18
ocegii	220	428	18
ocegii	90	126	18
ocegii	153	406	18
ocegii	39	257	18
ocegii	299	340	18
ocegii	88	405	18
ocegii	102	311	18
ocegii	145	255	18
ocegii	37	262	18
ocegii	287	410	18
ocegii	170	426	18
ocegii	299	406	18
ocegii	144	311	18
ocegii	49	413	18
ocegii	88	430	18
ocegii	89	429	18
ocegii	124	412	18
ocegii	139	434	18
ocegii	118	418	18
ocegii	161	245	18
ocegii	166	241	18
ocegii	162	348	18
ocegii	131	414	18
ocegii	146	351	18
ocegii	399	425	18
ocegii	88	365	18
ocegii	146	436	18
ocegii	131	419	18
ocegii	55	223	18
ocegii	147	426	18
ocegii	81	197	18
ocegii	82	256	18
ocegii	119	244	18
ocegii	49	410	18
ocegii	139	238	18
ocegii	95	408	18
ocegii	145	344	18
ocegii	355	425	18
ocegii	34	51	18
ocegii	335	366	18
[truncated: 25,278 more rows]
