# Supplementary material for: Identifying proximal RNA interactions from cDNA-encoded crosslinks with ShapeJumper
Source: PLoS Comput Biol. 2021 Dec 14;17(12):e1009632. doi: 10.1371/journal.pcbi.1009632 (PMC8670686; doi:10.1371/journal.pcbi.1009632)
Supplement: S1 Data — (ZIP) [file pcbi.1009632.s006.zip › ShapeJumper_DATA/Raw_Deletions/GII_Intron/TBIA-GII-Replicate1_Merged_NoCircDels_MaxInsertLimit10_NoAmbig_DelSiteExactMatch_deletions.txt]

Total Reads Aligned:965024	Total Deletions:146823.0
ocegii	146	248	860
ocegii	84	201	593
ocegii	45	412	555
ocegii	361	403	479
ocegii	146	410	420
ocegii	162	408	405
ocegii	85	199	392
ocegii	146	251	386
ocegii	22	275	377
ocegii	146	247	279
ocegii	84	199	254
ocegii	162	239	246
ocegii	84	198	245
ocegii	155	410	233
ocegii	155	407	232
ocegii	140	251	224
ocegii	148	412	223
ocegii	163	410	210
ocegii	164	408	208
ocegii	147	411	206
ocegii	145	250	201
ocegii	161	407	199
ocegii	146	412	190
ocegii	162	409	189
ocegii	162	411	188
ocegii	85	412	186
ocegii	145	247	181
ocegii	141	248	181
ocegii	163	409	181
ocegii	155	238	178
ocegii	82	201	173
ocegii	22	273	173
ocegii	145	410	173
ocegii	22	274	166
ocegii	142	248	165
ocegii	140	248	165
ocegii	145	411	163
ocegii	163	407	160
ocegii	85	196	159
ocegii	161	410	158
ocegii	141	249	155
ocegii	162	426	151
ocegii	146	244	150
ocegii	361	426	149
ocegii	219	427	148
ocegii	141	251	147
ocegii	155	412	146
ocegii	45	416	146
ocegii	145	407	142
ocegii	144	248	142
ocegii	162	412	138
ocegii	361	408	138
ocegii	162	403	138
ocegii	424	440	138
ocegii	84	202	136
ocegii	303	342	135
ocegii	117	412	135
ocegii	137	248	130
ocegii	144	247	129
ocegii	84	121	128
ocegii	77	412	128
ocegii	145	408	128
ocegii	54	407	125
ocegii	361	406	125
ocegii	160	407	124
ocegii	164	411	123
ocegii	161	408	123
ocegii	303	403	121
ocegii	133	252	120
ocegii	83	201	120
ocegii	196	252	120
ocegii	172	235	119
ocegii	147	408	119
ocegii	162	235	119
ocegii	176	228	118
ocegii	162	406	118
ocegii	360	405	117
ocegii	145	246	116
ocegii	302	341	116
ocegii	148	410	115
ocegii	359	404	112
ocegii	160	408	112
ocegii	145	251	110
ocegii	146	416	109
ocegii	172	228	108
ocegii	84	251	108
ocegii	360	407	108
ocegii	84	407	107
ocegii	337	403	106
ocegii	117	198	105
ocegii	85	122	105
ocegii	84	203	103
ocegii	159	407	103
ocegii	145	243	103
ocegii	164	409	102
ocegii	359	402	102
ocegii	219	426	102
ocegii	146	254	102
ocegii	142	249	101
ocegii	146	245	100
ocegii	144	411	99
ocegii	117	410	99
ocegii	85	436	99
ocegii	163	404	97
ocegii	84	122	97
ocegii	54	412	97
ocegii	160	410	96
ocegii	144	408	95
ocegii	135	249	95
ocegii	361	409	95
ocegii	155	405	94
ocegii	144	410	94
ocegii	141	252	94
ocegii	117	199	93
ocegii	146	242	93
ocegii	361	401	92
ocegii	159	238	91
ocegii	25	275	91
ocegii	90	412	91
ocegii	164	239	91
ocegii	84	204	91
ocegii	145	409	90
ocegii	300	408	90
ocegii	305	342	88
ocegii	141	247	88
ocegii	84	411	87
ocegii	161	409	87
ocegii	84	197	87
ocegii	82	198	87
ocegii	145	244	86
ocegii	54	410	86
ocegii	159	408	85
ocegii	357	403	85
ocegii	146	241	85
ocegii	144	251	85
ocegii	85	121	85
ocegii	303	406	84
ocegii	300	403	83
ocegii	139	251	83
ocegii	171	234	83
ocegii	176	224	83
ocegii	43	413	83
ocegii	232	408	82
ocegii	303	408	82
ocegii	178	231	82
ocegii	146	407	82
ocegii	134	250	82
ocegii	84	120	81
ocegii	85	411	81
ocegii	118	199	80
ocegii	85	416	80
ocegii	161	411	80
ocegii	88	416	80
ocegii	146	252	80
ocegii	140	252	79
ocegii	194	412	79
ocegii	300	406	79
ocegii	367	403	78
ocegii	38	51	78
ocegii	90	413	78
ocegii	141	410	78
ocegii	79	410	78
ocegii	84	123	77
ocegii	154	410	77
ocegii	340	404	77
ocegii	45	417	77
ocegii	423	440	76
ocegii	162	413	76
ocegii	359	406	76
ocegii	25	273	76
ocegii	194	252	76
ocegii	44	415	74
ocegii	61	182	74
ocegii	82	200	74
ocegii	89	417	74
ocegii	117	407	74
ocegii	85	252	73
ocegii	303	393	73
ocegii	140	415	73
ocegii	162	416	73
ocegii	77	263	73
ocegii	147	252	72
ocegii	146	239	72
ocegii	362	403	72
ocegii	165	410	72
ocegii	301	403	71
ocegii	161	237	71
ocegii	302	366	71
ocegii	340	403	71
ocegii	134	249	71
ocegii	96	412	70
ocegii	155	426	70
ocegii	194	308	70
ocegii	155	239	70
ocegii	359	403	69
ocegii	83	198	69
ocegii	179	224	69
ocegii	172	224	69
ocegii	37	428	68
ocegii	172	234	68
ocegii	140	429	68
ocegii	45	263	68
ocegii	154	407	68
ocegii	81	200	68
ocegii	148	245	68
ocegii	155	403	68
ocegii	84	254	68
ocegii	337	407	67
ocegii	145	242	67
ocegii	145	241	66
ocegii	190	238	66
ocegii	148	249	66
ocegii	158	407	66
ocegii	337	405	66
ocegii	164	243	66
ocegii	155	341	66
ocegii	303	364	66
ocegii	231	407	66
ocegii	304	340	66
ocegii	85	415	66
ocegii	360	404	66
ocegii	138	247	66
ocegii	145	240	66
ocegii	162	342	65
ocegii	154	409	65
ocegii	168	235	65
ocegii	147	248	65
ocegii	84	341	65
ocegii	168	228	65
ocegii	146	426	65
ocegii	85	426	65
ocegii	360	406	65
ocegii	146	417	64
ocegii	161	412	64
ocegii	304	407	64
ocegii	85	403	64
ocegii	137	247	64
ocegii	90	416	64
ocegii	302	408	64
ocegii	146	419	64
ocegii	92	414	63
ocegii	90	426	63
ocegii	84	408	63
ocegii	54	224	63
ocegii	80	199	63
ocegii	160	409	63
ocegii	85	302	63
ocegii	47	412	62
ocegii	162	427	62
ocegii	173	233	62
ocegii	159	409	62
ocegii	357	426	62
ocegii	361	412	62
ocegii	360	402	62
ocegii	117	416	61
ocegii	140	254	61
ocegii	156	408	61
ocegii	84	194	61
ocegii	359	407	61
ocegii	304	403	61
ocegii	139	247	61
ocegii	146	341	61
ocegii	137	249	60
ocegii	85	409	60
ocegii	84	410	60
ocegii	146	342	60
ocegii	85	406	60
ocegii	359	408	60
ocegii	59	224	60
ocegii	46	262	60
ocegii	172	227	60
ocegii	140	247	59
ocegii	146	309	59
ocegii	87	415	59
ocegii	142	418	59
ocegii	144	412	59
ocegii	116	198	59
ocegii	164	412	59
ocegii	361	429	59
ocegii	162	364	59
ocegii	375	393	59
ocegii	42	413	59
ocegii	145	308	59
ocegii	164	406	59
ocegii	361	411	59
ocegii	85	417	58
ocegii	45	410	58
ocegii	117	196	58
ocegii	54	222	58
ocegii	161	238	58
ocegii	142	239	57
ocegii	82	202	57
ocegii	159	410	57
ocegii	232	411	57
ocegii	147	417	57
ocegii	100	412	57
ocegii	117	341	57
ocegii	160	411	57
ocegii	76	408	57
ocegii	135	427	57
ocegii	162	421	57
ocegii	77	407	57
ocegii	147	243	56
ocegii	83	251	56
ocegii	145	414	56
ocegii	367	405	56
ocegii	38	412	56
ocegii	59	410	56
ocegii	145	238	56
ocegii	178	224	56
ocegii	158	412	56
ocegii	146	393	56
ocegii	157	409	56
ocegii	22	271	56
ocegii	148	413	56
ocegii	140	410	55
ocegii	117	309	55
ocegii	155	416	55
ocegii	360	408	55
ocegii	85	408	55
ocegii	144	417	55
ocegii	136	249	55
ocegii	117	200	55
ocegii	301	407	54
ocegii	33	427	53
ocegii	194	413	53
ocegii	84	406	53
ocegii	76	252	53
ocegii	362	427	53
ocegii	163	405	53
ocegii	163	240	53
ocegii	152	412	53
ocegii	85	204	53
ocegii	132	260	53
ocegii	145	416	53
ocegii	149	238	53
ocegii	84	405	53
ocegii	146	238	53
ocegii	76	412	52
ocegii	141	412	52
ocegii	140	412	52
ocegii	86	416	52
ocegii	244	258	52
ocegii	172	239	52
ocegii	144	407	52
ocegii	158	410	52
ocegii	153	408	51
ocegii	147	413	51
ocegii	82	252	51
ocegii	163	414	51
ocegii	162	240	51
ocegii	145	253	51
ocegii	150	408	51
ocegii	139	429	51
ocegii	82	196	50
ocegii	141	416	50
ocegii	154	412	50
ocegii	25	125	50
ocegii	147	414	50
ocegii	84	409	50
ocegii	165	241	50
ocegii	25	269	50
ocegii	138	251	50
ocegii	41	412	50
ocegii	159	406	50
ocegii	340	365	50
ocegii	300	342	50
ocegii	133	262	49
ocegii	85	342	49
ocegii	142	419	49
ocegii	219	235	49
ocegii	303	339	49
ocegii	76	406	49
ocegii	357	427	49
ocegii	340	402	49
ocegii	159	411	49
ocegii	152	407	49
ocegii	40	412	49
ocegii	303	404	49
ocegii	155	427	49
ocegii	194	408	49
ocegii	37	82	49
ocegii	336	403	49
ocegii	141	426	49
ocegii	291	303	49
ocegii	44	414	48
ocegii	217	427	48
ocegii	162	414	48
ocegii	161	405	48
ocegii	155	342	48
ocegii	117	299	48
ocegii	132	261	48
ocegii	148	244	48
ocegii	146	340	48
ocegii	159	237	47
ocegii	142	426	47
ocegii	84	308	47
ocegii	152	410	47
ocegii	360	410	47
ocegii	90	411	47
ocegii	131	252	46
ocegii	303	409	46
ocegii	360	425	46
ocegii	146	306	46
ocegii	363	403	46
ocegii	139	421	46
ocegii	85	308	46
ocegii	303	412	46
ocegii	90	421	46
ocegii	85	309	46
ocegii	135	416	46
ocegii	144	243	46
ocegii	132	252	46
ocegii	359	410	46
ocegii	229	410	46
ocegii	137	251	45
ocegii	133	412	45
ocegii	358	426	45
ocegii	47	265	45
ocegii	54	405	45
ocegii	81	412	45
ocegii	84	302	45
ocegii	338	366	45
ocegii	343	365	45
ocegii	46	411	45
ocegii	303	411	45
ocegii	229	407	45
ocegii	301	340	45
ocegii	140	417	45
ocegii	141	239	45
ocegii	90	309	45
ocegii	38	262	45
ocegii	161	406	44
ocegii	231	412	44
ocegii	84	416	44
ocegii	44	262	44
ocegii	366	405	44
ocegii	90	427	44
ocegii	147	406	44
ocegii	85	439	44
ocegii	194	411	44
ocegii	145	428	44
ocegii	219	248	44
ocegii	233	410	44
ocegii	301	412	44
ocegii	156	411	44
ocegii	155	248	44
ocegii	130	260	44
ocegii	85	98	44
ocegii	163	416	44
ocegii	172	232	44
ocegii	117	419	44
ocegii	142	427	44
ocegii	141	407	43
ocegii	162	243	43
ocegii	25	270	43
ocegii	146	403	43
ocegii	342	364	43
ocegii	54	252	43
ocegii	140	411	43
ocegii	45	260	43
ocegii	141	420	43
ocegii	188	412	43
ocegii	166	407	43
ocegii	59	407	43
ocegii	116	308	43
ocegii	90	122	43
ocegii	54	255	43
ocegii	90	308	43
ocegii	117	391	43
ocegii	160	238	42
ocegii	155	430	42
ocegii	169	229	42
ocegii	84	414	42
ocegii	146	346	42
ocegii	148	416	42
ocegii	143	408	42
ocegii	149	417	42
ocegii	38	252	42
ocegii	194	248	42
ocegii	45	261	42
ocegii	163	241	42
ocegii	54	414	42
ocegii	140	408	42
ocegii	170	226	42
ocegii	86	194	42
ocegii	117	405	42
ocegii	157	412	41
ocegii	38	82	41
ocegii	90	428	41
ocegii	160	405	41
ocegii	300	364	41
ocegii	90	342	41
ocegii	118	411	41
ocegii	117	417	41
ocegii	166	410	41
ocegii	300	411	41
ocegii	54	413	41
ocegii	54	251	41
ocegii	336	401	41
ocegii	84	250	41
ocegii	85	429	41
ocegii	155	241	41
ocegii	158	409	41
ocegii	43	414	41
ocegii	82	203	40
ocegii	167	408	40
ocegii	82	413	40
ocegii	145	341	40
ocegii	162	418	40
ocegii	85	305	40
ocegii	375	389	40
ocegii	171	227	40
ocegii	146	343	40
ocegii	144	239	40
ocegii	142	252	40
ocegii	118	406	40
ocegii	115	412	40
ocegii	139	410	40
ocegii	139	416	40
ocegii	171	237	40
ocegii	117	389	39
ocegii	302	411	39
ocegii	117	342	39
ocegii	161	235	39
ocegii	131	260	39
ocegii	117	340	39
ocegii	141	421	39
ocegii	155	237	39
ocegii	194	239	39
ocegii	357	407	39
ocegii	144	409	39
ocegii	152	409	39
ocegii	86	428	39
ocegii	54	254	38
ocegii	300	409	38
ocegii	140	246	38
ocegii	155	244	38
ocegii	134	412	38
ocegii	359	426	38
ocegii	145	307	38
ocegii	155	235	38
ocegii	335	364	38
ocegii	160	406	38
ocegii	145	421	38
ocegii	116	407	38
ocegii	116	414	38
ocegii	135	250	38
ocegii	139	430	38
ocegii	85	303	38
ocegii	176	227	38
ocegii	177	233	38
ocegii	47	263	38
ocegii	141	418	38
ocegii	304	343	38
ocegii	337	365	38
ocegii	359	409	38
ocegii	357	428	38
ocegii	357	405	38
ocegii	148	247	38
ocegii	116	411	38
ocegii	130	412	38
ocegii	141	427	37
ocegii	194	416	37
ocegii	85	194	37
ocegii	144	245	37
ocegii	54	225	37
ocegii	119	412	37
ocegii	38	426	37
ocegii	163	428	37
ocegii	88	412	37
ocegii	367	407	37
ocegii	300	412	37
ocegii	423	449	37
ocegii	53	407	37
ocegii	76	262	37
ocegii	22	270	37
ocegii	161	239	37
ocegii	24	272	36
ocegii	84	255	36
ocegii	85	419	36
ocegii	140	255	36
ocegii	163	418	36
ocegii	146	430	36
ocegii	84	257	36
ocegii	230	408	36
ocegii	139	246	36
ocegii	83	202	36
ocegii	52	412	36
ocegii	133	249	36
ocegii	144	241	36
ocegii	147	249	36
ocegii	117	440	36
ocegii	142	421	36
ocegii	84	260	36
ocegii	302	406	35
ocegii	117	201	35
ocegii	140	257	35
ocegii	403	426	35
ocegii	90	329	35
ocegii	118	196	35
ocegii	59	182	35
ocegii	84	428	35
ocegii	145	418	35
ocegii	86	412	35
ocegii	403	440	35
ocegii	84	430	35
ocegii	90	409	35
ocegii	173	235	35
ocegii	301	410	34
ocegii	156	239	34
ocegii	146	424	34
ocegii	163	365	34
ocegii	148	417	34
ocegii	401	440	34
ocegii	230	411	34
ocegii	155	413	34
ocegii	235	408	34
ocegii	144	252	34
ocegii	46	413	34
ocegii	359	405	34
ocegii	84	256	34
ocegii	85	117	34
ocegii	132	248	34
ocegii	146	421	34
ocegii	138	250	34
ocegii	115	411	34
ocegii	143	250	34
ocegii	303	426	34
ocegii	160	237	34
ocegii	23	273	34
ocegii	82	121	34
ocegii	84	261	34
ocegii	155	249	34
ocegii	171	229	34
ocegii	146	405	34
ocegii	81	251	34
ocegii	141	254	34
ocegii	140	424	34
ocegii	53	410	33
ocegii	300	312	33
ocegii	84	342	33
ocegii	54	416	33
ocegii	146	237	33
ocegii	179	228	33
ocegii	154	403	33
ocegii	88	410	33
ocegii	82	427	33
ocegii	80	412	33
ocegii	299	341	33
ocegii	155	247	33
ocegii	118	408	33
ocegii	78	408	33
ocegii	164	342	33
ocegii	85	248	33
ocegii	219	239	33
ocegii	37	414	33
ocegii	79	408	33
ocegii	141	238	33
ocegii	155	420	33
ocegii	83	203	33
ocegii	76	411	33
ocegii	171	236	33
ocegii	169	238	33
ocegii	118	414	33
ocegii	146	440	33
ocegii	90	121	33
ocegii	153	411	33
ocegii	168	410	33
ocegii	340	409	33
ocegii	38	429	32
ocegii	139	411	32
ocegii	355	420	32
ocegii	47	413	32
ocegii	40	411	32
ocegii	295	408	32
ocegii	130	252	32
ocegii	145	305	32
ocegii	163	415	32
ocegii	117	307	32
ocegii	82	411	32
ocegii	133	258	32
ocegii	144	246	32
ocegii	355	426	32
ocegii	117	393	32
ocegii	162	440	32
ocegii	75	405	32
ocegii	146	348	32
ocegii	80	408	32
ocegii	131	248	32
ocegii	139	409	32
ocegii	303	427	32
ocegii	44	261	32
ocegii	301	365	32
ocegii	82	197	32
ocegii	162	428	32
ocegii	120	412	32
ocegii	140	419	32
ocegii	162	438	31
ocegii	358	427	31
ocegii	85	257	31
ocegii	230	412	31
ocegii	79	260	31
ocegii	116	410	31
ocegii	153	409	31
ocegii	360	409	31
ocegii	145	254	31
ocegii	142	425	31
ocegii	140	407	31
ocegii	25	271	31
ocegii	168	412	31
ocegii	147	415	31
ocegii	115	408	31
ocegii	146	307	31
ocegii	375	398	31
ocegii	119	413	31
ocegii	131	261	31
ocegii	159	405	31
ocegii	54	393	31
ocegii	133	408	31
ocegii	117	421	31
ocegii	365	404	31
ocegii	84	124	31
ocegii	143	411	31
ocegii	145	237	31
ocegii	310	335	31
ocegii	179	226	31
ocegii	142	422	31
ocegii	194	305	31
ocegii	299	410	31
ocegii	23	274	31
ocegii	80	411	31
ocegii	84	404	31
ocegii	135	428	31
ocegii	119	409	31
ocegii	149	413	31
ocegii	358	404	30
ocegii	23	275	30
ocegii	141	244	30
ocegii	126	247	30
ocegii	142	242	30
ocegii	53	411	30
ocegii	82	406	30
ocegii	82	195	30
ocegii	142	238	30
ocegii	162	248	30
ocegii	84	303	30
ocegii	85	125	30
ocegii	148	251	30
ocegii	339	406	30
ocegii	54	260	30
ocegii	167	411	30
ocegii	22	282	30
ocegii	165	407	30
ocegii	154	429	30
ocegii	136	427	30
ocegii	194	409	30
ocegii	361	400	30
ocegii	140	409	30
ocegii	33	428	30
ocegii	162	393	30
ocegii	358	406	30
ocegii	336	402	30
ocegii	167	406	30
ocegii	146	303	30
ocegii	304	412	30
ocegii	54	228	30
ocegii	302	413	29
ocegii	161	415	29
ocegii	116	421	29
ocegii	401	426	29
ocegii	355	421	29
ocegii	161	341	29
ocegii	163	343	29
ocegii	77	413	29
ocegii	90	418	29
ocegii	85	299	29
ocegii	155	414	29
ocegii	55	408	29
ocegii	117	422	29
ocegii	141	440	29
ocegii	83	252	29
ocegii	133	250	29
ocegii	100	413	29
ocegii	361	431	29
ocegii	161	429	29
ocegii	81	197	29
ocegii	91	412	29
ocegii	147	246	29
ocegii	87	205	29
ocegii	141	428	29
ocegii	45	419	29
ocegii	108	412	29
ocegii	55	411	29
ocegii	155	428	29
ocegii	133	409	29
ocegii	117	385	29
ocegii	145	425	29
ocegii	194	246	29
ocegii	155	309	29
ocegii	46	408	29
ocegii	302	364	29
ocegii	141	309	28
ocegii	83	436	28
ocegii	76	256	28
ocegii	156	406	28
ocegii	360	428	28
ocegii	180	224	28
ocegii	83	197	28
ocegii	172	408	28
ocegii	46	417	28
ocegii	422	449	28
ocegii	192	412	28
ocegii	356	426	28
ocegii	146	344	28
ocegii	142	424	28
ocegii	117	403	28
ocegii	141	423	28
ocegii	194	309	28
ocegii	40	454	28
ocegii	130	251	28
ocegii	86	414	28
ocegii	196	302	28
ocegii	162	348	28
ocegii	83	412	28
ocegii	299	407	28
ocegii	144	254	28
ocegii	304	393	28
ocegii	142	413	28
ocegii	358	408	28
ocegii	80	416	28
ocegii	133	248	28
ocegii	146	291	28
ocegii	395	410	28
ocegii	53	412	28
ocegii	419	440	28
ocegii	42	414	28
ocegii	54	248	28
ocegii	85	421	28
ocegii	100	309	28
ocegii	155	242	28
ocegii	82	408	28
ocegii	146	391	28
ocegii	379	396	28
ocegii	86	409	28
ocegii	162	308	28
ocegii	85	364	28
ocegii	164	235	28
ocegii	160	416	27
ocegii	404	426	27
ocegii	171	238	27
ocegii	145	306	27
ocegii	194	244	27
ocegii	159	240	27
ocegii	337	427	27
ocegii	116	341	27
ocegii	116	438	27
ocegii	88	120	27
ocegii	175	229	27
ocegii	305	408	27
ocegii	90	125	27
ocegii	84	364	27
ocegii	146	235	27
ocegii	372	391	27
ocegii	173	228	27
ocegii	102	417	27
ocegii	146	422	27
ocegii	138	428	27
ocegii	137	427	27
ocegii	297	403	27
ocegii	299	408	27
ocegii	428	440	27
ocegii	133	411	27
ocegii	86	122	27
ocegii	54	214	27
ocegii	110	412	27
ocegii	92	428	27
ocegii	130	261	27
ocegii	162	404	27
ocegii	164	345	27
ocegii	303	365	27
ocegii	357	430	27
ocegii	232	413	27
ocegii	139	254	27
ocegii	117	244	27
ocegii	75	412	27
ocegii	191	238	27
ocegii	86	439	27
ocegii	135	413	27
ocegii	150	417	27
ocegii	116	416	27
ocegii	90	248	27
ocegii	91	309	27
ocegii	145	364	27
ocegii	162	244	27
ocegii	302	370	27
ocegii	164	308	26
ocegii	117	251	26
ocegii	164	234	26
ocegii	377	391	26
ocegii	85	424	26
ocegii	163	245	26
ocegii	166	238	26
ocegii	78	411	26
ocegii	133	413	26
ocegii	165	409	26
ocegii	421	440	26
ocegii	160	341	26
ocegii	82	426	26
ocegii	105	309	26
ocegii	88	123	26
ocegii	79	407	26
ocegii	422	448	26
ocegii	20	274	26
ocegii	135	423	26
ocegii	87	343	26
ocegii	80	252	26
ocegii	27	272	26
ocegii	172	230	26
ocegii	100	416	26
ocegii	79	199	26
ocegii	300	404	26
ocegii	90	115	26
ocegii	41	413	26
ocegii	44	411	26
ocegii	86	309	26
ocegii	144	238	26
ocegii	139	408	26
ocegii	163	236	26
ocegii	302	343	26
ocegii	117	426	26
ocegii	85	115	26
ocegii	140	245	26
ocegii	145	170	26
ocegii	158	235	26
ocegii	116	408	26
ocegii	220	427	26
ocegii	300	393	26
ocegii	156	413	26
ocegii	277	299	26
ocegii	85	440	26
ocegii	84	306	26
ocegii	75	407	26
ocegii	168	245	26
ocegii	171	230	26
ocegii	130	416	26
ocegii	88	309	26
ocegii	79	201	26
ocegii	20	273	25
ocegii	90	406	25
ocegii	366	406	25
ocegii	233	407	25
ocegii	157	413	25
ocegii	340	428	25
ocegii	219	440	25
ocegii	115	308	25
ocegii	134	257	25
ocegii	46	414	25
ocegii	53	408	25
ocegii	54	342	25
ocegii	81	407	25
ocegii	149	248	25
ocegii	156	248	25
ocegii	338	367	25
ocegii	144	426	25
ocegii	23	270	25
ocegii	139	407	25
ocegii	88	407	25
ocegii	80	302	25
ocegii	398	410	25
ocegii	302	427	25
ocegii	53	406	25
ocegii	90	423	25
ocegii	84	420	25
ocegii	27	252	25
ocegii	38	256	25
ocegii	119	416	25
ocegii	179	223	25
ocegii	47	416	25
ocegii	164	440	25
ocegii	156	342	25
ocegii	19	273	25
ocegii	300	426	25
ocegii	79	409	25
ocegii	164	252	25
ocegii	338	427	25
ocegii	147	250	25
ocegii	79	200	25
ocegii	151	416	25
ocegii	219	393	25
ocegii	277	407	25
ocegii	79	259	25
ocegii	170	234	25
ocegii	142	420	25
ocegii	82	302	24
ocegii	76	413	24
ocegii	248	385	24
ocegii	359	411	24
ocegii	130	340	24
ocegii	166	239	24
ocegii	58	410	24
ocegii	134	258	24
ocegii	424	442	24
ocegii	36	429	24
ocegii	148	414	24
ocegii	90	414	24
ocegii	336	404	24
ocegii	169	237	24
ocegii	83	411	24
ocegii	90	252	24
ocegii	192	239	24
ocegii	219	431	24
ocegii	91	428	24
ocegii	379	392	24
ocegii	233	412	24
ocegii	157	417	24
ocegii	116	199	24
ocegii	86	303	24
ocegii	360	430	24
ocegii	132	249	24
ocegii	148	418	24
ocegii	86	413	24
ocegii	166	235	24
ocegii	48	262	24
ocegii	140	422	24
ocegii	424	447	24
ocegii	153	412	24
ocegii	219	408	24
ocegii	191	302	24
ocegii	235	303	24
ocegii	179	225	24
ocegii	194	342	24
ocegii	154	415	24
ocegii	40	415	24
ocegii	137	252	24
ocegii	116	409	24
ocegii	159	416	24
ocegii	45	407	24
ocegii	85	345	24
ocegii	178	228	24
ocegii	133	406	24
ocegii	138	416	24
ocegii	154	413	24
ocegii	154	404	24
ocegii	420	436	24
ocegii	137	250	24
ocegii	77	416	24
ocegii	84	425	24
ocegii	218	427	24
ocegii	156	417	23
ocegii	145	430	23
ocegii	357	410	23
ocegii	305	413	23
ocegii	85	391	23
ocegii	115	198	23
ocegii	90	393	23
ocegii	86	427	23
ocegii	362	401	23
ocegii	178	227	23
ocegii	146	389	23
ocegii	143	421	23
ocegii	301	393	23
ocegii	117	248	23
ocegii	360	423	23
ocegii	38	125	23
ocegii	54	73	23
ocegii	49	412	23
ocegii	86	415	23
ocegii	83	403	23
ocegii	90	116	23
ocegii	141	242	23
ocegii	33	262	23
ocegii	116	307	23
ocegii	117	386	23
ocegii	46	264	23
ocegii	357	401	23
ocegii	34	427	23
ocegii	304	367	23
ocegii	77	410	23
ocegii	84	421	23
ocegii	118	417	23
ocegii	169	225	23
ocegii	220	235	23
ocegii	115	410	23
ocegii	48	265	23
ocegii	117	247	23
ocegii	427	453	23
ocegii	85	275	23
ocegii	84	385	23
ocegii	83	405	23
ocegii	142	423	23
ocegii	362	404	23
ocegii	90	249	23
ocegii	79	135	23
ocegii	142	245	23
ocegii	81	416	23
ocegii	164	415	23
ocegii	100	407	23
ocegii	82	437	23
ocegii	424	441	23
ocegii	133	256	23
ocegii	154	405	23
ocegii	84	307	23
ocegii	96	417	23
ocegii	25	252	23
ocegii	303	413	23
ocegii	337	370	23
ocegii	87	412	23
ocegii	368	406	23
ocegii	83	408	23
ocegii	404	427	23
ocegii	84	206	23
ocegii	146	166	23
ocegii	173	224	23
ocegii	134	253	23
ocegii	171	223	23
ocegii	118	413	23
ocegii	38	415	22
ocegii	154	417	22
ocegii	79	411	22
ocegii	337	363	22
ocegii	272	411	22
ocegii	163	244	22
ocegii	386	410	22
ocegii	48	413	22
ocegii	85	298	22
ocegii	100	436	22
ocegii	162	249	22
ocegii	117	430	22
ocegii	149	419	22
ocegii	299	412	22
ocegii	297	412	22
ocegii	299	405	22
ocegii	144	308	22
ocegii	299	340	22
ocegii	90	404	22
ocegii	168	224	22
ocegii	146	200	22
ocegii	301	315	22
ocegii	26	454	22
ocegii	53	409	22
ocegii	59	412	22
ocegii	375	407	22
ocegii	146	351	22
ocegii	233	413	22
ocegii	52	410	22
ocegii	117	255	22
ocegii	192	407	22
ocegii	145	344	22
ocegii	196	308	22
ocegii	83	413	22
ocegii	81	194	22
ocegii	164	364	22
ocegii	23	271	22
ocegii	84	259	22
ocegii	115	195	22
ocegii	164	416	22
ocegii	91	416	22
ocegii	159	244	22
ocegii	117	276	22
ocegii	194	249	22
ocegii	81	195	22
ocegii	302	426	22
ocegii	82	115	22
ocegii	76	403	22
ocegii	141	241	22
ocegii	130	248	22
ocegii	164	426	22
ocegii	21	273	22
ocegii	54	221	22
ocegii	133	426	22
ocegii	131	341	22
ocegii	172	426	22
ocegii	88	124	22
ocegii	19	274	22
ocegii	84	119	22
ocegii	24	268	22
ocegii	87	309	22
ocegii	287	303	22
ocegii	85	256	22
ocegii	130	254	22
ocegii	90	408	22
ocegii	153	248	22
ocegii	169	239	22
ocegii	15	453	22
ocegii	166	412	22
ocegii	54	309	22
ocegii	219	244	22
ocegii	144	242	21
ocegii	337	426	21
ocegii	166	244	21
ocegii	161	340	21
ocegii	54	182	21
ocegii	158	415	21
ocegii	91	250	21
ocegii	46	415	21
ocegii	144	309	21
ocegii	219	412	21
ocegii	146	158	21
ocegii	172	243	21
ocegii	54	235	21
ocegii	362	409	21
ocegii	34	263	21
ocegii	115	415	21
ocegii	336	367	21
ocegii	142	166	21
ocegii	52	408	21
ocegii	196	387	21
ocegii	158	247	21
ocegii	337	410	21
ocegii	100	410	21
ocegii	301	343	21
ocegii	141	413	21
ocegii	145	420	21
ocegii	418	440	21
ocegii	144	415	21
ocegii	167	243	21
ocegii	144	422	21
ocegii	172	416	21
ocegii	95	408	21
ocegii	335	402	21
ocegii	161	403	21
ocegii	78	201	21
ocegii	85	387	21
ocegii	54	79	21
ocegii	193	304	21
ocegii	140	243	21
ocegii	89	413	21
ocegii	164	244	21
ocegii	119	415	21
ocegii	149	414	21
ocegii	301	405	21
ocegii	23	272	21
ocegii	102	342	21
ocegii	84	423	21
ocegii	398	426	21
ocegii	118	415	21
ocegii	135	417	21
ocegii	299	409	21
ocegii	37	83	21
ocegii	120	413	21
ocegii	310	334	21
ocegii	84	440	21
ocegii	146	196	21
ocegii	83	407	21
ocegii	115	422	21
ocegii	172	429	21
ocegii	164	302	21
ocegii	87	123	21
ocegii	96	416	21
ocegii	140	239	21
ocegii	297	309	21
ocegii	192	410	21
ocegii	135	244	21
ocegii	231	410	21
ocegii	375	403	21
ocegii	83	409	21
ocegii	82	415	21
ocegii	161	417	20
ocegii	88	202	20
ocegii	36	426	20
ocegii	155	251	20
ocegii	117	275	20
ocegii	41	416	20
ocegii	304	336	20
ocegii	340	367	20
ocegii	61	410	20
ocegii	196	409	20
ocegii	55	417	20
ocegii	115	426	20
ocegii	140	426	20
ocegii	157	416	20
ocegii	304	346	20
ocegii	34	428	20
ocegii	196	408	20
ocegii	168	233	20
ocegii	303	401	20
ocegii	150	411	20
ocegii	88	204	20
ocegii	160	340	20
ocegii	117	306	20
ocegii	145	347	20
ocegii	134	413	20
ocegii	166	241	20
ocegii	82	341	20
ocegii	249	386	20
ocegii	377	400	20
ocegii	80	417	20
ocegii	79	415	20
ocegii	146	299	20
ocegii	301	369	20
ocegii	287	412	20
ocegii	47	268	20
ocegii	153	426	20
ocegii	81	410	20
ocegii	294	407	20
ocegii	18	276	20
ocegii	375	391	20
ocegii	146	255	20
ocegii	138	409	20
ocegii	48	264	20
ocegii	80	409	20
ocegii	56	409	20
ocegii	194	391	20
ocegii	355	427	20
ocegii	165	244	20
ocegii	85	133	20
ocegii	425	440	20
ocegii	161	419	20
ocegii	249	385	20
ocegii	88	426	20
ocegii	150	415	20
ocegii	54	238	20
ocegii	37	430	20
ocegii	24	273	20
ocegii	302	417	20
ocegii	299	403	20
ocegii	92	417	20
ocegii	129	251	20
ocegii	145	342	20
ocegii	145	365	20
ocegii	304	405	20
ocegii	77	309	20
ocegii	59	222	20
ocegii	312	335	20
ocegii	365	402	20
ocegii	117	424	20
ocegii	303	345	19
ocegii	83	250	19
ocegii	423	438	19
ocegii	297	407	19
ocegii	85	441	19
ocegii	92	416	19
ocegii	143	246	19
ocegii	117	303	19
ocegii	146	159	19
ocegii	150	413	19
ocegii	83	410	19
ocegii	151	409	19
ocegii	147	404	19
ocegii	85	239	19
ocegii	136	251	19
ocegii	23	276	19
ocegii	79	405	19
ocegii	168	247	19
ocegii	145	340	19
ocegii	172	223	19
ocegii	79	261	19
ocegii	62	182	19
ocegii	54	244	19
ocegii	116	420	19
ocegii	131	417	19
ocegii	88	115	19
ocegii	171	232	19
ocegii	84	391	19
ocegii	229	409	19
ocegii	301	346	19
ocegii	116	423	19
ocegii	216	237	19
ocegii	158	413	19
ocegii	38	417	19
ocegii	81	254	19
ocegii	277	416	19
ocegii	88	413	19
ocegii	162	302	19
ocegii	21	274	19
ocegii	123	454	19
ocegii	302	344	19
ocegii	165	416	19
ocegii	155	306	19
ocegii	159	404	19
ocegii	84	241	19
ocegii	152	413	19
ocegii	287	299	19
ocegii	193	307	19
ocegii	427	445	19
ocegii	160	241	19
ocegii	301	313	19
ocegii	151	413	19
ocegii	84	125	19
ocegii	130	410	19
ocegii	126	410	19
ocegii	311	335	19
ocegii	83	254	19
ocegii	235	411	19
ocegii	153	239	19
ocegii	355	403	19
ocegii	135	412	19
ocegii	129	412	19
ocegii	158	403	19
ocegii	144	424	19
ocegii	160	430	19
ocegii	339	366	19
ocegii	117	202	19
ocegii	196	412	19
ocegii	85	258	19
ocegii	146	304	19
ocegii	117	296	19
ocegii	79	264	19
ocegii	129	265	19
ocegii	90	310	19
ocegii	150	426	19
ocegii	365	405	19
ocegii	147	402	19
ocegii	94	413	19
ocegii	138	408	19
ocegii	423	450	19
ocegii	42	261	19
ocegii	84	253	19
ocegii	84	207	19
ocegii	108	252	19
ocegii	235	412	19
ocegii	48	411	19
ocegii	89	411	19
ocegii	84	340	19
ocegii	150	248	19
ocegii	305	345	19
ocegii	421	449	19
ocegii	69	308	19
ocegii	287	341	19
ocegii	194	414	19
ocegii	159	236	19
ocegii	362	429	19
ocegii	226	428	19
ocegii	79	251	19
ocegii	161	343	19
ocegii	158	422	19
ocegii	361	417	19
ocegii	424	451	19
ocegii	138	423	19
ocegii	141	414	18
ocegii	140	405	18
ocegii	294	412	18
ocegii	232	414	18
ocegii	217	429	18
ocegii	85	126	18
ocegii	27	276	18
ocegii	80	309	18
ocegii	140	166	18
ocegii	336	405	18
ocegii	173	225	18
ocegii	90	293	18
ocegii	369	404	18
ocegii	362	428	18
ocegii	126	407	18
ocegii	357	421	18
ocegii	277	297	18
ocegii	85	312	18
ocegii	84	388	18
ocegii	115	417	18
ocegii	146	431	18
ocegii	100	115	18
ocegii	45	265	18
ocegii	141	425	18
ocegii	40	262	18
ocegii	130	414	18
ocegii	340	366	18
ocegii	83	341	18
ocegii	51	412	18
ocegii	43	417	18
ocegii	40	416	18
ocegii	80	257	18
ocegii	140	152	18
ocegii	134	418	18
ocegii	41	414	18
ocegii	117	436	18
ocegii	146	395	18
ocegii	154	422	18
ocegii	155	340	18
ocegii	192	303	18
ocegii	300	339	18
ocegii	221	428	18
ocegii	176	230	18
ocegii	155	418	18
ocegii	54	233	18
ocegii	115	419	18
ocegii	24	124	18
ocegii	85	431	18
ocegii	196	389	18
ocegii	90	403	18
ocegii	164	417	18
ocegii	244	408	18
ocegii	147	427	18
ocegii	193	411	18
ocegii	145	404	18
ocegii	76	409	18
ocegii	108	342	18
ocegii	157	235	18
ocegii	152	241	18
ocegii	91	413	18
ocegii	145	345	18
ocegii	229	412	18
ocegii	163	250	18
ocegii	87	410	18
ocegii	162	246	18
ocegii	133	403	18
ocegii	150	427	18
ocegii	178	223	18
ocegii	54	213	18
ocegii	114	410	18
ocegii	140	430	18
ocegii	145	405	18
ocegii	78	200	18
ocegii	233	249	18
ocegii	402	425	18
ocegii	171	408	18
ocegii	277	414	18
ocegii	158	236	18
ocegii	277	428	18
ocegii	108	426	18
ocegii	110	410	18
ocegii	144	419	18
ocegii	159	414	18
ocegii	37	416	18
ocegii	47	410	18
ocegii	132	411	18
ocegii	139	255	18
ocegii	83	364	18
ocegii	27	275	18
ocegii	155	421	18
ocegii	179	227	18
ocegii	135	418	18
ocegii	142	428	18
ocegii	273	408	18
ocegii	155	344	18
ocegii	157	415	18
ocegii	77	414	18
ocegii	82	120	18
ocegii	51	410	18
ocegii	79	416	18
ocegii	149	239	18
ocegii	22	269	18
ocegii	146	353	18
ocegii	57	224	18
ocegii	366	407	18
ocegii	89	121	18
ocegii	84	237	17
ocegii	131	343	17
ocegii	89	307	17
ocegii	110	342	17
ocegii	84	370	17
ocegii	149	245	17
ocegii	194	406	17
ocegii	84	435	17
ocegii	218	426	17
ocegii	149	418	17
ocegii	45	264	17
ocegii	391	410	17
ocegii	172	409	17
ocegii	84	247	17
ocegii	54	83	17
ocegii	133	253	17
ocegii	193	308	17
ocegii	107	412	17
ocegii	146	294	17
ocegii	339	404	17
ocegii	170	232	17
ocegii	85	137	17
ocegii	16	275	17
ocegii	158	427	17
ocegii	138	421	17
ocegii	162	436	17
ocegii	358	411	17
ocegii	300	345	17
ocegii	294	410	17
ocegii	108	411	17
ocegii	359	427	17
ocegii	59	228	17
ocegii	86	388	17
ocegii	166	237	17
ocegii	142	417	17
ocegii	115	407	17
ocegii	218	235	17
ocegii	54	261	17
ocegii	192	238	17
ocegii	143	423	17
ocegii	137	426	17
ocegii	170	426	17
ocegii	293	342	17
ocegii	152	405	17
ocegii	52	411	17
ocegii	154	241	17
ocegii	104	429	17
ocegii	163	247	17
ocegii	171	226	17
ocegii	61	185	17
ocegii	102	412	17
ocegii	89	124	17
ocegii	245	412	17
ocegii	151	412	17
ocegii	193	252	17
ocegii	426	440	17
ocegii	390	410	17
ocegii	69	411	17
ocegii	127	252	17
ocegii	293	406	17
ocegii	77	259	17
ocegii	134	416	17
ocegii	172	244	17
ocegii	90	299	17
ocegii	354	417	17
ocegii	186	203	17
ocegii	43	260	17
ocegii	31	83	17
ocegii	399	426	17
ocegii	53	227	17
ocegii	88	206	17
ocegii	54	259	17
ocegii	141	403	17
ocegii	300	413	17
ocegii	160	342	17
ocegii	155	370	17
ocegii	136	247	17
ocegii	108	427	17
ocegii	22	263	17
ocegii	146	198	17
ocegii	52	252	17
ocegii	399	427	17
ocegii	83	121	17
ocegii	147	419	17
ocegii	162	423	17
ocegii	152	419	17
ocegii	300	427	17
ocegii	132	250	17
ocegii	337	359	17
ocegii	78	260	17
ocegii	88	414	17
ocegii	272	407	17
ocegii	150	249	17
ocegii	375	401	17
ocegii	88	297	17
ocegii	172	246	17
ocegii	162	252	17
ocegii	83	406	17
ocegii	77	251	17
ocegii	346	365	17
ocegii	219	243	17
ocegii	82	255	17
ocegii	302	415	17
ocegii	54	98	17
ocegii	143	418	17
ocegii	273	411	17
ocegii	279	294	17
ocegii	277	307	17
ocegii	172	440	17
ocegii	405	427	17
ocegii	115	196	17
ocegii	39	81	17
ocegii	130	255	17
ocegii	155	393	17
ocegii	174	231	17
ocegii	86	429	17
ocegii	153	342	17
ocegii	162	234	17
ocegii	129	410	17
ocegii	149	421	17
ocegii	132	417	17
ocegii	166	343	17
ocegii	85	166	17
ocegii	219	411	17
ocegii	158	241	17
ocegii	89	408	17
ocegii	303	414	17
ocegii	135	415	17
ocegii	90	303	17
ocegii	116	364	17
ocegii	219	234	17
ocegii	76	257	16
ocegii	300	401	16
ocegii	277	291	16
ocegii	216	440	16
ocegii	132	255	16
ocegii	192	416	16
ocegii	71	412	16
ocegii	174	229	16
ocegii	162	196	16
ocegii	162	250	16
ocegii	178	234	16
ocegii	220	429	16
ocegii	422	436	16
ocegii	385	407	16
ocegii	81	437	16
ocegii	287	307	16
ocegii	359	412	16
ocegii	85	285	16
ocegii	145	349	16
ocegii	22	267	16
ocegii	191	251	16
ocegii	134	415	16
ocegii	140	256	16
ocegii	80	204	16
ocegii	304	365	16
ocegii	25	299	16
ocegii	191	410	16
ocegii	219	416	16
ocegii	115	201	16
ocegii	134	427	16
ocegii	336	407	16
ocegii	167	223	16
ocegii	166	228	16
ocegii	116	405	16
ocegii	110	123	16
ocegii	38	440	16
ocegii	303	348	16
ocegii	84	238	16
ocegii	300	438	16
ocegii	153	414	16
ocegii	141	235	16
ocegii	49	413	16
ocegii	140	241	16
ocegii	287	309	16
ocegii	139	406	16
ocegii	153	244	16
ocegii	84	418	16
ocegii	60	222	16
ocegii	162	305	16
ocegii	79	198	16
ocegii	399	425	16
ocegii	142	414	16
ocegii	162	367	16
ocegii	277	342	16
ocegii	156	426	16
ocegii	158	405	16
ocegii	144	405	16
ocegii	141	438	16
ocegii	82	256	16
ocegii	277	309	16
ocegii	300	416	16
ocegii	156	414	16
ocegii	119	244	16
ocegii	194	403	16
ocegii	291	309	16
ocegii	54	403	16
ocegii	366	409	16
ocegii	158	417	16
ocegii	287	405	16
ocegii	140	392	16
ocegii	357	416	16
ocegii	84	305	16
ocegii	84	284	16
ocegii	197	388	16
ocegii	102	303	16
ocegii	139	415	16
ocegii	130	249	16
ocegii	86	403	16
ocegii	84	438	16
ocegii	161	248	16
ocegii	116	406	16
ocegii	219	249	16
ocegii	42	417	16
ocegii	82	248	16
ocegii	88	341	16
ocegii	141	393	16
ocegii	141	436	16
ocegii	274	294	16
ocegii	119	258	16
ocegii	172	412	16
ocegii	35	428	16
ocegii	88	116	16
ocegii	84	297	16
ocegii	51	407	16
ocegii	84	258	16
ocegii	131	255	16
ocegii	143	243	16
ocegii	45	83	16
ocegii	147	239	16
ocegii	91	417	16
ocegii	119	417	16
ocegii	54	420	16
ocegii	54	239	16
ocegii	382	407	16
ocegii	342	427	16
ocegii	38	436	16
ocegii	45	340	16
ocegii	91	299	16
ocegii	95	404	16
ocegii	140	343	16
ocegii	145	234	16
ocegii	130	342	16
ocegii	110	309	16
ocegii	118	404	16
ocegii	45	254	16
ocegii	134	409	16
ocegii	99	411	16
ocegii	193	248	16
ocegii	154	427	16
ocegii	130	413	16
ocegii	92	309	16
ocegii	164	309	16
ocegii	281	411	16
ocegii	131	342	16
ocegii	52	407	16
ocegii	117	195	16
ocegii	135	257	16
ocegii	131	249	16
ocegii	141	164	16
ocegii	305	364	16
ocegii	272	408	16
ocegii	135	253	16
ocegii	130	341	16
ocegii	338	363	16
ocegii	145	165	16
ocegii	195	251	16
ocegii	83	427	16
ocegii	32	261	16
ocegii	87	200	16
ocegii	293	309	15
ocegii	132	262	15
ocegii	36	51	15
ocegii	152	403	15
ocegii	141	237	15
ocegii	360	420	15
ocegii	146	172	15
ocegii	141	165	15
ocegii	78	264	15
ocegii	191	308	15
ocegii	91	427	15
ocegii	90	330	15
ocegii	344	365	15
ocegii	86	436	15
ocegii	82	420	15
ocegii	79	202	15
ocegii	135	429	15
ocegii	77	200	15
ocegii	77	254	15
ocegii	116	428	15
ocegii	133	416	15
ocegii	395	427	15
ocegii	54	391	15
ocegii	81	414	15
ocegii	84	262	15
ocegii	118	308	15
ocegii	115	200	15
ocegii	129	249	15
ocegii	83	302	15
ocegii	84	345	15
ocegii	172	248	15
ocegii	55	413	15
ocegii	52	223	15
ocegii	161	364	15
ocegii	382	410	15
ocegii	48	252	15
ocegii	128	411	15
ocegii	145	423	15
ocegii	305	411	15
ocegii	68	309	15
ocegii	297	405	15
ocegii	136	250	15
ocegii	155	252	15
ocegii	300	314	15
ocegii	87	454	15
ocegii	173	241	15
ocegii	159	241	15
ocegii	79	262	15
ocegii	87	407	15
ocegii	162	303	15
ocegii	226	426	15
ocegii	363	401	15
ocegii	302	345	15
ocegii	58	407	15
ocegii	377	389	15
ocegii	159	428	15
ocegii	155	365	15
ocegii	23	269	15
ocegii	27	124	15
ocegii	331	364	15
ocegii	48	415	15
ocegii	235	409	15
ocegii	86	257	15
ocegii	84	275	15
ocegii	152	247	15
ocegii	196	386	15
ocegii	89	415	15
ocegii	155	425	15
ocegii	140	258	15
ocegii	19	278	15
ocegii	364	426	15
ocegii	102	440	15
ocegii	75	251	15
ocegii	38	416	15
ocegii	192	309	15
ocegii	279	291	15
ocegii	339	364	15
ocegii	22	87	15
ocegii	356	406	15
ocegii	102	309	15
ocegii	154	249	15
ocegii	375	390	15
ocegii	246	387	15
ocegii	171	241	15
ocegii	189	238	15
ocegii	90	348	15
ocegii	38	257	15
ocegii	88	303	15
ocegii	82	417	15
ocegii	191	247	15
ocegii	161	242	15
ocegii	102	416	15
ocegii	177	226	15
ocegii	84	114	15
ocegii	119	414	15
ocegii	140	431	15
ocegii	147	418	15
ocegii	279	292	15
ocegii	44	408	15
ocegii	299	364	15
ocegii	124	247	15
ocegii	359	430	15
ocegii	241	257	15
ocegii	154	247	15
ocegii	244	411	15
ocegii	161	243	15
ocegii	368	404	15
ocegii	102	410	15
ocegii	100	426	15
ocegii	93	333	15
ocegii	147	391	15
ocegii	162	365	15
ocegii	193	408	15
ocegii	83	255	15
ocegii	357	412	15
ocegii	85	442	15
ocegii	80	406	15
ocegii	90	431	15
ocegii	191	303	15
ocegii	305	366	15
ocegii	38	83	15
ocegii	151	172	15
ocegii	375	410	15
ocegii	145	167	15
ocegii	84	402	15
ocegii	100	393	15
ocegii	186	201	15
ocegii	116	391	15
ocegii	410	425	15
ocegii	362	412	15
ocegii	219	250	15
ocegii	193	426	15
ocegii	95	411	15
ocegii	359	400	15
ocegii	85	295	15
ocegii	164	429	15
ocegii	68	410	15
ocegii	95	364	15
ocegii	105	410	15
ocegii	304	413	15
ocegii	339	411	15
ocegii	135	414	15
ocegii	161	241	15
ocegii	91	122	15
ocegii	83	426	15
ocegii	361	416	15
ocegii	45	259	15
ocegii	305	427	15
ocegii	303	367	15
ocegii	133	257	15
ocegii	45	341	15
ocegii	49	410	15
ocegii	144	306	15
ocegii	91	310	15
ocegii	143	245	15
ocegii	359	401	15
ocegii	108	428	15
ocegii	338	426	15
ocegii	117	311	15
ocegii	117	261	15
ocegii	120	417	15
ocegii	295	411	15
ocegii	135	419	15
ocegii	92	126	15
ocegii	61	228	15
ocegii	361	424	15
ocegii	193	238	15
ocegii	395	426	15
ocegii	78	199	14
ocegii	91	249	14
ocegii	88	126	14
ocegii	81	436	14
ocegii	124	249	14
ocegii	44	418	14
ocegii	150	172	14
ocegii	85	293	14
ocegii	118	421	14
ocegii	280	294	14
ocegii	219	252	14
ocegii	102	124	14
ocegii	110	426	14
ocegii	82	308	14
ocegii	136	422	14
ocegii	303	346	14
ocegii	163	306	14
ocegii	54	87	14
ocegii	85	388	14
ocegii	216	416	14
ocegii	400	425	14
ocegii	116	197	14
ocegii	192	341	14
ocegii	139	243	14
ocegii	135	309	14
[truncated: 23,509 more rows]
