# Supplementary material for: Identifying proximal RNA interactions from cDNA-encoded crosslinks with ShapeJumper
Source: PLoS Comput Biol. 2021 Dec 14;17(12):e1009632. doi: 10.1371/journal.pcbi.1009632 (PMC8670686; doi:10.1371/journal.pcbi.1009632)
Supplement: S1 Data — (ZIP) [file pcbi.1009632.s006.zip › ShapeJumper_DATA/Raw_Deletions/GII_Intron/IA-GII-Replicate1_Merged_NoCircDels_MaxInsertLimit10_NoAmbig_DelSiteExactMatch_deletions.txt]

Total Reads Aligned:713461	Total Deletions:20847.0
ocegii	367	403	197
ocegii	367	405	92
ocegii	40	454	88
ocegii	361	409	77
ocegii	312	337	65
ocegii	219	235	63
ocegii	312	335	58
ocegii	312	334	57
ocegii	311	335	56
ocegii	26	454	48
ocegii	367	407	43
ocegii	427	445	42
ocegii	21	454	40
ocegii	395	410	39
ocegii	279	291	39
ocegii	398	410	36
ocegii	40	453	34
ocegii	363	403	34
ocegii	277	292	34
ocegii	303	337	34
ocegii	219	239	34
ocegii	394	410	34
ocegii	277	290	33
ocegii	278	292	33
ocegii	310	335	33
ocegii	391	407	32
ocegii	279	294	32
ocegii	363	401	32
ocegii	277	291	31
ocegii	279	292	31
ocegii	310	334	31
ocegii	423	449	31
ocegii	361	406	31
ocegii	278	294	30
ocegii	273	285	30
ocegii	244	258	30
ocegii	278	291	29
ocegii	280	294	29
ocegii	369	404	29
ocegii	425	447	29
ocegii	415	453	28
ocegii	275	292	28
ocegii	287	299	28
ocegii	37	454	28
ocegii	386	405	27
ocegii	386	407	27
ocegii	280	292	27
ocegii	275	291	27
ocegii	39	454	27
ocegii	20	454	27
ocegii	361	403	26
ocegii	277	297	26
ocegii	390	410	26
ocegii	186	203	25
ocegii	367	401	25
ocegii	424	447	24
ocegii	361	412	24
ocegii	315	334	24
ocegii	391	410	24
ocegii	422	448	24
ocegii	386	410	24
ocegii	278	297	24
ocegii	291	303	24
ocegii	219	234	24
ocegii	362	403	23
ocegii	368	404	23
ocegii	375	398	23
ocegii	90	329	23
ocegii	375	401	23
ocegii	390	407	22
ocegii	425	446	22
ocegii	277	299	22
ocegii	53	454	22
ocegii	100	115	22
ocegii	33	454	21
ocegii	300	314	21
ocegii	309	333	21
ocegii	279	297	21
ocegii	304	340	21
ocegii	375	403	21
ocegii	87	454	20
ocegii	322	360	20
ocegii	391	412	20
ocegii	38	454	20
ocegii	306	320	20
ocegii	117	134	20
ocegii	276	292	20
ocegii	274	290	20
ocegii	313	336	19
ocegii	309	334	19
ocegii	277	296	19
ocegii	361	401	19
ocegii	311	332	19
ocegii	67	454	19
ocegii	275	295	19
ocegii	395	412	19
ocegii	91	330	18
ocegii	422	449	18
ocegii	57	454	18
ocegii	366	405	18
ocegii	89	327	18
ocegii	310	337	17
ocegii	323	339	17
ocegii	342	364	17
ocegii	275	290	17
ocegii	280	297	17
ocegii	301	315	17
ocegii	301	316	17
ocegii	309	335	17
ocegii	322	339	17
ocegii	186	202	17
ocegii	320	340	17
ocegii	281	295	17
ocegii	85	98	17
ocegii	311	336	17
ocegii	361	408	16
ocegii	382	410	16
ocegii	276	297	16
ocegii	85	115	16
ocegii	235	248	16
ocegii	304	320	16
ocegii	94	333	16
ocegii	385	407	16
ocegii	270	282	16
ocegii	395	407	16
ocegii	283	297	16
ocegii	115	131	16
ocegii	279	307	16
ocegii	390	405	15
ocegii	322	336	15
ocegii	391	405	15
ocegii	320	336	15
ocegii	360	407	15
ocegii	110	123	15
ocegii	54	79	15
ocegii	320	337	15
ocegii	378	394	15
ocegii	186	200	15
ocegii	284	297	15
ocegii	311	338	15
ocegii	323	336	15
ocegii	285	297	15
ocegii	312	338	15
ocegii	408	425	15
ocegii	365	402	15
ocegii	219	244	15
ocegii	375	410	15
ocegii	186	201	14
ocegii	171	185	14
ocegii	323	335	14
ocegii	272	292	14
ocegii	270	285	14
ocegii	391	420	14
ocegii	220	235	14
ocegii	284	301	14
ocegii	407	425	14
ocegii	385	405	14
ocegii	192	209	14
ocegii	379	401	14
ocegii	92	109	14
ocegii	323	341	14
ocegii	52	454	14
ocegii	346	364	14
ocegii	93	333	14
ocegii	230	244	14
ocegii	192	204	14
ocegii	109	126	14
ocegii	275	289	14
ocegii	277	293	14
ocegii	375	405	14
ocegii	320	332	14
ocegii	275	296	14
ocegii	117	133	14
ocegii	330	343	14
ocegii	54	73	14
ocegii	322	335	14
ocegii	115	136	13
ocegii	31	54	13
ocegii	420	448	13
ocegii	323	358	13
ocegii	275	297	13
ocegii	272	290	13
ocegii	279	301	13
ocegii	100	114	13
ocegii	282	294	13
ocegii	322	337	13
ocegii	307	320	13
ocegii	306	322	13
ocegii	36	454	13
ocegii	115	128	13
ocegii	225	237	13
ocegii	323	338	13
ocegii	123	454	13
ocegii	194	209	13
ocegii	115	144	13
ocegii	274	294	13
ocegii	275	298	13
ocegii	421	449	13
ocegii	322	338	13
ocegii	117	139	13
ocegii	365	400	13
ocegii	305	337	13
ocegii	110	124	13
ocegii	110	126	13
ocegii	320	342	13
ocegii	216	235	12
ocegii	271	292	12
ocegii	274	299	12
ocegii	306	323	12
ocegii	348	369	12
ocegii	115	135	12
ocegii	271	290	12
ocegii	322	359	12
ocegii	386	412	12
ocegii	287	306	12
ocegii	328	347	12
ocegii	330	367	12
ocegii	385	410	12
ocegii	320	333	12
ocegii	274	296	12
ocegii	322	334	12
ocegii	368	406	12
ocegii	374	400	12
ocegii	87	329	12
ocegii	276	291	12
ocegii	124	140	12
ocegii	196	209	12
ocegii	320	343	12
ocegii	278	304	12
ocegii	400	425	12
ocegii	288	301	12
ocegii	287	307	12
ocegii	115	134	12
ocegii	327	351	12
ocegii	51	454	12
ocegii	26	453	12
ocegii	191	205	12
ocegii	107	122	12
ocegii	370	407	12
ocegii	322	343	12
ocegii	320	341	12
ocegii	329	341	12
ocegii	282	296	12
ocegii	382	405	12
ocegii	332	360	12
ocegii	193	205	11
ocegii	36	51	11
ocegii	115	127	11
ocegii	372	390	11
ocegii	42	59	11
ocegii	110	138	11
ocegii	304	343	11
ocegii	191	206	11
ocegii	282	301	11
ocegii	110	133	11
ocegii	192	205	11
ocegii	272	291	11
ocegii	320	353	11
ocegii	350	366	11
ocegii	379	392	11
ocegii	308	337	11
ocegii	366	406	11
ocegii	320	346	11
ocegii	340	353	11
ocegii	381	407	11
ocegii	270	291	11
ocegii	323	344	11
ocegii	380	407	11
ocegii	375	393	11
ocegii	381	394	11
ocegii	315	337	11
ocegii	394	412	11
ocegii	313	332	11
ocegii	361	373	11
ocegii	375	389	11
ocegii	54	67	11
ocegii	306	338	11
ocegii	394	407	11
ocegii	312	331	11
ocegii	274	301	11
ocegii	108	125	11
ocegii	189	207	11
ocegii	270	297	11
ocegii	359	410	11
ocegii	377	400	11
ocegii	287	301	11
ocegii	277	300	11
ocegii	190	202	11
ocegii	303	335	11
ocegii	120	139	11
ocegii	194	208	11
ocegii	186	198	11
ocegii	353	373	11
ocegii	115	148	11
ocegii	276	290	11
ocegii	31	47	11
ocegii	316	340	11
ocegii	324	336	11
ocegii	343	358	10
ocegii	182	198	10
ocegii	380	393	10
ocegii	365	405	10
ocegii	382	407	10
ocegii	139	151	10
ocegii	309	338	10
ocegii	283	304	10
ocegii	346	365	10
ocegii	320	365	10
ocegii	313	353	10
ocegii	120	134	10
ocegii	216	233	10
ocegii	193	207	10
ocegii	346	358	10
ocegii	381	405	10
ocegii	183	198	10
ocegii	313	340	10
ocegii	331	360	10
ocegii	415	431	10
ocegii	375	395	10
ocegii	248	263	10
ocegii	367	410	10
ocegii	287	303	10
ocegii	336	354	10
ocegii	307	322	10
ocegii	315	339	10
ocegii	224	237	10
ocegii	330	361	10
ocegii	380	394	10
ocegii	110	135	10
ocegii	360	405	10
ocegii	272	296	10
ocegii	322	344	10
ocegii	351	371	10
ocegii	280	301	10
ocegii	322	342	10
ocegii	36	50	10
ocegii	185	197	10
ocegii	303	339	10
ocegii	271	291	10
ocegii	360	409	10
ocegii	365	404	10
ocegii	322	358	10
ocegii	189	205	10
ocegii	117	137	10
ocegii	309	336	10
ocegii	159	173	10
ocegii	378	390	10
ocegii	314	337	10
ocegii	105	135	10
ocegii	359	407	10
ocegii	36	55	10
ocegii	304	323	10
ocegii	308	327	10
ocegii	277	309	10
ocegii	177	200	10
ocegii	278	301	10
ocegii	189	201	10
ocegii	315	338	10
ocegii	272	294	10
ocegii	272	297	10
ocegii	372	385	10
ocegii	225	245	10
ocegii	189	203	9
ocegii	385	397	9
ocegii	323	340	9
ocegii	422	435	9
ocegii	183	202	9
ocegii	268	282	9
ocegii	249	263	9
ocegii	410	425	9
ocegii	317	345	9
ocegii	311	339	9
ocegii	140	154	9
ocegii	276	299	9
ocegii	357	410	9
ocegii	113	133	9
ocegii	38	59	9
ocegii	190	206	9
ocegii	304	316	9
ocegii	333	357	9
ocegii	326	339	9
ocegii	182	200	9
ocegii	343	365	9
ocegii	359	404	9
ocegii	123	146	9
ocegii	117	129	9
ocegii	327	343	9
ocegii	58	454	9
ocegii	380	398	9
ocegii	312	330	9
ocegii	115	154	9
ocegii	329	362	9
ocegii	269	282	9
ocegii	275	299	9
ocegii	322	341	9
ocegii	392	406	9
ocegii	346	372	9
ocegii	436	448	9
ocegii	119	138	9
ocegii	326	350	9
ocegii	24	453	9
ocegii	103	117	9
ocegii	315	330	9
ocegii	266	291	9
ocegii	307	332	9
ocegii	123	144	9
ocegii	276	295	9
ocegii	306	319	9
ocegii	306	326	9
ocegii	428	445	9
ocegii	359	409	9
ocegii	410	430	9
ocegii	374	398	9
ocegii	286	307	9
ocegii	424	445	9
ocegii	402	420	9
ocegii	86	329	9
ocegii	313	359	9
ocegii	123	138	9
ocegii	306	335	9
ocegii	377	398	9
ocegii	311	331	9
ocegii	31	45	9
ocegii	328	362	9
ocegii	322	356	9
ocegii	285	305	9
ocegii	225	244	9
ocegii	327	359	9
ocegii	304	336	9
ocegii	188	200	9
ocegii	325	354	9
ocegii	25	454	9
ocegii	416	430	9
ocegii	377	393	9
ocegii	307	336	9
ocegii	117	148	9
ocegii	192	206	9
ocegii	36	59	9
ocegii	315	352	9
ocegii	361	411	9
ocegii	385	409	9
ocegii	182	201	9
ocegii	340	365	9
ocegii	353	369	9
ocegii	110	139	9
ocegii	326	353	9
ocegii	34	59	9
ocegii	106	127	9
ocegii	357	407	9
ocegii	402	425	9
ocegii	38	53	9
ocegii	376	390	9
ocegii	306	318	9
ocegii	326	342	9
ocegii	182	203	9
ocegii	324	351	9
ocegii	341	353	9
ocegii	224	242	9
ocegii	186	205	9
ocegii	269	292	9
ocegii	312	329	9
ocegii	294	306	9
ocegii	322	350	9
ocegii	279	300	9
ocegii	385	404	9
ocegii	366	407	9
ocegii	315	335	9
ocegii	186	207	9
ocegii	270	292	9
ocegii	390	403	9
ocegii	114	126	9
ocegii	304	318	9
ocegii	324	347	8
ocegii	309	325	8
ocegii	265	290	8
ocegii	400	420	8
ocegii	270	301	8
ocegii	329	343	8
ocegii	359	406	8
ocegii	280	293	8
ocegii	283	301	8
ocegii	111	134	8
ocegii	312	351	8
ocegii	116	133	8
ocegii	54	75	8
ocegii	339	352	8
ocegii	265	292	8
ocegii	40	61	8
ocegii	315	342	8
ocegii	419	434	8
ocegii	417	448	8
ocegii	114	129	8
ocegii	319	340	8
ocegii	405	425	8
ocegii	325	338	8
ocegii	115	129	8
ocegii	124	139	8
ocegii	285	306	8
ocegii	323	352	8
ocegii	369	409	8
ocegii	323	361	8
ocegii	354	366	8
ocegii	27	57	8
ocegii	416	454	8
ocegii	306	339	8
ocegii	108	144	8
ocegii	305	320	8
ocegii	263	294	8
ocegii	181	205	8
ocegii	185	200	8
ocegii	90	330	8
ocegii	378	392	8
ocegii	107	134	8
ocegii	412	430	8
ocegii	182	204	8
ocegii	318	336	8
ocegii	348	372	8
ocegii	395	413	8
ocegii	292	304	8
ocegii	110	144	8
ocegii	419	447	8
ocegii	317	334	8
ocegii	108	137	8
ocegii	125	139	8
ocegii	117	138	8
ocegii	363	407	8
ocegii	109	123	8
ocegii	386	401	8
ocegii	274	289	8
ocegii	401	417	8
ocegii	312	339	8
ocegii	314	334	8
ocegii	190	203	8
ocegii	348	374	8
ocegii	320	344	8
ocegii	411	425	8
ocegii	266	294	8
ocegii	110	146	8
ocegii	214	235	8
ocegii	230	246	8
ocegii	327	346	8
ocegii	354	369	8
ocegii	36	61	8
ocegii	305	318	8
ocegii	104	117	8
ocegii	308	333	8
ocegii	113	144	8
ocegii	189	202	8
ocegii	323	348	8
ocegii	282	299	8
ocegii	292	311	8
ocegii	283	300	8
ocegii	110	130	8
ocegii	399	420	8
ocegii	285	301	8
ocegii	110	137	8
ocegii	276	289	8
ocegii	325	344	8
ocegii	328	360	8
ocegii	276	296	8
ocegii	323	353	8
ocegii	322	340	8
ocegii	228	248	8
ocegii	375	407	8
ocegii	279	304	8
ocegii	300	315	8
ocegii	329	344	8
ocegii	313	327	8
ocegii	412	454	8
ocegii	292	309	8
ocegii	284	304	8
ocegii	178	203	8
ocegii	181	197	8
ocegii	382	394	8
ocegii	335	358	8
ocegii	309	345	8
ocegii	278	293	8
ocegii	332	359	8
ocegii	320	363	8
ocegii	344	359	8
ocegii	225	239	8
ocegii	173	205	8
ocegii	324	340	8
ocegii	183	197	8
ocegii	330	360	8
ocegii	110	134	8
ocegii	353	376	8
ocegii	382	403	8
ocegii	38	54	8
ocegii	327	353	8
ocegii	350	367	8
ocegii	395	420	8
ocegii	175	198	8
ocegii	394	415	8
ocegii	116	137	8
ocegii	191	203	8
ocegii	15	453	8
ocegii	394	420	8
ocegii	405	420	8
ocegii	321	338	8
ocegii	302	341	8
ocegii	236	250	8
ocegii	139	152	8
ocegii	107	139	8
ocegii	419	445	8
ocegii	376	394	8
ocegii	297	313	8
ocegii	31	49	8
ocegii	381	400	7
ocegii	263	285	7
ocegii	270	294	7
ocegii	129	146	7
ocegii	117	135	7
ocegii	35	54	7
ocegii	178	200	7
ocegii	276	288	7
ocegii	265	282	7
ocegii	249	267	7
ocegii	322	364	7
ocegii	332	353	7
ocegii	113	138	7
ocegii	390	420	7
ocegii	324	359	7
ocegii	319	359	7
ocegii	109	132	7
ocegii	408	420	7
ocegii	218	239	7
ocegii	59	73	7
ocegii	396	420	7
ocegii	89	328	7
ocegii	287	309	7
ocegii	374	403	7
ocegii	34	51	7
ocegii	192	207	7
ocegii	272	301	7
ocegii	139	156	7
ocegii	320	369	7
ocegii	319	364	7
ocegii	67	308	7
ocegii	333	359	7
ocegii	348	365	7
ocegii	408	426	7
ocegii	384	401	7
ocegii	398	412	7
ocegii	336	353	7
ocegii	306	324	7
ocegii	45	61	7
ocegii	216	230	7
ocegii	306	353	7
ocegii	300	334	7
ocegii	417	430	7
ocegii	117	136	7
ocegii	312	328	7
ocegii	286	298	7
ocegii	325	341	7
ocegii	377	401	7
ocegii	139	155	7
ocegii	309	339	7
ocegii	426	449	7
ocegii	287	304	7
ocegii	327	354	7
ocegii	347	359	7
ocegii	26	55	7
ocegii	346	374	7
ocegii	31	59	7
ocegii	218	235	7
ocegii	325	358	7
ocegii	224	243	7
ocegii	266	292	7
ocegii	189	206	7
ocegii	323	343	7
ocegii	377	389	7
ocegii	374	407	7
ocegii	129	143	7
ocegii	178	205	7
ocegii	273	287	7
ocegii	139	153	7
ocegii	317	341	7
ocegii	283	307	7
ocegii	225	242	7
ocegii	337	353	7
ocegii	393	406	7
ocegii	308	324	7
ocegii	107	132	7
ocegii	327	361	7
ocegii	102	124	7
ocegii	318	345	7
ocegii	91	331	7
ocegii	114	134	7
ocegii	112	139	7
ocegii	363	405	7
ocegii	111	135	7
ocegii	121	138	7
ocegii	305	338	7
ocegii	388	406	7
ocegii	309	340	7
ocegii	332	352	7
ocegii	304	319	7
ocegii	202	219	7
ocegii	168	185	7
ocegii	361	398	7
ocegii	301	318	7
ocegii	23	38	7
ocegii	381	410	7
ocegii	324	337	7
ocegii	249	265	7
ocegii	300	337	7
ocegii	40	55	7
ocegii	178	201	7
ocegii	87	107	7
ocegii	272	293	7
ocegii	317	344	7
ocegii	330	347	7
ocegii	374	393	7
ocegii	331	348	7
ocegii	36	48	7
ocegii	312	325	7
ocegii	134	453	7
ocegii	353	365	7
ocegii	276	307	7
ocegii	92	332	7
ocegii	38	51	7
ocegii	19	453	7
ocegii	361	400	7
ocegii	385	398	7
ocegii	40	53	7
ocegii	317	333	7
ocegii	399	425	7
ocegii	144	160	7
ocegii	360	406	7
ocegii	145	454	7
ocegii	317	339	7
ocegii	328	366	7
ocegii	431	445	7
ocegii	248	262	7
ocegii	54	96	7
ocegii	217	239	7
ocegii	315	358	7
ocegii	228	246	7
ocegii	312	359	7
ocegii	239	255	7
ocegii	339	366	7
ocegii	270	290	7
ocegii	309	353	7
ocegii	115	132	7
ocegii	307	323	7
ocegii	117	130	7
ocegii	323	345	7
ocegii	327	340	7
ocegii	280	307	7
ocegii	139	154	7
ocegii	389	409	7
ocegii	140	158	7
ocegii	90	331	7
ocegii	426	450	7
ocegii	38	453	7
ocegii	178	195	7
ocegii	118	137	7
ocegii	113	150	7
ocegii	308	334	7
ocegii	188	205	7
ocegii	325	366	7
ocegii	373	385	7
ocegii	319	333	7
ocegii	122	147	7
ocegii	317	329	7
ocegii	327	347	7
ocegii	109	122	7
ocegii	87	330	7
ocegii	309	332	7
ocegii	322	345	7
ocegii	32	268	7
ocegii	116	135	7
ocegii	244	257	7
ocegii	301	336	7
ocegii	340	359	6
ocegii	317	331	6
ocegii	40	54	6
ocegii	353	375	6
ocegii	114	142	6
ocegii	311	330	6
ocegii	362	375	6
ocegii	354	370	6
ocegii	34	56	6
ocegii	122	140	6
ocegii	219	232	6
ocegii	127	139	6
ocegii	375	390	6
ocegii	329	360	6
ocegii	285	304	6
ocegii	315	360	6
ocegii	393	411	6
ocegii	309	348	6
ocegii	217	234	6
ocegii	344	361	6
ocegii	38	50	6
ocegii	313	360	6
ocegii	320	351	6
ocegii	385	401	6
ocegii	165	177	6
ocegii	349	366	6
ocegii	306	330	6
ocegii	271	296	6
ocegii	414	430	6
ocegii	334	347	6
ocegii	437	454	6
ocegii	269	290	6
ocegii	307	343	6
ocegii	112	145	6
ocegii	53	455	6
ocegii	380	400	6
ocegii	329	355	6
ocegii	308	321	6
ocegii	315	359	6
ocegii	277	307	6
ocegii	316	336	6
ocegii	303	329	6
ocegii	308	328	6
ocegii	421	454	6
ocegii	427	449	6
ocegii	385	403	6
ocegii	123	141	6
ocegii	182	202	6
ocegii	300	312	6
ocegii	293	305	6
ocegii	186	204	6
ocegii	368	402	6
ocegii	337	363	6
ocegii	268	294	6
ocegii	40	58	6
ocegii	270	296	6
ocegii	292	306	6
ocegii	323	346	6
ocegii	333	351	6
ocegii	399	424	6
ocegii	385	420	6
ocegii	374	405	6
ocegii	115	151	6
ocegii	321	337	6
ocegii	432	445	6
ocegii	121	134	6
ocegii	316	332	6
ocegii	285	309	6
ocegii	333	353	6
ocegii	316	361	6
ocegii	29	54	6
ocegii	313	357	6
ocegii	316	352	6
ocegii	314	338	6
ocegii	331	345	6
ocegii	119	145	6
ocegii	120	138	6
ocegii	186	206	6
ocegii	322	352	6
ocegii	33	51	6
ocegii	302	344	6
ocegii	280	313	6
ocegii	325	343	6
ocegii	121	136	6
ocegii	139	163	6
ocegii	48	453	6
ocegii	277	303	6
ocegii	27	61	6
ocegii	328	342	6
ocegii	228	252	6
ocegii	124	144	6
ocegii	324	353	6
ocegii	144	157	6
ocegii	316	343	6
ocegii	348	361	6
ocegii	232	249	6
ocegii	397	420	6
ocegii	325	352	6
ocegii	326	345	6
ocegii	311	359	6
ocegii	90	116	6
ocegii	348	370	6
ocegii	102	115	6
ocegii	265	291	6
ocegii	129	147	6
ocegii	186	199	6
ocegii	183	203	6
ocegii	333	347	6
ocegii	252	267	6
ocegii	115	139	6
ocegii	386	403	6
ocegii	360	402	6
ocegii	311	340	6
ocegii	380	410	6
ocegii	236	257	6
ocegii	418	430	6
ocegii	332	361	6
ocegii	380	405	6
ocegii	375	391	6
ocegii	228	243	6
ocegii	395	425	6
ocegii	104	136	6
ocegii	113	139	6
ocegii	146	163	6
ocegii	299	312	6
ocegii	116	143	6
ocegii	103	120	6
ocegii	102	117	6
ocegii	92	107	6
ocegii	425	448	6
ocegii	329	342	6
ocegii	183	201	6
ocegii	110	148	6
ocegii	235	252	6
ocegii	417	449	6
ocegii	353	374	6
ocegii	321	343	6
ocegii	383	408	6
ocegii	174	205	6
ocegii	311	347	6
ocegii	309	329	6
ocegii	172	189	6
ocegii	134	146	6
ocegii	332	366	6
ocegii	301	340	6
ocegii	107	129	6
ocegii	27	51	6
ocegii	119	139	6
ocegii	235	258	6
ocegii	315	331	6
ocegii	122	138	6
ocegii	324	342	6
ocegii	307	324	6
ocegii	343	373	6
ocegii	359	403	6
ocegii	122	137	6
ocegii	311	327	6
ocegii	307	351	6
ocegii	146	158	6
ocegii	193	206	6
ocegii	330	348	6
ocegii	36	57	6
ocegii	316	335	6
ocegii	369	403	6
ocegii	426	448	6
ocegii	328	344	6
ocegii	357	412	6
ocegii	113	143	6
ocegii	57	453	6
ocegii	26	54	6
ocegii	86	326	6
ocegii	341	354	6
ocegii	235	256	6
ocegii	103	116	6
ocegii	123	140	6
ocegii	315	329	6
ocegii	129	454	6
ocegii	136	154	6
ocegii	325	364	6
ocegii	120	133	6
ocegii	188	209	6
ocegii	86	454	6
ocegii	361	377	6
ocegii	394	419	6
ocegii	341	366	6
ocegii	169	201	6
ocegii	353	371	6
ocegii	362	409	6
ocegii	117	144	6
ocegii	86	116	6
ocegii	134	150	6
ocegii	174	200	6
ocegii	325	349	6
ocegii	93	109	6
ocegii	375	394	6
ocegii	252	265	6
ocegii	130	148	6
ocegii	225	248	6
ocegii	31	58	6
ocegii	395	416	6
ocegii	261	282	6
ocegii	182	205	6
ocegii	183	195	6
ocegii	293	315	6
ocegii	280	300	6
ocegii	368	408	6
ocegii	396	417	6
ocegii	319	351	6
ocegii	114	133	6
ocegii	330	362	6
ocegii	229	254	6
ocegii	331	358	6
ocegii	374	390	6
ocegii	185	205	6
ocegii	272	304	6
ocegii	328	348	6
ocegii	107	146	6
ocegii	113	131	6
ocegii	402	428	6
ocegii	118	139	6
ocegii	372	403	6
ocegii	393	409	6
ocegii	395	426	6
ocegii	332	346	6
ocegii	327	360	6
ocegii	190	204	6
ocegii	124	145	6
ocegii	118	130	6
ocegii	27	53	6
ocegii	415	439	6
ocegii	239	251	6
ocegii	306	321	6
ocegii	298	316	5
ocegii	100	113	5
ocegii	224	246	5
ocegii	371	405	5
ocegii	293	309	5
ocegii	307	327	5
ocegii	318	353	5
ocegii	42	57	5
ocegii	370	410	5
ocegii	214	227	5
ocegii	181	195	5
ocegii	307	346	5
ocegii	121	141	5
ocegii	110	136	5
ocegii	310	346	5
ocegii	325	345	5
ocegii	26	46	5
ocegii	299	340	5
ocegii	274	306	5
ocegii	304	327	5
ocegii	309	343	5
ocegii	225	247	5
ocegii	118	141	5
ocegii	316	347	5
ocegii	275	309	5
ocegii	328	341	5
ocegii	398	421	5
ocegii	346	371	5
ocegii	132	146	5
ocegii	316	338	5
ocegii	407	420	5
ocegii	108	126	5
ocegii	301	313	5
ocegii	119	140	5
ocegii	66	86	5
ocegii	303	317	5
ocegii	314	342	5
ocegii	379	406	5
ocegii	116	151	5
ocegii	36	455	5
ocegii	136	151	5
ocegii	92	327	5
ocegii	311	365	5
ocegii	378	416	5
ocegii	183	200	5
ocegii	113	127	5
ocegii	309	331	5
ocegii	341	356	5
ocegii	321	342	5
ocegii	422	451	5
ocegii	399	419	5
ocegii	377	406	5
ocegii	305	334	5
ocegii	117	151	5
ocegii	38	58	5
ocegii	36	49	5
ocegii	109	127	5
ocegii	317	336	5
ocegii	183	205	5
ocegii	331	355	5
ocegii	309	328	5
ocegii	140	152	5
ocegii	25	45	5
ocegii	321	333	5
ocegii	49	67	5
ocegii	32	46	5
ocegii	423	450	5
ocegii	113	140	5
ocegii	395	423	5
ocegii	78	91	5
ocegii	218	233	5
ocegii	316	354	5
ocegii	36	453	5
ocegii	274	287	5
ocegii	102	120	5
ocegii	129	150	5
ocegii	114	131	5
ocegii	180	209	5
ocegii	183	207	5
ocegii	115	142	5
ocegii	311	326	5
ocegii	45	68	5
ocegii	380	396	5
ocegii	310	359	5
ocegii	114	145	5
ocegii	161	188	5
ocegii	115	152	5
ocegii	386	414	5
ocegii	309	344	5
ocegii	344	365	5
ocegii	392	404	5
ocegii	124	146	5
ocegii	116	136	5
ocegii	348	363	5
ocegii	408	424	5
ocegii	239	254	5
ocegii	191	204	5
ocegii	116	147	5
ocegii	173	197	5
ocegii	142	163	5
ocegii	324	341	5
ocegii	39	453	5
ocegii	90	115	5
ocegii	373	390	5
ocegii	88	107	5
ocegii	391	403	5
ocegii	319	334	5
ocegii	216	237	5
ocegii	396	425	5
ocegii	309	352	5
ocegii	371	400	5
ocegii	403	417	5
ocegii	337	370	5
ocegii	282	303	5
ocegii	353	370	5
ocegii	390	402	5
ocegii	51	69	5
ocegii	362	401	5
ocegii	115	158	5
ocegii	34	54	5
ocegii	372	389	5
ocegii	87	331	5
ocegii	372	384	5
ocegii	325	348	5
ocegii	391	425	5
ocegii	388	408	5
ocegii	309	346	5
ocegii	285	311	5
ocegii	333	362	5
ocegii	113	128	5
ocegii	287	311	5
ocegii	406	418	5
ocegii	173	209	5
ocegii	320	366	5
ocegii	197	209	5
ocegii	196	211	5
ocegii	31	57	5
ocegii	343	359	5
ocegii	384	398	5
ocegii	300	339	5
ocegii	323	350	5
ocegii	403	424	5
ocegii	105	129	5
ocegii	386	420	5
ocegii	410	424	5
ocegii	285	298	5
ocegii	272	295	5
ocegii	419	431	5
ocegii	286	302	5
ocegii	117	154	5
ocegii	381	425	5
ocegii	46	453	5
ocegii	141	153	5
ocegii	140	157	5
ocegii	372	393	5
ocegii	304	326	5
ocegii	329	361	5
ocegii	320	357	5
ocegii	121	145	5
ocegii	392	408	5
ocegii	312	360	5
ocegii	190	205	5
ocegii	116	132	5
ocegii	126	144	5
ocegii	119	132	5
ocegii	407	430	5
ocegii	378	410	5
ocegii	384	402	5
ocegii	434	446	5
ocegii	263	284	5
ocegii	307	326	5
ocegii	403	430	5
ocegii	362	377	5
ocegii	122	149	5
ocegii	110	155	5
ocegii	135	147	5
ocegii	108	140	5
ocegii	284	302	5
ocegii	115	146	5
ocegii	114	150	5
ocegii	360	400	5
ocegii	342	354	5
ocegii	27	417	5
ocegii	139	157	5
ocegii	179	196	5
ocegii	294	311	5
ocegii	61	76	5
ocegii	25	42	5
ocegii	372	391	5
ocegii	369	401	5
ocegii	357	405	5
ocegii	322	365	5
ocegii	113	132	5
ocegii	321	371	5
ocegii	324	370	5
ocegii	401	426	5
ocegii	333	367	5
ocegii	190	207	5
ocegii	116	130	5
ocegii	290	303	5
ocegii	232	253	5
ocegii	327	366	5
ocegii	338	367	5
ocegii	308	338	5
ocegii	320	348	5
ocegii	385	400	5
ocegii	384	400	5
ocegii	120	140	5
ocegii	102	119	5
ocegii	89	110	5
ocegii	281	310	5
ocegii	337	355	5
ocegii	113	126	5
ocegii	120	145	5
ocegii	349	372	5
ocegii	115	143	5
ocegii	305	321	5
ocegii	128	142	5
ocegii	326	364	5
ocegii	331	354	5
ocegii	334	363	5
ocegii	238	257	5
ocegii	332	373	5
ocegii	346	360	5
ocegii	386	413	5
ocegii	267	285	5
ocegii	106	118	5
ocegii	346	359	5
ocegii	310	331	5
ocegii	277	306	5
ocegii	109	454	5
ocegii	111	124	5
ocegii	324	354	5
ocegii	303	321	5
ocegii	307	359	5
ocegii	338	361	5
ocegii	168	180	5
ocegii	279	311	5
ocegii	427	448	5
ocegii	317	363	5
ocegii	369	383	5
ocegii	309	341	5
ocegii	364	404	5
ocegii	381	404	5
ocegii	348	375	5
ocegii	264	282	5
ocegii	391	413	5
ocegii	171	188	5
ocegii	317	335	5
ocegii	300	335	5
ocegii	111	136	5
ocegii	313	343	5
ocegii	128	140	5
ocegii	311	343	5
ocegii	274	288	5
ocegii	121	137	5
ocegii	106	121	5
ocegii	431	443	5
ocegii	248	260	5
ocegii	332	357	5
ocegii	57	455	5
ocegii	269	284	5
ocegii	107	119	5
ocegii	310	324	5
ocegii	109	138	5
ocegii	398	417	5
ocegii	372	412	5
ocegii	421	446	5
ocegii	372	410	5
ocegii	44	453	5
ocegii	348	360	5
ocegii	137	152	5
ocegii	342	367	5
ocegii	343	360	5
ocegii	335	348	5
ocegii	337	359	5
ocegii	381	406	5
ocegii	122	141	5
ocegii	171	201	5
ocegii	127	146	5
ocegii	129	144	5
ocegii	224	251	5
ocegii	359	408	5
ocegii	268	284	5
ocegii	158	173	5
ocegii	105	126	5
ocegii	135	150	5
ocegii	158	180	5
ocegii	285	299	5
ocegii	309	327	5
ocegii	117	155	5
ocegii	316	331	5
ocegii	335	354	5
ocegii	357	403	5
ocegii	140	156	5
ocegii	380	404	5
ocegii	318	332	5
ocegii	383	404	5
ocegii	127	141	5
ocegii	274	304	5
ocegii	122	139	5
ocegii	177	197	5
ocegii	328	343	5
ocegii	308	325	5
ocegii	333	354	5
ocegii	398	426	5
ocegii	119	133	5
ocegii	335	360	5
ocegii	119	142	5
ocegii	272	284	5
ocegii	317	364	5
ocegii	165	183	4
ocegii	379	400	4
ocegii	318	339	4
ocegii	319	331	4
ocegii	114	454	4
ocegii	384	399	4
ocegii	333	346	4
ocegii	59	75	4
ocegii	120	146	4
ocegii	45	67	4
ocegii	394	413	4
ocegii	319	342	4
ocegii	216	245	4
ocegii	360	408	4
ocegii	330	355	4
ocegii	370	388	4
ocegii	110	129	4
ocegii	409	428	4
ocegii	286	303	4
ocegii	37	57	4
ocegii	163	177	4
ocegii	34	49	4
ocegii	166	207	4
ocegii	139	158	4
ocegii	138	152	4
ocegii	294	310	4
ocegii	334	360	4
ocegii	284	307	4
ocegii	135	453	4
ocegii	328	354	4
ocegii	248	264	4
ocegii	175	201	4
ocegii	107	123	4
ocegii	173	210	4
ocegii	30	48	4
ocegii	109	143	4
ocegii	168	190	4
ocegii	133	153	4
ocegii	327	367	4
ocegii	421	452	4
ocegii	312	352	4
ocegii	99	115	4
ocegii	244	262	4
ocegii	318	341	4
ocegii	200	213	4
ocegii	30	46	4
ocegii	340	357	4
ocegii	268	289	4
ocegii	63	454	4
ocegii	111	153	4
ocegii	343	374	4
ocegii	120	144	4
ocegii	306	359	4
ocegii	121	146	4
ocegii	178	202	4
ocegii	216	242	4
ocegii	217	236	4
ocegii	144	170	4
ocegii	172	186	4
ocegii	334	355	4
ocegii	342	355	4
ocegii	263	296	4
ocegii	326	368	4
ocegii	118	161	4
ocegii	134	454	4
ocegii	302	327	4
ocegii	213	230	4
ocegii	283	310	4
ocegii	134	147	4
ocegii	27	47	4
ocegii	369	400	4
ocegii	337	369	4
ocegii	56	73	4
ocegii	304	332	4
ocegii	322	351	4
ocegii	38	61	4
ocegii	309	350	4
ocegii	126	140	4
ocegii	332	358	4
ocegii	344	367	4
ocegii	26	53	4
ocegii	79	91	4
ocegii	25	48	4
ocegii	107	128	4
ocegii	327	365	4
ocegii	381	398	4
ocegii	324	357	4
ocegii	125	165	4
ocegii	387	420	4
ocegii	48	72	4
ocegii	371	384	4
ocegii	370	384	4
ocegii	317	353	4
ocegii	264	290	4
ocegii	239	263	4
ocegii	371	393	4
ocegii	265	294	4
ocegii	426	447	4
ocegii	391	414	4
ocegii	329	347	4
ocegii	371	402	4
ocegii	79	101	4
ocegii	322	370	4
ocegii	251	263	4
ocegii	394	409	4
ocegii	269	293	4
ocegii	110	158	4
ocegii	396	413	4
ocegii	51	71	4
ocegii	32	50	4
ocegii	326	365	4
ocegii	227	242	4
ocegii	24	39	4
ocegii	372	386	4
ocegii	431	444	4
ocegii	27	45	4
ocegii	302	320	4
ocegii	273	299	4
ocegii	103	138	4
ocegii	324	369	4
ocegii	355	370	4
ocegii	26	56	4
ocegii	304	322	4
ocegii	153	170	4
ocegii	252	264	4
ocegii	21	455	4
ocegii	312	365	4
ocegii	310	323	4
ocegii	433	446	4
ocegii	60	75	4
ocegii	25	50	4
ocegii	320	360	4
ocegii	324	355	4
ocegii	347	376	4
ocegii	21	35	4
ocegii	108	122	4
ocegii	261	274	4
ocegii	208	221	4
ocegii	339	367	4
ocegii	225	238	4
ocegii	103	115	4
ocegii	379	403	4
ocegii	291	309	4
ocegii	278	300	4
ocegii	308	355	4
ocegii	318	340	4
ocegii	268	301	4
ocegii	171	202	4
ocegii	182	195	4
ocegii	91	116	4
ocegii	361	376	4
ocegii	359	400	4
ocegii	249	261	4
ocegii	340	360	4
ocegii	317	369	4
ocegii	341	361	4
ocegii	122	146	4
ocegii	114	132	4
ocegii	281	298	4
ocegii	112	149	4
ocegii	238	250	4
ocegii	265	299	4
ocegii	322	357	4
ocegii	322	372	4
ocegii	418	446	4
ocegii	317	348	4
ocegii	85	100	4
ocegii	114	154	4
ocegii	334	366	4
ocegii	336	349	4
ocegii	281	305	4
ocegii	380	412	4
ocegii	422	445	4
ocegii	389	408	4
ocegii	284	308	4
ocegii	329	366	4
ocegii	335	355	4
ocegii	323	356	4
ocegii	248	261	4
ocegii	230	249	4
ocegii	234	255	4
ocegii	332	354	4
ocegii	325	370	4
ocegii	26	49	4
ocegii	333	355	4
ocegii	106	140	4
ocegii	379	391	4
ocegii	239	252	4
ocegii	116	145	4
ocegii	339	355	4
ocegii	220	240	4
ocegii	381	408	4
ocegii	325	361	4
ocegii	384	412	4
ocegii	344	372	4
ocegii	165	180	4
ocegii	381	401	4
ocegii	319	332	4
ocegii	125	140	4
ocegii	231	244	4
ocegii	337	367	4
ocegii	340	358	4
ocegii	268	290	4
ocegii	269	296	4
ocegii	153	171	4
ocegii	422	434	4
ocegii	417	445	4
ocegii	405	423	4
ocegii	125	146	4
ocegii	377	391	4
ocegii	393	416	4
ocegii	175	207	4
ocegii	271	293	4
ocegii	243	260	4
ocegii	321	341	4
ocegii	216	244	4
ocegii	32	453	4
ocegii	144	172	4
ocegii	261	294	4
ocegii	178	207	4
ocegii	307	347	4
ocegii	310	354	4
ocegii	310	345	4
ocegii	294	309	4
ocegii	311	349	4
ocegii	320	370	4
ocegii	415	427	4
ocegii	276	298	4
ocegii	267	281	4
ocegii	130	151	4
ocegii	133	145	4
ocegii	321	358	4
ocegii	397	425	4
ocegii	177	205	4
ocegii	133	454	4
ocegii	435	447	4
ocegii	173	188	4
ocegii	381	397	4
ocegii	350	368	4
ocegii	109	133	4
ocegii	318	333	4
ocegii	218	238	4
ocegii	314	341	4
ocegii	349	367	4
ocegii	343	357	4
ocegii	306	329	4
ocegii	182	199	4
ocegii	224	247	4
ocegii	318	347	4
ocegii	265	293	4
ocegii	293	308	4
ocegii	69	453	4
ocegii	359	405	4
ocegii	306	351	4
ocegii	171	184	4
ocegii	419	435	4
ocegii	95	333	4
ocegii	125	156	4
ocegii	155	171	4
ocegii	123	147	4
ocegii	192	220	4
ocegii	319	341	4
ocegii	313	346	4
ocegii	33	60	4
ocegii	114	143	4
ocegii	385	419	4
ocegii	113	161	4
ocegii	37	56	4
ocegii	35	57	4
ocegii	121	140	4
ocegii	178	208	4
ocegii	51	75	4
ocegii	333	377	4
ocegii	380	403	4
ocegii	273	289	4
ocegii	283	311	4
ocegii	346	366	4
ocegii	56	454	4
ocegii	112	127	4
ocegii	401	421	4
ocegii	230	258	4
ocegii	355	410	4
ocegii	225	255	4
ocegii	172	190	4
ocegii	235	257	4
ocegii	131	158	4
ocegii	26	52	4
ocegii	407	419	4
ocegii	378	397	4
ocegii	312	353	4
ocegii	307	353	4
ocegii	407	428	4
ocegii	173	195	4
ocegii	314	343	4
ocegii	339	360	4
ocegii	336	352	4
ocegii	306	331	4
ocegii	136	148	4
ocegii	224	245	4
ocegii	340	354	4
ocegii	216	238	4
ocegii	100	126	4
ocegii	268	281	4
ocegii	428	446	4
ocegii	370	405	4
ocegii	377	395	4
ocegii	370	412	4
ocegii	224	238	4
ocegii	119	454	4
ocegii	386	416	4
ocegii	229	245	4
ocegii	111	138	4
ocegii	357	370	4
ocegii	282	306	4
ocegii	283	316	4
ocegii	26	41	4
ocegii	233	249	4
ocegii	336	350	4
ocegii	322	363	4
ocegii	25	44	4
ocegii	326	355	4
ocegii	287	312	4
ocegii	221	244	4
ocegii	249	264	4
ocegii	355	371	4
ocegii	109	147	4
ocegii	329	354	4
ocegii	279	293	4
ocegii	225	241	4
ocegii	312	364	4
ocegii	36	68	4
ocegii	104	121	4
ocegii	303	328	4
ocegii	27	56	4
ocegii	338	354	4
ocegii	297	316	4
ocegii	332	350	4
ocegii	25	51	4
ocegii	415	434	4
ocegii	297	309	4
ocegii	324	365	4
ocegii	313	354	4
ocegii	307	360	4
ocegii	336	358	4
ocegii	119	146	4
ocegii	298	313	4
ocegii	384	409	4
ocegii	423	454	4
ocegii	23	52	4
ocegii	218	248	4
ocegii	370	392	4
ocegii	319	335	4
ocegii	141	164	4
ocegii	359	401	4
ocegii	262	298	4
ocegii	218	247	4
ocegii	216	231	4
ocegii	125	152	4
ocegii	120	151	4
ocegii	41	67	4
ocegii	395	414	4
ocegii	178	190	4
ocegii	183	206	4
ocegii	311	325	4
ocegii	221	235	4
ocegii	45	71	4
ocegii	418	438	4
ocegii	380	397	4
ocegii	216	241	4
ocegii	386	425	4
ocegii	305	323	4
ocegii	166	180	4
ocegii	362	400	4
ocegii	305	328	4
ocegii	34	53	4
ocegii	331	352	4
ocegii	273	293	4
ocegii	28	41	4
ocegii	321	334	4
ocegii	310	342	4
ocegii	357	401	4
ocegii	372	394	4
ocegii	347	365	4
ocegii	104	146	4
ocegii	86	98	4
ocegii	315	356	4
ocegii	228	244	4
ocegii	107	140	4
ocegii	23	37	4
ocegii	177	195	4
ocegii	314	333	4
ocegii	219	246	4
ocegii	361	415	4
ocegii	418	449	4
ocegii	312	357	4
ocegii	104	118	4
ocegii	344	357	4
ocegii	146	160	4
ocegii	109	131	4
ocegii	363	412	4
ocegii	316	353	4
ocegii	384	404	4
ocegii	54	71	4
ocegii	235	262	4
ocegii	119	144	4
ocegii	381	409	4
ocegii	116	155	4
ocegii	308	352	4
ocegii	102	123	4
ocegii	123	139	4
ocegii	387	427	4
ocegii	425	454	4
ocegii	263	287	4
ocegii	370	394	4
ocegii	237	249	4
ocegii	301	324	4
ocegii	318	344	4
ocegii	102	114	4
ocegii	315	345	4
ocegii	105	144	4
ocegii	269	297	4
ocegii	370	401	4
ocegii	80	96	4
ocegii	214	234	4
ocegii	33	50	4
ocegii	144	164	4
ocegii	186	221	4
ocegii	22	41	4
ocegii	360	410	4
ocegii	117	146	4
ocegii	105	119	4
ocegii	39	52	4
ocegii	95	338	4
ocegii	399	423	4
ocegii	330	344	4
ocegii	328	370	4
ocegii	380	413	4
ocegii	273	295	4
ocegii	326	359	4
ocegii	317	340	4
ocegii	26	44	4
ocegii	161	175	4
ocegii	312	345	4
ocegii	85	117	4
ocegii	401	416	4
ocegii	369	412	4
ocegii	299	335	4
ocegii	179	209	4
ocegii	104	125	4
ocegii	79	109	4
ocegii	29	58	4
ocegii	68	309	4
ocegii	97	109	4
ocegii	125	160	4
ocegii	196	208	4
ocegii	109	141	4
ocegii	31	56	4
ocegii	347	374	4
ocegii	424	451	4
ocegii	339	354	4
ocegii	268	296	3
ocegii	77	100	3
ocegii	316	369	3
ocegii	414	428	3
ocegii	314	355	3
ocegii	422	444	3
ocegii	373	392	3
ocegii	305	352	3
ocegii	348	371	3
ocegii	142	160	3
ocegii	315	351	3
ocegii	402	415	3
ocegii	370	403	3
ocegii	92	336	3
ocegii	356	406	3
ocegii	368	414	3
ocegii	192	212	3
ocegii	340	366	3
ocegii	284	305	3
ocegii	335	366	3
ocegii	396	422	3
ocegii	374	410	3
ocegii	110	154	3
ocegii	370	417	3
ocegii	33	61	3
ocegii	108	143	3
ocegii	331	371	3
ocegii	32	55	3
ocegii	140	168	3
ocegii	302	343	3
ocegii	263	289	3
ocegii	181	200	3
ocegii	32	62	3
ocegii	316	329	3
ocegii	61	77	3
ocegii	328	363	3
ocegii	335	352	3
ocegii	187	208	3
ocegii	327	372	3
ocegii	129	167	3
ocegii	360	374	3
ocegii	124	141	3
ocegii	138	151	3
ocegii	106	153	3
ocegii	267	280	3
ocegii	234	250	3
ocegii	423	452	3
ocegii	388	414	3
ocegii	372	401	3
ocegii	310	328	3
ocegii	426	453	3
ocegii	388	411	3
ocegii	130	144	3
ocegii	230	243	3
ocegii	323	363	3
ocegii	173	185	3
ocegii	130	159	3
ocegii	219	243	3
ocegii	378	396	3
ocegii	232	252	3
ocegii	113	147	3
ocegii	384	424	3
ocegii	303	324	3
ocegii	392	420	3
ocegii	345	362	3
ocegii	231	249	3
ocegii	308	341	3
ocegii	173	192	3
ocegii	124	161	3
ocegii	136	156	3
ocegii	316	356	3
ocegii	182	209	3
ocegii	384	403	3
ocegii	434	447	3
ocegii	94	109	3
ocegii	264	293	3
ocegii	123	143	3
ocegii	137	149	3
ocegii	381	402	3
ocegii	400	423	3
ocegii	370	390	3
ocegii	224	244	3
ocegii	223	238	3
ocegii	301	320	3
ocegii	318	348	3
ocegii	336	362	3
ocegii	385	399	3
ocegii	45	58	3
ocegii	129	148	3
ocegii	159	203	3
ocegii	406	426	3
ocegii	288	304	3
ocegii	271	297	3
ocegii	366	384	3
ocegii	268	280	3
ocegii	319	347	3
ocegii	318	362	3
ocegii	35	52	3
ocegii	399	426	3
ocegii	37	50	3
ocegii	105	123	3
ocegii	113	160	3
ocegii	84	107	3
ocegii	420	439	3
ocegii	261	296	3
ocegii	309	361	3
ocegii	51	65	3
ocegii	145	455	3
ocegii	170	183	3
ocegii	50	453	3
ocegii	374	394	3
ocegii	147	162	3
ocegii	310	348	3
ocegii	365	407	3
ocegii	303	342	3
ocegii	36	56	3
ocegii	106	155	3
ocegii	111	145	3
ocegii	305	348	3
ocegii	404	417	3
ocegii	315	366	3
ocegii	103	140	3
ocegii	107	150	3
ocegii	26	62	3
ocegii	219	248	3
ocegii	333	366	3
ocegii	64	306	3
ocegii	20	455	3
ocegii	106	137	3
ocegii	170	203	3
ocegii	312	358	3
ocegii	321	352	3
ocegii	112	453	3
ocegii	303	322	3
ocegii	338	360	3
ocegii	30	57	3
ocegii	99	113	3
ocegii	339	358	3
ocegii	173	194	3
ocegii	150	172	3
ocegii	15	229	3
ocegii	29	52	3
ocegii	376	408	3
ocegii	217	229	3
ocegii	303	315	3
ocegii	51	63	3
ocegii	120	141	3
ocegii	18	416	3
ocegii	278	307	3
ocegii	117	164	3
ocegii	217	243	3
ocegii	106	131	3
ocegii	419	454	3
ocegii	109	170	3
ocegii	337	354	3
ocegii	340	355	3
ocegii	425	453	3
ocegii	23	53	3
ocegii	216	239	3
ocegii	338	363	3
ocegii	367	398	3
ocegii	314	358	3
ocegii	270	289	3
ocegii	343	372	3
ocegii	238	253	3
ocegii	142	159	3
ocegii	341	358	3
ocegii	110	151	3
ocegii	319	345	3
ocegii	417	450	3
ocegii	367	391	3
ocegii	396	418	3
ocegii	271	288	3
ocegii	403	419	3
ocegii	365	380	3
ocegii	112	140	3
ocegii	390	409	3
ocegii	341	367	3
ocegii	313	351	3
ocegii	317	332	3
ocegii	114	138	3
ocegii	270	287	3
ocegii	193	216	3
ocegii	108	128	3
ocegii	322	371	3
ocegii	399	417	3
ocegii	146	159	3
ocegii	172	184	3
ocegii	365	408	3
ocegii	111	130	3
ocegii	302	338	3
ocegii	310	350	3
ocegii	382	395	3
ocegii	238	258	3
ocegii	389	401	3
ocegii	112	161	3
ocegii	187	212	3
ocegii	272	298	3
ocegii	354	373	3
ocegii	286	305	3
ocegii	369	402	3
ocegii	107	127	3
ocegii	51	453	3
ocegii	277	323	3
ocegii	274	309	3
ocegii	234	253	3
ocegii	315	357	3
ocegii	28	58	3
ocegii	276	313	3
ocegii	36	69	3
ocegii	316	350	3
ocegii	106	139	3
ocegii	27	63	3
ocegii	98	112	3
ocegii	332	351	3
ocegii	145	157	3
ocegii	162	175	3
ocegii	390	424	3
ocegii	319	355	3
ocegii	109	128	3
ocegii	190	208	3
[truncated: 3,833 more rows]
