# Supplementary material for: Identifying proximal RNA interactions from cDNA-encoded crosslinks with ShapeJumper
Source: PLoS Comput Biol. 2021 Dec 14;17(12):e1009632. doi: 10.1371/journal.pcbi.1009632 (PMC8670686; doi:10.1371/journal.pcbi.1009632)
Supplement: S1 Data — (ZIP) [file pcbi.1009632.s006.zip › ShapeJumper_DATA/Raw_Deletions/GII_Intron/DMSO-GII-Replicate2_Merged_NoCircDels_MaxInsertLimit10_NoAmbig_DelSiteExactMatch_deletions.txt]

Total Reads Aligned:715856	Total Deletions:28287.0
ocegii	67	454	446
ocegii	145	454	344
ocegii	40	454	231
ocegii	53	454	212
ocegii	52	454	158
ocegii	57	454	152
ocegii	59	416	149
ocegii	40	453	132
ocegii	26	454	126
ocegii	123	454	122
ocegii	145	455	122
ocegii	59	417	111
ocegii	21	454	101
ocegii	58	454	93
ocegii	172	454	90
ocegii	87	454	83
ocegii	37	454	83
ocegii	53	455	82
ocegii	51	454	81
ocegii	39	454	76
ocegii	38	454	64
ocegii	58	416	60
ocegii	33	454	60
ocegii	59	419	60
ocegii	67	455	58
ocegii	54	416	56
ocegii	90	454	56
ocegii	80	454	54
ocegii	45	416	54
ocegii	20	454	54
ocegii	36	454	53
ocegii	27	416	52
ocegii	63	454	47
ocegii	367	403	47
ocegii	361	409	47
ocegii	27	417	47
ocegii	38	417	45
ocegii	51	417	44
ocegii	279	292	42
ocegii	279	291	41
ocegii	56	454	40
ocegii	88	416	40
ocegii	57	453	39
ocegii	160	454	37
ocegii	25	454	37
ocegii	57	417	37
ocegii	38	416	36
ocegii	29	417	36
ocegii	67	416	35
ocegii	57	455	35
ocegii	22	416	35
ocegii	85	454	34
ocegii	278	294	33
ocegii	310	335	33
ocegii	36	417	32
ocegii	311	335	32
ocegii	45	417	31
ocegii	49	417	31
ocegii	89	327	31
ocegii	312	337	31
ocegii	86	454	31
ocegii	395	407	31
ocegii	38	453	31
ocegii	395	410	30
ocegii	98	454	29
ocegii	99	454	29
ocegii	278	292	29
ocegii	278	291	28
ocegii	144	454	28
ocegii	56	417	28
ocegii	49	416	28
ocegii	277	291	27
ocegii	390	407	27
ocegii	279	294	27
ocegii	84	454	27
ocegii	55	417	27
ocegii	28	417	27
ocegii	375	398	27
ocegii	44	453	27
ocegii	56	416	26
ocegii	159	454	26
ocegii	398	410	26
ocegii	123	455	26
ocegii	386	407	26
ocegii	219	235	26
ocegii	46	453	26
ocegii	47	416	26
ocegii	312	335	26
ocegii	427	445	26
ocegii	85	416	25
ocegii	43	417	25
ocegii	391	407	25
ocegii	133	454	25
ocegii	312	334	25
ocegii	280	292	25
ocegii	386	410	25
ocegii	51	453	24
ocegii	161	454	24
ocegii	311	336	24
ocegii	40	416	23
ocegii	32	417	23
ocegii	381	394	23
ocegii	391	410	23
ocegii	277	290	23
ocegii	287	299	23
ocegii	61	416	23
ocegii	394	410	23
ocegii	91	454	23
ocegii	40	417	22
ocegii	273	285	22
ocegii	277	292	22
ocegii	39	453	22
ocegii	39	416	22
ocegii	280	294	22
ocegii	310	334	22
ocegii	85	417	22
ocegii	276	291	22
ocegii	275	292	22
ocegii	93	333	22
ocegii	278	297	22
ocegii	390	410	22
ocegii	386	405	21
ocegii	394	407	21
ocegii	31	417	21
ocegii	57	419	21
ocegii	31	416	20
ocegii	313	336	20
ocegii	275	297	20
ocegii	162	454	20
ocegii	277	297	20
ocegii	73	416	20
ocegii	303	337	20
ocegii	412	454	20
ocegii	422	448	20
ocegii	367	407	19
ocegii	90	455	19
ocegii	90	330	19
ocegii	309	333	19
ocegii	423	449	19
ocegii	94	333	19
ocegii	171	454	19
ocegii	47	417	19
ocegii	117	134	19
ocegii	275	291	19
ocegii	41	417	19
ocegii	115	131	19
ocegii	51	455	18
ocegii	61	417	18
ocegii	18	416	18
ocegii	367	405	18
ocegii	41	416	18
ocegii	315	334	18
ocegii	58	420	18
ocegii	276	292	18
ocegii	275	295	18
ocegii	425	447	18
ocegii	276	290	18
ocegii	119	454	18
ocegii	73	417	17
ocegii	46	417	17
ocegii	91	330	17
ocegii	154	454	17
ocegii	415	453	17
ocegii	24	417	17
ocegii	320	336	17
ocegii	385	410	17
ocegii	23	417	17
ocegii	52	420	17
ocegii	32	453	17
ocegii	42	417	17
ocegii	59	422	17
ocegii	115	144	17
ocegii	283	297	17
ocegii	70	454	17
ocegii	79	454	17
ocegii	395	412	17
ocegii	52	455	16
ocegii	117	129	16
ocegii	34	417	16
ocegii	391	405	16
ocegii	280	297	16
ocegii	385	405	16
ocegii	176	454	16
ocegii	282	294	16
ocegii	320	337	16
ocegii	322	334	16
ocegii	307	320	16
ocegii	284	297	16
ocegii	27	419	16
ocegii	382	394	16
ocegii	68	416	16
ocegii	275	296	16
ocegii	56	455	16
ocegii	320	342	16
ocegii	310	337	15
ocegii	277	296	15
ocegii	320	340	15
ocegii	138	454	15
ocegii	191	203	15
ocegii	68	417	15
ocegii	54	418	15
ocegii	48	453	15
ocegii	322	337	15
ocegii	385	407	15
ocegii	96	416	15
ocegii	76	454	15
ocegii	323	338	15
ocegii	90	329	15
ocegii	140	454	15
ocegii	115	127	14
ocegii	58	418	14
ocegii	110	123	14
ocegii	324	341	14
ocegii	65	417	14
ocegii	278	301	14
ocegii	49	419	14
ocegii	172	417	14
ocegii	323	341	14
ocegii	54	420	14
ocegii	375	389	14
ocegii	115	134	14
ocegii	105	416	14
ocegii	309	336	14
ocegii	129	454	14
ocegii	117	130	14
ocegii	115	150	14
ocegii	139	416	14
ocegii	110	124	14
ocegii	15	453	14
ocegii	186	198	14
ocegii	117	133	14
ocegii	274	290	14
ocegii	323	340	13
ocegii	117	135	13
ocegii	181	200	13
ocegii	140	417	13
ocegii	88	420	13
ocegii	140	152	13
ocegii	36	453	13
ocegii	110	133	13
ocegii	107	127	13
ocegii	16	416	13
ocegii	117	138	13
ocegii	190	203	13
ocegii	56	419	13
ocegii	346	364	13
ocegii	271	291	13
ocegii	219	239	13
ocegii	353	365	13
ocegii	279	304	13
ocegii	306	338	13
ocegii	304	340	13
ocegii	270	290	13
ocegii	279	301	13
ocegii	408	425	13
ocegii	315	335	13
ocegii	329	341	13
ocegii	390	403	13
ocegii	311	332	13
ocegii	25	416	13
ocegii	186	201	12
ocegii	171	185	12
ocegii	160	416	12
ocegii	304	316	12
ocegii	59	440	12
ocegii	186	203	12
ocegii	437	454	12
ocegii	115	135	12
ocegii	50	453	12
ocegii	275	290	12
ocegii	66	417	12
ocegii	24	453	12
ocegii	115	454	12
ocegii	61	419	12
ocegii	178	454	12
ocegii	28	419	12
ocegii	70	417	12
ocegii	315	339	12
ocegii	380	394	12
ocegii	425	446	12
ocegii	411	425	12
ocegii	186	200	12
ocegii	304	319	12
ocegii	320	343	12
ocegii	87	455	12
ocegii	277	299	12
ocegii	26	416	12
ocegii	189	205	12
ocegii	84	416	12
ocegii	312	331	12
ocegii	277	293	12
ocegii	279	293	12
ocegii	427	448	12
ocegii	107	454	12
ocegii	18	417	12
ocegii	320	332	12
ocegii	115	132	12
ocegii	327	340	12
ocegii	100	115	12
ocegii	102	114	12
ocegii	189	201	12
ocegii	291	303	12
ocegii	62	417	12
ocegii	33	416	12
ocegii	161	417	11
ocegii	40	455	11
ocegii	390	405	11
ocegii	382	407	11
ocegii	285	304	11
ocegii	36	419	11
ocegii	92	332	11
ocegii	36	455	11
ocegii	92	327	11
ocegii	300	314	11
ocegii	322	336	11
ocegii	47	419	11
ocegii	271	290	11
ocegii	405	425	11
ocegii	159	416	11
ocegii	380	400	11
ocegii	276	297	11
ocegii	163	454	11
ocegii	183	198	11
ocegii	311	326	11
ocegii	85	115	11
ocegii	424	447	11
ocegii	322	360	11
ocegii	96	417	11
ocegii	320	346	11
ocegii	45	419	11
ocegii	280	304	11
ocegii	274	289	11
ocegii	139	153	11
ocegii	380	407	11
ocegii	402	420	11
ocegii	375	390	11
ocegii	279	297	11
ocegii	368	404	11
ocegii	400	425	11
ocegii	313	332	11
ocegii	361	373	11
ocegii	282	299	11
ocegii	145	452	11
ocegii	192	206	11
ocegii	322	358	11
ocegii	322	340	11
ocegii	54	67	11
ocegii	117	137	11
ocegii	181	197	11
ocegii	274	294	11
ocegii	215	454	11
ocegii	322	343	11
ocegii	305	323	11
ocegii	312	338	11
ocegii	282	296	11
ocegii	405	420	11
ocegii	89	417	11
ocegii	272	294	11
ocegii	43	419	11
ocegii	322	335	11
ocegii	322	338	11
ocegii	110	126	11
ocegii	328	343	11
ocegii	59	424	11
ocegii	59	343	11
ocegii	317	331	10
ocegii	323	335	10
ocegii	193	205	10
ocegii	19	419	10
ocegii	414	430	10
ocegii	323	339	10
ocegii	115	136	10
ocegii	92	416	10
ocegii	100	416	10
ocegii	270	285	10
ocegii	110	138	10
ocegii	19	417	10
ocegii	269	282	10
ocegii	59	421	10
ocegii	336	353	10
ocegii	123	141	10
ocegii	76	416	10
ocegii	23	419	10
ocegii	37	455	10
ocegii	394	409	10
ocegii	185	200	10
ocegii	80	416	10
ocegii	367	410	10
ocegii	182	195	10
ocegii	323	343	10
ocegii	235	248	10
ocegii	146	417	10
ocegii	164	454	10
ocegii	117	152	10
ocegii	325	348	10
ocegii	165	454	10
ocegii	86	416	10
ocegii	304	320	10
ocegii	326	345	10
ocegii	325	361	10
ocegii	75	454	10
ocegii	194	209	10
ocegii	125	140	10
ocegii	322	342	10
ocegii	115	139	10
ocegii	386	403	10
ocegii	87	329	10
ocegii	196	209	10
ocegii	329	344	10
ocegii	74	454	10
ocegii	115	143	10
ocegii	399	425	10
ocegii	55	419	10
ocegii	225	241	10
ocegii	109	454	10
ocegii	378	390	10
ocegii	182	203	10
ocegii	60	453	10
ocegii	186	205	10
ocegii	287	307	10
ocegii	270	297	10
ocegii	90	416	10
ocegii	375	403	10
ocegii	322	351	10
ocegii	384	404	10
ocegii	182	205	10
ocegii	172	416	10
ocegii	327	347	10
ocegii	91	417	10
ocegii	41	419	10
ocegii	309	332	10
ocegii	219	234	10
ocegii	375	401	10
ocegii	54	73	10
ocegii	379	400	9
ocegii	183	202	9
ocegii	115	129	9
ocegii	410	425	9
ocegii	272	292	9
ocegii	329	360	9
ocegii	38	59	9
ocegii	339	352	9
ocegii	306	323	9
ocegii	45	58	9
ocegii	288	304	9
ocegii	315	342	9
ocegii	73	454	9
ocegii	59	304	9
ocegii	310	339	9
ocegii	304	332	9
ocegii	346	372	9
ocegii	264	454	9
ocegii	182	202	9
ocegii	51	419	9
ocegii	363	401	9
ocegii	272	291	9
ocegii	276	295	9
ocegii	309	344	9
ocegii	327	354	9
ocegii	320	360	9
ocegii	71	416	9
ocegii	407	425	9
ocegii	54	79	9
ocegii	31	59	9
ocegii	320	333	9
ocegii	381	407	9
ocegii	110	135	9
ocegii	325	343	9
ocegii	386	401	9
ocegii	320	359	9
ocegii	270	292	9
ocegii	219	454	9
ocegii	86	329	9
ocegii	311	359	9
ocegii	315	337	9
ocegii	183	203	9
ocegii	108	416	9
ocegii	353	372	9
ocegii	272	295	9
ocegii	59	311	9
ocegii	41	418	9
ocegii	380	405	9
ocegii	304	326	9
ocegii	305	318	9
ocegii	322	339	9
ocegii	228	243	9
ocegii	190	205	9
ocegii	118	131	9
ocegii	304	336	9
ocegii	377	393	9
ocegii	353	374	9
ocegii	307	336	9
ocegii	87	327	9
ocegii	117	148	9
ocegii	383	408	9
ocegii	34	416	9
ocegii	306	335	9
ocegii	317	333	9
ocegii	327	351	9
ocegii	282	306	9
ocegii	309	331	9
ocegii	191	454	9
ocegii	275	289	9
ocegii	426	448	9
ocegii	42	419	9
ocegii	228	246	9
ocegii	26	453	9
ocegii	132	152	9
ocegii	108	125	9
ocegii	31	53	9
ocegii	120	133	9
ocegii	280	301	9
ocegii	21	455	9
ocegii	117	139	9
ocegii	313	343	9
ocegii	285	297	9
ocegii	36	55	9
ocegii	53	420	9
ocegii	305	337	9
ocegii	37	416	9
ocegii	372	394	9
ocegii	38	51	9
ocegii	308	334	9
ocegii	353	373	9
ocegii	317	340	9
ocegii	48	417	9
ocegii	312	345	9
ocegii	32	268	9
ocegii	116	454	9
ocegii	125	453	8
ocegii	182	198	8
ocegii	273	293	8
ocegii	283	301	8
ocegii	110	129	8
ocegii	144	455	8
ocegii	54	421	8
ocegii	284	307	8
ocegii	346	365	8
ocegii	108	126	8
ocegii	271	297	8
ocegii	183	200	8
ocegii	342	364	8
ocegii	272	301	8
ocegii	20	455	8
ocegii	326	354	8
ocegii	328	347	8
ocegii	96	419	8
ocegii	333	359	8
ocegii	427	449	8
ocegii	303	315	8
ocegii	398	412	8
ocegii	58	455	8
ocegii	115	142	8
ocegii	354	373	8
ocegii	420	448	8
ocegii	287	304	8
ocegii	304	322	8
ocegii	361	412	8
ocegii	333	353	8
ocegii	412	430	8
ocegii	261	274	8
ocegii	366	406	8
ocegii	391	412	8
ocegii	110	144	8
ocegii	108	128	8
ocegii	35	453	8
ocegii	186	202	8
ocegii	87	331	8
ocegii	316	335	8
ocegii	274	296	8
ocegii	322	344	8
ocegii	107	132	8
ocegii	124	144	8
ocegii	344	372	8
ocegii	367	401	8
ocegii	343	359	8
ocegii	91	331	8
ocegii	281	293	8
ocegii	38	419	8
ocegii	111	135	8
ocegii	139	159	8
ocegii	124	140	8
ocegii	309	340	8
ocegii	320	357	8
ocegii	327	359	8
ocegii	98	417	8
ocegii	348	366	8
ocegii	59	342	8
ocegii	306	322	8
ocegii	23	38	8
ocegii	416	430	8
ocegii	189	202	8
ocegii	288	301	8
ocegii	311	338	8
ocegii	330	347	8
ocegii	325	344	8
ocegii	328	360	8
ocegii	304	324	8
ocegii	57	422	8
ocegii	225	237	8
ocegii	191	207	8
ocegii	122	138	8
ocegii	182	201	8
ocegii	193	206	8
ocegii	192	204	8
ocegii	389	406	8
ocegii	36	57	8
ocegii	124	154	8
ocegii	279	311	8
ocegii	324	340	8
ocegii	381	404	8
ocegii	348	375	8
ocegii	264	282	8
ocegii	323	336	8
ocegii	317	335	8
ocegii	139	154	8
ocegii	294	306	8
ocegii	252	265	8
ocegii	312	357	8
ocegii	80	417	8
ocegii	33	50	8
ocegii	115	148	8
ocegii	117	146	8
ocegii	114	126	8
ocegii	139	152	8
ocegii	316	349	8
ocegii	304	318	8
ocegii	31	49	8
ocegii	324	336	8
ocegii	270	294	7
ocegii	315	351	7
ocegii	114	454	7
ocegii	384	399	7
ocegii	307	327	7
ocegii	40	54	7
ocegii	110	136	7
ocegii	274	299	7
ocegii	334	360	7
ocegii	309	334	7
ocegii	139	151	7
ocegii	249	267	7
ocegii	283	304	7
ocegii	113	133	7
ocegii	313	360	7
ocegii	172	419	7
ocegii	320	351	7
ocegii	313	353	7
ocegii	326	339	7
ocegii	334	347	7
ocegii	40	61	7
ocegii	24	419	7
ocegii	327	343	7
ocegii	307	343	7
ocegii	102	416	7
ocegii	305	334	7
ocegii	115	154	7
ocegii	328	361	7
ocegii	36	56	7
ocegii	285	306	7
ocegii	308	321	7
ocegii	316	336	7
ocegii	319	339	7
ocegii	278	307	7
ocegii	306	339	7
ocegii	381	405	7
ocegii	183	207	7
ocegii	323	346	7
ocegii	117	136	7
ocegii	192	205	7
ocegii	263	294	7
ocegii	377	401	7
ocegii	431	444	7
ocegii	323	358	7
ocegii	346	374	7
ocegii	34	419	7
ocegii	308	337	7
ocegii	306	319	7
ocegii	331	345	7
ocegii	88	107	7
ocegii	287	303	7
ocegii	343	361	7
ocegii	51	343	7
ocegii	86	455	7
ocegii	270	291	7
ocegii	396	425	7
ocegii	307	322	7
ocegii	110	417	7
ocegii	292	304	7
ocegii	183	205	7
ocegii	192	209	7
ocegii	172	455	7
ocegii	363	407	7
ocegii	418	446	7
ocegii	377	403	7
ocegii	83	454	7
ocegii	248	261	7
ocegii	27	61	7
ocegii	327	361	7
ocegii	144	157	7
ocegii	397	420	7
ocegii	301	316	7
ocegii	278	293	7
ocegii	102	115	7
ocegii	92	109	7
ocegii	87	109	7
ocegii	328	341	7
ocegii	36	50	7
ocegii	305	338	7
ocegii	329	361	7
ocegii	316	346	7
ocegii	121	145	7
ocegii	333	365	7
ocegii	113	139	7
ocegii	57	420	7
ocegii	266	297	7
ocegii	306	329	7
ocegii	58	440	7
ocegii	425	448	7
ocegii	69	453	7
ocegii	183	201	7
ocegii	115	128	7
ocegii	95	333	7
ocegii	281	295	7
ocegii	61	422	7
ocegii	399	420	7
ocegii	16	417	7
ocegii	282	304	7
ocegii	174	205	7
ocegii	365	404	7
ocegii	305	349	7
ocegii	107	122	7
ocegii	19	453	7
ocegii	98	455	7
ocegii	119	139	7
ocegii	320	348	7
ocegii	339	360	7
ocegii	81	417	7
ocegii	31	419	7
ocegii	300	315	7
ocegii	45	422	7
ocegii	284	304	7
ocegii	144	160	7
ocegii	66	453	7
ocegii	109	126	7
ocegii	317	339	7
ocegii	328	366	7
ocegii	274	301	7
ocegii	402	425	7
ocegii	328	344	7
ocegii	113	143	7
ocegii	327	355	7
ocegii	111	124	7
ocegii	80	455	7
ocegii	421	449	7
ocegii	307	359	7
ocegii	27	49	7
ocegii	408	427	7
ocegii	298	313	7
ocegii	324	351	7
ocegii	189	207	7
ocegii	269	292	7
ocegii	58	449	7
ocegii	312	329	7
ocegii	287	301	7
ocegii	309	325	7
ocegii	86	98	7
ocegii	395	420	7
ocegii	190	202	7
ocegii	177	200	7
ocegii	343	360	7
ocegii	320	341	7
ocegii	381	406	7
ocegii	57	415	7
ocegii	129	142	7
ocegii	105	119	7
ocegii	29	419	7
ocegii	309	327	7
ocegii	316	331	7
ocegii	328	348	7
ocegii	307	319	7
ocegii	31	47	7
ocegii	333	354	7
ocegii	107	139	7
ocegii	372	410	7
ocegii	25	455	7
ocegii	28	343	6
ocegii	268	296	6
ocegii	60	420	6
ocegii	60	449	6
ocegii	414	428	6
ocegii	87	420	6
ocegii	293	309	6
ocegii	129	146	6
ocegii	216	235	6
ocegii	400	420	6
ocegii	268	282	6
ocegii	271	292	6
ocegii	249	263	6
ocegii	336	454	6
ocegii	374	410	6
ocegii	394	413	6
ocegii	422	449	6
ocegii	330	355	6
ocegii	228	454	6
ocegii	311	339	6
ocegii	56	453	6
ocegii	276	288	6
ocegii	354	370	6
ocegii	140	154	6
ocegii	125	139	6
ocegii	371	454	6
ocegii	219	416	6
ocegii	316	338	6
ocegii	303	331	6
ocegii	361	408	6
ocegii	308	341	6
ocegii	123	143	6
ocegii	182	200	6
ocegii	340	357	6
ocegii	146	343	6
ocegii	396	420	6
ocegii	34	51	6
ocegii	63	417	6
ocegii	117	151	6
ocegii	363	403	6
ocegii	139	156	6
ocegii	309	328	6
ocegii	321	333	6
ocegii	323	352	6
ocegii	346	358	6
ocegii	310	330	6
ocegii	287	306	6
ocegii	333	366	6
ocegii	27	57	6
ocegii	348	365	6
ocegii	408	426	6
ocegii	119	138	6
ocegii	387	420	6
ocegii	326	350	6
ocegii	385	403	6
ocegii	392	406	6
ocegii	411	428	6
ocegii	416	454	6
ocegii	315	330	6
ocegii	264	290	6
ocegii	64	418	6
ocegii	186	204	6
ocegii	361	374	6
ocegii	341	358	6
ocegii	307	332	6
ocegii	292	306	6
ocegii	333	351	6
ocegii	396	413	6
ocegii	27	304	6
ocegii	313	340	6
ocegii	305	320	6
ocegii	27	422	6
ocegii	290	303	6
ocegii	54	425	6
ocegii	335	364	6
ocegii	66	419	6
ocegii	273	299	6
ocegii	415	431	6
ocegii	426	449	6
ocegii	26	56	6
ocegii	160	448	6
ocegii	29	68	6
ocegii	21	35	6
ocegii	44	452	6
ocegii	348	363	6
ocegii	244	258	6
ocegii	116	147	6
ocegii	103	124	6
ocegii	391	403	6
ocegii	112	130	6
ocegii	323	344	6
ocegii	341	361	6
ocegii	419	447	6
ocegii	153	454	6
ocegii	224	237	6
ocegii	311	324	6
ocegii	85	419	6
ocegii	372	384	6
ocegii	316	330	6
ocegii	369	404	6
ocegii	283	307	6
ocegii	375	393	6
ocegii	332	354	6
ocegii	378	394	6
ocegii	313	366	6
ocegii	306	320	6
ocegii	320	344	6
ocegii	381	408	6
ocegii	58	423	6
ocegii	329	347	6
ocegii	378	407	6
ocegii	186	199	6
ocegii	128	145	6
ocegii	172	453	6
ocegii	390	413	6
ocegii	394	412	6
ocegii	91	416	6
ocegii	418	430	6
ocegii	388	406	6
ocegii	135	454	6
ocegii	375	391	6
ocegii	159	455	6
ocegii	392	408	6
ocegii	133	145	6
ocegii	397	425	6
ocegii	132	149	6
ocegii	187	204	6
ocegii	324	337	6
ocegii	329	342	6
ocegii	68	420	6
ocegii	235	252	6
ocegii	155	171	6
ocegii	396	414	6
ocegii	317	344	6
ocegii	37	56	6
ocegii	121	140	6
ocegii	284	313	6
ocegii	139	157	6
ocegii	110	137	6
ocegii	276	289	6
ocegii	276	296	6
ocegii	329	363	6
ocegii	323	353	6
ocegii	113	132	6
ocegii	23	37	6
ocegii	228	248	6
ocegii	26	52	6
ocegii	27	58	6
ocegii	71	419	6
ocegii	173	195	6
ocegii	121	139	6
ocegii	87	330	6
ocegii	235	258	6
ocegii	308	349	6
ocegii	336	352	6
ocegii	306	331	6
ocegii	371	385	6
ocegii	315	331	6
ocegii	324	342	6
ocegii	102	119	6
ocegii	385	398	6
ocegii	155	416	6
ocegii	361	375	6
ocegii	113	126	6
ocegii	413	454	6
ocegii	313	327	6
ocegii	73	419	6
ocegii	84	455	6
ocegii	360	406	6
ocegii	336	361	6
ocegii	26	41	6
ocegii	24	38	6
ocegii	43	422	6
ocegii	86	417	6
ocegii	431	445	6
ocegii	355	371	6
ocegii	45	343	6
ocegii	275	298	6
ocegii	64	417	6
ocegii	333	361	6
ocegii	104	417	6
ocegii	28	52	6
ocegii	71	417	6
ocegii	324	354	6
ocegii	144	158	6
ocegii	341	354	6
ocegii	366	405	6
ocegii	319	335	6
ocegii	70	416	6
ocegii	110	416	6
ocegii	395	414	6
ocegii	105	135	6
ocegii	323	345	6
ocegii	153	416	6
ocegii	307	340	6
ocegii	186	416	6
ocegii	110	134	6
ocegii	365	400	6
ocegii	280	307	6
ocegii	331	352	6
ocegii	321	334	6
ocegii	426	450	6
ocegii	375	394	6
ocegii	305	317	6
ocegii	406	426	6
ocegii	327	353	6
ocegii	177	195	6
ocegii	320	361	6
ocegii	277	309	6
ocegii	122	453	6
ocegii	315	338	6
ocegii	394	420	6
ocegii	390	412	6
ocegii	32	419	6
ocegii	321	338	6
ocegii	330	344	6
ocegii	56	418	6
ocegii	330	343	6
ocegii	145	416	6
ocegii	332	360	6
ocegii	115	156	6
ocegii	305	319	6
ocegii	393	409	6
ocegii	219	244	6
ocegii	398	419	6
ocegii	322	345	6
ocegii	279	307	6
ocegii	119	142	6
ocegii	311	358	5
ocegii	378	400	5
ocegii	343	358	5
ocegii	265	301	5
ocegii	381	400	5
ocegii	348	371	5
ocegii	318	346	5
ocegii	57	343	5
ocegii	340	359	5
ocegii	305	361	5
ocegii	56	415	5
ocegii	154	417	5
ocegii	403	422	5
ocegii	329	343	5
ocegii	24	426	5
ocegii	135	417	5
ocegii	280	293	5
ocegii	35	54	5
ocegii	43	420	5
ocegii	270	283	5
ocegii	178	200	5
ocegii	111	134	5
ocegii	32	62	5
ocegii	139	158	5
ocegii	282	311	5
ocegii	138	152	5
ocegii	316	329	5
ocegii	325	345	5
ocegii	322	357	5
ocegii	380	402	5
ocegii	273	303	5
ocegii	276	299	5
ocegii	328	354	5
ocegii	357	410	5
ocegii	332	353	5
ocegii	27	343	5
ocegii	225	247	5
ocegii	107	144	5
ocegii	276	306	5
ocegii	370	398	5
ocegii	323	363	5
ocegii	320	365	5
ocegii	346	371	5
ocegii	356	368	5
ocegii	79	455	5
ocegii	133	153	5
ocegii	312	352	5
ocegii	31	63	5
ocegii	361	401	5
ocegii	157	454	5
ocegii	314	342	5
ocegii	137	149	5
ocegii	161	419	5
ocegii	224	244	5
ocegii	120	134	5
ocegii	95	453	5
ocegii	42	452	5
ocegii	394	425	5
ocegii	366	384	5
ocegii	42	59	5
ocegii	419	434	5
ocegii	377	392	5
ocegii	120	144	5
ocegii	46	419	5
ocegii	309	350	5
ocegii	374	403	5
ocegii	399	419	5
ocegii	193	207	5
ocegii	395	425	5
ocegii	192	207	5
ocegii	32	60	5
ocegii	144	453	5
ocegii	317	336	5
ocegii	325	347	5
ocegii	134	454	5
ocegii	391	420	5
ocegii	26	39	5
ocegii	27	47	5
ocegii	389	412	5
ocegii	329	362	5
ocegii	404	417	5
ocegii	275	299	5
ocegii	329	355	5
ocegii	369	409	5
ocegii	332	358	5
ocegii	323	361	5
ocegii	315	359	5
ocegii	220	235	5
ocegii	304	343	5
ocegii	327	365	5
ocegii	321	352	5
ocegii	139	454	5
ocegii	407	427	5
ocegii	338	360	5
ocegii	361	403	5
ocegii	301	315	5
ocegii	191	206	5
ocegii	31	54	5
ocegii	239	263	5
ocegii	337	354	5
ocegii	265	294	5
ocegii	426	447	5
ocegii	348	360	5
ocegii	35	60	5
ocegii	343	372	5
ocegii	68	419	5
ocegii	108	144	5
ocegii	162	416	5
ocegii	52	451	5
ocegii	306	353	5
ocegii	34	343	5
ocegii	54	342	5
ocegii	39	418	5
ocegii	399	424	5
ocegii	284	301	5
ocegii	146	159	5
ocegii	108	130	5
ocegii	331	360	5
ocegii	86	419	5
ocegii	121	134	5
ocegii	391	418	5
ocegii	113	454	5
ocegii	59	448	5
ocegii	28	40	5
ocegii	312	346	5
ocegii	379	392	5
ocegii	338	355	5
ocegii	332	351	5
ocegii	392	404	5
ocegii	319	355	5
ocegii	108	122	5
ocegii	181	454	5
ocegii	225	238	5
ocegii	29	54	5
ocegii	214	454	5
ocegii	138	420	5
ocegii	315	328	5
ocegii	178	417	5
ocegii	22	249	5
ocegii	318	336	5
ocegii	335	349	5
ocegii	100	114	5
ocegii	266	292	5
ocegii	348	372	5
ocegii	189	206	5
ocegii	359	400	5
ocegii	50	420	5
ocegii	395	413	5
ocegii	160	175	5
ocegii	319	336	5
ocegii	282	303	5
ocegii	281	298	5
ocegii	115	149	5
ocegii	342	359	5
ocegii	22	452	5
ocegii	115	158	5
ocegii	41	452	5
ocegii	141	416	5
ocegii	380	412	5
ocegii	272	296	5
ocegii	311	351	5
ocegii	335	355	5
ocegii	89	453	5
ocegii	64	416	5
ocegii	305	345	5
ocegii	372	390	5
ocegii	285	311	5
ocegii	225	242	5
ocegii	113	128	5
ocegii	312	339	5
ocegii	320	366	5
ocegii	29	59	5
ocegii	31	57	5
ocegii	239	252	5
ocegii	390	417	5
ocegii	81	416	5
ocegii	23	343	5
ocegii	165	180	5
ocegii	379	401	5
ocegii	339	372	5
ocegii	345	375	5
ocegii	348	370	5
ocegii	268	290	5
ocegii	60	446	5
ocegii	125	146	5
ocegii	330	363	5
ocegii	105	129	5
ocegii	341	368	5
ocegii	321	341	5
ocegii	311	331	5
ocegii	330	354	5
ocegii	362	403	5
ocegii	311	340	5
ocegii	335	360	5
ocegii	380	410	5
ocegii	354	369	5
ocegii	174	203	5
ocegii	328	362	5
ocegii	161	174	5
ocegii	185	197	5
ocegii	38	342	5
ocegii	415	427	5
ocegii	276	298	5
ocegii	113	138	5
ocegii	190	206	5
ocegii	303	339	5
ocegii	379	396	5
ocegii	393	408	5
ocegii	38	58	5
ocegii	354	366	5
ocegii	202	219	5
ocegii	69	417	5
ocegii	46	415	5
ocegii	104	131	5
ocegii	119	132	5
ocegii	173	200	5
ocegii	107	131	5
ocegii	381	397	5
ocegii	188	200	5
ocegii	345	363	5
ocegii	381	410	5
ocegii	176	417	5
ocegii	325	363	5
ocegii	16	343	5
ocegii	263	284	5
ocegii	92	107	5
ocegii	226	238	5
ocegii	63	455	5
ocegii	40	419	5
ocegii	337	374	5
ocegii	323	348	5
ocegii	110	148	5
ocegii	125	156	5
ocegii	114	128	5
ocegii	40	55	5
ocegii	46	418	5
ocegii	123	147	5
ocegii	306	358	5
ocegii	319	341	5
ocegii	73	455	5
ocegii	405	430	5
ocegii	178	201	5
ocegii	110	130	5
ocegii	85	455	5
ocegii	306	318	5
ocegii	383	399	5
ocegii	334	354	5
ocegii	36	48	5
ocegii	312	325	5
ocegii	294	311	5
ocegii	380	403	5
ocegii	326	353	5
ocegii	283	311	5
ocegii	392	414	5
ocegii	113	141	5
ocegii	190	207	5
ocegii	375	407	5
ocegii	88	446	5
ocegii	379	395	5
ocegii	67	309	5
ocegii	361	411	5
ocegii	307	353	5
ocegii	379	412	5
ocegii	59	340	5
ocegii	28	420	5
ocegii	326	349	5
ocegii	59	301	5
ocegii	343	355	5
ocegii	371	394	5
ocegii	63	453	5
ocegii	370	407	5
ocegii	359	403	5
ocegii	302	316	5
ocegii	41	420	5
ocegii	405	419	5
ocegii	311	327	5
ocegii	102	417	5
ocegii	380	399	5
ocegii	353	369	5
ocegii	51	64	5
ocegii	309	322	5
ocegii	158	176	5
ocegii	110	139	5
ocegii	329	372	5
ocegii	187	213	5
ocegii	106	127	5
ocegii	140	156	5
ocegii	382	401	5
ocegii	25	37	5
ocegii	315	365	5
ocegii	77	416	5
ocegii	310	331	5
ocegii	309	345	5
ocegii	252	267	5
ocegii	315	358	5
ocegii	319	363	5
ocegii	375	405	5
ocegii	116	128	5
ocegii	415	434	5
ocegii	60	415	5
ocegii	109	129	5
ocegii	225	239	5
ocegii	239	255	5
ocegii	321	360	5
ocegii	307	360	5
ocegii	300	454	5
ocegii	315	329	5
ocegii	326	342	5
ocegii	309	341	5
ocegii	161	449	5
ocegii	136	154	5
ocegii	384	398	5
ocegii	396	424	5
ocegii	341	353	5
ocegii	171	188	5
ocegii	125	152	5
ocegii	108	145	5
ocegii	183	206	5
ocegii	89	333	5
ocegii	353	371	5
ocegii	198	454	5
ocegii	96	332	5
ocegii	383	395	5
ocegii	335	361	5
ocegii	117	144	5
ocegii	305	328	5
ocegii	196	454	5
ocegii	382	403	5
ocegii	309	338	5
ocegii	90	331	5
ocegii	19	229	5
ocegii	304	323	5
ocegii	277	300	5
ocegii	327	362	5
ocegii	144	156	5
ocegii	421	446	5
ocegii	344	357	5
ocegii	303	335	5
ocegii	116	137	5
ocegii	31	51	5
ocegii	89	328	5
ocegii	123	139	5
ocegii	337	359	5
ocegii	171	201	5
ocegii	318	344	5
ocegii	329	348	5
ocegii	269	297	5
ocegii	319	351	5
ocegii	35	48	5
ocegii	47	452	5
ocegii	305	325	5
ocegii	236	250	5
ocegii	312	326	5
ocegii	301	336	5
ocegii	174	202	5
ocegii	26	44	5
ocegii	389	411	5
ocegii	322	363	5
ocegii	55	422	5
ocegii	323	364	5
ocegii	225	245	5
ocegii	118	139	5
ocegii	45	311	5
ocegii	66	311	5
ocegii	160	455	5
ocegii	109	148	5
ocegii	103	419	5
ocegii	104	139	5
ocegii	327	360	5
ocegii	376	394	5
ocegii	316	340	5
ocegii	356	370	5
ocegii	161	453	5
ocegii	239	251	5
ocegii	58	425	5
ocegii	312	330	5
ocegii	306	321	5
ocegii	51	422	5
ocegii	182	207	5
ocegii	116	153	4
ocegii	179	455	4
ocegii	94	114	4
ocegii	189	203	4
ocegii	318	339	4
ocegii	270	301	4
ocegii	318	353	4
ocegii	87	429	4
ocegii	333	346	4
ocegii	319	349	4
ocegii	156	417	4
ocegii	33	52	4
ocegii	67	418	4
ocegii	380	393	4
ocegii	110	154	4
ocegii	19	422	4
ocegii	181	195	4
ocegii	319	342	4
ocegii	313	347	4
ocegii	112	147	4
ocegii	41	59	4
ocegii	321	349	4
ocegii	357	369	4
ocegii	317	345	4
ocegii	131	417	4
ocegii	296	454	4
ocegii	62	419	4
ocegii	34	56	4
ocegii	335	352	4
ocegii	312	351	4
ocegii	402	423	4
ocegii	228	257	4
ocegii	304	327	4
ocegii	175	201	4
ocegii	322	364	4
ocegii	134	416	4
ocegii	312	342	4
ocegii	224	243	4
ocegii	316	347	4
ocegii	393	411	4
ocegii	130	144	4
ocegii	31	45	4
ocegii	225	252	4
ocegii	90	418	4
ocegii	173	185	4
ocegii	109	453	4
ocegii	333	357	4
ocegii	113	147	4
ocegii	327	367	4
ocegii	324	359	4
ocegii	209	221	4
ocegii	54	153	4
ocegii	118	453	4
ocegii	331	348	4
ocegii	49	420	4
ocegii	301	313	4
ocegii	119	140	4
ocegii	315	371	4
ocegii	136	156	4
ocegii	382	410	4
ocegii	306	330	4
ocegii	45	451	4
ocegii	370	390	4
ocegii	136	151	4
ocegii	348	369	4
ocegii	22	420	4
ocegii	220	454	4
ocegii	129	148	4
ocegii	367	384	4
ocegii	343	374	4
ocegii	319	347	4
ocegii	59	73	4
ocegii	114	129	4
ocegii	111	146	4
ocegii	321	342	4
ocegii	287	309	4
ocegii	152	454	4
ocegii	178	202	4
ocegii	161	181	4
ocegii	380	398	4
ocegii	59	91	4
ocegii	346	376	4
ocegii	108	132	4
ocegii	309	361	4
ocegii	334	355	4
ocegii	36	49	4
ocegii	322	359	4
ocegii	302	327	4
ocegii	25	45	4
ocegii	124	139	4
ocegii	424	441	4
ocegii	111	145	4
ocegii	386	412	4
ocegii	52	249	4
ocegii	265	277	4
ocegii	77	417	4
ocegii	24	415	4
ocegii	107	150	4
ocegii	89	449	4
ocegii	352	372	4
ocegii	322	341	4
ocegii	42	418	4
ocegii	59	307	4
ocegii	58	414	4
ocegii	308	328	4
ocegii	79	453	4
ocegii	418	454	4
ocegii	132	453	4
ocegii	54	341	4
ocegii	240	256	4
ocegii	312	358	4
ocegii	324	357	4
ocegii	109	134	4
ocegii	339	358	4
ocegii	88	440	4
ocegii	51	63	4
ocegii	18	342	4
ocegii	381	412	4
ocegii	370	384	4
ocegii	300	312	4
ocegii	185	454	4
ocegii	102	120	4
ocegii	345	371	4
ocegii	268	294	4
ocegii	128	453	4
ocegii	403	419	4
ocegii	123	144	4
ocegii	390	409	4
ocegii	313	351	4
ocegii	282	301	4
ocegii	380	396	4
ocegii	111	138	4
ocegii	181	205	4
ocegii	286	298	4
ocegii	325	341	4
ocegii	34	52	4
ocegii	371	455	4
ocegii	44	68	4
ocegii	77	419	4
ocegii	88	449	4
ocegii	248	263	4
ocegii	333	360	4
ocegii	81	420	4
ocegii	320	353	4
ocegii	308	345	4
ocegii	319	362	4
ocegii	316	350	4
ocegii	347	359	4
ocegii	344	365	4
ocegii	272	290	4
ocegii	322	350	4
ocegii	430	444	4
ocegii	324	355	4
ocegii	316	361	4
ocegii	314	347	4
ocegii	338	362	4
ocegii	109	128	4
ocegii	190	208	4
ocegii	324	362	4
ocegii	119	145	4
ocegii	306	326	4
ocegii	371	390	4
ocegii	45	426	4
ocegii	120	138	4
ocegii	379	403	4
ocegii	291	309	4
ocegii	378	405	4
ocegii	340	353	4
ocegii	268	301	4
ocegii	400	418	4
ocegii	171	202	4
ocegii	186	206	4
ocegii	91	116	4
ocegii	340	360	4
ocegii	403	417	4
ocegii	306	355	4
ocegii	317	334	4
ocegii	119	447	4
ocegii	377	389	4
ocegii	330	361	4
ocegii	112	149	4
ocegii	43	342	4
ocegii	390	402	4
ocegii	153	440	4
ocegii	331	366	4
ocegii	410	430	4
ocegii	322	372	4
ocegii	109	123	4
ocegii	117	416	4
ocegii	114	154	4
ocegii	102	136	4
ocegii	34	54	4
ocegii	334	366	4
ocegii	85	422	4
ocegii	332	368	4
ocegii	64	452	4
ocegii	286	307	4
ocegii	424	445	4
ocegii	330	342	4
ocegii	394	427	4
ocegii	67	79	4
ocegii	234	255	4
ocegii	118	138	4
ocegii	45	299	4
ocegii	328	342	4
ocegii	30	54	4
ocegii	393	406	4
ocegii	175	197	4
ocegii	234	246	4
ocegii	332	349	4
ocegii	228	252	4
ocegii	421	450	4
ocegii	88	332	4
ocegii	60	452	4
ocegii	62	453	4
ocegii	316	343	4
ocegii	356	373	4
ocegii	127	417	4
ocegii	104	453	4
ocegii	116	145	4
ocegii	170	197	4
ocegii	105	144	4
ocegii	385	412	4
ocegii	210	454	4
ocegii	137	454	4
ocegii	123	138	4
ocegii	41	61	4
ocegii	266	294	4
ocegii	308	360	4
ocegii	269	296	4
ocegii	108	418	4
ocegii	333	347	4
ocegii	419	445	4
ocegii	114	134	4
ocegii	306	356	4
ocegii	390	404	4
ocegii	327	346	4
ocegii	305	324	4
ocegii	270	282	4
ocegii	331	364	4
ocegii	410	424	4
ocegii	103	417	4
ocegii	114	127	4
ocegii	307	347	4
ocegii	310	354	4
ocegii	395	427	4
ocegii	33	455	4
ocegii	108	454	4
ocegii	322	356	4
ocegii	429	445	4
ocegii	163	455	4
ocegii	43	418	4
ocegii	111	417	4
ocegii	424	442	4
ocegii	160	440	4
ocegii	401	419	4
ocegii	21	420	4
ocegii	402	429	4
ocegii	131	152	4
ocegii	104	117	4
ocegii	37	420	4
ocegii	126	144	4
ocegii	90	440	4
ocegii	390	419	4
ocegii	407	430	4
ocegii	116	143	4
ocegii	109	133	4
ocegii	318	333	4
ocegii	119	141	4
ocegii	138	416	4
ocegii	119	453	4
ocegii	384	402	4
ocegii	314	341	4
ocegii	318	340	4
ocegii	278	304	4
ocegii	59	303	4
ocegii	131	450	4
ocegii	343	357	4
ocegii	324	344	4
ocegii	224	247	4
ocegii	308	358	4
ocegii	340	356	4
ocegii	45	59	4
ocegii	322	371	4
ocegii	91	329	4
ocegii	96	343	4
ocegii	224	254	4
ocegii	318	354	4
ocegii	111	154	4
ocegii	269	291	4
ocegii	153	423	4
ocegii	419	435	4
ocegii	89	115	4
ocegii	281	302	4
ocegii	403	430	4
ocegii	292	311	4
ocegii	374	411	4
ocegii	32	422	4
ocegii	313	346	4
ocegii	87	107	4
ocegii	125	149	4
ocegii	108	140	4
ocegii	115	146	4
ocegii	370	454	4
ocegii	51	66	4
ocegii	84	418	4
ocegii	285	301	4
ocegii	140	160	4
ocegii	363	375	4
ocegii	134	453	4
ocegii	59	451	4
ocegii	36	59	4
ocegii	346	366	4
ocegii	328	355	4
ocegii	134	417	4
ocegii	302	333	4
ocegii	54	303	4
ocegii	51	448	4
ocegii	230	244	4
ocegii	225	255	4
ocegii	119	143	4
ocegii	133	147	4
ocegii	174	195	4
ocegii	319	365	4
ocegii	395	416	4
ocegii	109	142	4
ocegii	115	152	4
ocegii	268	304	4
ocegii	107	129	4
ocegii	113	146	4
ocegii	327	366	4
ocegii	316	362	4
ocegii	355	367	4
ocegii	350	370	4
ocegii	18	451	4
ocegii	314	344	4
ocegii	318	335	4
ocegii	308	338	4
ocegii	59	200	4
ocegii	120	140	4
ocegii	131	448	4
ocegii	339	361	4
ocegii	123	142	4
ocegii	142	160	4
ocegii	381	413	4
ocegii	263	282	4
ocegii	224	245	4
ocegii	366	410	4
ocegii	87	417	4
ocegii	315	348	4
ocegii	309	330	4
ocegii	237	253	4
ocegii	129	151	4
ocegii	307	324	4
ocegii	42	343	4
ocegii	96	109	4
ocegii	105	140	4
ocegii	269	301	4
ocegii	370	405	4
ocegii	122	137	4
ocegii	193	208	4
ocegii	123	145	4
ocegii	32	420	4
ocegii	112	453	4
ocegii	224	238	4
ocegii	386	416	4
ocegii	178	203	4
ocegii	85	98	4
ocegii	146	158	4
ocegii	128	142	4
ocegii	159	440	4
ocegii	326	364	4
ocegii	126	416	4
ocegii	138	155	4
ocegii	330	348	4
ocegii	233	249	4
ocegii	322	352	4
ocegii	286	454	4
ocegii	25	44	4
ocegii	402	418	4
ocegii	372	389	4
ocegii	386	413	4
ocegii	264	284	4
ocegii	335	358	4
ocegii	158	454	4
ocegii	106	118	4
ocegii	346	359	4
ocegii	79	416	4
ocegii	248	262	4
ocegii	329	354	4
ocegii	277	306	4
ocegii	57	424	4
ocegii	27	56	4
ocegii	379	393	4
ocegii	38	53	4
ocegii	320	363	4
ocegii	346	373	4
ocegii	178	453	4
ocegii	436	449	4
ocegii	159	173	4
ocegii	55	413	4
ocegii	303	321	4
ocegii	196	212	4
ocegii	338	361	4
ocegii	297	309	4
ocegii	90	342	4
ocegii	191	205	4
ocegii	308	347	4
ocegii	139	169	4
ocegii	416	455	4
ocegii	265	304	4
ocegii	325	364	4
ocegii	59	412	4
ocegii	337	357	4
ocegii	23	52	4
ocegii	224	242	4
ocegii	23	418	4
ocegii	183	197	4
ocegii	70	418	4
ocegii	359	410	4
ocegii	371	410	4
ocegii	122	145	4
ocegii	153	455	4
ocegii	311	325	4
ocegii	330	360	4
ocegii	199	454	4
ocegii	284	298	4
ocegii	102	419	4
ocegii	380	397	4
ocegii	360	404	4
ocegii	207	220	4
ocegii	377	400	4
ocegii	40	65	4
ocegii	106	121	4
ocegii	350	366	4
ocegii	286	306	4
ocegii	325	349	4
ocegii	329	367	4
ocegii	335	356	4
ocegii	332	346	4
ocegii	48	419	4
ocegii	176	190	4
ocegii	323	366	4
ocegii	25	60	4
ocegii	350	367	4
ocegii	314	333	4
ocegii	308	327	4
ocegii	175	198	4
ocegii	26	455	4
ocegii	31	343	4
ocegii	104	118	4
ocegii	35	55	4
ocegii	241	454	4
ocegii	436	454	4
ocegii	345	358	4
ocegii	18	419	4
ocegii	336	356	4
ocegii	239	267	4
ocegii	325	366	4
ocegii	317	354	4
ocegii	120	139	4
ocegii	265	299	4
ocegii	413	430	4
ocegii	425	454	4
ocegii	122	141	4
ocegii	370	394	4
ocegii	319	333	4
ocegii	130	416	4
ocegii	54	363	4
ocegii	237	249	4
ocegii	186	207	4
ocegii	371	407	4
ocegii	315	345	4
ocegii	183	195	4
ocegii	125	154	4
ocegii	288	316	4
ocegii	268	284	4
ocegii	269	294	4
ocegii	61	343	4
ocegii	317	329	4
ocegii	303	323	4
ocegii	330	362	4
ocegii	94	417	4
ocegii	105	126	4
ocegii	110	152	4
ocegii	229	254	4
ocegii	126	420	4
ocegii	310	353	4
ocegii	105	420	4
ocegii	382	398	4
ocegii	374	390	4
ocegii	272	297	4
ocegii	382	405	4
ocegii	162	455	4
ocegii	274	304	4
ocegii	275	302	4
ocegii	401	416	4
ocegii	106	417	4
ocegii	38	455	4
ocegii	24	411	4
ocegii	107	146	4
ocegii	113	131	4
ocegii	379	397	4
ocegii	308	325	4
ocegii	68	309	4
ocegii	44	343	4
ocegii	27	53	4
ocegii	196	208	4
ocegii	119	133	4
ocegii	321	364	4
ocegii	316	367	4
ocegii	303	326	4
ocegii	301	319	4
ocegii	117	163	4
ocegii	272	284	4
ocegii	326	346	4
ocegii	381	411	4
ocegii	176	416	4
ocegii	140	419	4
ocegii	22	252	3
ocegii	131	451	3
ocegii	366	400	3
ocegii	263	285	3
ocegii	20	420	3
ocegii	324	347	3
ocegii	54	365	3
ocegii	224	246	3
ocegii	59	220	3
ocegii	305	352	3
ocegii	67	299	3
ocegii	31	67	3
ocegii	36	343	3
ocegii	89	109	3
ocegii	41	53	3
ocegii	371	405	3
ocegii	151	416	3
ocegii	92	336	3
ocegii	55	338	3
ocegii	422	436	3
ocegii	306	350	3
ocegii	394	422	3
ocegii	341	362	3
ocegii	370	410	3
ocegii	54	347	3
ocegii	169	205	3
ocegii	405	422	3
ocegii	396	422	3
ocegii	30	452	3
ocegii	306	357	3
ocegii	94	419	3
ocegii	214	227	3
ocegii	41	365	3
ocegii	223	240	3
ocegii	114	142	3
ocegii	360	408	3
ocegii	311	330	3
ocegii	58	452	3
ocegii	288	300	3
ocegii	159	418	3
ocegii	140	168	3
ocegii	40	382	3
ocegii	32	424	3
ocegii	409	428	3
ocegii	307	346	3
ocegii	174	197	3
ocegii	163	177	3
ocegii	29	449	3
ocegii	23	304	3
ocegii	134	452	3
ocegii	369	393	3
ocegii	108	455	3
ocegii	187	208	3
ocegii	400	415	3
ocegii	273	302	3
ocegii	320	371	3
ocegii	327	372	3
ocegii	135	453	3
ocegii	274	306	3
ocegii	143	162	3
ocegii	267	280	3
ocegii	248	264	3
ocegii	309	343	3
ocegii	404	419	3
ocegii	59	370	3
ocegii	90	334	3
ocegii	86	102	3
ocegii	315	360	3
ocegii	299	333	3
ocegii	118	141	3
ocegii	107	123	3
ocegii	310	328	3
ocegii	275	309	3
ocegii	271	284	3
ocegii	75	96	3
ocegii	315	353	3
ocegii	376	392	3
ocegii	70	101	3
ocegii	344	361	3
ocegii	407	420	3
ocegii	27	59	3
ocegii	116	133	3
ocegii	59	348	3
ocegii	378	396	3
ocegii	119	131	3
ocegii	390	420	3
ocegii	319	359	3
ocegii	347	372	3
[truncated: 6,629 more rows]
