# Supplementary material for: Identifying proximal RNA interactions from cDNA-encoded crosslinks with ShapeJumper
Source: PLoS Comput Biol. 2021 Dec 14;17(12):e1009632. doi: 10.1371/journal.pcbi.1009632 (PMC8670686; doi:10.1371/journal.pcbi.1009632)
Supplement: S1 Data — (ZIP) [file pcbi.1009632.s006.zip › ShapeJumper_DATA/Raw_Deletions/GII_Intron/IA-GII-Replicate2_Merged_NoCircDels_MaxInsertLimit10_NoAmbig_DelSiteExactMatch_deletions.txt]

Total Reads Aligned:800018	Total Deletions:22872.0
ocegii	367	403	213
ocegii	40	454	112
ocegii	312	334	66
ocegii	367	405	58
ocegii	219	235	58
ocegii	279	292	51
ocegii	395	410	51
ocegii	40	453	50
ocegii	361	409	50
ocegii	26	454	49
ocegii	279	291	43
ocegii	52	454	41
ocegii	279	294	40
ocegii	280	294	39
ocegii	53	454	38
ocegii	367	407	36
ocegii	67	454	36
ocegii	300	314	35
ocegii	273	285	35
ocegii	391	410	35
ocegii	275	291	34
ocegii	312	335	34
ocegii	280	292	33
ocegii	274	294	33
ocegii	310	335	33
ocegii	277	291	32
ocegii	311	335	32
ocegii	277	292	32
ocegii	275	292	32
ocegii	278	294	31
ocegii	422	448	31
ocegii	312	337	31
ocegii	278	292	31
ocegii	315	334	30
ocegii	37	454	30
ocegii	398	410	29
ocegii	386	407	29
ocegii	310	334	29
ocegii	394	410	29
ocegii	89	327	28
ocegii	279	297	28
ocegii	395	407	28
ocegii	424	447	27
ocegii	57	454	27
ocegii	386	410	27
ocegii	39	454	27
ocegii	244	258	26
ocegii	367	401	26
ocegii	276	291	26
ocegii	115	134	26
ocegii	276	292	26
ocegii	275	296	26
ocegii	375	403	26
ocegii	287	299	26
ocegii	427	445	26
ocegii	391	407	25
ocegii	386	405	25
ocegii	391	405	25
ocegii	117	134	25
ocegii	277	290	25
ocegii	375	401	25
ocegii	110	123	24
ocegii	115	139	24
ocegii	366	405	24
ocegii	91	330	23
ocegii	363	401	23
ocegii	320	337	23
ocegii	277	297	23
ocegii	375	398	23
ocegii	278	297	23
ocegii	311	336	23
ocegii	423	449	23
ocegii	275	295	23
ocegii	322	336	23
ocegii	361	403	22
ocegii	320	336	22
ocegii	275	297	22
ocegii	322	337	22
ocegii	362	403	22
ocegii	36	454	22
ocegii	368	404	22
ocegii	21	454	22
ocegii	322	335	22
ocegii	33	454	21
ocegii	346	365	21
ocegii	320	340	21
ocegii	280	297	21
ocegii	361	412	21
ocegii	282	294	21
ocegii	313	336	20
ocegii	115	127	20
ocegii	369	404	20
ocegii	402	420	20
ocegii	57	453	20
ocegii	395	412	20
ocegii	282	296	20
ocegii	390	405	19
ocegii	278	291	19
ocegii	323	339	19
ocegii	390	407	19
ocegii	323	344	19
ocegii	94	333	19
ocegii	425	446	19
ocegii	270	282	19
ocegii	276	296	19
ocegii	394	407	19
ocegii	312	331	19
ocegii	390	410	19
ocegii	20	454	19
ocegii	190	202	19
ocegii	425	447	19
ocegii	219	234	19
ocegii	320	342	19
ocegii	323	340	18
ocegii	304	316	18
ocegii	275	290	18
ocegii	185	200	18
ocegii	385	410	18
ocegii	117	138	18
ocegii	309	333	18
ocegii	301	316	18
ocegii	303	337	18
ocegii	123	454	18
ocegii	85	98	18
ocegii	115	132	18
ocegii	283	297	18
ocegii	312	338	18
ocegii	100	115	18
ocegii	342	364	18
ocegii	324	336	18
ocegii	186	201	17
ocegii	361	408	17
ocegii	405	425	17
ocegii	381	394	17
ocegii	284	297	17
ocegii	225	237	17
ocegii	382	394	17
ocegii	277	293	17
ocegii	304	340	17
ocegii	370	407	17
ocegii	311	332	17
ocegii	276	290	17
ocegii	328	343	17
ocegii	117	135	16
ocegii	361	401	16
ocegii	328	347	16
ocegii	301	315	16
ocegii	190	203	16
ocegii	183	203	16
ocegii	385	407	16
ocegii	93	333	16
ocegii	365	404	16
ocegii	277	299	16
ocegii	400	420	16
ocegii	90	329	16
ocegii	108	125	16
ocegii	110	124	16
ocegii	408	425	16
ocegii	270	292	16
ocegii	117	133	16
ocegii	271	292	15
ocegii	410	425	15
ocegii	277	296	15
ocegii	322	341	15
ocegii	220	235	15
ocegii	276	295	15
ocegii	90	330	15
ocegii	279	301	15
ocegii	110	144	15
ocegii	380	394	15
ocegii	186	202	15
ocegii	274	296	15
ocegii	380	407	15
ocegii	328	344	15
ocegii	322	342	15
ocegii	346	364	15
ocegii	327	359	15
ocegii	282	299	15
ocegii	271	291	15
ocegii	311	338	15
ocegii	272	290	15
ocegii	320	332	15
ocegii	323	336	15
ocegii	15	453	15
ocegii	115	131	15
ocegii	274	290	15
ocegii	322	338	15
ocegii	171	185	14
ocegii	323	335	14
ocegii	193	205	14
ocegii	111	134	14
ocegii	186	203	14
ocegii	115	136	14
ocegii	270	285	14
ocegii	369	409	14
ocegii	394	409	14
ocegii	110	133	14
ocegii	385	405	14
ocegii	324	341	14
ocegii	38	454	14
ocegii	309	335	14
ocegii	183	201	14
ocegii	282	304	14
ocegii	219	239	14
ocegii	327	357	14
ocegii	38	51	14
ocegii	189	205	14
ocegii	323	338	14
ocegii	193	206	14
ocegii	309	336	14
ocegii	378	390	14
ocegii	117	130	14
ocegii	382	410	14
ocegii	186	198	14
ocegii	272	297	14
ocegii	330	343	14
ocegii	316	340	14
ocegii	359	406	13
ocegii	115	129	13
ocegii	283	301	13
ocegii	181	200	13
ocegii	274	299	13
ocegii	87	454	13
ocegii	34	51	13
ocegii	363	403	13
ocegii	328	361	13
ocegii	386	412	13
ocegii	275	299	13
ocegii	327	365	13
ocegii	385	403	13
ocegii	398	412	13
ocegii	115	142	13
ocegii	420	448	13
ocegii	320	346	13
ocegii	39	453	13
ocegii	235	248	13
ocegii	324	353	13
ocegii	320	344	13
ocegii	323	341	13
ocegii	322	339	13
ocegii	312	325	13
ocegii	375	407	13
ocegii	361	411	13
ocegii	54	67	13
ocegii	311	327	13
ocegii	110	139	13
ocegii	275	289	13
ocegii	51	454	13
ocegii	375	405	13
ocegii	421	449	13
ocegii	427	448	13
ocegii	327	340	13
ocegii	117	139	13
ocegii	285	297	13
ocegii	329	341	13
ocegii	405	420	13
ocegii	390	403	13
ocegii	309	332	13
ocegii	189	203	12
ocegii	183	202	12
ocegii	280	293	12
ocegii	382	407	12
ocegii	119	131	12
ocegii	92	332	12
ocegii	309	331	12
ocegii	271	290	12
ocegii	58	454	12
ocegii	24	453	12
ocegii	392	406	12
ocegii	329	347	12
ocegii	287	304	12
ocegii	348	372	12
ocegii	307	322	12
ocegii	292	304	12
ocegii	192	209	12
ocegii	360	405	12
ocegii	375	393	12
ocegii	328	342	12
ocegii	322	344	12
ocegii	378	394	12
ocegii	333	355	12
ocegii	278	293	12
ocegii	32	453	12
ocegii	311	331	12
ocegii	276	298	12
ocegii	381	410	12
ocegii	115	128	12
ocegii	313	346	12
ocegii	399	420	12
ocegii	285	301	12
ocegii	325	344	12
ocegii	285	307	12
ocegii	309	327	12
ocegii	315	331	12
ocegii	186	205	12
ocegii	359	403	12
ocegii	117	137	12
ocegii	115	144	12
ocegii	145	454	12
ocegii	192	204	12
ocegii	275	298	12
ocegii	327	355	12
ocegii	111	124	12
ocegii	324	340	12
ocegii	117	144	12
ocegii	277	309	12
ocegii	279	304	12
ocegii	278	301	12
ocegii	113	131	12
ocegii	318	353	11
ocegii	422	449	11
ocegii	330	355	11
ocegii	36	51	11
ocegii	354	370	11
ocegii	365	405	11
ocegii	309	334	11
ocegii	265	282	11
ocegii	113	138	11
ocegii	42	59	11
ocegii	117	129	11
ocegii	327	343	11
ocegii	272	301	11
ocegii	346	358	11
ocegii	381	405	11
ocegii	282	301	11
ocegii	321	337	11
ocegii	305	320	11
ocegii	272	291	11
ocegii	121	134	11
ocegii	350	366	11
ocegii	323	343	11
ocegii	372	384	11
ocegii	304	320	11
ocegii	322	334	11
ocegii	224	241	11
ocegii	87	329	11
ocegii	354	369	11
ocegii	161	174	11
ocegii	380	405	11
ocegii	228	243	11
ocegii	187	204	11
ocegii	304	336	11
ocegii	188	200	11
ocegii	25	454	11
ocegii	278	304	11
ocegii	281	295	11
ocegii	235	252	11
ocegii	272	293	11
ocegii	110	130	11
ocegii	311	347	11
ocegii	375	389	11
ocegii	107	122	11
ocegii	330	344	11
ocegii	300	315	11
ocegii	274	301	11
ocegii	402	425	11
ocegii	314	337	11
ocegii	183	206	11
ocegii	323	345	11
ocegii	307	340	11
ocegii	386	425	11
ocegii	312	329	11
ocegii	228	244	11
ocegii	303	335	11
ocegii	191	203	11
ocegii	366	407	11
ocegii	315	335	11
ocegii	89	328	11
ocegii	315	338	11
ocegii	291	303	11
ocegii	87	330	11
ocegii	312	345	11
ocegii	322	345	11
ocegii	376	394	11
ocegii	116	135	11
ocegii	119	133	11
ocegii	31	49	11
ocegii	381	411	11
ocegii	311	330	10
ocegii	272	292	10
ocegii	334	360	10
ocegii	335	352	10
ocegii	304	327	10
ocegii	285	304	10
ocegii	326	339	10
ocegii	216	233	10
ocegii	288	304	10
ocegii	192	207	10
ocegii	276	297	10
ocegii	323	352	10
ocegii	38	61	10
ocegii	316	336	10
ocegii	348	365	10
ocegii	371	384	10
ocegii	426	447	10
ocegii	114	131	10
ocegii	397	411	10
ocegii	117	136	10
ocegii	313	340	10
ocegii	331	360	10
ocegii	85	115	10
ocegii	27	45	10
ocegii	322	360	10
ocegii	322	352	10
ocegii	325	343	10
ocegii	274	289	10
ocegii	397	420	10
ocegii	411	425	10
ocegii	343	359	10
ocegii	183	198	10
ocegii	333	347	10
ocegii	110	146	10
ocegii	114	134	10
ocegii	252	267	10
ocegii	353	372	10
ocegii	303	339	10
ocegii	320	343	10
ocegii	306	322	10
ocegii	266	297	10
ocegii	103	120	10
ocegii	189	202	10
ocegii	307	336	10
ocegii	330	347	10
ocegii	328	360	10
ocegii	320	341	10
ocegii	107	129	10
ocegii	120	140	10
ocegii	191	207	10
ocegii	385	409	10
ocegii	182	201	10
ocegii	313	327	10
ocegii	181	197	10
ocegii	346	359	10
ocegii	310	331	10
ocegii	306	318	10
ocegii	348	375	10
ocegii	305	317	10
ocegii	102	114	10
ocegii	272	294	10
ocegii	372	385	10
ocegii	332	355	10
ocegii	110	126	10
ocegii	219	244	10
ocegii	375	410	10
ocegii	361	406	10
ocegii	279	307	10
ocegii	424	451	10
ocegii	287	301	10
ocegii	324	347	9
ocegii	348	371	9
ocegii	340	359	9
ocegii	293	309	9
ocegii	129	146	9
ocegii	122	138	9
ocegii	329	343	9
ocegii	178	200	9
ocegii	110	129	9
ocegii	325	345	9
ocegii	140	154	9
ocegii	375	390	9
ocegii	107	144	9
ocegii	312	342	9
ocegii	38	59	9
ocegii	190	206	9
ocegii	38	50	9
ocegii	94	109	9
ocegii	370	390	9
ocegii	120	134	9
ocegii	183	200	9
ocegii	114	129	9
ocegii	396	420	9
ocegii	36	49	9
ocegii	53	455	9
ocegii	285	306	9
ocegii	269	282	9
ocegii	103	117	9
ocegii	315	330	9
ocegii	415	453	9
ocegii	266	291	9
ocegii	129	150	9
ocegii	307	332	9
ocegii	292	306	9
ocegii	313	351	9
ocegii	325	341	9
ocegii	415	431	9
ocegii	320	353	9
ocegii	407	425	9
ocegii	306	319	9
ocegii	225	238	9
ocegii	120	138	9
ocegii	88	107	9
ocegii	340	353	9
ocegii	270	291	9
ocegii	109	123	9
ocegii	280	304	9
ocegii	389	403	9
ocegii	330	342	9
ocegii	323	356	9
ocegii	332	354	9
ocegii	320	359	9
ocegii	113	128	9
ocegii	182	206	9
ocegii	324	346	9
ocegii	186	200	9
ocegii	394	412	9
ocegii	328	341	9
ocegii	311	340	9
ocegii	121	138	9
ocegii	36	50	9
ocegii	185	197	9
ocegii	320	357	9
ocegii	338	354	9
ocegii	304	319	9
ocegii	113	144	9
ocegii	249	265	9
ocegii	307	326	9
ocegii	269	291	9
ocegii	95	333	9
ocegii	115	146	9
ocegii	35	57	9
ocegii	408	420	9
ocegii	334	361	9
ocegii	346	366	9
ocegii	323	353	9
ocegii	320	348	9
ocegii	263	282	9
ocegii	324	342	9
ocegii	309	330	9
ocegii	40	53	9
ocegii	224	238	9
ocegii	109	126	9
ocegii	279	293	9
ocegii	159	173	9
ocegii	326	342	9
ocegii	136	154	9
ocegii	270	297	9
ocegii	322	343	9
ocegii	353	371	9
ocegii	110	134	9
ocegii	365	400	9
ocegii	280	307	9
ocegii	426	450	9
ocegii	375	394	9
ocegii	188	205	9
ocegii	194	208	9
ocegii	319	333	9
ocegii	189	201	9
ocegii	329	348	9
ocegii	114	133	9
ocegii	365	402	9
ocegii	317	340	9
ocegii	382	405	9
ocegii	225	245	9
ocegii	307	319	9
ocegii	332	346	9
ocegii	27	53	9
ocegii	86	330	9
ocegii	379	400	8
ocegii	300	331	8
ocegii	380	393	8
ocegii	394	413	8
ocegii	311	339	8
ocegii	139	151	8
ocegii	124	141	8
ocegii	310	337	8
ocegii	332	353	8
ocegii	323	363	8
ocegii	219	243	8
ocegii	301	313	8
ocegii	306	330	8
ocegii	92	327	8
ocegii	340	357	8
ocegii	394	425	8
ocegii	59	73	8
ocegii	120	144	8
ocegii	68	80	8
ocegii	217	236	8
ocegii	325	338	8
ocegii	309	328	8
ocegii	321	333	8
ocegii	124	139	8
ocegii	304	332	8
ocegii	309	343	8
ocegii	323	361	8
ocegii	354	366	8
ocegii	107	128	8
ocegii	119	138	8
ocegii	191	206	8
ocegii	306	324	8
ocegii	416	454	8
ocegii	182	202	8
ocegii	300	312	8
ocegii	368	402	8
ocegii	323	346	8
ocegii	311	326	8
ocegii	325	354	8
ocegii	146	159	8
ocegii	316	332	8
ocegii	309	339	8
ocegii	304	322	8
ocegii	332	351	8
ocegii	346	374	8
ocegii	316	361	8
ocegii	21	35	8
ocegii	412	430	8
ocegii	367	410	8
ocegii	366	406	8
ocegii	287	303	8
ocegii	100	114	8
ocegii	381	407	8
ocegii	319	334	8
ocegii	186	206	8
ocegii	391	412	8
ocegii	315	339	8
ocegii	419	447	8
ocegii	33	51	8
ocegii	125	139	8
ocegii	330	361	8
ocegii	110	135	8
ocegii	115	149	8
ocegii	39	53	8
ocegii	362	401	8
ocegii	391	425	8
ocegii	312	339	8
ocegii	337	353	8
ocegii	88	332	8
ocegii	124	144	8
ocegii	27	54	8
ocegii	385	412	8
ocegii	125	140	8
ocegii	318	345	8
ocegii	269	296	8
ocegii	307	320	8
ocegii	315	337	8
ocegii	323	350	8
ocegii	112	139	8
ocegii	110	153	8
ocegii	330	354	8
ocegii	388	420	8
ocegii	115	156	8
ocegii	380	410	8
ocegii	124	140	8
ocegii	318	333	8
ocegii	351	369	8
ocegii	318	340	8
ocegii	416	430	8
ocegii	264	292	8
ocegii	324	344	8
ocegii	313	332	8
ocegii	191	211	8
ocegii	323	348	8
ocegii	135	147	8
ocegii	321	343	8
ocegii	288	301	8
ocegii	87	327	8
ocegii	117	148	8
ocegii	110	137	8
ocegii	36	59	8
ocegii	379	395	8
ocegii	271	296	8
ocegii	329	344	8
ocegii	113	126	8
ocegii	399	425	8
ocegii	417	431	8
ocegii	284	300	8
ocegii	282	306	8
ocegii	26	41	8
ocegii	106	127	8
ocegii	319	363	8
ocegii	116	128	8
ocegii	249	263	8
ocegii	341	353	8
ocegii	269	292	8
ocegii	319	337	8
ocegii	359	407	8
ocegii	305	323	8
ocegii	139	154	8
ocegii	36	55	8
ocegii	277	300	8
ocegii	322	351	8
ocegii	31	58	8
ocegii	299	315	8
ocegii	373	385	8
ocegii	425	454	8
ocegii	186	207	8
ocegii	269	294	8
ocegii	331	358	8
ocegii	236	250	8
ocegii	139	152	8
ocegii	316	331	8
ocegii	328	348	8
ocegii	327	360	8
ocegii	32	268	8
ocegii	196	208	8
ocegii	297	313	8
ocegii	119	454	8
ocegii	301	336	8
ocegii	378	400	7
ocegii	182	198	7
ocegii	216	235	7
ocegii	307	327	7
ocegii	422	435	7
ocegii	333	346	7
ocegii	405	422	7
ocegii	40	54	7
ocegii	396	422	7
ocegii	35	54	7
ocegii	312	351	7
ocegii	372	390	7
ocegii	225	247	7
ocegii	116	129	7
ocegii	346	371	7
ocegii	108	126	7
ocegii	54	75	7
ocegii	385	401	7
ocegii	313	353	7
ocegii	384	403	7
ocegii	349	366	7
ocegii	122	137	7
ocegii	136	151	7
ocegii	318	348	7
ocegii	249	264	7
ocegii	113	127	7
ocegii	115	135	7
ocegii	307	343	7
ocegii	210	222	7
ocegii	391	420	7
ocegii	140	152	7
ocegii	380	400	7
ocegii	287	306	7
ocegii	329	355	7
ocegii	436	448	7
ocegii	407	427	7
ocegii	387	420	7
ocegii	303	315	7
ocegii	235	257	7
ocegii	31	54	7
ocegii	278	307	7
ocegii	306	339	7
ocegii	348	374	7
ocegii	189	204	7
ocegii	313	326	7
ocegii	123	144	7
ocegii	405	427	7
ocegii	192	205	7
ocegii	34	52	7
ocegii	178	205	7
ocegii	139	155	7
ocegii	369	402	7
ocegii	273	299	7
ocegii	107	127	7
ocegii	252	264	7
ocegii	344	365	7
ocegii	379	392	7
ocegii	378	392	7
ocegii	333	353	7
ocegii	145	157	7
ocegii	320	360	7
ocegii	218	235	7
ocegii	316	352	7
ocegii	325	358	7
ocegii	337	351	7
ocegii	318	336	7
ocegii	278	300	7
ocegii	378	405	7
ocegii	391	403	7
ocegii	320	333	7
ocegii	189	206	7
ocegii	340	360	7
ocegii	403	417	7
ocegii	395	413	7
ocegii	359	409	7
ocegii	183	205	7
ocegii	282	303	7
ocegii	377	389	7
ocegii	374	407	7
ocegii	166	181	7
ocegii	386	401	7
ocegii	317	341	7
ocegii	286	307	7
ocegii	141	159	7
ocegii	283	307	7
ocegii	248	261	7
ocegii	107	132	7
ocegii	327	361	7
ocegii	173	188	7
ocegii	86	329	7
ocegii	348	361	7
ocegii	313	359	7
ocegii	311	359	7
ocegii	306	335	7
ocegii	306	346	7
ocegii	186	199	7
ocegii	280	301	7
ocegii	214	235	7
ocegii	125	146	7
ocegii	87	109	7
ocegii	321	341	7
ocegii	281	293	7
ocegii	386	403	7
ocegii	390	412	7
ocegii	305	338	7
ocegii	46	453	7
ocegii	418	430	7
ocegii	375	391	7
ocegii	305	318	7
ocegii	329	361	7
ocegii	401	419	7
ocegii	130	151	7
ocegii	126	144	7
ocegii	119	132	7
ocegii	407	430	7
ocegii	331	349	7
ocegii	314	341	7
ocegii	343	357	7
ocegii	102	117	7
ocegii	311	329	7
ocegii	425	448	7
ocegii	394	424	7
ocegii	317	330	7
ocegii	353	374	7
ocegii	87	107	7
ocegii	360	409	7
ocegii	192	206	7
ocegii	36	48	7
ocegii	362	404	7
ocegii	322	358	7
ocegii	380	403	7
ocegii	283	311	7
ocegii	112	127	7
ocegii	328	355	7
ocegii	333	374	7
ocegii	113	132	7
ocegii	23	37	7
ocegii	252	269	7
ocegii	228	248	7
ocegii	190	207	7
ocegii	316	339	7
ocegii	344	366	7
ocegii	27	58	7
ocegii	381	399	7
ocegii	119	139	7
ocegii	306	331	7
ocegii	142	160	7
ocegii	224	245	7
ocegii	194	209	7
ocegii	292	309	7
ocegii	319	339	7
ocegii	115	143	7
ocegii	327	351	7
ocegii	357	370	7
ocegii	146	158	7
ocegii	331	361	7
ocegii	158	176	7
ocegii	326	364	7
ocegii	305	342	7
ocegii	334	363	7
ocegii	24	38	7
ocegii	431	445	7
ocegii	357	407	7
ocegii	426	448	7
ocegii	225	241	7
ocegii	109	454	7
ocegii	104	121	7
ocegii	27	56	7
ocegii	26	453	7
ocegii	320	363	7
ocegii	312	359	7
ocegii	225	239	7
ocegii	31	53	7
ocegii	123	140	7
ocegii	364	404	7
ocegii	337	357	7
ocegii	86	454	7
ocegii	224	242	7
ocegii	189	207	7
ocegii	264	282	7
ocegii	183	197	7
ocegii	394	419	7
ocegii	359	410	7
ocegii	93	109	7
ocegii	341	366	7
ocegii	317	335	7
ocegii	39	54	7
ocegii	331	352	7
ocegii	309	325	7
ocegii	320	372	7
ocegii	305	337	7
ocegii	309	338	7
ocegii	90	331	7
ocegii	383	406	7
ocegii	304	323	7
ocegii	323	366	7
ocegii	346	376	7
ocegii	322	350	7
ocegii	144	156	7
ocegii	127	145	7
ocegii	308	334	7
ocegii	67	309	7
ocegii	31	51	7
ocegii	340	361	7
ocegii	129	144	7
ocegii	353	373	7
ocegii	341	369	7
ocegii	409	426	7
ocegii	233	259	7
ocegii	383	404	7
ocegii	124	145	7
ocegii	304	318	7
ocegii	31	56	7
ocegii	318	332	7
ocegii	326	346	7
ocegii	318	339	6
ocegii	387	425	6
ocegii	381	400	6
ocegii	314	355	6
ocegii	270	294	6
ocegii	41	53	6
ocegii	417	444	6
ocegii	40	455	6
ocegii	370	410	6
ocegii	374	410	6
ocegii	353	375	6
ocegii	110	154	6
ocegii	214	227	6
ocegii	139	158	6
ocegii	138	152	6
ocegii	219	232	6
ocegii	320	371	6
ocegii	276	299	6
ocegii	283	304	6
ocegii	329	360	6
ocegii	275	309	6
ocegii	404	426	6
ocegii	217	234	6
ocegii	225	252	6
ocegii	315	353	6
ocegii	344	361	6
ocegii	356	368	6
ocegii	333	357	6
ocegii	313	360	6
ocegii	392	420	6
ocegii	308	341	6
ocegii	306	323	6
ocegii	309	340	6
ocegii	182	200	6
ocegii	334	347	6
ocegii	305	354	6
ocegii	348	369	6
ocegii	378	425	6
ocegii	129	148	6
ocegii	271	297	6
ocegii	269	290	6
ocegii	377	392	6
ocegii	319	340	6
ocegii	139	156	6
ocegii	312	330	6
ocegii	322	359	6
ocegii	302	327	6
ocegii	326	354	6
ocegii	320	369	6
ocegii	36	56	6
ocegii	51	455	6
ocegii	26	62	6
ocegii	304	343	6
ocegii	67	308	6
ocegii	346	372	6
ocegii	408	426	6
ocegii	120	141	6
ocegii	123	141	6
ocegii	102	120	6
ocegii	264	290	6
ocegii	337	354	6
ocegii	361	374	6
ocegii	45	61	6
ocegii	341	358	6
ocegii	270	296	6
ocegii	403	419	6
ocegii	390	409	6
ocegii	284	301	6
ocegii	178	196	6
ocegii	310	359	6
ocegii	328	367	6
ocegii	117	158	6
ocegii	24	39	6
ocegii	354	373	6
ocegii	327	354	6
ocegii	338	355	6
ocegii	30	52	6
ocegii	107	134	6
ocegii	308	337	6
ocegii	311	352	6
ocegii	331	345	6
ocegii	315	328	6
ocegii	294	313	6
ocegii	373	390	6
ocegii	305	358	6
ocegii	103	124	6
ocegii	396	425	6
ocegii	183	196	6
ocegii	62	76	6
ocegii	120	148	6
ocegii	341	361	6
ocegii	319	336	6
ocegii	224	237	6
ocegii	342	368	6
ocegii	112	149	6
ocegii	410	430	6
ocegii	286	300	6
ocegii	336	349	6
ocegii	140	164	6
ocegii	316	330	6
ocegii	329	366	6
ocegii	103	136	6
ocegii	277	303	6
ocegii	27	61	6
ocegii	98	114	6
ocegii	316	343	6
ocegii	31	57	6
ocegii	299	314	6
ocegii	306	320	6
ocegii	379	401	6
ocegii	102	124	6
ocegii	378	407	6
ocegii	381	401	6
ocegii	348	370	6
ocegii	102	115	6
ocegii	92	109	6
ocegii	91	331	6
ocegii	105	129	6
ocegii	327	346	6
ocegii	114	127	6
ocegii	317	350	6
ocegii	307	347	6
ocegii	294	309	6
ocegii	311	349	6
ocegii	225	244	6
ocegii	379	396	6
ocegii	118	131	6
ocegii	344	360	6
ocegii	196	209	6
ocegii	308	333	6
ocegii	313	361	6
ocegii	116	143	6
ocegii	348	366	6
ocegii	109	133	6
ocegii	378	410	6
ocegii	311	357	6
ocegii	306	329	6
ocegii	346	373	6
ocegii	182	199	6
ocegii	329	342	6
ocegii	377	393	6
ocegii	403	430	6
ocegii	178	201	6
ocegii	232	249	6
ocegii	110	155	6
ocegii	283	300	6
ocegii	405	430	6
ocegii	284	302	6
ocegii	121	140	6
ocegii	374	393	6
ocegii	276	289	6
ocegii	284	304	6
ocegii	326	353	6
ocegii	124	138	6
ocegii	372	398	6
ocegii	310	329	6
ocegii	115	152	6
ocegii	19	453	6
ocegii	358	370	6
ocegii	27	51	6
ocegii	318	335	6
ocegii	361	400	6
ocegii	308	338	6
ocegii	326	349	6
ocegii	384	400	6
ocegii	325	361	6
ocegii	343	355	6
ocegii	159	177	6
ocegii	385	398	6
ocegii	307	324	6
ocegii	405	419	6
ocegii	144	160	6
ocegii	353	369	6
ocegii	377	409	6
ocegii	305	321	6
ocegii	128	142	6
ocegii	336	361	6
ocegii	326	355	6
ocegii	346	360	6
ocegii	316	335	6
ocegii	386	413	6
ocegii	369	403	6
ocegii	332	359	6
ocegii	217	239	6
ocegii	315	358	6
ocegii	113	143	6
ocegii	379	393	6
ocegii	303	321	6
ocegii	338	361	6
ocegii	268	290	6
ocegii	385	402	6
ocegii	324	365	6
ocegii	69	308	6
ocegii	191	205	6
ocegii	235	256	6
ocegii	298	313	6
ocegii	309	341	6
ocegii	384	398	6
ocegii	264	291	6
ocegii	381	404	6
ocegii	324	351	6
ocegii	307	323	6
ocegii	40	59	6
ocegii	300	335	6
ocegii	111	136	6
ocegii	22	39	6
ocegii	313	343	6
ocegii	419	445	6
ocegii	179	193	6
ocegii	286	306	6
ocegii	325	349	6
ocegii	273	298	6
ocegii	248	260	6
ocegii	57	455	6
ocegii	107	119	6
ocegii	104	127	6
ocegii	303	342	6
ocegii	219	246	6
ocegii	308	327	6
ocegii	26	455	6
ocegii	421	446	6
ocegii	116	137	6
ocegii	232	248	6
ocegii	385	404	6
ocegii	261	282	6
ocegii	235	262	6
ocegii	182	205	6
ocegii	384	415	6
ocegii	414	426	6
ocegii	315	345	6
ocegii	183	195	6
ocegii	330	371	6
ocegii	280	300	6
ocegii	403	416	6
ocegii	330	362	6
ocegii	158	173	6
ocegii	112	138	6
ocegii	327	347	6
ocegii	115	148	6
ocegii	360	410	6
ocegii	109	122	6
ocegii	273	295	6
ocegii	185	205	6
ocegii	326	359	6
ocegii	312	326	6
ocegii	26	44	6
ocegii	322	363	6
ocegii	140	156	6
ocegii	380	404	6
ocegii	127	141	6
ocegii	305	319	6
ocegii	402	428	6
ocegii	118	139	6
ocegii	104	125	6
ocegii	393	409	6
ocegii	345	371	6
ocegii	321	364	6
ocegii	244	257	6
ocegii	182	207	6
ocegii	100	113	5
ocegii	271	306	5
ocegii	89	109	5
ocegii	371	405	5
ocegii	315	351	5
ocegii	268	282	5
ocegii	317	331	5
ocegii	313	347	5
ocegii	321	349	5
ocegii	357	369	5
ocegii	307	346	5
ocegii	37	57	5
ocegii	34	49	5
ocegii	34	56	5
ocegii	284	307	5
ocegii	135	453	5
ocegii	228	257	5
ocegii	404	419	5
ocegii	357	410	5
ocegii	322	364	5
ocegii	230	252	5
ocegii	213	237	5
ocegii	113	133	5
ocegii	276	306	5
ocegii	372	401	5
ocegii	107	123	5
ocegii	407	420	5
ocegii	297	315	5
ocegii	126	145	5
ocegii	361	376	5
ocegii	327	367	5
ocegii	99	115	5
ocegii	126	152	5
ocegii	119	140	5
ocegii	314	342	5
ocegii	381	402	5
ocegii	343	365	5
ocegii	105	148	5
ocegii	343	374	5
ocegii	359	404	5
ocegii	111	139	5
ocegii	410	427	5
ocegii	105	123	5
ocegii	84	107	5
ocegii	357	371	5
ocegii	193	207	5
ocegii	24	46	5
ocegii	374	394	5
ocegii	110	138	5
ocegii	115	154	5
ocegii	317	336	5
ocegii	325	347	5
ocegii	331	355	5
ocegii	26	39	5
ocegii	329	362	5
ocegii	279	300	5
ocegii	333	366	5
ocegii	277	307	5
ocegii	333	359	5
ocegii	312	358	5
ocegii	321	352	5
ocegii	381	398	5
ocegii	159	174	5
ocegii	345	364	5
ocegii	338	360	5
ocegii	423	446	5
ocegii	109	134	5
ocegii	173	194	5
ocegii	51	63	5
ocegii	220	244	5
ocegii	36	453	5
ocegii	139	163	5
ocegii	23	53	5
ocegii	313	369	5
ocegii	270	289	5
ocegii	391	414	5
ocegii	343	372	5
ocegii	37	455	5
ocegii	47	63	5
ocegii	399	424	5
ocegii	270	287	5
ocegii	300	334	5
ocegii	108	128	5
ocegii	243	256	5
ocegii	322	371	5
ocegii	385	420	5
ocegii	115	151	5
ocegii	360	407	5
ocegii	147	160	5
ocegii	312	328	5
ocegii	290	303	5
ocegii	95	341	5
ocegii	245	265	5
ocegii	420	444	5
ocegii	227	242	5
ocegii	302	345	5
ocegii	224	256	5
ocegii	275	288	5
ocegii	323	358	5
ocegii	107	148	5
ocegii	312	346	5
ocegii	313	355	5
ocegii	355	370	5
ocegii	426	449	5
ocegii	234	253	5
ocegii	310	323	5
ocegii	347	359	5
ocegii	275	306	5
ocegii	38	54	5
ocegii	324	355	5
ocegii	319	355	5
ocegii	424	453	5
ocegii	116	136	5
ocegii	348	363	5
ocegii	54	79	5
ocegii	31	59	5
ocegii	190	208	5
ocegii	116	147	5
ocegii	54	70	5
ocegii	119	145	5
ocegii	379	403	5
ocegii	116	165	5
ocegii	45	63	5
ocegii	412	453	5
ocegii	108	137	5
ocegii	271	295	5
ocegii	281	298	5
ocegii	403	426	5
ocegii	390	402	5
ocegii	129	143	5
ocegii	223	243	5
ocegii	384	412	5
ocegii	280	313	5
ocegii	322	357	5
ocegii	322	372	5
ocegii	377	403	5
ocegii	34	54	5
ocegii	61	75	5
ocegii	272	296	5
ocegii	39	62	5
ocegii	139	153	5
ocegii	325	348	5
ocegii	335	355	5
ocegii	230	249	5
ocegii	225	242	5
ocegii	107	147	5
ocegii	234	246	5
ocegii	313	366	5
ocegii	390	417	5
ocegii	325	352	5
ocegii	318	331	5
ocegii	218	236	5
ocegii	266	294	5
ocegii	231	244	5
ocegii	417	436	5
ocegii	45	57	5
ocegii	115	453	5
ocegii	122	156	5
ocegii	290	309	5
ocegii	406	424	5
ocegii	241	257	5
ocegii	229	249	5
ocegii	112	146	5
ocegii	374	400	5
ocegii	272	295	5
ocegii	139	159	5
ocegii	310	345	5
ocegii	328	362	5
ocegii	36	61	5
ocegii	312	350	5
ocegii	372	393	5
ocegii	135	454	5
ocegii	127	140	5
ocegii	304	326	5
ocegii	332	352	5
ocegii	314	328	5
ocegii	393	408	5
ocegii	38	58	5
ocegii	104	136	5
ocegii	392	408	5
ocegii	202	219	5
ocegii	351	367	5
ocegii	116	132	5
ocegii	347	373	5
ocegii	304	347	5
ocegii	119	141	5
ocegii	317	367	5
ocegii	102	126	5
ocegii	400	425	5
ocegii	91	329	5
ocegii	117	449	5
ocegii	288	307	5
ocegii	359	405	5
ocegii	40	55	5
ocegii	281	302	5
ocegii	270	284	5
ocegii	417	429	5
ocegii	385	419	5
ocegii	317	344	5
ocegii	245	263	5
ocegii	140	160	5
ocegii	273	289	5
ocegii	106	125	5
ocegii	304	324	5
ocegii	175	200	5
ocegii	322	340	5
ocegii	333	367	5
ocegii	225	255	5
ocegii	315	352	5
ocegii	301	340	5
ocegii	351	365	5
ocegii	325	362	5
ocegii	336	358	5
ocegii	299	311	5
ocegii	324	367	5
ocegii	235	258	5
ocegii	339	360	5
ocegii	306	338	5
ocegii	249	267	5
ocegii	361	375	5
ocegii	413	454	5
ocegii	108	147	5
ocegii	193	208	5
ocegii	271	289	5
ocegii	111	145	5
ocegii	370	412	5
ocegii	291	310	5
ocegii	324	374	5
ocegii	309	322	5
ocegii	232	256	5
ocegii	317	339	5
ocegii	331	354	5
ocegii	25	44	5
ocegii	36	57	5
ocegii	112	125	5
ocegii	267	285	5
ocegii	380	424	5
ocegii	355	371	5
ocegii	265	292	5
ocegii	309	345	5
ocegii	26	54	5
ocegii	303	328	5
ocegii	275	307	5
ocegii	416	432	5
ocegii	25	51	5
ocegii	376	390	5
ocegii	144	158	5
ocegii	132	152	5
ocegii	307	359	5
ocegii	78	92	5
ocegii	379	411	5
ocegii	103	116	5
ocegii	119	146	5
ocegii	306	325	5
ocegii	182	203	5
ocegii	384	409	5
ocegii	368	392	5
ocegii	378	404	5
ocegii	265	297	5
ocegii	270	290	5
ocegii	171	188	5
ocegii	125	152	5
ocegii	306	354	5
ocegii	371	410	5
ocegii	105	135	5
ocegii	87	331	5
ocegii	311	325	5
ocegii	221	235	5
ocegii	105	124	5
ocegii	216	241	5
ocegii	388	425	5
ocegii	362	400	5
ocegii	217	237	5
ocegii	377	400	5
ocegii	40	65	5
ocegii	273	293	5
ocegii	106	121	5
ocegii	134	150	5
ocegii	174	200	5
ocegii	389	409	5
ocegii	54	98	5
ocegii	109	157	5
ocegii	406	426	5
ocegii	252	265	5
ocegii	315	356	5
ocegii	350	367	5
ocegii	177	195	5
ocegii	395	420	5
ocegii	398	417	5
ocegii	68	309	5
ocegii	320	361	5
ocegii	346	375	5
ocegii	177	200	5
ocegii	307	357	5
ocegii	407	424	5
ocegii	44	453	5
ocegii	109	131	5
ocegii	395	416	5
ocegii	385	413	5
ocegii	317	354	5
ocegii	120	139	5
ocegii	343	360	5
ocegii	335	348	5
ocegii	337	359	5
ocegii	289	305	5
ocegii	122	141	5
ocegii	293	315	5
ocegii	338	362	5
ocegii	359	408	5
ocegii	394	420	5
ocegii	281	305	5
ocegii	117	146	5
ocegii	114	126	5
ocegii	95	338	5
ocegii	37	63	5
ocegii	328	370	5
ocegii	335	361	5
ocegii	374	390	5
ocegii	332	360	5
ocegii	402	421	5
ocegii	274	304	5
ocegii	404	421	5
ocegii	122	139	5
ocegii	276	308	5
ocegii	372	403	5
ocegii	98	115	5
ocegii	333	354	5
ocegii	118	130	5
ocegii	108	121	5
ocegii	109	141	5
ocegii	239	251	5
ocegii	319	370	5
ocegii	351	370	4
ocegii	311	358	4
ocegii	343	358	4
ocegii	422	444	4
ocegii	385	397	4
ocegii	340	366	4
ocegii	413	453	4
ocegii	42	57	4
ocegii	33	52	4
ocegii	59	75	4
ocegii	335	366	4
ocegii	342	371	4
ocegii	362	376	4
ocegii	184	196	4
ocegii	362	412	4
ocegii	286	303	4
ocegii	174	197	4
ocegii	140	163	4
ocegii	110	136	4
ocegii	114	156	4
ocegii	122	140	4
ocegii	327	372	4
ocegii	303	345	4
ocegii	127	139	4
ocegii	423	452	4
ocegii	27	47	4
ocegii	118	141	4
ocegii	316	347	4
ocegii	347	362	4
ocegii	26	60	4
ocegii	109	150	4
ocegii	390	429	4
ocegii	27	59	4
ocegii	175	187	4
ocegii	319	359	4
ocegii	209	221	4
ocegii	339	352	4
ocegii	331	348	4
ocegii	320	351	4
ocegii	136	156	4
ocegii	425	440	4
ocegii	244	262	4
ocegii	318	341	4
ocegii	131	449	4
ocegii	414	430	4
ocegii	141	162	4
ocegii	367	384	4
ocegii	40	61	4
ocegii	111	153	4
ocegii	315	342	4
ocegii	319	347	4
ocegii	419	434	4
ocegii	417	448	4
ocegii	318	369	4
ocegii	112	145	4
ocegii	380	398	4
ocegii	374	403	4
ocegii	317	347	4
ocegii	399	419	4
ocegii	334	355	4
ocegii	395	425	4
ocegii	380	409	4
ocegii	109	127	4
ocegii	103	154	4
ocegii	134	147	4
ocegii	424	441	4
ocegii	389	412	4
ocegii	332	367	4
ocegii	107	150	4
ocegii	228	262	4
ocegii	404	424	4
ocegii	308	321	4
ocegii	332	358	4
ocegii	392	415	4
ocegii	124	157	4
ocegii	384	423	4
ocegii	350	364	4
ocegii	130	153	4
ocegii	168	188	4
ocegii	308	328	4
ocegii	42	68	4
ocegii	303	322	4
ocegii	314	345	4
ocegii	31	61	4
ocegii	133	454	4
ocegii	316	354	4
ocegii	325	356	4
ocegii	336	353	4
ocegii	119	147	4
ocegii	263	281	4
ocegii	317	353	4
ocegii	325	367	4
ocegii	371	393	4
ocegii	100	116	4
ocegii	265	294	4
ocegii	340	355	4
ocegii	425	453	4
ocegii	386	421	4
ocegii	322	370	4
ocegii	319	345	4
ocegii	161	180	4
ocegii	216	230	4
ocegii	40	58	4
ocegii	271	288	4
ocegii	306	353	4
ocegii	112	140	4
ocegii	183	207	4
ocegii	333	351	4
ocegii	169	198	4
ocegii	317	332	4
ocegii	114	138	4
ocegii	330	367	4
ocegii	115	454	4
ocegii	111	137	4
ocegii	170	186	4
ocegii	306	360	4
ocegii	374	405	4
ocegii	147	159	4
ocegii	432	445	4
ocegii	328	372	4
ocegii	32	50	4
ocegii	263	294	4
ocegii	377	401	4
ocegii	389	401	4
ocegii	166	202	4
ocegii	299	344	4
ocegii	164	176	4
ocegii	324	369	4
ocegii	412	429	4
ocegii	393	415	4
ocegii	332	356	4
ocegii	333	360	4
ocegii	376	396	4
ocegii	26	55	4
ocegii	392	404	4
ocegii	430	444	4
ocegii	347	376	4
ocegii	261	274	4
ocegii	279	310	4
ocegii	145	162	4
ocegii	239	254	4
ocegii	19	451	4
ocegii	324	362	4
ocegii	226	245	4
ocegii	171	208	4
ocegii	264	297	4
ocegii	371	390	4
ocegii	416	452	4
ocegii	142	163	4
ocegii	116	150	4
ocegii	115	169	4
ocegii	301	332	4
ocegii	336	366	4
ocegii	41	59	4
ocegii	265	296	4
ocegii	182	195	4
ocegii	216	237	4
ocegii	224	243	4
ocegii	266	292	4
ocegii	336	369	4
ocegii	309	352	4
ocegii	359	400	4
ocegii	23	417	4
ocegii	371	400	4
ocegii	83	98	4
ocegii	370	400	4
ocegii	330	370	4
ocegii	368	411	4
ocegii	306	355	4
ocegii	112	130	4
ocegii	160	175	4
ocegii	39	67	4
ocegii	114	132	4
ocegii	311	324	4
ocegii	331	373	4
ocegii	92	113	4
ocegii	353	370	4
ocegii	35	453	4
ocegii	331	366	4
ocegii	51	69	4
ocegii	342	359	4
ocegii	363	407	4
ocegii	374	398	4
ocegii	317	348	4
ocegii	85	100	4
ocegii	114	154	4
ocegii	334	366	4
ocegii	372	389	4
ocegii	121	136	4
ocegii	56	454	4
ocegii	424	445	4
ocegii	48	453	4
ocegii	36	63	4
ocegii	228	258	4
ocegii	309	346	4
ocegii	118	138	4
ocegii	131	145	4
ocegii	314	334	4
ocegii	228	252	4
ocegii	321	356	4
ocegii	131	154	4
ocegii	196	211	4
ocegii	54	81	4
ocegii	427	453	4
ocegii	239	252	4
ocegii	316	366	4
ocegii	119	143	4
ocegii	117	160	4
ocegii	381	408	4
ocegii	237	257	4
ocegii	344	372	4
ocegii	276	454	4
ocegii	141	168	4
ocegii	116	152	4
ocegii	123	138	4
ocegii	427	439	4
ocegii	319	332	4
ocegii	31	68	4
ocegii	308	360	4
ocegii	340	358	4
ocegii	153	171	4
ocegii	377	398	4
ocegii	417	445	4
ocegii	377	391	4
ocegii	330	363	4
ocegii	88	114	4
ocegii	334	370	4
ocegii	243	260	4
ocegii	380	392	4
ocegii	386	420	4
ocegii	114	141	4
ocegii	360	411	4
ocegii	305	324	4
ocegii	161	176	4
ocegii	227	246	4
ocegii	335	360	4
ocegii	161	185	4
ocegii	236	257	4
ocegii	33	455	4
ocegii	388	406	4
ocegii	273	303	4
ocegii	415	427	4
ocegii	355	403	4
ocegii	118	149	4
ocegii	355	374	4
ocegii	285	305	4
ocegii	269	281	4
ocegii	118	140	4
ocegii	316	346	4
ocegii	121	145	4
ocegii	401	424	4
ocegii	173	211	4
ocegii	113	139	4
ocegii	190	205	4
ocegii	397	425	4
ocegii	131	152	4
ocegii	104	117	4
ocegii	314	327	4
ocegii	104	131	4
ocegii	107	131	4
ocegii	381	397	4
ocegii	299	312	4
ocegii	115	164	4
ocegii	361	398	4
ocegii	301	318	4
ocegii	137	157	4
ocegii	384	402	4
ocegii	270	304	4
ocegii	336	354	4
ocegii	119	150	4
ocegii	381	403	4
ocegii	263	284	4
ocegii	370	389	4
ocegii	125	142	4
ocegii	270	295	4
ocegii	318	347	4
ocegii	88	102	4
ocegii	92	107	4
ocegii	45	59	4
ocegii	370	396	4
ocegii	224	254	4
ocegii	300	337	4
ocegii	361	373	4
ocegii	84	329	4
ocegii	111	154	4
ocegii	365	378	4
ocegii	337	374	4
ocegii	340	367	4
ocegii	110	148	4
ocegii	42	58	4
ocegii	114	128	4
ocegii	432	449	4
ocegii	306	358	4
ocegii	35	53	4
ocegii	112	137	4
ocegii	181	194	4
ocegii	79	93	4
ocegii	81	100	4
ocegii	125	149	4
ocegii	108	140	4
ocegii	318	368	4
ocegii	111	140	4
ocegii	37	56	4
ocegii	233	254	4
ocegii	335	368	4
ocegii	236	249	4
ocegii	342	354	4
ocegii	24	41	4
ocegii	383	408	4
ocegii	61	76	4
ocegii	353	365	4
ocegii	312	348	4
ocegii	305	349	4
ocegii	369	401	4
ocegii	332	366	4
ocegii	219	249	4
ocegii	401	426	4
ocegii	398	422	4
ocegii	404	427	4
ocegii	303	330	4
ocegii	101	125	4
ocegii	109	142	4
ocegii	378	397	4
ocegii	28	54	4
ocegii	159	175	4
ocegii	303	323	4
ocegii	54	76	4
ocegii	99	114	4
ocegii	173	195	4
ocegii	425	443	4
ocegii	416	428	4
ocegii	298	319	4
ocegii	416	449	4
ocegii	364	406	4
ocegii	102	119	4
ocegii	383	418	4
ocegii	129	151	4
ocegii	231	249	4
ocegii	129	156	4
ocegii	412	454	4
ocegii	123	145	4
ocegii	306	352	4
ocegii	105	133	4
ocegii	317	333	4
ocegii	216	248	4
ocegii	405	424	4
ocegii	186	209	4
ocegii	386	416	4
ocegii	22	37	4
ocegii	59	90	4
ocegii	399	418	4
ocegii	365	409	4
ocegii	310	349	4
ocegii	365	406	4
ocegii	330	348	4
ocegii	233	249	4
ocegii	389	406	4
ocegii	227	243	4
ocegii	327	369	4
ocegii	302	323	4
ocegii	134	146	4
ocegii	335	358	4
ocegii	25	37	4
ocegii	329	354	4
ocegii	333	361	4
ocegii	228	246	4
ocegii	312	364	4
ocegii	277	306	4
ocegii	372	407	4
ocegii	297	316	4
ocegii	90	108	4
ocegii	297	309	4
ocegii	109	129	4
ocegii	246	262	4
ocegii	239	255	4
ocegii	99	121	4
ocegii	308	347	4
ocegii	96	113	4
ocegii	72	86	4
ocegii	265	304	4
ocegii	120	133	4
ocegii	38	455	4
ocegii	336	368	4
ocegii	309	353	4
ocegii	371	401	4
ocegii	337	362	4
ocegii	271	303	4
ocegii	160	174	4
ocegii	80	98	4
ocegii	122	145	4
ocegii	110	159	4
ocegii	419	440	4
ocegii	35	50	4
ocegii	380	397	4
ocegii	362	409	4
ocegii	115	150	4
ocegii	383	395	4
ocegii	128	140	4
ocegii	51	70	4
ocegii	38	416	4
ocegii	33	46	4
ocegii	85	101	4
ocegii	305	328	4
ocegii	34	53	4
ocegii	233	251	4
ocegii	117	153	4
ocegii	39	63	4
ocegii	387	413	4
ocegii	321	334	4
ocegii	294	306	4
ocegii	388	411	4
ocegii	286	313	4
ocegii	355	369	4
ocegii	176	190	4
ocegii	104	146	4
ocegii	38	453	4
ocegii	86	98	4
ocegii	107	140	4
ocegii	327	353	4
ocegii	314	333	4
ocegii	30	53	4
ocegii	109	138	4
ocegii	104	118	4
ocegii	344	357	4
ocegii	375	412	4
ocegii	398	424	4
ocegii	316	353	4
ocegii	384	404	4
ocegii	318	330	4
ocegii	119	144	4
ocegii	376	406	4
ocegii	311	360	4
ocegii	123	139	4
ocegii	152	172	4
ocegii	232	253	4
ocegii	171	201	4
ocegii	345	372	4
ocegii	301	324	4
ocegii	311	369	4
ocegii	127	146	4
ocegii	371	407	4
ocegii	269	297	4
ocegii	114	452	4
ocegii	214	243	4
ocegii	96	336	4
ocegii	224	251	4
ocegii	125	154	4
ocegii	231	254	4
ocegii	193	212	4
ocegii	396	417	4
ocegii	133	161	4
ocegii	183	204	4
ocegii	122	147	4
ocegii	319	351	4
ocegii	33	50	4
ocegii	169	203	4
ocegii	317	329	4
ocegii	375	420	4
ocegii	35	48	4
ocegii	110	152	4
ocegii	261	273	4
ocegii	386	427	4
ocegii	285	299	4
ocegii	140	170	4
ocegii	310	353	4
ocegii	121	139	4
ocegii	117	155	4
ocegii	380	413	4
ocegii	174	202	4
ocegii	311	350	4
ocegii	108	132	4
ocegii	389	411	4
ocegii	357	403	4
ocegii	161	175	4
ocegii	187	210	4
ocegii	392	425	4
ocegii	365	384	4
ocegii	382	412	4
ocegii	275	302	4
ocegii	28	57	4
ocegii	421	435	4
ocegii	379	397	4
ocegii	30	55	4
ocegii	31	47	4
ocegii	308	325	4
ocegii	392	411	4
ocegii	107	139	4
ocegii	88	333	4
ocegii	372	410	4
ocegii	421	440	4
ocegii	114	454	4
ocegii	415	439	4
ocegii	113	145	4
ocegii	54	73	4
ocegii	308	343	4
ocegii	119	142	4
[truncated: 4,058 more rows]
