# Supplementary material for: Identifying proximal RNA interactions from cDNA-encoded crosslinks with ShapeJumper
Source: PLoS Comput Biol. 2021 Dec 14;17(12):e1009632. doi: 10.1371/journal.pcbi.1009632 (PMC8670686; doi:10.1371/journal.pcbi.1009632)
Supplement: S1 Data — (ZIP) [file pcbi.1009632.s006.zip › ShapeJumper_DATA/Raw_Deletions/GII_Intron/DMSO-GII-Replicate1_Merged_NoCircDels_MaxInsertLimit10_NoAmbig_DelSiteExactMatch_deletions.txt]

Total Reads Aligned:540166	Total Deletions:15290.0
ocegii	40	454	62
ocegii	367	403	50
ocegii	361	409	46
ocegii	427	445	40
ocegii	39	454	39
ocegii	26	454	35
ocegii	219	235	34
ocegii	311	335	33
ocegii	312	337	33
ocegii	277	291	33
ocegii	312	335	33
ocegii	40	453	32
ocegii	273	285	31
ocegii	278	291	31
ocegii	280	292	31
ocegii	279	291	30
ocegii	278	292	29
ocegii	277	292	27
ocegii	310	334	27
ocegii	367	405	27
ocegii	390	410	26
ocegii	395	410	26
ocegii	391	407	26
ocegii	310	335	26
ocegii	279	292	25
ocegii	280	294	25
ocegii	423	449	25
ocegii	277	290	24
ocegii	425	447	24
ocegii	278	294	23
ocegii	275	291	23
ocegii	375	398	23
ocegii	391	410	23
ocegii	385	407	22
ocegii	361	412	22
ocegii	21	454	22
ocegii	67	454	22
ocegii	57	454	22
ocegii	275	292	21
ocegii	424	447	21
ocegii	312	334	21
ocegii	367	401	21
ocegii	311	336	21
ocegii	391	405	21
ocegii	386	410	20
ocegii	386	407	20
ocegii	37	454	20
ocegii	398	410	20
ocegii	390	407	20
ocegii	394	410	19
ocegii	275	295	19
ocegii	303	337	19
ocegii	287	299	19
ocegii	309	333	19
ocegii	394	407	19
ocegii	415	453	19
ocegii	52	454	19
ocegii	280	297	19
ocegii	278	297	18
ocegii	33	454	18
ocegii	276	292	18
ocegii	20	454	18
ocegii	100	115	18
ocegii	275	290	18
ocegii	279	294	18
ocegii	363	401	17
ocegii	386	405	17
ocegii	219	234	17
ocegii	274	294	17
ocegii	89	327	17
ocegii	110	133	16
ocegii	367	407	16
ocegii	123	454	16
ocegii	320	337	16
ocegii	276	291	15
ocegii	284	304	15
ocegii	304	340	14
ocegii	323	340	14
ocegii	381	394	14
ocegii	410	425	14
ocegii	320	340	14
ocegii	192	206	14
ocegii	375	403	14
ocegii	277	299	14
ocegii	315	334	14
ocegii	275	299	14
ocegii	117	136	13
ocegii	115	129	13
ocegii	279	297	13
ocegii	390	405	13
ocegii	320	332	13
ocegii	287	304	13
ocegii	323	336	13
ocegii	307	323	13
ocegii	110	123	13
ocegii	53	454	13
ocegii	117	134	13
ocegii	186	203	13
ocegii	276	296	13
ocegii	369	404	13
ocegii	395	412	13
ocegii	291	303	13
ocegii	94	333	13
ocegii	276	290	13
ocegii	117	137	13
ocegii	182	202	13
ocegii	284	297	13
ocegii	422	448	13
ocegii	282	299	13
ocegii	320	336	12
ocegii	272	291	12
ocegii	327	340	12
ocegii	390	403	12
ocegii	368	404	12
ocegii	346	364	12
ocegii	304	316	12
ocegii	361	408	12
ocegii	391	412	12
ocegii	323	343	12
ocegii	282	294	12
ocegii	288	304	12
ocegii	395	407	12
ocegii	307	322	12
ocegii	115	134	12
ocegii	214	235	12
ocegii	309	336	12
ocegii	185	197	11
ocegii	91	330	11
ocegii	277	297	11
ocegii	327	359	11
ocegii	275	297	11
ocegii	322	343	11
ocegii	264	292	11
ocegii	325	345	11
ocegii	382	407	11
ocegii	189	202	11
ocegii	385	405	11
ocegii	277	296	11
ocegii	107	123	11
ocegii	39	453	11
ocegii	305	337	11
ocegii	381	407	11
ocegii	309	338	11
ocegii	189	206	11
ocegii	322	336	11
ocegii	192	209	11
ocegii	219	239	11
ocegii	191	203	11
ocegii	183	200	11
ocegii	323	339	11
ocegii	42	59	11
ocegii	424	445	11
ocegii	330	342	11
ocegii	274	296	11
ocegii	405	425	11
ocegii	54	67	11
ocegii	315	338	11
ocegii	282	296	11
ocegii	274	290	11
ocegii	361	403	11
ocegii	322	338	11
ocegii	402	425	11
ocegii	277	293	11
ocegii	115	131	11
ocegii	51	454	11
ocegii	380	410	10
ocegii	354	369	10
ocegii	375	405	10
ocegii	309	335	10
ocegii	186	201	10
ocegii	329	343	10
ocegii	366	405	10
ocegii	171	185	10
ocegii	280	293	10
ocegii	320	343	10
ocegii	36	454	10
ocegii	272	292	10
ocegii	279	301	10
ocegii	309	334	10
ocegii	183	201	10
ocegii	316	338	10
ocegii	320	333	10
ocegii	312	338	10
ocegii	282	304	10
ocegii	190	202	10
ocegii	300	314	10
ocegii	380	394	10
ocegii	325	343	10
ocegii	115	135	10
ocegii	274	289	10
ocegii	320	341	10
ocegii	342	364	10
ocegii	92	109	10
ocegii	322	344	10
ocegii	117	133	10
ocegii	220	235	10
ocegii	115	143	10
ocegii	382	405	10
ocegii	285	297	10
ocegii	312	345	10
ocegii	145	454	10
ocegii	312	331	10
ocegii	315	337	10
ocegii	219	244	10
ocegii	115	128	10
ocegii	426	448	10
ocegii	57	453	10
ocegii	115	142	9
ocegii	393	406	9
ocegii	400	420	9
ocegii	271	292	9
ocegii	276	295	9
ocegii	110	129	9
ocegii	193	205	9
ocegii	117	139	9
ocegii	386	401	9
ocegii	244	258	9
ocegii	15	453	9
ocegii	377	400	9
ocegii	385	410	9
ocegii	377	393	9
ocegii	353	374	9
ocegii	126	145	9
ocegii	288	301	9
ocegii	275	296	9
ocegii	305	317	9
ocegii	306	323	9
ocegii	320	351	9
ocegii	285	301	9
ocegii	110	124	9
ocegii	277	309	9
ocegii	326	353	9
ocegii	182	205	9
ocegii	92	332	9
ocegii	322	341	9
ocegii	309	327	9
ocegii	192	207	9
ocegii	329	341	9
ocegii	186	206	9
ocegii	333	355	9
ocegii	124	139	9
ocegii	249	267	9
ocegii	360	410	9
ocegii	311	332	9
ocegii	272	297	9
ocegii	343	359	9
ocegii	306	335	9
ocegii	92	327	9
ocegii	301	315	9
ocegii	110	126	9
ocegii	183	203	9
ocegii	375	401	9
ocegii	279	293	9
ocegii	353	372	9
ocegii	327	346	9
ocegii	275	289	9
ocegii	374	400	9
ocegii	362	403	9
ocegii	287	301	9
ocegii	270	296	9
ocegii	104	121	8
ocegii	390	409	8
ocegii	282	301	8
ocegii	324	347	8
ocegii	311	326	8
ocegii	144	158	8
ocegii	378	390	8
ocegii	323	341	8
ocegii	309	340	8
ocegii	303	339	8
ocegii	268	282	8
ocegii	38	58	8
ocegii	324	340	8
ocegii	397	425	8
ocegii	25	454	8
ocegii	228	244	8
ocegii	304	336	8
ocegii	85	115	8
ocegii	196	209	8
ocegii	420	448	8
ocegii	224	242	8
ocegii	90	330	8
ocegii	415	431	8
ocegii	264	282	8
ocegii	378	410	8
ocegii	306	322	8
ocegii	370	407	8
ocegii	350	366	8
ocegii	93	109	8
ocegii	124	141	8
ocegii	346	365	8
ocegii	283	297	8
ocegii	395	416	8
ocegii	87	329	8
ocegii	190	206	8
ocegii	271	291	8
ocegii	273	293	8
ocegii	36	55	8
ocegii	391	403	8
ocegii	90	331	8
ocegii	396	425	8
ocegii	108	126	8
ocegii	382	410	8
ocegii	311	338	8
ocegii	57	455	8
ocegii	303	342	8
ocegii	122	137	8
ocegii	182	200	8
ocegii	414	430	8
ocegii	301	316	8
ocegii	280	304	8
ocegii	139	153	8
ocegii	361	411	8
ocegii	279	304	8
ocegii	186	207	8
ocegii	189	201	8
ocegii	380	407	8
ocegii	304	320	8
ocegii	322	337	8
ocegii	38	454	8
ocegii	315	331	8
ocegii	385	409	8
ocegii	263	282	8
ocegii	405	420	8
ocegii	36	56	8
ocegii	276	297	8
ocegii	287	306	8
ocegii	236	250	8
ocegii	139	152	8
ocegii	370	390	8
ocegii	194	209	8
ocegii	317	340	8
ocegii	330	343	8
ocegii	333	359	8
ocegii	428	445	8
ocegii	115	144	8
ocegii	305	321	8
ocegii	316	332	8
ocegii	272	290	8
ocegii	117	138	8
ocegii	328	343	8
ocegii	184	204	8
ocegii	24	38	8
ocegii	326	355	8
ocegii	36	57	8
ocegii	115	139	8
ocegii	93	333	8
ocegii	270	282	8
ocegii	281	293	8
ocegii	365	400	8
ocegii	348	374	8
ocegii	427	448	8
ocegii	252	267	8
ocegii	307	332	8
ocegii	228	246	8
ocegii	277	306	7
ocegii	311	358	7
ocegii	111	124	7
ocegii	333	351	7
ocegii	322	356	7
ocegii	188	200	7
ocegii	189	203	7
ocegii	108	125	7
ocegii	54	79	7
ocegii	313	354	7
ocegii	394	409	7
ocegii	228	243	7
ocegii	333	346	7
ocegii	309	330	7
ocegii	190	205	7
ocegii	380	393	7
ocegii	308	333	7
ocegii	283	301	7
ocegii	271	297	7
ocegii	309	339	7
ocegii	422	449	7
ocegii	107	148	7
ocegii	181	200	7
ocegii	183	197	7
ocegii	304	322	7
ocegii	381	410	7
ocegii	269	292	7
ocegii	115	127	7
ocegii	274	299	7
ocegii	87	331	7
ocegii	307	340	7
ocegii	324	344	7
ocegii	224	246	7
ocegii	318	347	7
ocegii	276	299	7
ocegii	283	304	7
ocegii	270	294	7
ocegii	308	337	7
ocegii	375	390	7
ocegii	313	332	7
ocegii	332	353	7
ocegii	367	410	7
ocegii	320	346	7
ocegii	320	365	7
ocegii	116	133	7
ocegii	294	306	7
ocegii	382	394	7
ocegii	270	284	7
ocegii	354	370	7
ocegii	178	201	7
ocegii	348	372	7
ocegii	378	394	7
ocegii	107	140	7
ocegii	359	409	7
ocegii	395	420	7
ocegii	189	205	7
ocegii	120	134	7
ocegii	421	446	7
ocegii	369	401	7
ocegii	323	353	7
ocegii	107	122	7
ocegii	362	401	7
ocegii	31	51	7
ocegii	87	454	7
ocegii	336	349	7
ocegii	428	446	7
ocegii	120	139	7
ocegii	278	301	7
ocegii	317	341	7
ocegii	327	343	7
ocegii	115	136	7
ocegii	327	353	7
ocegii	270	285	7
ocegii	415	429	7
ocegii	119	133	7
ocegii	248	261	7
ocegii	108	132	7
ocegii	117	151	7
ocegii	363	403	7
ocegii	317	336	7
ocegii	379	398	7
ocegii	284	311	7
ocegii	122	138	7
ocegii	324	342	7
ocegii	309	328	7
ocegii	272	294	7
ocegii	323	338	7
ocegii	409	426	7
ocegii	330	344	7
ocegii	292	309	7
ocegii	372	385	7
ocegii	123	138	7
ocegii	309	332	7
ocegii	357	403	7
ocegii	229	245	7
ocegii	186	200	7
ocegii	383	404	7
ocegii	407	427	7
ocegii	339	358	7
ocegii	340	358	7
ocegii	268	290	7
ocegii	119	138	7
ocegii	192	204	7
ocegii	191	206	7
ocegii	235	256	7
ocegii	419	445	7
ocegii	315	330	7
ocegii	322	345	7
ocegii	375	410	7
ocegii	264	290	7
ocegii	274	301	7
ocegii	381	405	7
ocegii	267	285	7
ocegii	346	372	7
ocegii	119	143	7
ocegii	424	451	7
ocegii	301	336	7
ocegii	268	294	7
ocegii	311	340	7
ocegii	379	400	6
ocegii	341	367	6
ocegii	319	331	6
ocegii	421	449	6
ocegii	380	405	6
ocegii	292	306	6
ocegii	182	195	6
ocegii	111	130	6
ocegii	422	435	6
ocegii	334	362	6
ocegii	181	205	6
ocegii	123	140	6
ocegii	121	145	6
ocegii	40	54	6
ocegii	139	155	6
ocegii	185	200	6
ocegii	264	291	6
ocegii	119	132	6
ocegii	324	351	6
ocegii	379	401	6
ocegii	380	400	6
ocegii	323	335	6
ocegii	107	127	6
ocegii	125	147	6
ocegii	317	345	6
ocegii	320	370	6
ocegii	115	132	6
ocegii	311	339	6
ocegii	384	401	6
ocegii	23	38	6
ocegii	320	353	6
ocegii	327	354	6
ocegii	359	410	6
ocegii	379	392	6
ocegii	370	389	6
ocegii	284	307	6
ocegii	337	355	6
ocegii	353	371	6
ocegii	115	150	6
ocegii	425	448	6
ocegii	304	327	6
ocegii	285	304	6
ocegii	322	364	6
ocegii	307	326	6
ocegii	139	151	6
ocegii	361	373	6
ocegii	324	359	6
ocegii	328	341	6
ocegii	109	150	6
ocegii	31	45	6
ocegii	324	341	6
ocegii	235	252	6
ocegii	40	55	6
ocegii	100	114	6
ocegii	360	409	6
ocegii	281	295	6
ocegii	248	267	6
ocegii	399	420	6
ocegii	117	129	6
ocegii	316	339	6
ocegii	104	146	6
ocegii	117	148	6
ocegii	115	146	6
ocegii	116	135	6
ocegii	292	304	6
ocegii	110	144	6
ocegii	365	404	6
ocegii	325	344	6
ocegii	279	300	6
ocegii	235	248	6
ocegii	114	132	6
ocegii	322	358	6
ocegii	353	365	6
ocegii	178	198	6
ocegii	353	370	6
ocegii	27	40	6
ocegii	375	389	6
ocegii	309	325	6
ocegii	108	128	6
ocegii	285	307	6
ocegii	306	318	6
ocegii	166	181	6
ocegii	188	205	6
ocegii	113	132	6
ocegii	145	455	6
ocegii	418	446	6
ocegii	324	370	6
ocegii	230	244	6
ocegii	272	296	6
ocegii	132	147	6
ocegii	384	403	6
ocegii	31	56	6
ocegii	312	353	6
ocegii	388	408	6
ocegii	402	420	6
ocegii	27	51	6
ocegii	225	237	6
ocegii	309	346	6
ocegii	114	151	6
ocegii	193	207	6
ocegii	332	354	6
ocegii	87	330	6
ocegii	395	425	6
ocegii	312	339	6
ocegii	110	138	6
ocegii	182	206	6
ocegii	315	329	6
ocegii	312	330	6
ocegii	325	347	6
ocegii	114	133	6
ocegii	190	203	6
ocegii	124	144	6
ocegii	86	329	6
ocegii	307	320	6
ocegii	310	339	6
ocegii	115	148	6
ocegii	163	180	6
ocegii	105	119	6
ocegii	109	122	6
ocegii	113	126	6
ocegii	304	332	6
ocegii	306	320	6
ocegii	365	402	6
ocegii	382	398	6
ocegii	311	327	6
ocegii	273	295	6
ocegii	378	407	6
ocegii	399	425	6
ocegii	107	128	6
ocegii	381	398	6
ocegii	322	370	6
ocegii	348	365	6
ocegii	360	406	6
ocegii	385	403	6
ocegii	193	206	6
ocegii	25	42	6
ocegii	24	453	6
ocegii	324	346	6
ocegii	280	301	6
ocegii	39	56	6
ocegii	333	347	6
ocegii	328	366	6
ocegii	114	134	6
ocegii	107	139	6
ocegii	327	360	6
ocegii	274	287	6
ocegii	372	410	6
ocegii	316	340	6
ocegii	394	412	6
ocegii	407	424	6
ocegii	374	394	6
ocegii	275	288	6
ocegii	139	156	6
ocegii	320	342	6
ocegii	415	439	6
ocegii	357	407	6
ocegii	239	251	6
ocegii	90	329	6
ocegii	54	73	6
ocegii	31	49	6
ocegii	301	319	6
ocegii	322	335	6
ocegii	306	321	6
ocegii	322	342	6
ocegii	114	131	6
ocegii	353	369	5
ocegii	323	346	5
ocegii	343	358	5
ocegii	38	53	5
ocegii	320	363	5
ocegii	418	430	5
ocegii	429	445	5
ocegii	396	413	5
ocegii	313	340	5
ocegii	371	405	5
ocegii	109	129	5
ocegii	305	318	5
ocegii	305	320	5
ocegii	119	140	5
ocegii	225	244	5
ocegii	317	363	5
ocegii	318	353	5
ocegii	85	98	5
ocegii	210	222	5
ocegii	325	341	5
ocegii	326	342	5
ocegii	309	341	5
ocegii	348	366	5
ocegii	52	455	5
ocegii	120	133	5
ocegii	35	54	5
ocegii	327	361	5
ocegii	95	333	5
ocegii	181	195	5
ocegii	401	422	5
ocegii	104	154	5
ocegii	113	144	5
ocegii	323	358	5
ocegii	186	205	5
ocegii	178	200	5
ocegii	348	375	5
ocegii	313	355	5
ocegii	189	207	5
ocegii	313	336	5
ocegii	37	57	5
ocegii	300	334	5
ocegii	351	369	5
ocegii	117	130	5
ocegii	36	51	5
ocegii	278	304	5
ocegii	323	345	5
ocegii	416	430	5
ocegii	341	366	5
ocegii	241	258	5
ocegii	34	56	5
ocegii	334	360	5
ocegii	333	353	5
ocegii	307	319	5
ocegii	320	360	5
ocegii	124	146	5
ocegii	265	292	5
ocegii	186	202	5
ocegii	372	390	5
ocegii	110	134	5
ocegii	315	335	5
ocegii	127	139	5
ocegii	306	319	5
ocegii	420	434	5
ocegii	128	140	5
ocegii	29	54	5
ocegii	239	254	5
ocegii	315	360	5
ocegii	166	180	5
ocegii	117	144	5
ocegii	325	358	5
ocegii	113	133	5
ocegii	329	342	5
ocegii	312	329	5
ocegii	371	390	5
ocegii	34	53	5
ocegii	317	330	5
ocegii	373	390	5
ocegii	252	268	5
ocegii	230	243	5
ocegii	117	153	5
ocegii	237	253	5
ocegii	36	453	5
ocegii	112	137	5
ocegii	321	334	5
ocegii	407	420	5
ocegii	115	152	5
ocegii	122	149	5
ocegii	174	200	5
ocegii	325	349	5
ocegii	307	336	5
ocegii	378	396	5
ocegii	118	142	5
ocegii	319	334	5
ocegii	331	354	5
ocegii	229	251	5
ocegii	396	414	5
ocegii	313	360	5
ocegii	355	369	5
ocegii	109	132	5
ocegii	330	347	5
ocegii	218	239	5
ocegii	315	356	5
ocegii	318	334	5
ocegii	107	119	5
ocegii	312	325	5
ocegii	276	289	5
ocegii	383	408	5
ocegii	190	204	5
ocegii	314	333	5
ocegii	224	237	5
ocegii	225	248	5
ocegii	224	244	5
ocegii	281	298	5
ocegii	317	353	5
ocegii	36	59	5
ocegii	177	200	5
ocegii	249	264	5
ocegii	110	168	5
ocegii	38	51	5
ocegii	216	233	5
ocegii	367	384	5
ocegii	384	404	5
ocegii	276	307	5
ocegii	261	282	5
ocegii	415	427	5
ocegii	113	127	5
ocegii	366	407	5
ocegii	286	300	5
ocegii	398	422	5
ocegii	59	73	5
ocegii	322	340	5
ocegii	225	255	5
ocegii	123	142	5
ocegii	117	152	5
ocegii	228	248	5
ocegii	190	207	5
ocegii	311	360	5
ocegii	87	109	5
ocegii	372	384	5
ocegii	122	141	5
ocegii	58	454	5
ocegii	113	146	5
ocegii	105	123	5
ocegii	323	356	5
ocegii	361	400	5
ocegii	152	167	5
ocegii	407	425	5
ocegii	401	417	5
ocegii	320	348	5
ocegii	129	144	5
ocegii	222	247	5
ocegii	116	136	5
ocegii	186	198	5
ocegii	225	242	5
ocegii	320	359	5
ocegii	377	401	5
ocegii	396	417	5
ocegii	130	151	5
ocegii	120	140	5
ocegii	191	207	5
ocegii	394	420	5
ocegii	365	407	5
ocegii	418	450	5
ocegii	383	395	5
ocegii	182	201	5
ocegii	228	252	5
ocegii	224	245	5
ocegii	173	188	5
ocegii	300	315	5
ocegii	324	353	5
ocegii	144	157	5
ocegii	316	343	5
ocegii	353	373	5
ocegii	135	150	5
ocegii	306	338	5
ocegii	386	412	5
ocegii	327	347	5
ocegii	26	39	5
ocegii	321	338	5
ocegii	129	142	5
ocegii	133	145	5
ocegii	389	412	5
ocegii	329	362	5
ocegii	38	55	5
ocegii	309	343	5
ocegii	239	252	5
ocegii	423	450	5
ocegii	371	407	5
ocegii	323	352	5
ocegii	392	420	5
ocegii	313	359	5
ocegii	425	446	5
ocegii	117	146	5
ocegii	325	352	5
ocegii	285	299	5
ocegii	315	345	5
ocegii	271	296	5
ocegii	312	326	5
ocegii	39	52	5
ocegii	19	453	5
ocegii	359	403	5
ocegii	115	157	5
ocegii	318	331	5
ocegii	321	347	5
ocegii	328	347	5
ocegii	117	160	5
ocegii	313	327	5
ocegii	326	345	5
ocegii	320	344	5
ocegii	40	53	5
ocegii	113	140	5
ocegii	123	145	5
ocegii	316	336	5
ocegii	398	412	5
ocegii	104	120	5
ocegii	383	411	5
ocegii	134	453	5
ocegii	418	454	5
ocegii	186	209	5
ocegii	421	454	5
ocegii	331	368	5
ocegii	140	156	5
ocegii	380	404	5
ocegii	324	357	5
ocegii	368	406	5
ocegii	278	293	5
ocegii	345	364	5
ocegii	327	351	5
ocegii	341	354	5
ocegii	427	449	5
ocegii	384	398	5
ocegii	423	454	5
ocegii	323	364	5
ocegii	225	245	5
ocegii	309	322	5
ocegii	113	131	5
ocegii	120	141	5
ocegii	282	306	5
ocegii	31	54	5
ocegii	323	350	5
ocegii	317	339	5
ocegii	109	148	5
ocegii	392	411	5
ocegii	309	331	5
ocegii	300	312	5
ocegii	380	401	5
ocegii	304	318	5
ocegii	243	260	5
ocegii	32	268	5
ocegii	306	339	5
ocegii	337	354	5
ocegii	112	125	5
ocegii	361	406	5
ocegii	269	291	5
ocegii	216	244	5
ocegii	110	135	5
ocegii	311	331	5
ocegii	342	365	5
ocegii	315	365	5
ocegii	116	167	5
ocegii	265	294	5
ocegii	189	204	5
ocegii	335	360	5
ocegii	182	194	5
ocegii	308	343	5
ocegii	307	347	5
ocegii	270	283	5
ocegii	248	262	5
ocegii	225	241	5
ocegii	182	207	5
ocegii	331	352	5
ocegii	403	419	4
ocegii	39	60	4
ocegii	139	159	4
ocegii	116	153	4
ocegii	334	347	4
ocegii	36	50	4
ocegii	27	56	4
ocegii	109	123	4
ocegii	104	135	4
ocegii	268	296	4
ocegii	46	453	4
ocegii	317	332	4
ocegii	399	424	4
ocegii	270	287	4
ocegii	417	430	4
ocegii	324	354	4
ocegii	346	373	4
ocegii	284	301	4
ocegii	209	222	4
ocegii	36	61	4
ocegii	348	371	4
ocegii	322	371	4
ocegii	27	49	4
ocegii	408	426	4
ocegii	372	393	4
ocegii	196	212	4
ocegii	355	374	4
ocegii	168	180	4
ocegii	315	351	4
ocegii	65	81	4
ocegii	304	326	4
ocegii	223	245	4
ocegii	225	239	4
ocegii	124	138	4
ocegii	329	361	4
ocegii	331	355	4
ocegii	229	253	4
ocegii	239	255	4
ocegii	321	360	4
ocegii	307	327	4
ocegii	407	430	4
ocegii	366	400	4
ocegii	311	343	4
ocegii	192	205	4
ocegii	403	422	4
ocegii	275	302	4
ocegii	139	154	4
ocegii	312	328	4
ocegii	192	212	4
ocegii	103	116	4
ocegii	306	325	4
ocegii	382	395	4
ocegii	317	331	4
ocegii	129	454	4
ocegii	328	367	4
ocegii	80	95	4
ocegii	178	205	4
ocegii	120	146	4
ocegii	164	182	4
ocegii	113	139	4
ocegii	321	358	4
ocegii	318	333	4
ocegii	314	360	4
ocegii	185	205	4
ocegii	374	410	4
ocegii	353	375	4
ocegii	110	154	4
ocegii	116	132	4
ocegii	40	455	4
ocegii	386	414	4
ocegii	38	455	4
ocegii	88	332	4
ocegii	319	335	4
ocegii	173	200	4
ocegii	330	355	4
ocegii	86	454	4
ocegii	422	451	4
ocegii	322	360	4
ocegii	426	440	4
ocegii	315	364	4
ocegii	267	299	4
ocegii	270	290	4
ocegii	377	398	4
ocegii	239	264	4
ocegii	109	133	4
ocegii	38	50	4
ocegii	318	332	4
ocegii	394	419	4
ocegii	341	353	4
ocegii	286	303	4
ocegii	248	263	4
ocegii	163	177	4
ocegii	252	264	4
ocegii	125	152	4
ocegii	218	238	4
ocegii	121	141	4
ocegii	140	163	4
ocegii	110	136	4
ocegii	344	365	4
ocegii	349	367	4
ocegii	119	150	4
ocegii	306	329	4
ocegii	365	405	4
ocegii	324	337	4
ocegii	61	77	4
ocegii	378	392	4
ocegii	105	133	4
ocegii	107	134	4
ocegii	322	357	4
ocegii	224	247	4
ocegii	400	415	4
ocegii	310	326	4
ocegii	359	407	4
ocegii	327	372	4
ocegii	270	307	4
ocegii	261	274	4
ocegii	310	337	4
ocegii	337	353	4
ocegii	408	424	4
ocegii	436	448	4
ocegii	315	348	4
ocegii	289	302	4
ocegii	400	425	4
ocegii	34	54	4
ocegii	37	52	4
ocegii	226	245	4
ocegii	312	342	4
ocegii	396	419	4
ocegii	380	396	4
ocegii	116	147	4
ocegii	263	278	4
ocegii	338	355	4
ocegii	331	345	4
ocegii	264	297	4
ocegii	379	397	4
ocegii	125	156	4
ocegii	225	252	4
ocegii	424	442	4
ocegii	315	352	4
ocegii	349	371	4
ocegii	376	392	4
ocegii	379	403	4
ocegii	306	358	4
ocegii	35	53	4
ocegii	187	204	4
ocegii	303	331	4
ocegii	287	303	4
ocegii	406	453	4
ocegii	27	59	4
ocegii	312	352	4
ocegii	30	48	4
ocegii	265	296	4
ocegii	268	301	4
ocegii	389	409	4
ocegii	114	143	4
ocegii	390	420	4
ocegii	266	292	4
ocegii	270	291	4
ocegii	31	70	4
ocegii	115	154	4
ocegii	372	394	4
ocegii	338	366	4
ocegii	359	400	4
ocegii	31	47	4
ocegii	304	323	4
ocegii	109	157	4
ocegii	404	423	4
ocegii	317	369	4
ocegii	332	357	4
ocegii	38	453	4
ocegii	323	366	4
ocegii	335	368	4
ocegii	236	249	4
ocegii	319	336	4
ocegii	336	354	4
ocegii	170	182	4
ocegii	24	41	4
ocegii	374	393	4
ocegii	23	37	4
ocegii	395	413	4
ocegii	110	137	4
ocegii	306	355	4
ocegii	104	127	4
ocegii	315	339	4
ocegii	130	144	4
ocegii	323	344	4
ocegii	275	305	4
ocegii	288	311	4
ocegii	306	330	4
ocegii	137	149	4
ocegii	282	303	4
ocegii	361	415	4
ocegii	418	449	4
ocegii	233	247	4
ocegii	309	329	4
ocegii	108	137	4
ocegii	311	324	4
ocegii	89	333	4
ocegii	346	358	4
ocegii	392	408	4
ocegii	403	426	4
ocegii	30	46	4
ocegii	307	357	4
ocegii	374	407	4
ocegii	346	366	4
ocegii	116	145	4
ocegii	348	360	4
ocegii	115	149	4
ocegii	319	340	4
ocegii	420	435	4
ocegii	329	363	4
ocegii	401	421	4
ocegii	385	404	4
ocegii	69	453	4
ocegii	108	155	4
ocegii	363	407	4
ocegii	374	398	4
ocegii	326	367	4
ocegii	252	265	4
ocegii	269	290	4
ocegii	371	389	4
ocegii	142	164	4
ocegii	385	413	4
ocegii	381	409	4
ocegii	392	414	4
ocegii	120	144	4
ocegii	114	129	4
ocegii	112	127	4
ocegii	113	141	4
ocegii	116	155	4
ocegii	306	359	4
ocegii	375	407	4
ocegii	343	360	4
ocegii	325	348	4
ocegii	92	107	4
ocegii	130	152	4
ocegii	402	423	4
ocegii	141	159	4
ocegii	183	202	4
ocegii	112	155	4
ocegii	312	351	4
ocegii	287	309	4
ocegii	379	396	4
ocegii	357	371	4
ocegii	269	297	4
ocegii	346	376	4
ocegii	119	139	4
ocegii	326	349	4
ocegii	285	311	4
ocegii	29	53	4
ocegii	393	408	4
ocegii	334	355	4
ocegii	113	128	4
ocegii	249	265	4
ocegii	272	301	4
ocegii	346	377	4
ocegii	318	335	4
ocegii	36	49	4
ocegii	339	360	4
ocegii	287	311	4
ocegii	268	284	4
ocegii	390	412	4
ocegii	31	59	4
ocegii	306	331	4
ocegii	104	136	4
ocegii	175	197	4
ocegii	22	36	4
ocegii	303	330	4
ocegii	225	251	4
ocegii	322	359	4
ocegii	29	59	4
ocegii	321	356	4
ocegii	225	259	4
ocegii	20	455	4
ocegii	105	126	4
ocegii	179	204	4
ocegii	348	361	4
ocegii	31	57	4
ocegii	91	329	4
ocegii	124	140	4
ocegii	27	47	4
ocegii	305	325	4
ocegii	285	306	4
ocegii	307	324	4
ocegii	347	375	4
ocegii	269	282	4
ocegii	329	344	4
ocegii	26	53	4
ocegii	308	338	4
ocegii	322	334	4
ocegii	174	195	4
ocegii	385	412	4
ocegii	169	206	4
ocegii	129	161	4
ocegii	331	358	4
ocegii	333	366	4
ocegii	399	419	4
ocegii	412	454	4
ocegii	335	361	4
ocegii	326	368	4
ocegii	325	361	4
ocegii	144	170	4
ocegii	334	348	4
ocegii	169	186	4
ocegii	224	238	4
ocegii	330	366	4
ocegii	183	198	4
ocegii	284	300	4
ocegii	309	353	4
ocegii	318	345	4
ocegii	234	250	4
ocegii	338	360	4
ocegii	230	249	4
ocegii	265	291	4
ocegii	127	141	4
ocegii	317	346	4
ocegii	173	194	4
ocegii	401	416	4
ocegii	51	64	4
ocegii	186	199	4
ocegii	328	344	4
ocegii	342	357	4
ocegii	110	139	4
ocegii	109	126	4
ocegii	104	125	4
ocegii	343	372	4
ocegii	110	146	4
ocegii	294	313	4
ocegii	371	384	4
ocegii	398	419	4
ocegii	332	346	4
ocegii	326	346	4
ocegii	400	421	4
ocegii	80	94	4
ocegii	27	54	4
ocegii	203	220	4
ocegii	322	352	4
ocegii	281	300	4
ocegii	376	394	4
ocegii	45	64	4
ocegii	41	61	4
ocegii	380	392	4
ocegii	146	160	4
ocegii	372	389	4
ocegii	390	404	4
ocegii	196	208	4
ocegii	316	335	4
ocegii	366	406	4
ocegii	239	263	4
ocegii	266	294	4
ocegii	340	355	4
ocegii	241	257	4
ocegii	221	244	4
ocegii	324	336	4
ocegii	110	148	4
ocegii	313	369	4
ocegii	330	354	4
ocegii	129	150	4
ocegii	184	199	4
ocegii	345	371	4
ocegii	367	398	4
ocegii	300	335	4
ocegii	38	59	4
ocegii	161	176	4
ocegii	276	305	4
ocegii	361	374	4
ocegii	346	359	4
ocegii	304	346	4
ocegii	309	358	4
ocegii	310	331	4
ocegii	112	131	4
ocegii	339	354	4
ocegii	45	61	4
ocegii	399	422	4
ocegii	408	425	4
ocegii	85	102	4
ocegii	110	151	4
ocegii	313	326	4
ocegii	357	412	4
ocegii	314	334	4
ocegii	333	361	4
ocegii	111	135	4
ocegii	107	142	4
ocegii	327	355	4
ocegii	299	331	3
ocegii	79	91	3
ocegii	376	399	3
ocegii	36	68	3
ocegii	263	299	3
ocegii	306	353	3
ocegii	112	140	3
ocegii	194	210	3
ocegii	275	307	3
ocegii	412	430	3
ocegii	379	393	3
ocegii	315	350	3
ocegii	298	316	3
ocegii	313	351	3
ocegii	126	148	3
ocegii	233	245	3
ocegii	141	153	3
ocegii	405	427	3
ocegii	109	454	3
ocegii	25	51	3
ocegii	26	453	3
ocegii	87	332	3
ocegii	115	164	3
ocegii	258	270	3
ocegii	182	198	3
ocegii	312	359	3
ocegii	332	361	3
ocegii	321	355	3
ocegii	376	390	3
ocegii	325	354	3
ocegii	307	359	3
ocegii	385	420	3
ocegii	146	166	3
ocegii	86	326	3
ocegii	304	347	3
ocegii	340	373	3
ocegii	408	427	3
ocegii	382	413	3
ocegii	228	256	3
ocegii	217	229	3
ocegii	110	450	3
ocegii	266	291	3
ocegii	361	377	3
ocegii	108	130	3
ocegii	401	419	3
ocegii	92	336	3
ocegii	326	351	3
ocegii	175	202	3
ocegii	322	339	3
ocegii	216	235	3
ocegii	331	360	3
ocegii	218	234	3
ocegii	69	308	3
ocegii	25	44	3
ocegii	372	401	3
ocegii	270	301	3
ocegii	307	360	3
ocegii	118	140	3
ocegii	314	337	3
ocegii	263	294	3
ocegii	346	371	3
ocegii	379	411	3
ocegii	191	205	3
ocegii	316	346	3
ocegii	139	157	3
ocegii	18	417	3
ocegii	290	303	3
ocegii	339	366	3
ocegii	96	113	3
ocegii	401	424	3
ocegii	264	296	3
ocegii	85	106	3
ocegii	27	75	3
ocegii	174	192	3
ocegii	245	265	3
ocegii	109	151	3
ocegii	289	310	3
ocegii	150	164	3
ocegii	160	181	3
ocegii	291	309	3
ocegii	292	311	3
ocegii	335	366	3
ocegii	227	242	3
ocegii	387	420	3
ocegii	300	331	3
ocegii	312	360	3
ocegii	140	166	3
ocegii	354	366	3
ocegii	45	67	3
ocegii	384	416	3
ocegii	104	117	3
ocegii	193	221	3
ocegii	383	414	3
ocegii	354	373	3
ocegii	346	361	3
ocegii	307	354	3
ocegii	378	404	3
ocegii	395	418	3
ocegii	416	454	3
ocegii	125	154	3
ocegii	126	144	3
ocegii	392	425	3
ocegii	370	392	3
ocegii	302	327	3
ocegii	369	402	3
ocegii	332	365	3
ocegii	390	419	3
ocegii	141	164	3
ocegii	273	299	3
ocegii	135	147	3
ocegii	77	107	3
ocegii	112	147	3
ocegii	312	346	3
ocegii	369	388	3
ocegii	391	413	3
ocegii	359	401	3
ocegii	382	416	3
ocegii	408	423	3
ocegii	278	313	3
ocegii	357	369	3
ocegii	327	365	3
ocegii	119	141	3
ocegii	34	49	3
ocegii	332	356	3
ocegii	163	200	3
ocegii	25	61	3
ocegii	426	439	3
ocegii	287	307	3
ocegii	318	341	3
ocegii	40	59	3
ocegii	113	142	3
ocegii	396	424	3
ocegii	37	65	3
ocegii	150	172	3
ocegii	266	297	3
ocegii	319	362	3
ocegii	171	454	3
ocegii	316	350	3
ocegii	311	357	3
ocegii	310	323	3
ocegii	347	359	3
ocegii	371	410	3
ocegii	183	206	3
ocegii	26	55	3
ocegii	276	288	3
ocegii	27	63	3
ocegii	138	152	3
ocegii	41	63	3
ocegii	395	421	3
ocegii	400	418	3
ocegii	333	360	3
ocegii	169	201	3
ocegii	317	335	3
ocegii	216	242	3
ocegii	263	284	3
ocegii	22	45	3
ocegii	186	211	3
ocegii	136	150	3
ocegii	311	325	3
ocegii	28	53	3
ocegii	309	363	3
ocegii	335	352	3
ocegii	437	449	3
ocegii	111	136	3
ocegii	338	375	3
ocegii	41	54	3
ocegii	265	282	3
ocegii	29	68	3
ocegii	35	50	3
ocegii	108	140	3
ocegii	350	373	3
ocegii	88	102	3
ocegii	105	124	3
ocegii	299	340	3
ocegii	375	413	3
ocegii	314	347	3
ocegii	338	362	3
ocegii	311	329	3
ocegii	339	356	3
ocegii	274	306	3
ocegii	167	189	3
ocegii	214	246	3
ocegii	121	155	3
ocegii	305	323	3
ocegii	190	208	3
ocegii	303	321	3
ocegii	224	254	3
ocegii	395	423	3
ocegii	140	157	3
ocegii	225	247	3
ocegii	313	357	3
ocegii	367	385	3
ocegii	316	352	3
ocegii	288	307	3
ocegii	115	160	3
ocegii	89	101	3
ocegii	240	252	3
ocegii	310	328	3
ocegii	347	362	3
ocegii	54	70	3
ocegii	323	348	3
ocegii	89	109	3
ocegii	103	117	3
ocegii	139	158	3
ocegii	310	351	3
ocegii	102	135	3
ocegii	219	250	3
ocegii	387	419	3
ocegii	305	328	3
ocegii	280	307	3
ocegii	274	288	3
ocegii	121	136	3
ocegii	146	158	3
ocegii	114	128	3
ocegii	315	353	3
ocegii	325	367	3
ocegii	113	138	3
ocegii	312	361	3
ocegii	344	374	3
ocegii	87	113	3
ocegii	247	266	3
ocegii	197	210	3
ocegii	114	170	3
ocegii	104	139	3
ocegii	336	366	3
ocegii	110	155	3
ocegii	343	361	3
ocegii	219	243	3
ocegii	40	58	3
ocegii	340	353	3
ocegii	324	348	3
ocegii	310	365	3
ocegii	329	367	3
ocegii	335	356	3
ocegii	357	401	3
ocegii	144	163	3
ocegii	43	57	3
ocegii	319	359	3
ocegii	120	157	3
ocegii	167	215	3
ocegii	273	298	3
ocegii	282	300	3
ocegii	230	262	3
ocegii	347	372	3
ocegii	161	178	3
ocegii	299	336	3
ocegii	272	293	3
ocegii	309	352	3
ocegii	319	365	3
ocegii	275	298	3
ocegii	231	249	3
ocegii	65	92	3
ocegii	361	401	3
ocegii	308	341	3
ocegii	301	313	3
ocegii	78	92	3
ocegii	310	346	3
ocegii	375	394	3
ocegii	19	229	3
ocegii	293	309	3
ocegii	248	260	3
ocegii	370	400	3
ocegii	360	400	3
ocegii	385	401	3
ocegii	233	254	3
ocegii	230	248	3
ocegii	51	66	3
ocegii	173	205	3
ocegii	25	60	3
ocegii	136	156	3
ocegii	87	327	3
ocegii	28	59	3
ocegii	182	209	3
ocegii	369	387	3
ocegii	326	371	3
ocegii	368	411	3
ocegii	269	284	3
ocegii	140	160	3
ocegii	372	405	3
ocegii	165	177	3
ocegii	379	406	3
ocegii	310	324	3
ocegii	319	337	3
ocegii	160	175	3
ocegii	264	293	3
ocegii	269	295	3
ocegii	81	109	3
ocegii	123	143	3
ocegii	30	53	3
ocegii	361	375	3
ocegii	109	138	3
ocegii	130	148	3
ocegii	33	51	3
ocegii	326	339	3
ocegii	317	334	3
ocegii	328	360	3
ocegii	124	145	3
ocegii	327	362	3
ocegii	312	357	3
ocegii	332	375	3
ocegii	144	156	3
ocegii	273	289	3
ocegii	373	394	3
ocegii	305	354	3
ocegii	104	118	3
ocegii	243	262	3
ocegii	379	395	3
ocegii	303	335	3
ocegii	283	311	3
ocegii	366	409	3
ocegii	335	348	3
ocegii	109	131	3
ocegii	368	383	3
ocegii	347	360	3
ocegii	246	264	3
ocegii	304	324	3
ocegii	328	355	3
ocegii	171	198	3
ocegii	175	200	3
ocegii	332	366	3
ocegii	321	362	3
ocegii	299	315	3
ocegii	302	333	3
ocegii	340	365	3
ocegii	40	61	3
ocegii	322	372	3
ocegii	175	205	3
ocegii	272	289	3
ocegii	372	398	3
ocegii	273	287	3
ocegii	114	126	3
ocegii	102	120	3
ocegii	315	342	3
ocegii	34	47	3
ocegii	370	404	3
ocegii	37	60	3
ocegii	319	347	3
ocegii	377	403	3
ocegii	109	145	3
ocegii	102	136	3
ocegii	401	426	3
ocegii	370	387	3
ocegii	133	147	3
ocegii	364	402	3
ocegii	391	416	3
ocegii	370	394	3
ocegii	380	412	3
ocegii	111	146	3
ocegii	373	385	3
ocegii	112	142	3
ocegii	139	163	3
ocegii	31	53	3
ocegii	329	347	3
ocegii	194	208	3
ocegii	351	365	3
ocegii	336	367	3
ocegii	123	139	3
ocegii	174	201	3
ocegii	239	260	3
ocegii	87	106	3
ocegii	337	359	3
ocegii	170	202	3
ocegii	307	343	3
ocegii	37	50	3
ocegii	319	333	3
ocegii	389	408	3
ocegii	329	366	3
ocegii	335	355	3
ocegii	104	152	3
ocegii	107	129	3
ocegii	327	366	3
ocegii	382	420	3
ocegii	308	347	3
ocegii	124	151	3
ocegii	20	443	3
ocegii	231	245	3
ocegii	270	292	3
ocegii	102	114	3
ocegii	319	357	3
ocegii	408	422	3
ocegii	314	344	3
ocegii	242	263	3
ocegii	113	160	3
ocegii	21	35	3
ocegii	305	345	3
ocegii	341	362	3
ocegii	172	186	3
ocegii	64	303	3
ocegii	173	195	3
ocegii	426	442	3
ocegii	234	255	3
ocegii	333	362	3
ocegii	115	163	3
ocegii	170	189	3
ocegii	335	373	3
ocegii	384	400	3
ocegii	368	408	3
ocegii	362	409	3
ocegii	380	409	3
ocegii	36	48	3
ocegii	104	124	3
ocegii	106	140	3
ocegii	269	294	3
ocegii	404	429	3
ocegii	33	50	3
ocegii	126	151	3
ocegii	328	361	3
ocegii	310	371	3
ocegii	109	162	3
ocegii	127	152	3
ocegii	75	101	3
ocegii	107	132	3
ocegii	159	177	3
ocegii	421	450	3
ocegii	331	372	3
ocegii	332	372	3
ocegii	137	165	3
ocegii	140	152	3
ocegii	380	398	3
ocegii	327	367	3
ocegii	344	362	3
ocegii	303	334	3
ocegii	102	119	3
ocegii	374	408	3
ocegii	283	310	3
ocegii	196	211	3
ocegii	100	119	3
ocegii	105	151	3
ocegii	171	197	3
ocegii	369	400	3
ocegii	424	436	3
ocegii	129	151	3
ocegii	229	254	3
ocegii	114	157	3
ocegii	415	451	3
ocegii	325	364	3
ocegii	183	195	3
ocegii	112	146	3
ocegii	379	408	3
ocegii	116	152	3
ocegii	338	371	3
ocegii	310	330	3
ocegii	91	104	3
ocegii	278	311	3
ocegii	56	73	3
ocegii	322	351	3
ocegii	370	405	3
ocegii	38	61	3
ocegii	102	124	3
ocegii	362	374	3
ocegii	369	409	3
ocegii	332	358	3
ocegii	381	408	3
ocegii	228	257	3
ocegii	328	370	3
ocegii	218	236	3
ocegii	417	451	3
ocegii	121	139	3
ocegii	296	315	3
ocegii	384	412	3
ocegii	193	208	3
ocegii	411	425	3
ocegii	323	370	3
ocegii	374	390	3
ocegii	309	364	3
ocegii	311	359	3
ocegii	350	364	3
ocegii	344	367	3
ocegii	313	347	3
ocegii	130	176	3
ocegii	30	50	3
ocegii	235	258	3
ocegii	336	350	3
ocegii	239	259	3
ocegii	319	339	3
ocegii	317	333	3
ocegii	141	158	3
ocegii	144	160	3
ocegii	405	424	3
ocegii	319	332	3
ocegii	312	358	3
ocegii	311	350	3
ocegii	125	140	3
ocegii	345	375	3
ocegii	300	337	3
ocegii	313	362	3
ocegii	111	138	3
ocegii	348	370	3
ocegii	161	180	3
ocegii	341	361	3
ocegii	180	194	3
ocegii	89	328	3
ocegii	181	197	3
ocegii	163	454	3
ocegii	31	61	3
ocegii	101	114	3
ocegii	274	304	3
ocegii	127	146	3
ocegii	307	351	3
ocegii	305	319	3
ocegii	91	331	3
ocegii	78	91	3
ocegii	108	133	3
ocegii	369	412	3
ocegii	326	350	3
ocegii	15	229	3
ocegii	332	355	3
ocegii	158	176	3
ocegii	316	354	3
ocegii	107	146	3
ocegii	112	153	3
ocegii	300	339	3
ocegii	417	445	3
ocegii	303	315	3
ocegii	393	412	3
ocegii	411	428	3
ocegii	86	99	3
ocegii	179	209	3
ocegii	372	403	3
ocegii	316	347	3
ocegii	311	352	3
ocegii	278	307	3
ocegii	177	197	3
ocegii	362	400	3
ocegii	325	356	3
ocegii	189	208	3
ocegii	174	207	3
ocegii	217	243	3
ocegii	306	324	3
ocegii	220	244	3
ocegii	142	161	3
ocegii	271	286	3
ocegii	169	202	3
ocegii	51	73	3
ocegii	133	150	3
ocegii	330	363	3
ocegii	393	416	3
ocegii	417	431	3
ocegii	271	293	3
ocegii	305	356	3
ocegii	112	139	3
ocegii	230	246	3
ocegii	192	222	3
ocegii	27	53	3
ocegii	86	330	3
ocegii	346	360	3
ocegii	224	259	3
ocegii	110	153	3
ocegii	130	157	3
ocegii	33	58	3
ocegii	321	341	3
ocegii	425	453	3
ocegii	293	305	3
ocegii	114	141	3
ocegii	360	411	3
ocegii	231	244	3
ocegii	16	416	3
ocegii	190	211	3
ocegii	216	239	3
ocegii	306	326	3
ocegii	56	454	3
ocegii	314	358	3
ocegii	244	257	3
ocegii	368	402	3
ocegii	187	199	3
ocegii	41	59	3
ocegii	355	371	3
ocegii	310	364	3
ocegii	352	373	3
ocegii	119	142	3
ocegii	272	284	3
ocegii	332	360	3
ocegii	309	345	3
ocegii	386	403	3
ocegii	33	45	3
ocegii	159	194	3
ocegii	53	455	3
ocegii	342	359	3
ocegii	217	239	3
ocegii	319	370	3
ocegii	121	138	3
ocegii	110	160	3
ocegii	288	313	3
ocegii	195	210	3
ocegii	113	143	3
ocegii	312	364	3
ocegii	212	231	3
ocegii	349	375	3
ocegii	180	209	3
ocegii	381	397	3
ocegii	32	57	3
ocegii	323	369	2
ocegii	271	288	2
ocegii	419	442	2
ocegii	27	71	2
ocegii	377	419	2
ocegii	261	285	2
ocegii	310	322	2
ocegii	38	54	2
ocegii	123	150	2
ocegii	192	211	2
ocegii	26	54	2
ocegii	381	425	2
ocegii	338	372	2
ocegii	272	302	2
ocegii	80	96	2
ocegii	380	420	2
ocegii	247	263	2
ocegii	351	363	2
ocegii	138	159	2
ocegii	174	203	2
ocegii	116	128	2
ocegii	24	417	2
ocegii	60	74	2
ocegii	419	441	2
ocegii	172	194	2
ocegii	103	135	2
ocegii	219	240	2
ocegii	303	353	2
ocegii	81	327	2
ocegii	236	258	2
ocegii	397	411	2
ocegii	149	161	2
ocegii	146	247	2
ocegii	381	400	2
ocegii	378	399	2
ocegii	328	362	2
ocegii	123	162	2
ocegii	422	453	2
ocegii	365	380	2
ocegii	319	351	2
ocegii	115	454	2
ocegii	25	40	2
ocegii	388	406	2
ocegii	313	365	2
ocegii	367	393	2
ocegii	422	444	2
ocegii	369	396	2
ocegii	45	68	2
ocegii	384	427	2
ocegii	243	256	2
ocegii	198	216	2
ocegii	159	173	2
ocegii	344	359	2
ocegii	318	346	2
ocegii	276	298	2
ocegii	176	454	2
ocegii	191	211	2
ocegii	271	306	2
ocegii	264	286	2
ocegii	304	351	2
ocegii	138	150	2
ocegii	338	361	2
ocegii	343	367	2
ocegii	30	58	2
ocegii	303	346	2
ocegii	222	235	2
ocegii	32	55	2
ocegii	428	440	2
ocegii	331	366	2
ocegii	156	169	2
ocegii	360	407	2
ocegii	84	414	2
ocegii	432	445	2
ocegii	41	53	2
ocegii	285	305	2
ocegii	138	155	2
ocegii	317	370	2
ocegii	66	81	2
ocegii	328	372	2
ocegii	333	372	2
ocegii	88	326	2
ocegii	149	164	2
ocegii	315	361	2
ocegii	320	357	2
ocegii	374	388	2
ocegii	161	188	2
ocegii	276	309	2
ocegii	302	338	2
ocegii	25	455	2
ocegii	111	155	2
ocegii	147	160	2
ocegii	301	340	2
ocegii	359	406	2
ocegii	38	67	2
ocegii	99	121	2
ocegii	215	263	2
ocegii	340	366	2
ocegii	215	240	2
ocegii	120	138	2
ocegii	228	267	2
ocegii	310	345	2
ocegii	394	422	2
ocegii	336	358	2
ocegii	32	48	2
ocegii	119	146	2
ocegii	42	57	2
ocegii	370	410	2
ocegii	51	453	2
ocegii	416	455	2
ocegii	364	406	2
ocegii	51	72	2
ocegii	405	422	2
ocegii	333	365	2
ocegii	136	154	2
[truncated: 3,153 more rows]
