# Supplementary material for: Identifying proximal RNA interactions from cDNA-encoded crosslinks with ShapeJumper
Source: PLoS Comput Biol. 2021 Dec 14;17(12):e1009632. doi: 10.1371/journal.pcbi.1009632 (PMC8670686; doi:10.1371/journal.pcbi.1009632)
Supplement: S1 Data — (ZIP) [file pcbi.1009632.s006.zip › ShapeJumper_DATA/Processed_Deletions/VS/TBIA-VS-Replicate2__Merged_NoCircDels_MaxInsertLimit10_NoAmbig_DelSiteExactMatch_normalizedDels_Subtracted_shift5nt2.txt]

Total Reads Aligned:1383861	Total Deletions:42176.0
vszyme	15	45	0.0009322979
vszyme	15	44	0.0008301249
vszyme	122	153	0.0006783315
vszyme	15	47	0.0005270023
vszyme	13	45	0.0005019314
vszyme	54	123	0.0004692317
vszyme	122	154	0.0003848867
vszyme	16	45	0.0003338875
vszyme	12	44	0.0003237822
vszyme	121	153	0.0002951163
vszyme	14	47	0.0002783562
vszyme	121	154	0.0002722003
vszyme	122	156	0.0002034338
vszyme	69	109	0.0001987502
vszyme	40	178	0.0001951325
vszyme	54	153	0.0001949658
vszyme	12	45	0.0001884610
vszyme	7	25	0.0001767190
vszyme	67	109	0.0001666685
vszyme	40	181	0.0001565774
vszyme	15	48	0.0001558613
vszyme	120	155	0.0001519346
vszyme	54	154	0.0001459429
vszyme	16	44	0.0001392455
vszyme	40	179	0.0001382726
vszyme	69	110	0.0001369257
vszyme	122	152	0.0001364358
vszyme	123	152	0.0001344040
vszyme	19	44	0.0001281552
vszyme	115	152	0.0001232321
vszyme	12	47	0.0001210503
vszyme	40	184	0.0001122125
vszyme	69	107	0.0001080459
vszyme	10	45	0.0001046044
vszyme	118	154	0.0000984933
vszyme	40	177	0.0000944234
vszyme	13	48	0.0000923968
vszyme	13	46	0.0000872775
vszyme	52	154	0.0000867769
vszyme	69	111	0.0000829315
vszyme	53	123	0.0000827597
vszyme	121	158	0.0000819469
vszyme	40	180	0.0000810449
vszyme	68	108	0.0000806164
vszyme	14	46	0.0000788904
vszyme	121	156	0.0000774223
vszyme	175	186	0.0000743586
vszyme	169	186	0.0000740218
vszyme	54	124	0.0000733827
vszyme	20	45	0.0000707917
vszyme	123	154	0.0000691405
vszyme	18	45	0.0000650759
vszyme	41	178	0.0000649703
vszyme	122	161	0.0000646522
vszyme	119	155	0.0000643581
vszyme	40	154	0.0000631104
vszyme	69	82	0.0000623843
vszyme	69	106	0.0000621137
vszyme	16	48	0.0000619932
vszyme	121	151	0.0000618378
vszyme	118	155	0.0000613909
vszyme	12	43	0.0000605738
vszyme	122	159	0.0000601276
vszyme	65	109	0.0000594686
vszyme	69	113	0.0000594493
vszyme	69	112	0.0000586737
vszyme	55	154	0.0000583772
vszyme	53	155	0.0000582294
vszyme	66	108	0.0000565890
vszyme	165	184	0.0000565378
vszyme	44	178	0.0000556888
vszyme	18	44	0.0000549949
vszyme	67	113	0.0000547559
vszyme	19	47	0.0000540955
vszyme	14	50	0.0000532088
vszyme	54	156	0.0000527023
vszyme	15	176	0.0000519288
vszyme	121	159	0.0000508226
vszyme	123	153	0.0000493315
vszyme	65	108	0.0000485264
vszyme	171	183	0.0000481795
vszyme	15	178	0.0000471808
vszyme	69	102	0.0000470233
vszyme	45	178	0.0000464074
vszyme	79	106	0.0000459018
vszyme	7	24	0.0000458077
vszyme	120	157	0.0000452445
vszyme	17	44	0.0000446270
vszyme	12	48	0.0000435661
vszyme	169	184	0.0000432562
vszyme	67	108	0.0000430476
vszyme	68	110	0.0000422514
vszyme	53	120	0.0000422197
vszyme	120	152	0.0000421232
vszyme	69	101	0.0000415383
vszyme	79	107	0.0000414959
vszyme	118	157	0.0000411716
vszyme	172	186	0.0000411517
vszyme	122	158	0.0000400587
vszyme	119	156	0.0000399878
vszyme	67	112	0.0000398981
vszyme	117	152	0.0000396711
vszyme	44	181	0.0000385659
vszyme	76	108	0.0000383515
vszyme	70	110	0.0000383392
vszyme	79	109	0.0000375591
vszyme	51	153	0.0000370988
vszyme	44	179	0.0000370787
vszyme	68	111	0.0000367715
vszyme	39	178	0.0000363524
vszyme	68	109	0.0000359941
vszyme	40	186	0.0000352628
vszyme	15	51	0.0000346358
vszyme	71	108	0.0000344381
vszyme	79	110	0.0000344270
vszyme	44	177	0.0000340544
vszyme	172	184	0.0000339120
vszyme	122	151	0.0000337159
vszyme	8	45	0.0000337042
vszyme	56	95	0.0000329326
vszyme	7	27	0.0000325666
vszyme	47	178	0.0000324852
vszyme	11	47	0.0000318326
vszyme	42	179	0.0000316714
vszyme	167	183	0.0000315736
vszyme	65	107	0.0000313177
vszyme	170	183	0.0000310205
vszyme	19	153	0.0000307841
vszyme	7	26	0.0000305915
vszyme	67	106	0.0000305470
vszyme	65	110	0.0000305149
vszyme	69	115	0.0000305010
vszyme	55	120	0.0000304920
vszyme	121	161	0.0000303161
vszyme	174	185	0.0000301421
vszyme	44	180	0.0000301024
vszyme	70	113	0.0000299597
vszyme	14	49	0.0000298543
vszyme	171	186	0.0000292232
vszyme	120	158	0.0000289954
vszyme	66	107	0.0000289688
vszyme	70	112	0.0000289457
vszyme	68	107	0.0000284220
vszyme	18	47	0.0000279179
vszyme	116	154	0.0000277167
vszyme	40	151	0.0000277066
vszyme	51	154	0.0000276108
vszyme	54	159	0.0000275100
vszyme	66	111	0.0000273830
vszyme	13	179	0.0000270365
vszyme	15	179	0.0000270365
vszyme	12	50	0.0000269701
vszyme	10	48	0.0000265681
vszyme	41	179	0.0000262641
vszyme	169	181	0.0000262248
vszyme	123	159	0.0000258467
vszyme	64	110	0.0000258203
vszyme	70	111	0.0000258183
vszyme	55	124	0.0000257620
vszyme	45	179	0.0000254916
vszyme	53	122	0.0000249873
vszyme	54	129	0.0000249819
vszyme	38	178	0.0000247506
vszyme	115	154	0.0000245982
vszyme	55	159	0.0000243660
vszyme	66	112	0.0000242518
vszyme	68	113	0.0000242490
vszyme	54	125	0.0000241970
vszyme	40	175	0.0000240676
vszyme	13	50	0.0000239268
vszyme	69	80	0.0000237845
vszyme	117	150	0.0000237365
vszyme	65	115	0.0000236973
vszyme	20	154	0.0000236664
vszyme	6	24	0.0000235982
vszyme	72	108	0.0000234805
vszyme	73	110	0.0000234730
vszyme	38	179	0.0000231742
vszyme	120	160	0.0000230178
vszyme	56	97	0.0000227345
vszyme	56	99	0.0000227314
vszyme	70	106	0.0000227144
vszyme	82	108	0.0000226978
vszyme	52	124	0.0000226394
vszyme	119	160	0.0000221403
vszyme	58	96	0.0000219532
vszyme	55	97	0.0000219505
vszyme	63	109	0.0000219095
vszyme	22	178	0.0000218783
vszyme	119	157	0.0000217958
vszyme	13	180	0.0000216120
vszyme	126	155	0.0000213880
vszyme	173	186	0.0000213425
vszyme	8	23	0.0000211556
vszyme	65	106	0.0000211479
vszyme	68	106	0.0000211479
vszyme	68	112	0.0000211225
vszyme	20	48	0.0000209365
vszyme	39	177	0.0000208970
vszyme	37	178	0.0000208833
vszyme	41	181	0.0000208256
vszyme	45	181	0.0000208256
vszyme	61	95	0.0000203868
vszyme	78	102	0.0000203768
vszyme	70	107	0.0000203565
vszyme	65	113	0.0000203379
vszyme	119	147	0.0000199998
vszyme	171	184	0.0000199296
vszyme	53	96	0.0000196010
vszyme	74	113	0.0000195557
vszyme	7	19	0.0000195177
vszyme	42	184	0.0000192145
vszyme	122	164	0.0000188435
vszyme	56	96	0.0000188170
vszyme	78	106	0.0000187981
vszyme	74	110	0.0000187784
vszyme	90	178	0.0000185629
vszyme	39	179	0.0000185393
vszyme	37	179	0.0000185393
vszyme	14	53	0.0000185069
vszyme	44	184	0.0000184459
vszyme	119	161	0.0000183005
vszyme	116	155	0.0000182405
vszyme	55	96	0.0000180330
vszyme	14	51	0.0000180134
vszyme	80	108	0.0000180017
vszyme	63	110	0.0000179960
vszyme	140	154	0.0000179642
vszyme	168	183	0.0000179290
vszyme	69	104	0.0000177129
vszyme	19	46	0.0000175904
vszyme	66	77	0.0000175153
vszyme	94	165	0.0000172716
vszyme	58	95	0.0000172504
vszyme	52	97	0.0000172468
vszyme	81	108	0.0000172190
vszyme	82	109	0.0000172146
vszyme	118	159	0.0000172007
vszyme	42	182	0.0000169566
vszyme	120	150	0.0000168300
vszyme	53	157	0.0000165129
vszyme	80	107	0.0000164418
vszyme	72	113	0.0000164268
vszyme	7	44	0.0000163593
vszyme	170	185	0.0000163297
vszyme	43	176	0.0000162762
vszyme	39	176	0.0000162762
vszyme	41	176	0.0000162762
vszyme	169	180	0.0000162090
vszyme	36	181	0.0000161977
vszyme	161	186	0.0000160982
vszyme	18	48	0.0000159573
vszyme	52	157	0.0000157266
vszyme	78	108	0.0000156537
vszyme	68	79	0.0000156208
vszyme	46	176	0.0000155011
vszyme	38	177	0.0000154793
vszyme	38	180	0.0000154371
vszyme	38	183	0.0000154017
vszyme	93	184	0.0000153716
vszyme	78	107	0.0000151120
vszyme	56	92	0.0000149012
vszyme	84	113	0.0000148623
vszyme	63	115	0.0000148595
vszyme	67	82	0.0000147075
vszyme	48	177	0.0000147053
vszyme	14	178	0.0000146957
vszyme	9	47	0.0000146920
vszyme	43	180	0.0000146653
vszyme	172	185	0.0000144581
vszyme	13	49	0.0000143355
vszyme	65	112	0.0000143169
vszyme	38	153	0.0000142080
vszyme	117	158	0.0000141502
vszyme	118	160	0.0000141434
vszyme	70	82	0.0000141326
vszyme	59	96	0.0000141127
vszyme	79	102	0.0000141070
vszyme	73	109	0.0000140847
vszyme	66	114	0.0000140794
vszyme	66	115	0.0000140774
vszyme	68	115	0.0000140774
vszyme	54	127	0.0000140447
vszyme	65	79	0.0000139765
vszyme	47	176	0.0000139510
vszyme	36	178	0.0000139222
vszyme	90	179	0.0000139045
vszyme	42	180	0.0000138934
vszyme	92	181	0.0000138837
vszyme	91	184	0.0000138344
vszyme	41	185	0.0000138124
vszyme	62	109	0.0000135376
vszyme	69	85	0.0000134907
vszyme	21	155	0.0000133770
vszyme	54	161	0.0000133556
vszyme	121	164	0.0000133475
vszyme	55	99	0.0000133253
vszyme	80	103	0.0000133227
vszyme	84	108	0.0000133056
vszyme	72	109	0.0000133022
vszyme	78	110	0.0000133014
vszyme	65	111	0.0000133003
vszyme	64	112	0.0000132994
vszyme	54	118	0.0000132931
vszyme	52	119	0.0000132915
vszyme	40	173	0.0000132494
vszyme	13	177	0.0000131574
vszyme	13	178	0.0000131488
vszyme	14	179	0.0000131320
vszyme	123	150	0.0000130203
vszyme	19	50	0.0000127107
vszyme	54	158	0.0000125780
vszyme	121	163	0.0000125659
vszyme	59	99	0.0000125415
vszyme	82	106	0.0000125321
vszyme	64	108	0.0000125229
vszyme	79	111	0.0000125180
vszyme	56	122	0.0000124937
vszyme	89	179	0.0000123596
vszyme	43	179	0.0000123596
vszyme	39	180	0.0000123497
vszyme	13	42	0.0000123180
vszyme	118	149	0.0000122474
vszyme	122	150	0.0000122277
vszyme	120	145	0.0000119675
vszyme	39	153	0.0000118400
vszyme	44	154	0.0000118332
vszyme	56	166	0.0000117716
vszyme	166	183	0.0000117683
vszyme	80	94	0.0000117634
vszyme	69	105	0.0000117517
vszyme	80	112	0.0000117347
vszyme	64	113	0.0000117334
vszyme	83	114	0.0000117328
vszyme	83	115	0.0000117312
vszyme	62	118	0.0000117292
vszyme	51	124	0.0000117100
vszyme	22	45	0.0000116031
vszyme	48	179	0.0000115871
vszyme	89	182	0.0000115613
vszyme	39	183	0.0000115513
vszyme	22	177	0.0000115027
vszyme	61	115	0.0000111841
vszyme	111	152	0.0000110673
vszyme	23	178	0.0000110499
vszyme	122	165	0.0000109910
vszyme	91	165	0.0000109910
vszyme	79	105	0.0000109683
vszyme	62	108	0.0000109576
vszyme	84	109	0.0000109547
vszyme	85	110	0.0000109541
vszyme	62	115	0.0000109491
vszyme	8	27	0.0000108221
vszyme	37	180	0.0000108060
vszyme	22	180	0.0000108060
vszyme	35	181	0.0000107984
vszyme	41	183	0.0000107812
vszyme	172	183	0.0000107812
vszyme	87	184	0.0000107601
vszyme	35	184	0.0000107601
vszyme	90	184	0.0000107601
vszyme	47	184	0.0000107601
vszyme	16	52	0.0000106599
vszyme	68	102	0.0000104254
vszyme	54	151	0.0000102910
vszyme	42	154	0.0000102554
vszyme	22	154	0.0000102554
vszyme	127	150	0.0000102409
vszyme	55	155	0.0000102295
vszyme	56	163	0.0000102098
vszyme	121	165	0.0000102059
vszyme	55	94	0.0000101950
vszyme	53	97	0.0000101913
vszyme	79	104	0.0000101869
vszyme	71	107	0.0000101782
vszyme	52	120	0.0000101640
vszyme	55	126	0.0000101434
vszyme	42	177	0.0000100615
vszyme	10	178	0.0000100549
vszyme	35	178	0.0000100549
vszyme	45	180	0.0000100341
vszyme	10	50	0.0000100331
vszyme	91	182	0.0000100198
vszyme	6	19	0.0000097589
vszyme	126	160	0.0000096602
vszyme	116	151	0.0000096482
vszyme	117	156	0.0000095811
vszyme	20	178	0.0000095030
vszyme	126	143	0.0000094899
vszyme	15	54	0.0000094872
vszyme	53	152	0.0000094862
vszyme	17	153	0.0000094720
vszyme	40	156	0.0000094392
vszyme	53	158	0.0000094335
vszyme	67	162	0.0000094262
vszyme	58	93	0.0000094113
vszyme	57	95	0.0000094093
vszyme	57	96	0.0000094085
vszyme	60	96	0.0000094085
vszyme	58	99	0.0000094061
vszyme	64	111	0.0000093885
vszyme	79	113	0.0000093867
vszyme	65	114	0.0000093862
vszyme	67	115	0.0000093849
vszyme	57	122	0.0000093702
vszyme	52	126	0.0000093631
vszyme	142	159	0.0000093407
vszyme	43	178	0.0000092815
vszyme	13	52	0.0000092505
vszyme	37	183	0.0000092410
vszyme	43	185	0.0000092083
vszyme	11	46	0.0000092033
vszyme	23	47	0.0000092033
vszyme	62	73	0.0000090554
vszyme	134	154	0.0000090536
vszyme	14	54	0.0000090252
vszyme	8	20	0.0000089456
vszyme	22	46	0.0000089202
vszyme	68	101	0.0000088581
vszyme	117	146	0.0000087750
vszyme	164	184	0.0000086701
vszyme	52	155	0.0000086557
vszyme	127	156	0.0000086526
vszyme	20	156	0.0000086526
vszyme	90	165	0.0000086358
vszyme	54	93	0.0000086270
vszyme	82	95	0.0000086252
vszyme	70	96	0.0000086245
vszyme	57	97	0.0000086234
vszyme	59	101	0.0000086212
vszyme	65	102	0.0000086209
vszyme	75	106	0.0000086158
vszyme	72	106	0.0000086158
vszyme	85	109	0.0000086073
vszyme	60	110	0.0000086068
vszyme	77	111	0.0000086061
vszyme	55	119	0.0000086004
vszyme	112	154	0.0000085877
vszyme	13	175	0.0000085401
vszyme	12	178	0.0000085080
vszyme	115	153	0.0000085031
vszyme	16	179	0.0000084972
vszyme	14	180	0.0000084904
vszyme	15	181	0.0000084845
vszyme	90	181	0.0000084845
vszyme	47	181	0.0000084845
vszyme	18	50	0.0000083986
vszyme	118	138	0.0000082199
vszyme	14	43	0.0000081857
vszyme	6	28	0.0000081470
vszyme	134	162	0.0000080863
vszyme	68	81	0.0000080629
vszyme	67	116	0.0000080550
vszyme	122	141	0.0000079755
vszyme	116	147	0.0000079643
vszyme	13	154	0.0000078888
vszyme	117	161	0.0000078562
vszyme	55	165	0.0000078507
vszyme	54	165	0.0000078507
vszyme	76	93	0.0000078427
vszyme	81	95	0.0000078411
vszyme	61	97	0.0000078395
vszyme	55	101	0.0000078374
vszyme	70	102	0.0000078372
vszyme	84	104	0.0000078361
vszyme	64	106	0.0000078326
vszyme	77	107	0.0000078294
vszyme	64	107	0.0000078294
vszyme	61	108	0.0000078268
vszyme	75	110	0.0000078243
vszyme	77	110	0.0000078243
vszyme	63	117	0.0000078200
vszyme	57	120	0.0000078185
vszyme	56	120	0.0000078185
vszyme	50	123	0.0000078075
vszyme	7	47	0.0000077957
vszyme	173	184	0.0000077803
vszyme	44	175	0.0000077637
vszyme	14	176	0.0000077506
vszyme	36	179	0.0000077247
vszyme	48	180	0.0000077186
vszyme	92	182	0.0000077075
vszyme	90	183	0.0000077009
vszyme	94	184	0.0000076858
vszyme	90	186	0.0000076658
vszyme	164	186	0.0000076658
vszyme	134	152	0.0000075825
vszyme	21	47	0.0000075708
vszyme	125	155	0.0000075465
vszyme	69	81	0.0000074857
vszyme	63	77	0.0000074074
vszyme	22	49	0.0000073510
vszyme	7	30	0.0000073468
vszyme	8	48	0.0000073460
vszyme	4	24	0.0000073236
vszyme	70	83	0.0000073103
vszyme	115	159	0.0000073056
vszyme	77	106	0.0000072858
vszyme	50	153	0.0000071040
vszyme	16	159	0.0000070740
vszyme	52	160	0.0000070717
vszyme	113	162	0.0000070697
vszyme	112	163	0.0000070683
vszyme	54	95	0.0000070570
vszyme	57	99	0.0000070546
vszyme	58	100	0.0000070541
vszyme	78	101	0.0000070537
vszyme	78	103	0.0000070532
vszyme	74	111	0.0000070414
vszyme	74	112	0.0000070408
vszyme	79	112	0.0000070408
vszyme	80	114	0.0000070397
vszyme	54	115	0.0000070387
vszyme	73	115	0.0000070387
vszyme	58	115	0.0000070387
vszyme	66	116	0.0000070381
vszyme	69	117	0.0000070380
vszyme	69	118	0.0000070375
vszyme	54	130	0.0000070303
vszyme	40	130	0.0000070303
vszyme	90	123	0.0000070268
vszyme	16	43	0.0000070076
vszyme	12	176	0.0000069755
vszyme	91	179	0.0000069523
vszyme	36	180	0.0000069467
vszyme	43	182	0.0000069368
vszyme	121	142	0.0000068590
vszyme	121	145	0.0000068562
vszyme	18	41	0.0000068355
vszyme	7	23	0.0000067483
vszyme	56	98	0.0000067453
vszyme	134	157	0.0000066638
vszyme	118	133	0.0000066159
vszyme	67	79	0.0000065772
vszyme	132	154	0.0000065440
vszyme	135	154	0.0000065440
vszyme	121	140	0.0000065433
vszyme	119	148	0.0000065276
vszyme	70	101	0.0000065069
vszyme	61	74	0.0000064579
vszyme	68	82	0.0000064347
vszyme	111	145	0.0000063769
vszyme	56	155	0.0000062951
vszyme	116	157	0.0000062906
vszyme	126	154	0.0000062898
vszyme	52	159	0.0000062880
vszyme	115	165	0.0000062806
vszyme	54	92	0.0000062742
vszyme	52	94	0.0000062738
vszyme	70	85	0.0000062729
vszyme	40	95	0.0000062729
vszyme	62	99	0.0000062707
vszyme	70	99	0.0000062707
vszyme	79	101	0.0000062699
vszyme	54	101	0.0000062699
vszyme	73	102	0.0000062698
vszyme	68	103	0.0000062695
vszyme	77	104	0.0000062688
vszyme	80	111	0.0000062590
vszyme	71	111	0.0000062590
vszyme	81	112	0.0000062585
vszyme	71	112	0.0000062585
vszyme	74	119	0.0000062548
vszyme	59	119	0.0000062548
vszyme	53	121	0.0000062483
vszyme	67	78	0.0000062214
vszyme	38	176	0.0000062005
vszyme	50	178	0.0000061876
vszyme	23	179	0.0000061798
vszyme	92	180	0.0000061749
vszyme	88	180	0.0000061749
vszyme	37	182	0.0000061660
vszyme	170	182	0.0000061660
vszyme	43	183	0.0000061607
vszyme	48	184	0.0000061486
vszyme	123	142	0.0000061453
vszyme	47	185	0.0000061388
vszyme	89	185	0.0000061388
vszyme	35	186	0.0000061327
vszyme	93	186	0.0000061327
vszyme	165	186	0.0000060108
vszyme	22	179	0.0000058469
vszyme	112	144	0.0000058204
vszyme	68	80	0.0000057411
vszyme	119	162	0.0000057297
vszyme	67	101	0.0000057232
vszyme	65	104	0.0000057220
vszyme	11	50	0.0000057209
vszyme	9	46	0.0000057135
vszyme	63	118	0.0000057086
vszyme	4	19	0.0000056927
vszyme	32	178	0.0000056357
vszyme	18	43	0.0000056000
vszyme	122	143	0.0000055812
vszyme	110	152	0.0000055336
vszyme	18	153	0.0000055253
vszyme	14	155	0.0000055082
vszyme	114	156	0.0000055062
vszyme	121	141	0.0000055050
vszyme	22	159	0.0000055020
vszyme	40	159	0.0000055020
vszyme	20	160	0.0000055002
vszyme	55	160	0.0000055002
vszyme	126	162	0.0000054986
vszyme	116	162	0.0000054986
vszyme	115	164	0.0000054960
vszyme	54	164	0.0000054960
vszyme	117	166	0.0000054934
vszyme	67	84	0.0000054891
vszyme	69	95	0.0000054888
vszyme	58	98	0.0000054871
vszyme	69	100	0.0000054865
vszyme	65	103	0.0000054858
vszyme	67	104	0.0000054852
vszyme	65	105	0.0000054841
vszyme	62	106	0.0000054828
vszyme	76	106	0.0000054828
vszyme	77	109	0.0000054774
vszyme	73	111	0.0000054766
vszyme	78	112	0.0000054762
vszyme	63	113	0.0000054756
vszyme	68	116	0.0000054741
vszyme	65	116	0.0000054741
vszyme	51	118	0.0000054736
vszyme	52	121	0.0000054673
vszyme	58	123	0.0000054653
vszyme	51	125	0.0000054638
vszyme	39	175	0.0000054346
vszyme	37	176	0.0000054254
vszyme	20	177	0.0000054177
vszyme	32	179	0.0000054073
vszyme	160	179	0.0000054073
vszyme	45	182	0.0000053953
vszyme	94	182	0.0000053953
vszyme	94	186	0.0000053661
vszyme	163	186	0.0000053661
vszyme	125	152	0.0000053561
vszyme	65	82	0.0000052848
vszyme	120	146	0.0000052599
vszyme	128	152	0.0000052110
vszyme	134	155	0.0000051858
vszyme	7	46	0.0000051222
vszyme	128	153	0.0000049692
vszyme	126	156	0.0000049517
vszyme	115	158	0.0000049484
vszyme	129	159	0.0000049476
vszyme	120	163	0.0000049432
vszyme	120	164	0.0000049418
vszyme	63	75	0.0000049393
vszyme	10	42	0.0000049272
vszyme	5	29	0.0000048928
vszyme	16	29	0.0000048928
vszyme	6	18	0.0000048873
vszyme	9	24	0.0000048824
vszyme	7	22	0.0000048807
vszyme	112	145	0.0000047827
vszyme	15	52	0.0000047654
vszyme	51	152	0.0000047431
vszyme	137	152	0.0000047431
vszyme	15	153	0.0000047360
vszyme	50	154	0.0000047333
vszyme	114	155	0.0000047213
vszyme	20	155	0.0000047213
vszyme	19	156	0.0000047196
vszyme	56	156	0.0000047196
vszyme	55	157	0.0000047180
vszyme	116	159	0.0000047160
vszyme	119	163	0.0000047122
vszyme	87	165	0.0000047104
vszyme	88	165	0.0000047104
vszyme	68	93	0.0000047056
vszyme	69	92	0.0000047056
vszyme	48	94	0.0000047054
vszyme	68	97	0.0000047037
vszyme	52	99	0.0000047030
vszyme	74	101	0.0000047024
vszyme	65	101	0.0000047024
vszyme	76	103	0.0000047021
vszyme	70	105	0.0000047007
vszyme	80	105	0.0000047007
vszyme	74	106	0.0000046995
vszyme	63	107	0.0000046976
vszyme	63	112	0.0000046939
vszyme	62	113	0.0000046934
vszyme	59	113	0.0000046934
vszyme	68	114	0.0000046931
vszyme	62	117	0.0000046920
vszyme	66	117	0.0000046920
vszyme	65	118	0.0000046917
vszyme	59	118	0.0000046917
vszyme	51	120	0.0000046911
vszyme	111	129	0.0000046841
vszyme	48	124	0.0000046840
vszyme	53	125	0.0000046833
vszyme	13	173	0.0000046763
vszyme	48	175	0.0000046582
vszyme	34	178	0.0000046407
vszyme	95	178	0.0000046407
vszyme	54	178	0.0000046407
vszyme	155	179	0.0000046348
vszyme	69	179	0.0000046348
vszyme	154	180	0.0000046311
vszyme	91	180	0.0000046311
vszyme	32	180	0.0000046311
vszyme	35	180	0.0000046311
vszyme	7	180	0.0000046311
vszyme	167	180	0.0000046311
vszyme	46	180	0.0000046311
vszyme	20	181	0.0000046279
vszyme	95	181	0.0000046279
vszyme	93	182	0.0000046245
vszyme	95	183	0.0000046205
vszyme	92	183	0.0000046205
vszyme	34	185	0.0000046041
vszyme	87	185	0.0000046041
vszyme	44	186	0.0000045995
vszyme	87	186	0.0000045995
vszyme	42	186	0.0000045995
vszyme	20	42	0.0000045791
vszyme	118	147	0.0000044611
vszyme	125	150	0.0000043665
vszyme	12	40	0.0000043633
vszyme	16	42	0.0000043408
vszyme	12	51	0.0000043224
vszyme	18	51	0.0000043224
vszyme	11	49	0.0000043090
vszyme	21	46	0.0000043060
vszyme	115	150	0.0000042075
vszyme	112	155	0.0000041667
vszyme	113	155	0.0000041667
vszyme	139	156	0.0000041651
vszyme	122	142	0.0000041489
vszyme	96	113	0.0000041462
vszyme	15	41	0.0000041216
vszyme	24	42	0.0000041060
vszyme	16	55	0.0000041027
vszyme	22	48	0.0000040811
vszyme	9	28	0.0000040735
vszyme	10	27	0.0000040708
vszyme	10	23	0.0000040684
vszyme	15	141	0.0000039877
vszyme	109	152	0.0000039526
vszyme	111	154	0.0000039444
vszyme	48	154	0.0000039444
vszyme	24	45	0.0000039429
vszyme	36	155	0.0000039344
vszyme	15	156	0.0000039330
vszyme	125	157	0.0000039317
vszyme	20	157	0.0000039317
vszyme	21	158	0.0000039306
vszyme	15	158	0.0000039306
vszyme	141	159	0.0000039300
vszyme	116	160	0.0000039287
vszyme	56	160	0.0000039287
vszyme	112	161	0.0000039281
vszyme	115	161	0.0000039281
vszyme	62	162	0.0000039276
vszyme	112	162	0.0000039276
vszyme	53	163	0.0000039268
vszyme	116	165	0.0000039254
vszyme	93	165	0.0000039254
vszyme	122	166	0.0000039239
vszyme	58	92	0.0000039214
vszyme	52	92	0.0000039214
vszyme	69	91	0.0000039214
vszyme	64	94	0.0000039211
vszyme	50	85	0.0000039206
vszyme	67	85	0.0000039206
vszyme	67	96	0.0000039202
vszyme	52	96	0.0000039202
vszyme	86	97	0.0000039197
vszyme	66	97	0.0000039197
vszyme	60	99	0.0000039192
vszyme	70	100	0.0000039189
vszyme	79	100	0.0000039189
vszyme	82	101	0.0000039187
vszyme	63	101	0.0000039187
vszyme	77	101	0.0000039187
vszyme	66	103	0.0000039184
vszyme	87	104	0.0000039180
vszyme	63	106	0.0000039163
vszyme	84	106	0.0000039163
vszyme	73	107	0.0000039147
vszyme	60	108	0.0000039134
vszyme	54	109	0.0000039124
vszyme	58	109	0.0000039124
vszyme	76	110	0.0000039122
vszyme	62	112	0.0000039116
vszyme	77	113	0.0000039111
vszyme	102	115	0.0000039104
vszyme	55	116	0.0000039100
vszyme	61	116	0.0000039100
vszyme	62	116	0.0000039100
vszyme	65	117	0.0000039100
vszyme	54	119	0.0000039093
vszyme	122	146	0.0000039058
vszyme	56	121	0.0000039052
vszyme	55	121	0.0000039052
vszyme	15	123	0.0000039038
vszyme	43	123	0.0000039038
vszyme	51	129	0.0000039034
vszyme	91	124	0.0000039033
vszyme	56	127	0.0000039013
vszyme	15	173	0.0000038969
vszyme	12	175	0.0000038819
vszyme	91	177	0.0000038698
vszyme	18	178	0.0000038673
vszyme	89	178	0.0000038673
vszyme	87	178	0.0000038673
vszyme	24	179	0.0000038624
vszyme	89	180	0.0000038593
vszyme	46	181	0.0000038566
vszyme	50	181	0.0000038566
vszyme	33	181	0.0000038566
vszyme	32	181	0.0000038566
vszyme	22	181	0.0000038566
vszyme	36	182	0.0000038538
vszyme	100	183	0.0000038504
vszyme	47	183	0.0000038504
vszyme	22	184	0.0000038429
vszyme	159	184	0.0000038429
vszyme	124	159	0.0000038387
vszyme	166	185	0.0000038368
vszyme	120	162	0.0000038354
vszyme	88	186	0.0000038329
vszyme	48	186	0.0000038329
vszyme	47	186	0.0000038329
vszyme	124	155	0.0000037542
vszyme	117	141	0.0000036700
vszyme	118	143	0.0000036689
vszyme	82	113	0.0000035990
vszyme	124	149	0.0000035795
vszyme	121	148	0.0000035053
vszyme	118	151	0.0000035025
vszyme	5	27	0.0000034946
vszyme	124	154	0.0000034414
vszyme	112	140	0.0000034306
vszyme	112	151	0.0000034016
vszyme	114	152	0.0000033960
vszyme	67	99	0.0000033725
vszyme	62	78	0.0000032911
vszyme	14	58	0.0000032848
vszyme	16	56	0.0000032831
vszyme	12	53	0.0000032809
vszyme	11	51	0.0000032752
vszyme	7	50	0.0000032691
vszyme	21	50	0.0000032691
vszyme	9	30	0.0000032652
vszyme	6	47	0.0000032649
vszyme	5	16	0.0000032582
vszyme	5	23	0.0000032547
vszyme	8	22	0.0000032538
vszyme	65	81	0.0000032251
vszyme	64	82	0.0000032174
vszyme	19	41	0.0000031960
vszyme	118	136	0.0000031925
vszyme	119	140	0.0000031907
vszyme	123	143	0.0000031893
vszyme	110	150	0.0000031754
vszyme	107	131	0.0000031617
vszyme	16	153	0.0000031573
vszyme	16	154	0.0000031555
vszyme	15	154	0.0000031555
vszyme	19	154	0.0000031555
vszyme	18	155	0.0000031475
vszyme	67	155	0.0000031475
vszyme	57	155	0.0000031475
vszyme	43	155	0.0000031475
vszyme	41	156	0.0000031464
vszyme	113	156	0.0000031464
vszyme	140	156	0.0000031464
vszyme	22	156	0.0000031464
vszyme	23	156	0.0000031464
vszyme	48	157	0.0000031453
vszyme	56	157	0.0000031453
vszyme	112	157	0.0000031453
vszyme	14	158	0.0000031445
vszyme	69	83	0.0000031442
vszyme	66	83	0.0000031442
vszyme	112	160	0.0000031430
vszyme	128	160	0.0000031430
vszyme	111	162	0.0000031421
vszyme	64	162	0.0000031421
vszyme	56	162	0.0000031421
vszyme	53	162	0.0000031421
vszyme	117	164	0.0000031406
vszyme	53	164	0.0000031406
vszyme	126	165	0.0000031403
vszyme	98	165	0.0000031403
vszyme	69	165	0.0000031403
vszyme	115	166	0.0000031391
vszyme	122	167	0.0000031382
vszyme	56	167	0.0000031382
vszyme	54	91	0.0000031371
vszyme	68	90	0.0000031370
vszyme	4	87	0.0000031367
vszyme	65	85	0.0000031365
vszyme	76	96	0.0000031362
vszyme	66	98	0.0000031355
vszyme	54	98	0.0000031355
vszyme	69	98	0.0000031355
vszyme	53	99	0.0000031354
vszyme	68	100	0.0000031351
vszyme	59	100	0.0000031351
vszyme	63	102	0.0000031349
vszyme	85	104	0.0000031344
vszyme	146	168	0.0000031344
vszyme	61	107	0.0000031318
vszyme	87	109	0.0000031299
vszyme	56	110	0.0000031297
vszyme	59	110	0.0000031297
vszyme	76	111	0.0000031295
vszyme	77	112	0.0000031293
vszyme	61	112	0.0000031293
vszyme	78	113	0.0000031289
vszyme	71	114	0.0000031287
vszyme	77	115	0.0000031283
vszyme	81	116	0.0000031280
vszyme	58	117	0.0000031280
vszyme	68	117	0.0000031280
vszyme	67	118	0.0000031278
vszyme	97	118	0.0000031278
vszyme	104	118	0.0000031278
vszyme	74	118	0.0000031278
vszyme	61	119	0.0000031274
vszyme	88	119	0.0000031274
vszyme	146	170	0.0000031274
vszyme	88	120	0.0000031274
vszyme	55	130	0.0000031246
vszyme	108	130	0.0000031246
vszyme	47	123	0.0000031230
vszyme	49	123	0.0000031230
vszyme	110	129	0.0000031227
vszyme	110	128	0.0000031210
vszyme	15	127	0.0000031210
vszyme	42	173	0.0000031175
vszyme	119	144	0.0000031109
vszyme	19	176	0.0000031002
vszyme	12	177	0.0000030959
vszyme	34	177	0.0000030959
vszyme	35	179	0.0000030899
vszyme	11	180	0.0000030874
vszyme	86	180	0.0000030874
vszyme	152	180	0.0000030874
vszyme	98	181	0.0000030853
vszyme	93	181	0.0000030853
vszyme	23	181	0.0000030853
vszyme	14	182	0.0000030830
vszyme	8	182	0.0000030830
vszyme	87	183	0.0000030803
vszyme	25	184	0.0000030743
vszyme	161	184	0.0000030743
vszyme	93	185	0.0000030694
vszyme	31	185	0.0000030694
vszyme	21	185	0.0000030694
vszyme	95	185	0.0000030694
vszyme	37	185	0.0000030694
vszyme	32	186	0.0000030663
vszyme	20	186	0.0000030663
vszyme	159	186	0.0000030663
vszyme	129	154	0.0000029755
vszyme	128	155	0.0000028772
vszyme	112	146	0.0000028695
vszyme	18	54	0.0000026924
vszyme	20	53	0.0000026916
vszyme	17	52	0.0000026905
vszyme	65	80	0.0000026897
vszyme	21	43	0.0000026852
vszyme	8	29	0.0000026847
vszyme	116	139	0.0000026331
vszyme	118	142	0.0000026321
vszyme	129	146	0.0000026299
vszyme	127	158	0.0000025901
vszyme	134	158	0.0000025901
vszyme	69	88	0.0000025895
vszyme	78	96	0.0000025893
vszyme	53	160	0.0000025885
vszyme	68	104	0.0000025876
vszyme	58	120	0.0000025804
vszyme	66	123	0.0000025752
vszyme	57	74	0.0000024697
vszyme	54	75	0.0000024697
vszyme	8	42	0.0000024636
vszyme	40	58	0.0000024636
vszyme	17	53	0.0000024607
vszyme	40	52	0.0000024600
vszyme	12	34	0.0000024568
vszyme	18	32	0.0000024541
vszyme	6	31	0.0000024514
vszyme	9	31	0.0000024514
vszyme	5	48	0.0000024487
vszyme	3	17	0.0000024437
vszyme	15	26	0.0000024418
vszyme	9	23	0.0000024410
vszyme	6	23	0.0000024410
vszyme	111	135	0.0000023944
vszyme	121	135	0.0000023944
vszyme	112	138	0.0000023940
vszyme	118	139	0.0000023934
vszyme	114	141	0.0000023926
vszyme	128	144	0.0000023917
vszyme	115	148	0.0000023875
vszyme	108	132	0.0000023860
vszyme	135	149	0.0000023855
vszyme	126	149	0.0000023855
vszyme	111	150	0.0000023816
vszyme	51	151	0.0000023748
vszyme	52	151	0.0000023748
vszyme	111	151	0.0000023748
vszyme	131	152	0.0000023716
vszyme	21	152	0.0000023716
vszyme	49	152	0.0000023716
vszyme	47	153	0.0000023680
vszyme	34	153	0.0000023680
vszyme	141	154	0.0000023666
vszyme	10	154	0.0000023666
vszyme	34	155	0.0000023607
vszyme	48	155	0.0000023607
vszyme	13	156	0.0000023598
vszyme	49	156	0.0000023598
vszyme	112	156	0.0000023598
vszyme	130	156	0.0000023598
vszyme	34	157	0.0000023590
vszyme	39	158	0.0000023584
vszyme	15	159	0.0000023580
vszyme	20	159	0.0000023580
vszyme	51	159	0.0000023580
vszyme	48	159	0.0000023580
vszyme	81	160	0.0000023572
vszyme	91	160	0.0000023572
vszyme	89	160	0.0000023572
vszyme	136	160	0.0000023572
vszyme	124	160	0.0000023572
vszyme	56	161	0.0000023569
vszyme	19	161	0.0000023569
vszyme	138	161	0.0000023569
vszyme	22	161	0.0000023569
vszyme	50	161	0.0000023569
vszyme	101	162	0.0000023566
vszyme	55	162	0.0000023566
vszyme	118	162	0.0000023566
vszyme	20	162	0.0000023566
vszyme	124	162	0.0000023566
vszyme	114	162	0.0000023566
vszyme	113	163	0.0000023561
vszyme	150	164	0.0000023554
vszyme	123	165	0.0000023552
vszyme	135	165	0.0000023552
vszyme	112	165	0.0000023552
vszyme	52	165	0.0000023552
vszyme	50	165	0.0000023552
vszyme	19	165	0.0000023552
vszyme	51	165	0.0000023552
vszyme	55	166	0.0000023543
vszyme	126	166	0.0000023543
vszyme	16	166	0.0000023543
vszyme	94	166	0.0000023543
vszyme	94	167	0.0000023536
vszyme	51	167	0.0000023536
vszyme	119	167	0.0000023536
vszyme	69	93	0.0000023528
vszyme	57	92	0.0000023528
vszyme	51	93	0.0000023528
vszyme	56	89	0.0000023527
vszyme	55	89	0.0000023527
vszyme	68	94	0.0000023527
vszyme	60	94	0.0000023527
vszyme	81	94	0.0000023527
vszyme	67	94	0.0000023527
vszyme	61	94	0.0000023527
vszyme	68	85	0.0000023523
vszyme	19	95	0.0000023523
vszyme	46	95	0.0000023523
vszyme	44	95	0.0000023523
vszyme	72	95	0.0000023523
vszyme	79	95	0.0000023523
vszyme	14	96	0.0000023521
vszyme	49	97	0.0000023518
vszyme	80	97	0.0000023518
vszyme	61	98	0.0000023516
vszyme	57	98	0.0000023516
vszyme	77	98	0.0000023516
vszyme	87	99	0.0000023515
vszyme	16	99	0.0000023515
vszyme	82	99	0.0000023515
vszyme	74	99	0.0000023515
vszyme	65	100	0.0000023514
vszyme	60	101	0.0000023512
vszyme	58	102	0.0000023512
vszyme	59	102	0.0000023512
vszyme	60	102	0.0000023512
vszyme	75	102	0.0000023512
vszyme	77	102	0.0000023512
vszyme	64	102	0.0000023512
vszyme	76	102	0.0000023512
vszyme	55	102	0.0000023512
vszyme	85	103	0.0000023511
vszyme	55	103	0.0000023511
vszyme	72	104	0.0000023508
vszyme	62	104	0.0000023508
vszyme	73	104	0.0000023508
vszyme	120	168	0.0000023508
vszyme	115	168	0.0000023508
vszyme	117	168	0.0000023508
vszyme	92	168	0.0000023508
vszyme	122	168	0.0000023508
vszyme	68	105	0.0000023503
vszyme	55	106	0.0000023498
vszyme	83	107	0.0000023488
vszyme	91	108	0.0000023481
vszyme	56	109	0.0000023474
vszyme	116	169	0.0000023474
vszyme	148	169	0.0000023474
vszyme	91	169	0.0000023474
vszyme	58	110	0.0000023473
vszyme	55	110	0.0000023473
vszyme	83	111	0.0000023471
vszyme	63	111	0.0000023471
vszyme	90	111	0.0000023471
vszyme	75	111	0.0000023471
vszyme	75	112	0.0000023469
vszyme	75	113	0.0000023467
vszyme	76	113	0.0000023467
vszyme	98	115	0.0000023462
vszyme	100	116	0.0000023460
vszyme	87	117	0.0000023460
vszyme	89	117	0.0000023460
vszyme	54	117	0.0000023460
vszyme	61	117	0.0000023460
vszyme	60	118	0.0000023458
vszyme	68	118	0.0000023458
vszyme	90	118	0.0000023458
vszyme	45	120	0.0000023455
vszyme	59	120	0.0000023455
vszyme	60	120	0.0000023455
vszyme	62	120	0.0000023455
vszyme	73	120	0.0000023455
vszyme	50	120	0.0000023455
vszyme	89	120	0.0000023455
vszyme	13	130	0.0000023434
vszyme	48	121	0.0000023431
vszyme	46	123	0.0000023423
vszyme	98	129	0.0000023421
vszyme	106	124	0.0000023420
vszyme	15	124	0.0000023420
vszyme	50	124	0.0000023420
vszyme	65	124	0.0000023420
vszyme	106	126	0.0000023408
vszyme	58	128	0.0000023408
vszyme	50	127	0.0000023408
vszyme	14	174	0.0000023314
vszyme	8	177	0.0000023219
vszyme	35	177	0.0000023219
vszyme	163	178	0.0000023204
vszyme	31	178	0.0000023204
vszyme	69	178	0.0000023204
vszyme	94	178	0.0000023204
vszyme	95	179	0.0000023174
vszyme	5	179	0.0000023174
vszyme	165	179	0.0000023174
vszyme	19	180	0.0000023156
vszyme	153	180	0.0000023156
vszyme	157	180	0.0000023156
vszyme	166	180	0.0000023156
vszyme	87	181	0.0000023140
vszyme	122	181	0.0000023140
vszyme	49	181	0.0000023140
vszyme	97	181	0.0000023140
vszyme	29	181	0.0000023140
vszyme	121	181	0.0000023140
vszyme	10	181	0.0000023140
vszyme	88	182	0.0000023123
vszyme	12	182	0.0000023123
vszyme	158	183	0.0000023103
vszyme	14	183	0.0000023103
vszyme	89	183	0.0000023103
vszyme	34	183	0.0000023103
vszyme	33	183	0.0000023103
vszyme	19	183	0.0000023103
vszyme	117	133	0.0000023083
vszyme	50	184	0.0000023057
vszyme	17	184	0.0000023057
vszyme	160	185	0.0000023021
vszyme	28	185	0.0000023021
vszyme	158	186	0.0000022997
vszyme	22	186	0.0000022997
vszyme	126	157	0.0000022683
vszyme	16	27	0.0000021042
vszyme	126	144	0.0000020740
vszyme	113	145	0.0000020736
vszyme	129	148	0.0000020701
vszyme	115	156	0.0000020374
vszyme	147	159	0.0000019438
vszyme	18	40	0.0000018904
vszyme	22	59	0.0000018736
vszyme	20	58	0.0000018733
vszyme	19	49	0.0000018587
vszyme	114	139	0.0000018354
vszyme	120	141	0.0000018350
vszyme	120	144	0.0000018342
vszyme	113	147	0.0000018323
vszyme	116	149	0.0000018291
vszyme	132	149	0.0000018291
vszyme	66	94	0.0000018059
vszyme	69	90	0.0000018058
vszyme	136	157	0.0000018045
vszyme	100	115	0.0000017991
vszyme	63	119	0.0000017985
vszyme	69	119	0.0000017985
vszyme	116	130	0.0000017950
vszyme	115	129	0.0000017940
vszyme	121	147	0.0000017544
vszyme	163	184	0.0000017529
vszyme	164	185	0.0000017500
vszyme	16	186	0.0000017481
vszyme	136	155	0.0000017159
vszyme	23	41	0.0000016486
vszyme	9	41	0.0000016486
vszyme	53	74	0.0000016464
vszyme	61	75	0.0000016464
vszyme	7	74	0.0000016464
vszyme	6	74	0.0000016464
vszyme	56	75	0.0000016464
vszyme	5	74	0.0000016464
vszyme	62	76	0.0000016462
vszyme	61	77	0.0000016461
vszyme	60	78	0.0000016455
vszyme	7	71	0.0000016454
vszyme	53	70	0.0000016453
vszyme	10	69	0.0000016452
vszyme	4	68	0.0000016451
vszyme	20	37	0.0000016445
vszyme	58	79	0.0000016443
vszyme	43	65	0.0000016441
vszyme	8	64	0.0000016438
vszyme	3	64	0.0000016438
vszyme	3	63	0.0000016435
vszyme	7	63	0.0000016435
vszyme	18	60	0.0000016428
vszyme	16	60	0.0000016428
vszyme	21	60	0.0000016428
vszyme	29	59	0.0000016426
vszyme	7	42	0.0000016424
vszyme	29	58	0.0000016424
vszyme	18	58	0.0000016424
vszyme	12	57	0.0000016422
vszyme	18	57	0.0000016422
vszyme	13	57	0.0000016422
vszyme	18	56	0.0000016416
vszyme	21	53	0.0000016405
vszyme	18	53	0.0000016405
vszyme	55	80	0.0000016403
vszyme	37	51	0.0000016376
vszyme	19	51	0.0000016376
vszyme	24	43	0.0000016371
vszyme	9	43	0.0000016371
vszyme	12	32	0.0000016361
vszyme	24	44	0.0000016359
vszyme	4	31	0.0000016343
vszyme	9	49	0.0000016336
vszyme	19	30	0.0000016326
vszyme	25	46	0.0000016324
vszyme	4	46	0.0000016324
vszyme	4	28	0.0000016294
vszyme	14	28	0.0000016294
vszyme	4	23	0.0000016274
vszyme	6	21	0.0000016265
vszyme	70	81	0.0000016126
vszyme	66	81	0.0000016126
vszyme	64	81	0.0000016126
vszyme	62	82	0.0000016087
vszyme	15	82	0.0000016087
vszyme	123	137	0.0000015962
vszyme	16	138	0.0000015960
vszyme	113	140	0.0000015953
vszyme	12	140	0.0000015953
vszyme	111	141	0.0000015951
vszyme	88	143	0.0000015946
vszyme	112	143	0.0000015946
vszyme	54	133	0.0000015945
vszyme	106	145	0.0000015942
vszyme	100	145	0.0000015942
vszyme	106	146	0.0000015936
vszyme	120	147	0.0000015929
vszyme	135	148	0.0000015917
vszyme	14	132	0.0000015907
vszyme	51	149	0.0000015903
vszyme	134	150	0.0000015877
vszyme	55	151	0.0000015832
vszyme	140	151	0.0000015832
vszyme	132	151	0.0000015832
vszyme	15	151	0.0000015832
vszyme	20	151	0.0000015832
vszyme	103	152	0.0000015810
vszyme	133	152	0.0000015810
vszyme	23	152	0.0000015810
vszyme	67	152	0.0000015810
vszyme	50	152	0.0000015810
vszyme	114	131	0.0000015808
vszyme	116	131	0.0000015808
vszyme	97	131	0.0000015808
vszyme	66	153	0.0000015787
vszyme	98	153	0.0000015787
vszyme	68	153	0.0000015787
vszyme	67	153	0.0000015787
vszyme	35	154	0.0000015778
vszyme	32	154	0.0000015778
vszyme	110	154	0.0000015778
vszyme	25	154	0.0000015778
vszyme	98	154	0.0000015778
vszyme	104	154	0.0000015778
vszyme	17	154	0.0000015778
vszyme	8	154	0.0000015778
vszyme	7	154	0.0000015778
vszyme	17	155	0.0000015738
vszyme	49	155	0.0000015738
vszyme	89	155	0.0000015738
vszyme	131	156	0.0000015732
vszyme	85	156	0.0000015732
vszyme	138	156	0.0000015732
vszyme	111	156	0.0000015732
vszyme	44	156	0.0000015732
vszyme	110	157	0.0000015727
vszyme	60	157	0.0000015727
vszyme	111	157	0.0000015727
vszyme	18	157	0.0000015727
vszyme	143	157	0.0000015727
vszyme	42	157	0.0000015727
vszyme	67	157	0.0000015727
vszyme	37	157	0.0000015727
vszyme	50	158	0.0000015722
vszyme	139	158	0.0000015722
vszyme	125	158	0.0000015722
vszyme	41	158	0.0000015722
vszyme	138	159	0.0000015720
vszyme	63	159	0.0000015720
vszyme	17	159	0.0000015720
vszyme	69	159	0.0000015720
vszyme	48	160	0.0000015715
vszyme	18	160	0.0000015715
vszyme	134	160	0.0000015715
vszyme	101	160	0.0000015715
vszyme	137	160	0.0000015715
vszyme	93	160	0.0000015715
vszyme	13	161	0.0000015712
vszyme	69	161	0.0000015712
vszyme	140	161	0.0000015712
vszyme	111	161	0.0000015712
vszyme	8	161	0.0000015712
vszyme	114	161	0.0000015712
vszyme	58	161	0.0000015712
vszyme	127	161	0.0000015712
vszyme	110	162	0.0000015710
vszyme	12	162	0.0000015710
vszyme	93	162	0.0000015710
vszyme	18	162	0.0000015710
vszyme	81	162	0.0000015710
vszyme	11	162	0.0000015710
vszyme	52	162	0.0000015710
vszyme	22	163	0.0000015707
vszyme	152	163	0.0000015707
vszyme	114	163	0.0000015707
vszyme	62	163	0.0000015707
vszyme	68	163	0.0000015707
vszyme	93	163	0.0000015707
vszyme	67	163	0.0000015707
vszyme	29	163	0.0000015707
vszyme	86	163	0.0000015707
vszyme	108	163	0.0000015707
vszyme	150	163	0.0000015707
vszyme	30	163	0.0000015707
vszyme	135	163	0.0000015707
vszyme	69	164	0.0000015703
vszyme	67	164	0.0000015703
vszyme	89	164	0.0000015703
vszyme	125	164	0.0000015703
vszyme	58	164	0.0000015703
vszyme	111	164	0.0000015703
vszyme	63	165	0.0000015701
vszyme	20	165	0.0000015701
vszyme	108	165	0.0000015701
vszyme	147	165	0.0000015701
vszyme	66	165	0.0000015701
vszyme	118	165	0.0000015701
vszyme	42	165	0.0000015701
vszyme	15	165	0.0000015701
vszyme	98	166	0.0000015695
vszyme	148	166	0.0000015695
vszyme	88	166	0.0000015695
vszyme	119	166	0.0000015695
vszyme	57	166	0.0000015695
vszyme	91	166	0.0000015695
vszyme	116	166	0.0000015695
vszyme	92	166	0.0000015695
vszyme	133	167	0.0000015691
vszyme	57	167	0.0000015691
vszyme	36	167	0.0000015691
vszyme	71	93	0.0000015685
vszyme	55	91	0.0000015685
vszyme	19	93	0.0000015685
vszyme	53	93	0.0000015685
vszyme	66	90	0.0000015685
vszyme	4	90	0.0000015685
vszyme	72	89	0.0000015685
vszyme	28	89	0.0000015685
vszyme	52	89	0.0000015685
vszyme	65	94	0.0000015685
vszyme	19	94	0.0000015685
vszyme	44	94	0.0000015685
vszyme	13	94	0.0000015685
vszyme	76	94	0.0000015685
vszyme	61	88	0.0000015684
vszyme	59	88	0.0000015684
vszyme	10	88	0.0000015684
vszyme	69	87	0.0000015683
vszyme	73	87	0.0000015683
vszyme	18	87	0.0000015683
vszyme	47	95	0.0000015682
vszyme	50	95	0.0000015682
vszyme	13	95	0.0000015682
vszyme	15	95	0.0000015682
vszyme	48	96	0.0000015681
vszyme	41	96	0.0000015681
vszyme	51	96	0.0000015681
vszyme	62	96	0.0000015681
vszyme	84	96	0.0000015681
vszyme	48	97	0.0000015679
vszyme	40	97	0.0000015679
vszyme	15	98	0.0000015677
vszyme	63	98	0.0000015677
vszyme	76	99	0.0000015677
vszyme	72	99	0.0000015677
vszyme	50	99	0.0000015677
vszyme	73	99	0.0000015677
vszyme	51	99	0.0000015677
vszyme	78	99	0.0000015677
vszyme	51	100	0.0000015676
vszyme	80	100	0.0000015676
vszyme	61	100	0.0000015676
vszyme	53	100	0.0000015676
vszyme	85	101	0.0000015675
vszyme	64	101	0.0000015675
vszyme	52	101	0.0000015675
vszyme	74	102	0.0000015674
vszyme	53	102	0.0000015674
vszyme	54	102	0.0000015674
vszyme	57	102	0.0000015674
vszyme	85	102	0.0000015674
vszyme	89	102	0.0000015674
vszyme	92	103	0.0000015674
vszyme	60	103	0.0000015674
vszyme	53	103	0.0000015674
vszyme	82	104	0.0000015672
vszyme	34	168	0.0000015672
vszyme	114	168	0.0000015672
vszyme	51	168	0.0000015672
vszyme	89	168	0.0000015672
vszyme	148	168	0.0000015672
vszyme	89	105	0.0000015669
vszyme	66	105	0.0000015669
vszyme	75	105	0.0000015669
vszyme	54	106	0.0000015665
vszyme	52	106	0.0000015665
vszyme	59	106	0.0000015665
vszyme	60	106	0.0000015665
vszyme	76	107	0.0000015659
vszyme	74	107	0.0000015659
vszyme	96	108	0.0000015654
vszyme	57	109	0.0000015650
vszyme	20	169	0.0000015649
vszyme	55	169	0.0000015649
vszyme	126	169	0.0000015649
vszyme	115	169	0.0000015649
vszyme	15	110	0.0000015649
vszyme	54	111	0.0000015647
vszyme	100	111	0.0000015647
vszyme	60	111	0.0000015647
vszyme	60	112	0.0000015646
vszyme	98	112	0.0000015646
vszyme	99	112	0.0000015646
vszyme	60	113	0.0000015645
vszyme	85	113	0.0000015645
vszyme	88	113	0.0000015645
vszyme	100	114	0.0000015644
vszyme	56	114	0.0000015644
vszyme	60	114	0.0000015644
vszyme	89	114	0.0000015644
vszyme	85	114	0.0000015644
vszyme	64	114	0.0000015644
vszyme	53	114	0.0000015644
vszyme	44	114	0.0000015644
vszyme	97	115	0.0000015642
vszyme	81	115	0.0000015642
vszyme	86	115	0.0000015642
vszyme	53	115	0.0000015642
vszyme	95	115	0.0000015642
vszyme	79	115	0.0000015642
vszyme	93	115	0.0000015642
vszyme	84	115	0.0000015642
vszyme	85	116	0.0000015640
vszyme	71	116	0.0000015640
vszyme	48	116	0.0000015640
vszyme	97	116	0.0000015640
vszyme	60	116	0.0000015640
vszyme	72	116	0.0000015640
vszyme	53	117	0.0000015640
vszyme	81	117	0.0000015640
vszyme	67	117	0.0000015640
vszyme	90	117	0.0000015640
vszyme	83	117	0.0000015640
vszyme	64	118	0.0000015639
vszyme	70	118	0.0000015639
vszyme	61	118	0.0000015639
vszyme	51	119	0.0000015637
vszyme	66	119	0.0000015637
vszyme	50	119	0.0000015637
vszyme	157	170	0.0000015637
vszyme	56	170	0.0000015637
vszyme	94	120	0.0000015637
vszyme	99	120	0.0000015637
vszyme	41	120	0.0000015637
vszyme	106	120	0.0000015637
vszyme	48	120	0.0000015637
vszyme	47	120	0.0000015637
vszyme	51	130	0.0000015623
vszyme	90	130	0.0000015623
vszyme	149	171	0.0000015621
vszyme	46	121	0.0000015621
vszyme	42	121	0.0000015621
vszyme	65	122	0.0000015617
vszyme	102	122	0.0000015617
vszyme	92	123	0.0000015615
vszyme	12	123	0.0000015615
vszyme	67	123	0.0000015615
vszyme	38	123	0.0000015615
vszyme	61	123	0.0000015615
vszyme	62	123	0.0000015615
vszyme	89	123	0.0000015615
vszyme	90	129	0.0000015614
vszyme	97	129	0.0000015614
vszyme	65	129	0.0000015614
vszyme	15	129	0.0000015614
vszyme	22	124	0.0000015613
vszyme	16	124	0.0000015613
vszyme	90	125	0.0000015611
vszyme	49	125	0.0000015611
vszyme	108	126	0.0000015605
vszyme	47	127	0.0000015605
vszyme	51	128	0.0000015605
vszyme	99	126	0.0000015605
vszyme	44	126	0.0000015605
vszyme	66	126	0.0000015605
vszyme	93	126	0.0000015605
vszyme	68	126	0.0000015605
vszyme	103	127	0.0000015605
vszyme	110	126	0.0000015605
vszyme	13	127	0.0000015605
vszyme	50	128	0.0000015605
vszyme	111	127	0.0000015605
vszyme	53	128	0.0000015605
vszyme	15	172	0.0000015598
vszyme	37	172	0.0000015598
vszyme	138	173	0.0000015588
vszyme	16	173	0.0000015588
vszyme	48	173	0.0000015588
vszyme	112	173	0.0000015588
vszyme	41	174	0.0000015542
vszyme	89	174	0.0000015542
vszyme	37	174	0.0000015542
vszyme	19	175	0.0000015527
vszyme	10	175	0.0000015527
vszyme	157	175	0.0000015527
vszyme	102	176	0.0000015501
vszyme	21	176	0.0000015501
vszyme	90	176	0.0000015501
vszyme	155	176	0.0000015501
vszyme	156	176	0.0000015501
vszyme	34	176	0.0000015501
vszyme	33	176	0.0000015501
vszyme	11	176	0.0000015501
vszyme	88	177	0.0000015479
vszyme	7	177	0.0000015479
vszyme	27	178	0.0000015469
vszyme	5	178	0.0000015469
vszyme	160	178	0.0000015469
vszyme	21	178	0.0000015469
vszyme	113	178	0.0000015469
vszyme	84	178	0.0000015469
vszyme	122	178	0.0000015469
vszyme	28	178	0.0000015469
vszyme	161	178	0.0000015469
vszyme	117	178	0.0000015469
vszyme	164	179	0.0000015449
vszyme	4	179	0.0000015449
vszyme	55	179	0.0000015449
vszyme	166	179	0.0000015449
vszyme	88	179	0.0000015449
vszyme	54	179	0.0000015449
vszyme	162	179	0.0000015449
vszyme	157	179	0.0000015449
vszyme	165	180	0.0000015437
vszyme	97	180	0.0000015437
vszyme	80	180	0.0000015437
vszyme	160	180	0.0000015437
vszyme	29	180	0.0000015437
vszyme	26	181	0.0000015426
vszyme	163	181	0.0000015426
vszyme	19	181	0.0000015426
vszyme	7	181	0.0000015426
vszyme	156	181	0.0000015426
vszyme	81	181	0.0000015426
vszyme	94	181	0.0000015426
vszyme	86	181	0.0000015426
vszyme	30	181	0.0000015426
vszyme	9	181	0.0000015426
vszyme	8	181	0.0000015426
vszyme	112	182	0.0000015415
vszyme	120	182	0.0000015415
vszyme	10	182	0.0000015415
vszyme	48	182	0.0000015415
vszyme	46	182	0.0000015415
vszyme	20	182	0.0000015415
vszyme	25	182	0.0000015415
vszyme	78	182	0.0000015415
vszyme	97	183	0.0000015402
vszyme	160	183	0.0000015402
vszyme	163	183	0.0000015402
vszyme	15	183	0.0000015402
vszyme	127	183	0.0000015402
vszyme	98	183	0.0000015402
vszyme	7	183	0.0000015402
vszyme	118	184	0.0000015372
vszyme	20	184	0.0000015372
vszyme	19	184	0.0000015372
vszyme	121	184	0.0000015372
vszyme	101	184	0.0000015372
vszyme	92	185	0.0000015347
vszyme	50	185	0.0000015347
vszyme	84	185	0.0000015347
vszyme	30	185	0.0000015347
vszyme	33	185	0.0000015347
vszyme	123	185	0.0000015347
vszyme	91	186	0.0000015332
vszyme	13	186	0.0000015332
vszyme	15	186	0.0000015332
vszyme	133	186	0.0000015332
vszyme	19	186	0.0000015332
vszyme	137	155	0.0000014836
vszyme	124	151	0.0000013242
vszyme	12	41	0.0000013064
vszyme	5	45	0.0000012677
vszyme	132	152	0.0000012584
vszyme	22	36	0.0000010596
vszyme	22	42	0.0000010583
vszyme	6	65	0.0000010538
vszyme	4	62	0.0000010530
vszyme	20	52	0.0000010505
vszyme	22	50	0.0000010431
vszyme	32	45	0.0000010421
vszyme	21	49	0.0000010419
vszyme	4	47	0.0000010411
vszyme	115	137	0.0000010378
vszyme	123	134	0.0000010377
vszyme	113	139	0.0000010376
vszyme	119	139	0.0000010376
vszyme	118	144	0.0000010370
vszyme	116	144	0.0000010370
vszyme	113	146	0.0000010363
vszyme	124	147	0.0000010359
vszyme	111	148	0.0000010350
vszyme	136	148	0.0000010350
vszyme	127	149	0.0000010340
vszyme	114	150	0.0000010321
vszyme	41	95	0.0000010214
vszyme	66	100	0.0000010208
vszyme	54	104	0.0000010204
vszyme	64	85	0.0000010203
vszyme	85	106	0.0000010197
vszyme	91	106	0.0000010197
vszyme	139	155	0.0000010191
vszyme	85	108	0.0000010185
vszyme	134	159	0.0000010176
vszyme	84	112	0.0000010175
vszyme	93	119	0.0000010166
vszyme	151	171	0.0000010100
vszyme	8	178	0.0000009950
vszyme	115	151	0.0000009404
vszyme	19	42	0.0000009392
vszyme	14	39	0.0000008243
vszyme	10	40	0.0000008243
vszyme	12	39	0.0000008243
vszyme	16	39	0.0000008243
vszyme	11	39	0.0000008243
vszyme	17	40	0.0000008243
vszyme	25	40	0.0000008243
vszyme	24	39	0.0000008243
vszyme	25	38	0.0000008235
vszyme	20	38	0.0000008235
vszyme	23	38	0.0000008235
vszyme	10	38	0.0000008235
vszyme	27	73	0.0000008232
vszyme	27	75	0.0000008232
vszyme	8	73	0.0000008232
vszyme	45	75	0.0000008232
vszyme	56	74	0.0000008232
vszyme	28	74	0.0000008232
vszyme	53	73	0.0000008232
vszyme	22	73	0.0000008232
vszyme	43	74	0.0000008232
vszyme	15	75	0.0000008232
vszyme	57	75	0.0000008232
vszyme	46	73	0.0000008232
vszyme	38	74	0.0000008232
vszyme	50	75	0.0000008232
vszyme	12	73	0.0000008232
vszyme	10	74	0.0000008232
vszyme	64	76	0.0000008231
vszyme	25	76	0.0000008231
vszyme	52	76	0.0000008231
vszyme	31	76	0.0000008231
vszyme	55	76	0.0000008231
vszyme	60	76	0.0000008231
vszyme	8	76	0.0000008231
vszyme	20	76	0.0000008231
vszyme	15	77	0.0000008230
vszyme	8	77	0.0000008230
vszyme	50	77	0.0000008230
vszyme	10	77	0.0000008230
vszyme	54	77	0.0000008230
vszyme	58	77	0.0000008230
vszyme	46	77	0.0000008230
vszyme	10	72	0.0000008230
vszyme	5	72	0.0000008230
vszyme	20	72	0.0000008230
vszyme	32	72	0.0000008230
vszyme	4	78	0.0000008228
vszyme	37	78	0.0000008228
vszyme	56	78	0.0000008228
vszyme	31	78	0.0000008228
vszyme	64	78	0.0000008228
vszyme	57	70	0.0000008226
vszyme	20	70	0.0000008226
vszyme	5	70	0.0000008226
vszyme	47	70	0.0000008226
vszyme	39	70	0.0000008226
vszyme	3	69	0.0000008226
vszyme	39	69	0.0000008226
vszyme	3	68	0.0000008225
vszyme	8	68	0.0000008225
vszyme	57	68	0.0000008225
vszyme	8	67	0.0000008224
vszyme	30	67	0.0000008224
vszyme	42	66	0.0000008223
vszyme	25	66	0.0000008223
vszyme	32	66	0.0000008223
vszyme	7	66	0.0000008223
vszyme	44	66	0.0000008223
vszyme	40	66	0.0000008223
vszyme	51	66	0.0000008223
vszyme	8	37	0.0000008223
vszyme	17	37	0.0000008223
vszyme	25	37	0.0000008223
vszyme	10	79	0.0000008221
vszyme	29	79	0.0000008221
vszyme	4	79	0.0000008221
vszyme	20	79	0.0000008221
vszyme	21	79	0.0000008221
vszyme	28	79	0.0000008221
vszyme	62	79	0.0000008221
vszyme	27	65	0.0000008220
vszyme	34	65	0.0000008220
vszyme	24	65	0.0000008220
vszyme	12	65	0.0000008220
vszyme	41	65	0.0000008220
vszyme	46	64	0.0000008219
vszyme	24	64	0.0000008219
vszyme	27	64	0.0000008219
vszyme	16	64	0.0000008219
vszyme	19	63	0.0000008218
vszyme	22	63	0.0000008218
vszyme	20	63	0.0000008218
vszyme	17	62	0.0000008216
vszyme	30	62	0.0000008216
vszyme	21	62	0.0000008216
vszyme	37	62	0.0000008216
vszyme	14	62	0.0000008216
vszyme	8	62	0.0000008216
vszyme	11	62	0.0000008216
vszyme	46	62	0.0000008216
vszyme	7	61	0.0000008215
vszyme	3	61	0.0000008215
vszyme	24	61	0.0000008215
vszyme	40	61	0.0000008215
vszyme	3	60	0.0000008214
vszyme	4	60	0.0000008214
vszyme	14	60	0.0000008214
vszyme	25	60	0.0000008214
vszyme	6	60	0.0000008214
vszyme	8	59	0.0000008213
vszyme	35	59	0.0000008213
vszyme	32	59	0.0000008213
vszyme	7	59	0.0000008213
vszyme	32	58	0.0000008212
vszyme	6	58	0.0000008212
vszyme	26	58	0.0000008212
vszyme	31	58	0.0000008212
vszyme	21	58	0.0000008212
vszyme	22	58	0.0000008212
vszyme	27	58	0.0000008212
vszyme	11	58	0.0000008212
vszyme	19	58	0.0000008212
vszyme	42	57	0.0000008211
vszyme	22	57	0.0000008211
vszyme	19	57	0.0000008211
vszyme	34	57	0.0000008211
vszyme	39	57	0.0000008211
vszyme	8	57	0.0000008211
vszyme	44	57	0.0000008211
vszyme	17	36	0.0000008205
vszyme	13	36	0.0000008205
vszyme	24	36	0.0000008205
vszyme	33	54	0.0000008205
vszyme	43	54	0.0000008205
vszyme	19	54	0.0000008205
vszyme	9	53	0.0000008202
vszyme	10	53	0.0000008202
vszyme	56	80	0.0000008202
vszyme	16	80	0.0000008202
vszyme	21	80	0.0000008202
vszyme	15	80	0.0000008202
vszyme	63	80	0.0000008202
vszyme	4	80	0.0000008202
vszyme	3	80	0.0000008202
vszyme	5	52	0.0000008200
vszyme	22	52	0.0000008200
vszyme	29	52	0.0000008200
vszyme	7	35	0.0000008197
vszyme	6	34	0.0000008189
vszyme	7	51	0.0000008188
vszyme	23	51	0.0000008188
vszyme	21	51	0.0000008188
vszyme	9	51	0.0000008188
vszyme	31	51	0.0000008188
vszyme	31	43	0.0000008186
vszyme	6	43	0.0000008186
vszyme	7	33	0.0000008185
vszyme	5	33	0.0000008185
vszyme	20	32	0.0000008180
vszyme	16	32	0.0000008180
vszyme	8	32	0.0000008180
vszyme	39	50	0.0000008173
vszyme	9	50	0.0000008173
vszyme	5	50	0.0000008173
vszyme	8	50	0.0000008173
vszyme	4	50	0.0000008173
vszyme	35	50	0.0000008173
vszyme	20	50	0.0000008173
vszyme	16	31	0.0000008171
vszyme	35	49	0.0000008168
vszyme	38	49	0.0000008168
vszyme	25	45	0.0000008166
vszyme	5	30	0.0000008163
vszyme	33	47	0.0000008162
vszyme	31	48	0.0000008162
vszyme	35	48	0.0000008162
vszyme	34	48	0.0000008162
vszyme	6	46	0.0000008162
vszyme	35	46	0.0000008162
vszyme	24	48	0.0000008162
vszyme	28	47	0.0000008162
vszyme	11	28	0.0000008147
vszyme	12	28	0.0000008147
vszyme	3	18	0.0000008146
vszyme	4	18	0.0000008146
vszyme	12	25	0.0000008137
vszyme	11	24	0.0000008137
vszyme	11	23	0.0000008137
vszyme	5	22	0.0000008135
vszyme	5	20	0.0000008132
vszyme	4	21	0.0000008132
vszyme	7	20	0.0000008132
vszyme	9	21	0.0000008132
vszyme	6	81	0.0000008063
vszyme	63	81	0.0000008063
vszyme	54	81	0.0000008063
vszyme	31	82	0.0000008043
vszyme	60	82	0.0000008043
vszyme	55	82	0.0000008043
vszyme	122	135	0.0000007981
vszyme	108	136	0.0000007981
vszyme	15	135	0.0000007981
vszyme	98	135	0.0000007981
vszyme	47	136	0.0000007981
vszyme	69	135	0.0000007981
vszyme	40	136	0.0000007981
vszyme	80	136	0.0000007981
vszyme	121	136	0.0000007981
vszyme	110	135	0.0000007981
vszyme	103	136	0.0000007981
vszyme	107	137	0.0000007981
vszyme	117	134	0.0000007981
vszyme	121	134	0.0000007981
vszyme	90	138	0.0000007980
vszyme	10	138	0.0000007980
vszyme	70	138	0.0000007980
vszyme	54	138	0.0000007980
vszyme	13	138	0.0000007980
vszyme	69	138	0.0000007980
vszyme	15	138	0.0000007980
vszyme	104	138	0.0000007980
vszyme	66	139	0.0000007978
vszyme	38	139	0.0000007978
vszyme	121	139	0.0000007978
vszyme	107	139	0.0000007978
vszyme	40	140	0.0000007977
vszyme	8	140	0.0000007977
vszyme	101	140	0.0000007977
vszyme	6	141	0.0000007975
vszyme	28	141	0.0000007975
vszyme	31	141	0.0000007975
vszyme	127	141	0.0000007975
vszyme	53	141	0.0000007975
vszyme	12	141	0.0000007975
vszyme	107	141	0.0000007975
vszyme	4	141	0.0000007975
vszyme	62	141	0.0000007975
vszyme	51	142	0.0000007974
vszyme	10	142	0.0000007974
vszyme	129	142	0.0000007974
vszyme	13	142	0.0000007974
vszyme	126	142	0.0000007974
vszyme	44	142	0.0000007974
vszyme	11	143	0.0000007973
vszyme	111	143	0.0000007973
vszyme	132	143	0.0000007973
vszyme	14	133	0.0000007972
vszyme	84	144	0.0000007972
vszyme	110	144	0.0000007972
vszyme	20	144	0.0000007972
vszyme	125	144	0.0000007972
vszyme	103	144	0.0000007972
vszyme	114	144	0.0000007972
vszyme	113	144	0.0000007972
vszyme	108	145	0.0000007971
vszyme	131	145	0.0000007971
vszyme	107	145	0.0000007971
vszyme	35	146	0.0000007968
vszyme	94	146	0.0000007968
vszyme	37	146	0.0000007968
vszyme	13	147	0.0000007964
vszyme	52	147	0.0000007964
vszyme	54	148	0.0000007958
vszyme	63	148	0.0000007958
vszyme	114	148	0.0000007958
vszyme	29	148	0.0000007958
vszyme	33	148	0.0000007958
vszyme	113	148	0.0000007958
vszyme	120	132	0.0000007953
vszyme	15	132	0.0000007953
vszyme	69	132	0.0000007953
vszyme	119	132	0.0000007953
vszyme	54	132	0.0000007953
vszyme	113	132	0.0000007953
vszyme	104	132	0.0000007953
vszyme	32	132	0.0000007953
vszyme	53	132	0.0000007953
vszyme	98	132	0.0000007953
vszyme	111	149	0.0000007952
vszyme	108	149	0.0000007952
vszyme	25	149	0.0000007952
vszyme	18	150	0.0000007939
vszyme	34	150	0.0000007939
vszyme	132	150	0.0000007939
vszyme	50	150	0.0000007939
vszyme	17	150	0.0000007939
vszyme	12	150	0.0000007939
vszyme	14	150	0.0000007939
vszyme	37	150	0.0000007939
vszyme	44	151	0.0000007916
vszyme	32	151	0.0000007916
vszyme	100	151	0.0000007916
vszyme	17	151	0.0000007916
vszyme	87	151	0.0000007916
vszyme	48	151	0.0000007916
vszyme	80	151	0.0000007916
vszyme	35	151	0.0000007916
vszyme	50	151	0.0000007916
vszyme	66	151	0.0000007916
vszyme	61	151	0.0000007916
vszyme	133	151	0.0000007916
vszyme	81	152	0.0000007905
vszyme	98	152	0.0000007905
vszyme	37	152	0.0000007905
vszyme	74	152	0.0000007905
vszyme	93	152	0.0000007905
vszyme	16	152	0.0000007905
vszyme	107	152	0.0000007905
vszyme	12	152	0.0000007905
vszyme	73	152	0.0000007905
[truncated: 1,088 more rows]
