# Supplementary material for: Identifying proximal RNA interactions from cDNA-encoded crosslinks with ShapeJumper
Source: PLoS Comput Biol. 2021 Dec 14;17(12):e1009632. doi: 10.1371/journal.pcbi.1009632 (PMC8670686; doi:10.1371/journal.pcbi.1009632)
Supplement: S1 Data — (ZIP) [file pcbi.1009632.s006.zip › ShapeJumper_DATA/Processed_Deletions/VS/DMSO-VS-Replicate1_Merged_NoCircDels_MaxInsertLimit10_NoAmbig_DelSiteExactMatch_normalizedDels_shift5nt2.txt]

Total Reads Aligned:1610786	Total Deletions:13442.0
vszyme	122	153	0.00147916342715
vszyme	122	154	0.000736527283575
vszyme	122	151	0.000428837053597
vszyme	122	152	0.000346906116182
vszyme	15	45	0.000302755882306
vszyme	121	153	0.000247499092935
vszyme	16	45	0.000210991378155
vszyme	121	154	0.000157410844247
vszyme	15	47	0.000135972221478
vszyme	122	156	0.000114391112909
vszyme	123	154	0.000105588344083
vszyme	121	151	9.01790475795e-05
vszyme	122	159	8.8515930283e-05
vszyme	126	151	8.62864268207e-05
vszyme	118	154	8.61549065219e-05
vszyme	123	153	8.35795366195e-05
vszyme	15	48	8.1725999519e-05
vszyme	122	149	7.73031465629e-05
vszyme	122	150	7.07608872766e-05
vszyme	129	147	5.39421649005e-05
vszyme	119	146	4.93979623341e-05
vszyme	20	42	4.49041497466e-05
vszyme	123	151	4.47651387265e-05
vszyme	123	152	4.47411626477e-05
vszyme	18	45	4.21982756311e-05
vszyme	16	48	4.08629997595e-05
vszyme	13	45	3.95190200355e-05
vszyme	69	82	3.88830417874e-05
vszyme	126	154	3.88668751227e-05
vszyme	118	155	3.42586840916e-05
vszyme	123	149	3.37795262292e-05
vszyme	171	184	3.34779106951e-05
vszyme	15	44	3.28268177683e-05
vszyme	118	151	3.24385063236e-05
vszyme	120	152	3.24211323534e-05
vszyme	15	51	3.21653513495e-05
vszyme	121	156	3.16675962291e-05
vszyme	120	155	2.90875619646e-05
vszyme	120	145	2.86045280968e-05
vszyme	122	158	2.713795385e-05
vszyme	123	150	2.59672980832e-05
vszyme	117	146	2.53489543556e-05
vszyme	22	42	2.47978140392e-05
vszyme	20	45	2.47831142595e-05
vszyme	121	148	2.46896093779e-05
vszyme	12	45	2.34434864617e-05
vszyme	119	155	2.32700495717e-05
vszyme	132	146	1.94991956582e-05
vszyme	127	148	1.88420703147e-05
vszyme	119	147	1.49478288279e-05
vszyme	119	149	1.49409442937e-05
vszyme	125	150	1.49311963978e-05
vszyme	16	44	1.40686361864e-05
vszyme	20	48	1.40675900811e-05
vszyme	124	151	1.36241726559e-05
vszyme	121	159	1.35681352989e-05
vszyme	18	44	1.33987011299e-05
vszyme	120	150	1.29836490416e-05
vszyme	123	142	1.23554975786e-05
vszyme	126	155	1.22814150517e-05
vszyme	121	158	1.22766934083e-05
vszyme	123	159	1.16298302562e-05
vszyme	13	48	1.13880491133e-05
vszyme	14	47	1.13868362814e-05
vszyme	116	154	1.10122812848e-05
vszyme	134	154	1.10122812848e-05
vszyme	12	48	1.07181638713e-05
vszyme	13	46	1.07170223825e-05
vszyme	16	27	1.06828119565e-05
vszyme	118	157	1.03390764749e-05
vszyme	119	157	1.03390764749e-05
vszyme	18	48	1.00482786294e-05
vszyme	22	45	1.00472084836e-05
vszyme	18	47	1.00472084836e-05
vszyme	122	148	9.74589843864e-06
vszyme	124	149	9.74409410456e-06
vszyme	12	47	9.37739458469e-06
vszyme	121	147	9.09867841696e-06
vszyme	119	156	9.04788463689e-06
vszyme	15	52	8.71290897892e-06
vszyme	17	42	8.71274547323e-06
vszyme	122	141	8.45498759718e-06
vszyme	132	148	8.44644531349e-06
vszyme	134	153	8.42274400041e-06
vszyme	140	154	8.42115627658e-06
vszyme	118	138	7.80890566647e-06
vszyme	129	145	7.80123493549e-06
vszyme	135	146	7.79967826327e-06
vszyme	134	149	7.79527528365e-06
vszyme	124	154	7.77337502453e-06
vszyme	120	157	7.75430735619e-06
vszyme	118	159	7.75322017078e-06
vszyme	172	185	7.72337944191e-06
vszyme	69	85	7.72224624699e-06
vszyme	173	186	7.72196300021e-06
vszyme	22	40	7.37232309273e-06
vszyme	19	42	7.37232309273e-06
vszyme	20	40	7.37232309273e-06
vszyme	10	45	7.36795288797e-06
vszyme	126	146	7.14970507467e-06
vszyme	129	146	7.14970507467e-06
vszyme	129	151	7.13647139118e-06
vszyme	115	159	7.10711848988e-06
vszyme	22	46	6.69813898906e-06
vszyme	117	141	6.50383661322e-06
vszyme	122	142	6.50289346245e-06
vszyme	129	148	6.49726562576e-06
vszyme	134	151	6.48770126471e-06
vszyme	129	154	6.47781252045e-06
vszyme	128	155	6.4639026588e-06
vszyme	125	155	6.4639026588e-06
vszyme	134	157	6.46192279682e-06
vszyme	101	113	6.42876383229e-06
vszyme	104	118	6.42869770656e-06
vszyme	119	144	5.85153866209e-06
vszyme	126	145	5.85092620162e-06
vszyme	122	146	5.84975869745e-06
vszyme	126	148	5.84753906319e-06
vszyme	118	149	5.84645646274e-06
vszyme	117	150	5.84264206871e-06
vszyme	125	152	5.83580382362e-06
vszyme	142	159	5.81491512808e-06
vszyme	70	83	5.80653402822e-06
vszyme	17	46	5.35851119125e-06
vszyme	121	140	5.20389173043e-06
vszyme	126	143	5.20173972185e-06
vszyme	118	147	5.19924480969e-06
vszyme	135	148	5.19781250061e-06
vszyme	115	153	5.18322707718e-06
vszyme	115	154	5.18225001636e-06
vszyme	126	157	5.16953823746e-06
vszyme	68	79	4.70515799584e-06
vszyme	19	46	4.68869729234e-06
vszyme	15	29	4.67636857267e-06
vszyme	121	142	4.55202542371e-06
vszyme	115	146	4.54981232024e-06
vszyme	120	146	4.54981232024e-06
vszyme	120	147	4.54933920848e-06
vszyme	131	148	4.54808593803e-06
vszyme	127	152	4.53895852948e-06
vszyme	136	155	4.52473186116e-06
vszyme	126	156	4.52394231844e-06
vszyme	173	184	4.50664182434e-06
vszyme	172	186	4.50447841679e-06
vszyme	15	54	4.02258277973e-06
vszyme	15	42	4.02126714149e-06
vszyme	13	50	4.02028905878e-06
vszyme	21	43	4.01989311104e-06
vszyme	12	44	4.01961033897e-06
vszyme	8	45	4.01888339344e-06
vszyme	120	137	3.90509321783e-06
vszyme	118	142	3.90173607747e-06
vszyme	121	145	3.90061746775e-06
vszyme	130	146	3.89983913164e-06
vszyme	133	147	3.89943360727e-06
vszyme	130	148	3.89835937546e-06
vszyme	126	149	3.89763764183e-06
vszyme	132	154	3.88668751227e-06
vszyme	127	156	3.87766484438e-06
vszyme	135	157	3.87715367809e-06
vszyme	122	161	3.87540070028e-06
vszyme	16	52	3.35111883805e-06
vszyme	24	42	3.35105595124e-06
vszyme	18	41	3.35105595124e-06
vszyme	12	51	3.35055743224e-06
vszyme	14	51	3.35055743224e-06
vszyme	23	43	3.34991092587e-06
vszyme	18	43	3.34991092587e-06
vszyme	23	47	3.34906949453e-06
vszyme	24	45	3.34906949453e-06
vszyme	68	82	3.29517303283e-06
vszyme	116	138	3.25371069436e-06
vszyme	117	133	3.25309255243e-06
vszyme	125	147	3.24952800606e-06
vszyme	127	150	3.24591226039e-06
vszyme	132	153	3.23951692324e-06
vszyme	138	154	3.23890626022e-06
vszyme	135	154	3.23890626022e-06
vszyme	133	154	3.23890626022e-06
vszyme	124	155	3.2319513294e-06
vszyme	139	156	3.23138737032e-06
vszyme	120	158	3.23070879166e-06
vszyme	126	159	3.23050840449e-06
vszyme	147	159	3.23050840449e-06
vszyme	134	160	3.22987192266e-06
vszyme	134	162	3.22925237641e-06
vszyme	169	184	3.21902987453e-06
vszyme	171	186	3.21748458342e-06
vszyme	36	65	2.68713366811e-06
vszyme	24	64	2.68687194368e-06
vszyme	16	42	2.68084476099e-06
vszyme	22	50	2.68019270586e-06
vszyme	19	44	2.67974022598e-06
vszyme	17	44	2.67974022598e-06
vszyme	21	47	2.67925559563e-06
vszyme	9	47	2.67925559563e-06
vszyme	22	36	2.67734033012e-06
vszyme	69	81	2.64188752296e-06
vszyme	67	82	2.63613842626e-06
vszyme	122	138	2.60296855549e-06
vszyme	118	133	2.60247404195e-06
vszyme	114	140	2.60194586522e-06
vszyme	125	141	2.60153464529e-06
vszyme	120	144	2.60068384982e-06
vszyme	131	147	2.59962240485e-06
vszyme	124	147	2.59962240485e-06
vszyme	117	148	2.5989062503e-06
vszyme	119	148	2.5989062503e-06
vszyme	116	151	2.59508050588e-06
vszyme	115	151	2.59508050588e-06
vszyme	117	152	2.59369058827e-06
vszyme	128	152	2.59369058827e-06
vszyme	140	153	2.59161353859e-06
vszyme	124	157	2.58476911873e-06
vszyme	131	158	2.58456703333e-06
vszyme	138	159	2.58440672359e-06
vszyme	116	159	2.58440672359e-06
vszyme	122	164	2.58227115913e-06
vszyme	171	183	2.57571142759e-06
vszyme	172	184	2.57522389962e-06
vszyme	70	96	2.57273441791e-06
vszyme	101	119	2.57185274343e-06
vszyme	69	113	2.57150553292e-06
vszyme	10	78	2.01768704463e-06
vszyme	6	62	2.01478448858e-06
vszyme	3	62	2.01478448858e-06
vszyme	3	60	2.01432994322e-06
vszyme	11	59	2.01404325225e-06
vszyme	69	80	2.01265557828e-06
vszyme	15	55	2.01168790674e-06
vszyme	25	42	2.01063357074e-06
vszyme	19	41	2.01063357074e-06
vszyme	21	51	2.01033445934e-06
vszyme	23	51	2.01033445934e-06
vszyme	18	50	2.01014452939e-06
vszyme	20	50	2.01014452939e-06
vszyme	14	49	2.00991019721e-06
vszyme	13	49	2.00991019721e-06
vszyme	22	48	2.00965572588e-06
vszyme	14	46	2.00944169672e-06
vszyme	11	46	2.00944169672e-06
vszyme	19	47	2.00944169672e-06
vszyme	16	29	2.00415795971e-06
vszyme	16	28	2.00367875419e-06
vszyme	70	82	1.9771038197e-06
vszyme	5	82	1.9771038197e-06
vszyme	116	139	1.95181362522e-06
vszyme	124	142	1.95086803873e-06
vszyme	123	143	1.95065239569e-06
vszyme	125	145	1.95030873387e-06
vszyme	97	147	1.94971680363e-06
vszyme	116	147	1.94971680363e-06
vszyme	125	148	1.94917968773e-06
vszyme	117	149	1.94881882091e-06
vszyme	131	150	1.94754735624e-06
vszyme	128	150	1.94754735624e-06
vszyme	140	151	1.94631037941e-06
vszyme	138	151	1.94631037941e-06
vszyme	131	152	1.94526794121e-06
vszyme	135	155	1.93917079764e-06
vszyme	116	155	1.93917079764e-06
vszyme	131	155	1.93917079764e-06
vszyme	137	155	1.93917079764e-06
vszyme	145	156	1.93883242219e-06
vszyme	134	159	1.93830504269e-06
vszyme	112	159	1.93830504269e-06
vszyme	141	159	1.93830504269e-06
vszyme	118	160	1.9379231536e-06
vszyme	127	161	1.93770035014e-06
vszyme	119	163	1.93726490483e-06
vszyme	149	171	1.93454904694e-06
vszyme	99	130	1.93085480229e-06
vszyme	67	85	1.93056156175e-06
vszyme	69	87	1.92994058356e-06
vszyme	69	88	1.92989588855e-06
vszyme	66	94	1.9296600325e-06
vszyme	70	101	1.9290706445e-06
vszyme	67	106	1.92877298535e-06
vszyme	69	106	1.92877298535e-06
vszyme	88	108	1.92863038956e-06
vszyme	111	128	1.92862295036e-06
vszyme	69	118	1.92860931197e-06
vszyme	100	115	1.92859939326e-06
vszyme	6	76	1.34539977545e-06
vszyme	42	78	1.34512469642e-06
vszyme	67	79	1.34433085596e-06
vszyme	33	66	1.3437970329e-06
vszyme	3	65	1.34356683405e-06
vszyme	34	65	1.34356683405e-06
vszyme	28	65	1.34356683405e-06
vszyme	6	65	1.34356683405e-06
vszyme	3	64	1.34343597184e-06
vszyme	3	63	1.34337641541e-06
vszyme	45	63	1.34337641541e-06
vszyme	4	62	1.34318965905e-06
vszyme	29	61	1.34304173435e-06
vszyme	27	60	1.34288662881e-06
vszyme	21	60	1.34288662881e-06
vszyme	16	56	1.34162547317e-06
vszyme	21	54	1.34086092658e-06
vszyme	18	53	1.34052839608e-06
vszyme	22	52	1.34044753522e-06
vszyme	19	40	1.3404223805e-06
vszyme	21	41	1.3404223805e-06
vszyme	23	41	1.3404223805e-06
vszyme	18	40	1.3404223805e-06
vszyme	14	50	1.34009635293e-06
vszyme	24	43	1.33996437035e-06
vszyme	16	43	1.33996437035e-06
vszyme	12	43	1.33996437035e-06
vszyme	32	48	1.33977048392e-06
vszyme	25	48	1.33977048392e-06
vszyme	24	48	1.33977048392e-06
vszyme	10	48	1.33977048392e-06
vszyme	20	38	1.33969779097e-06
vszyme	34	45	1.33962779781e-06
vszyme	7	47	1.33962779781e-06
vszyme	32	45	1.33962779781e-06
vszyme	13	32	1.33734984069e-06
vszyme	16	31	1.33715134614e-06
vszyme	15	30	1.33690554495e-06
vszyme	14	28	1.33578583613e-06
vszyme	15	27	1.33535149456e-06
vszyme	7	26	1.33505644619e-06
vszyme	65	82	1.31806921313e-06
vszyme	123	137	1.30169773928e-06
vszyme	80	136	1.30169773928e-06
vszyme	124	138	1.30148427774e-06
vszyme	113	139	1.30120908348e-06
vszyme	119	140	1.30097293261e-06
vszyme	108	140	1.30097293261e-06
vszyme	111	140	1.30097293261e-06
vszyme	112	140	1.30097293261e-06
vszyme	120	141	1.30076732264e-06
vszyme	115	141	1.30076732264e-06
vszyme	127	141	1.30076732264e-06
vszyme	121	141	1.30076732264e-06
vszyme	116	142	1.30057869249e-06
vszyme	112	142	1.30057869249e-06
vszyme	119	143	1.30043493046e-06
vszyme	122	143	1.30043493046e-06
vszyme	118	143	1.30043493046e-06
vszyme	131	144	1.30034192491e-06
vszyme	125	144	1.30034192491e-06
vszyme	126	144	1.30034192491e-06
vszyme	116	144	1.30034192491e-06
vszyme	130	145	1.30020582258e-06
vszyme	119	145	1.30020582258e-06
vszyme	113	146	1.29994637721e-06
vszyme	112	146	1.29994637721e-06
vszyme	120	132	1.29981458145e-06
vszyme	130	147	1.29981120242e-06
vszyme	134	148	1.29945312515e-06
vszyme	135	149	1.29921254728e-06
vszyme	132	149	1.29921254728e-06
vszyme	127	149	1.29921254728e-06
vszyme	133	150	1.29836490416e-06
vszyme	111	151	1.29754025294e-06
vszyme	132	152	1.29684529414e-06
vszyme	115	152	1.29684529414e-06
vszyme	140	152	1.29684529414e-06
vszyme	133	153	1.29580676929e-06
vszyme	71	154	1.29556250409e-06
vszyme	112	154	1.29556250409e-06
vszyme	113	155	1.29278053176e-06
vszyme	117	156	1.29255494813e-06
vszyme	135	156	1.29255494813e-06
vszyme	133	157	1.29238455936e-06
vszyme	129	159	1.2922033618e-06
vszyme	124	159	1.2922033618e-06
vszyme	131	160	1.29194876906e-06
vszyme	116	160	1.29194876906e-06
vszyme	128	160	1.29194876906e-06
vszyme	142	162	1.29170095056e-06
vszyme	115	164	1.29113557956e-06
vszyme	115	165	1.29097139788e-06
vszyme	148	166	1.29074061406e-06
vszyme	155	170	1.28988734769e-06
vszyme	130	170	1.28988734769e-06
vszyme	146	170	1.28988734769e-06
vszyme	148	170	1.28988734769e-06
vszyme	22	178	1.28810371811e-06
vszyme	167	183	1.2878557138e-06
vszyme	152	185	1.28722990698e-06
vszyme	131	185	1.28722990698e-06
vszyme	169	186	1.28699383337e-06
vszyme	164	186	1.28699383337e-06
vszyme	153	186	1.28699383337e-06
vszyme	98	129	1.28673549415e-06
vszyme	110	129	1.28673549415e-06
vszyme	115	129	1.28673549415e-06
vszyme	97	129	1.28673549415e-06
vszyme	6	86	1.286659337e-06
vszyme	6	87	1.28662705571e-06
vszyme	7	87	1.28662705571e-06
vszyme	24	93	1.28644167659e-06
vszyme	69	92	1.28644167659e-06
vszyme	9	95	1.28641437079e-06
vszyme	66	97	1.28631425944e-06
vszyme	70	99	1.28612897044e-06
vszyme	86	100	1.28610333197e-06
vszyme	63	102	1.2860115381e-06
vszyme	80	103	1.2859718475e-06
vszyme	62	120	1.28592637171e-06
vszyme	103	119	1.28592637171e-06
vszyme	98	119	1.28592637171e-06
vszyme	69	119	1.28592637171e-06
vszyme	68	106	1.2858486569e-06
vszyme	90	106	1.2858486569e-06
vszyme	72	108	1.28575359304e-06
vszyme	93	112	1.28575276646e-06
vszyme	100	112	1.28575276646e-06
vszyme	99	113	1.28575276646e-06
vszyme	110	128	1.28574863357e-06
vszyme	59	118	1.28573954131e-06
vszyme	98	118	1.28573954131e-06
vszyme	103	118	1.28573954131e-06
vszyme	103	117	1.28573292884e-06
vszyme	102	115	1.28573292884e-06
vszyme	104	115	1.28573292884e-06
vszyme	69	110	1.28573044918e-06
vszyme	79	109	1.28573044918e-06
vszyme	27	75	6.72699887726e-07
vszyme	29	75	6.72699887726e-07
vszyme	54	75	6.72699887726e-07
vszyme	21	76	6.72699887726e-07
vszyme	19	75	6.72699887726e-07
vszyme	10	76	6.72699887726e-07
vszyme	26	76	6.72699887726e-07
vszyme	20	75	6.72699887726e-07
vszyme	57	76	6.72699887726e-07
vszyme	9	75	6.72699887726e-07
vszyme	5	75	6.72699887726e-07
vszyme	4	76	6.72699887726e-07
vszyme	36	75	6.72699887726e-07
vszyme	8	75	6.72699887726e-07
vszyme	57	74	6.7267726223e-07
vszyme	20	74	6.7267726223e-07
vszyme	29	74	6.7267726223e-07
vszyme	27	74	6.7267726223e-07
vszyme	63	77	6.7267726223e-07
vszyme	13	77	6.7267726223e-07
vszyme	36	74	6.7267726223e-07
vszyme	6	74	6.7267726223e-07
vszyme	5	77	6.7267726223e-07
vszyme	61	74	6.7267726223e-07
vszyme	7	77	6.7267726223e-07
vszyme	4	73	6.7266414014e-07
vszyme	39	73	6.7266414014e-07
vszyme	30	73	6.7266414014e-07
vszyme	18	78	6.72562348211e-07
vszyme	48	72	6.72440238555e-07
vszyme	25	72	6.72440238555e-07
vszyme	12	72	6.72440238555e-07
vszyme	4	79	6.72165427978e-07
vszyme	65	79	6.72165427978e-07
vszyme	58	71	6.72133351257e-07
vszyme	59	71	6.72133351257e-07
vszyme	5	70	6.7206017358e-07
vszyme	32	70	6.7206017358e-07
vszyme	35	70	6.7206017358e-07
vszyme	50	70	6.7206017358e-07
vszyme	18	69	6.72052947019e-07
vszyme	9	69	6.72052947019e-07
vszyme	10	69	6.72052947019e-07
vszyme	26	69	6.72052947019e-07
vszyme	53	69	6.72052947019e-07
vszyme	27	69	6.72052947019e-07
vszyme	10	68	6.71990172816e-07
vszyme	49	68	6.71990172816e-07
vszyme	8	68	6.71990172816e-07
vszyme	27	67	6.71954500617e-07
vszyme	23	67	6.71954500617e-07
vszyme	8	67	6.71954500617e-07
vszyme	26	67	6.71954500617e-07
vszyme	16	66	6.71898516448e-07
vszyme	5	66	6.71898516448e-07
vszyme	32	66	6.71898516448e-07
vszyme	45	66	6.71898516448e-07
vszyme	54	66	6.71898516448e-07
vszyme	11	66	6.71898516448e-07
vszyme	7	66	6.71898516448e-07
vszyme	44	66	6.71898516448e-07
vszyme	40	66	6.71898516448e-07
vszyme	26	66	6.71898516448e-07
vszyme	51	66	6.71898516448e-07
vszyme	19	66	6.71898516448e-07
vszyme	10	65	6.71783417026e-07
vszyme	45	65	6.71783417026e-07
vszyme	27	65	6.71783417026e-07
vszyme	4	65	6.71783417026e-07
vszyme	20	65	6.71783417026e-07
vszyme	8	65	6.71783417026e-07
vszyme	24	65	6.71783417026e-07
vszyme	53	65	6.71783417026e-07
vszyme	16	65	6.71783417026e-07
vszyme	42	64	6.71717985921e-07
vszyme	41	64	6.71717985921e-07
vszyme	26	64	6.71717985921e-07
vszyme	25	64	6.71717985921e-07
vszyme	8	63	6.71688207707e-07
vszyme	27	62	6.71594829526e-07
vszyme	8	62	6.71594829526e-07
vszyme	45	62	6.71594829526e-07
vszyme	13	61	6.71520867175e-07
vszyme	26	61	6.71520867175e-07
vszyme	45	61	6.71520867175e-07
vszyme	46	61	6.71520867175e-07
vszyme	19	61	6.71520867175e-07
vszyme	15	61	6.71520867175e-07
vszyme	9	61	6.71520867175e-07
vszyme	5	61	6.71520867175e-07
vszyme	16	61	6.71520867175e-07
vszyme	36	61	6.71520867175e-07
vszyme	8	60	6.71443314405e-07
vszyme	4	60	6.71443314405e-07
vszyme	42	60	6.71443314405e-07
vszyme	34	60	6.71443314405e-07
vszyme	45	60	6.71443314405e-07
vszyme	16	60	6.71443314405e-07
vszyme	6	60	6.71443314405e-07
vszyme	37	60	6.71443314405e-07
vszyme	10	60	6.71443314405e-07
vszyme	35	59	6.7134775075e-07
vszyme	40	59	6.7134775075e-07
vszyme	3	59	6.7134775075e-07
vszyme	8	59	6.7134775075e-07
vszyme	44	59	6.7134775075e-07
vszyme	12	58	6.71249510827e-07
vszyme	21	58	6.71249510827e-07
vszyme	44	58	6.71249510827e-07
vszyme	10	58	6.71249510827e-07
vszyme	36	58	6.71249510827e-07
vszyme	4	58	6.71249510827e-07
vszyme	20	58	6.71249510827e-07
vszyme	3	58	6.71249510827e-07
vszyme	7	58	6.71249510827e-07
vszyme	13	58	6.71249510827e-07
vszyme	27	58	6.71249510827e-07
vszyme	22	57	6.71162560942e-07
vszyme	31	57	6.71162560942e-07
vszyme	40	57	6.71162560942e-07
vszyme	13	57	6.71162560942e-07
vszyme	65	80	6.70885192759e-07
vszyme	68	80	6.70885192759e-07
vszyme	55	80	6.70885192759e-07
vszyme	44	80	6.70885192759e-07
vszyme	41	80	6.70885192759e-07
vszyme	45	80	6.70885192759e-07
vszyme	3	80	6.70885192759e-07
vszyme	18	56	6.70812736587e-07
vszyme	34	56	6.70812736587e-07
vszyme	38	55	6.70562635579e-07
vszyme	16	55	6.70562635579e-07
vszyme	11	54	6.70430463288e-07
vszyme	14	54	6.70430463288e-07
vszyme	7	54	6.70430463288e-07
vszyme	14	53	6.70264198039e-07
vszyme	13	52	6.70223767609e-07
vszyme	19	52	6.70223767609e-07
vszyme	10	52	6.70223767609e-07
vszyme	40	52	6.70223767609e-07
vszyme	8	42	6.70211190248e-07
vszyme	13	42	6.70211190248e-07
vszyme	7	42	6.70211190248e-07
vszyme	8	40	6.70211190248e-07
vszyme	18	51	6.70111486448e-07
vszyme	37	51	6.70111486448e-07
vszyme	38	51	6.70111486448e-07
vszyme	17	39	6.7008903473e-07
vszyme	11	50	6.70048176464e-07
vszyme	21	50	6.70048176464e-07
vszyme	12	50	6.70048176464e-07
vszyme	35	50	6.70048176464e-07
vszyme	31	43	6.69982185174e-07
vszyme	17	43	6.69982185174e-07
vszyme	21	49	6.69970065737e-07
vszyme	19	49	6.69970065737e-07
vszyme	32	49	6.69970065737e-07
vszyme	31	48	6.69885241959e-07
vszyme	8	48	6.69885241959e-07
vszyme	25	38	6.69848895486e-07
vszyme	8	38	6.69848895486e-07
vszyme	26	38	6.69848895486e-07
vszyme	25	45	6.69813898906e-07
vszyme	33	47	6.69813898906e-07
vszyme	11	47	6.69813898906e-07
vszyme	7	46	6.69813898906e-07
vszyme	21	46	6.69813898906e-07
vszyme	9	46	6.69813898906e-07
vszyme	16	37	6.69547506404e-07
vszyme	23	37	6.69547506404e-07
vszyme	20	36	6.69335082529e-07
vszyme	10	36	6.69335082529e-07
vszyme	5	36	6.69335082529e-07
vszyme	24	36	6.69335082529e-07
vszyme	8	36	6.69335082529e-07
vszyme	24	35	6.690990648e-07
vszyme	16	34	6.68937038977e-07
vszyme	6	34	6.68937038977e-07
vszyme	7	33	6.68800586404e-07
vszyme	15	33	6.68800586404e-07
vszyme	18	32	6.68674920344e-07
vszyme	8	32	6.68674920344e-07
vszyme	16	32	6.68674920344e-07
vszyme	14	31	6.68575673072e-07
vszyme	5	30	6.68452772475e-07
vszyme	8	29	6.68052653238e-07
vszyme	5	29	6.68052653238e-07
vszyme	6	28	6.67892918064e-07
vszyme	9	28	6.67892918064e-07
vszyme	13	27	6.67675747279e-07
vszyme	7	24	6.67030420589e-07
vszyme	8	23	6.67021522116e-07
vszyme	12	23	6.67021522116e-07
vszyme	6	19	6.66858721979e-07
vszyme	4	21	6.66850717465e-07
vszyme	24	81	6.6047188074e-07
vszyme	70	81	6.6047188074e-07
vszyme	66	81	6.6047188074e-07
vszyme	68	81	6.6047188074e-07
vszyme	64	81	6.6047188074e-07
vszyme	31	82	6.59034606566e-07
vszyme	62	82	6.59034606566e-07
vszyme	115	137	6.50848869638e-07
vszyme	69	136	6.50848869638e-07
vszyme	117	134	6.50848869638e-07
vszyme	122	136	6.50848869638e-07
vszyme	122	137	6.50848869638e-07
vszyme	103	137	6.50848869638e-07
vszyme	112	136	6.50848869638e-07
vszyme	111	136	6.50848869638e-07
vszyme	115	138	6.50742138872e-07
vszyme	116	133	6.50618510487e-07
vszyme	121	139	6.5060454174e-07
vszyme	118	139	6.5060454174e-07
vszyme	110	139	6.5060454174e-07
vszyme	114	139	6.5060454174e-07
vszyme	20	140	6.50486466304e-07
vszyme	113	140	6.50486466304e-07
vszyme	126	140	6.50486466304e-07
vszyme	120	140	6.50486466304e-07
vszyme	111	141	6.50383661322e-07
vszyme	114	141	6.50383661322e-07
vszyme	103	141	6.50383661322e-07
vszyme	129	142	6.50289346245e-07
vszyme	126	142	6.50289346245e-07
vszyme	94	142	6.50289346245e-07
vszyme	115	142	6.50289346245e-07
vszyme	88	143	6.50217465231e-07
vszyme	98	143	6.50217465231e-07
vszyme	125	143	6.50217465231e-07
vszyme	112	143	6.50217465231e-07
vszyme	117	143	6.50217465231e-07
vszyme	81	143	6.50217465231e-07
vszyme	114	144	6.50170962455e-07
vszyme	111	144	6.50170962455e-07
vszyme	124	144	6.50170962455e-07
vszyme	118	144	6.50170962455e-07
vszyme	91	144	6.50170962455e-07
vszyme	114	145	6.50102911291e-07
vszyme	134	145	6.50102911291e-07
vszyme	108	145	6.50102911291e-07
vszyme	131	145	6.50102911291e-07
vszyme	113	145	6.50102911291e-07
vszyme	127	146	6.49973188606e-07
vszyme	115	132	6.49907290725e-07
vszyme	95	132	6.49907290725e-07
vszyme	117	132	6.49907290725e-07
vszyme	108	132	6.49907290725e-07
vszyme	115	148	6.49726562576e-07
vszyme	113	148	6.49726562576e-07
vszyme	116	149	6.49606273638e-07
vszyme	115	149	6.49606273638e-07
vszyme	110	149	6.49606273638e-07
vszyme	125	149	6.49606273638e-07
vszyme	114	149	6.49606273638e-07
vszyme	114	150	6.49182452079e-07
vszyme	110	150	6.49182452079e-07
vszyme	71	150	6.49182452079e-07
vszyme	139	150	6.49182452079e-07
vszyme	135	151	6.48770126471e-07
vszyme	132	151	6.48770126471e-07
vszyme	133	151	6.48770126471e-07
vszyme	133	152	6.48422647069e-07
vszyme	134	152	6.48422647069e-07
vszyme	137	152	6.48422647069e-07
vszyme	111	153	6.47903384647e-07
vszyme	99	153	6.47903384647e-07
vszyme	96	153	6.47903384647e-07
vszyme	54	153	6.47903384647e-07
vszyme	100	153	6.47903384647e-07
vszyme	110	153	6.47903384647e-07
vszyme	119	131	6.47870643556e-07
vszyme	113	131	6.47870643556e-07
vszyme	142	154	6.47781252045e-07
vszyme	101	154	6.47781252045e-07
vszyme	15	154	6.47781252045e-07
vszyme	98	154	6.47781252045e-07
vszyme	141	154	6.47781252045e-07
vszyme	134	155	6.4639026588e-07
vszyme	112	155	6.4639026588e-07
vszyme	139	155	6.4639026588e-07
vszyme	131	156	6.46277474063e-07
vszyme	134	156	6.46277474063e-07
vszyme	125	156	6.46277474063e-07
vszyme	112	156	6.46277474063e-07
vszyme	138	156	6.46277474063e-07
vszyme	114	156	6.46277474063e-07
vszyme	130	156	6.46277474063e-07
vszyme	115	156	6.46277474063e-07
vszyme	8	157	6.46192279682e-07
vszyme	130	157	6.46192279682e-07
vszyme	116	157	6.46192279682e-07
vszyme	142	157	6.46192279682e-07
vszyme	136	157	6.46192279682e-07
vszyme	139	157	6.46192279682e-07
vszyme	131	157	6.46192279682e-07
vszyme	144	158	6.46141758333e-07
vszyme	117	158	6.46141758333e-07
vszyme	67	158	6.46141758333e-07
vszyme	143	158	6.46141758333e-07
vszyme	139	158	6.46141758333e-07
vszyme	125	158	6.46141758333e-07
vszyme	135	159	6.46101680898e-07
vszyme	146	159	6.46101680898e-07
vszyme	148	159	6.46101680898e-07
vszyme	133	159	6.46101680898e-07
vszyme	140	159	6.46101680898e-07
vszyme	111	159	6.46101680898e-07
vszyme	106	159	6.46101680898e-07
vszyme	20	160	6.45974384532e-07
vszyme	143	160	6.45974384532e-07
vszyme	133	160	6.45974384532e-07
vszyme	125	160	6.45974384532e-07
vszyme	120	160	6.45974384532e-07
vszyme	149	160	6.45974384532e-07
vszyme	119	160	6.45974384532e-07
vszyme	136	160	6.45974384532e-07
vszyme	135	160	6.45974384532e-07
vszyme	121	161	6.45900116714e-07
vszyme	129	161	6.45900116714e-07
vszyme	136	161	6.45900116714e-07
vszyme	139	162	6.45850475281e-07
vszyme	113	162	6.45850475281e-07
vszyme	71	162	6.45850475281e-07
vszyme	133	162	6.45850475281e-07
vszyme	149	162	6.45850475281e-07
vszyme	125	163	6.45754968277e-07
vszyme	126	163	6.45754968277e-07
vszyme	84	163	6.45754968277e-07
vszyme	131	163	6.45754968277e-07
vszyme	120	163	6.45754968277e-07
vszyme	134	163	6.45754968277e-07
vszyme	150	163	6.45754968277e-07
vszyme	135	163	6.45754968277e-07
vszyme	150	164	6.45567789782e-07
vszyme	67	164	6.45567789782e-07
vszyme	148	164	6.45567789782e-07
vszyme	134	164	6.45567789782e-07
vszyme	124	165	6.45485698942e-07
vszyme	122	165	6.45485698942e-07
vszyme	141	165	6.45485698942e-07
vszyme	121	165	6.45485698942e-07
vszyme	153	165	6.45485698942e-07
vszyme	132	165	6.45485698942e-07
vszyme	112	165	6.45485698942e-07
vszyme	138	165	6.45485698942e-07
vszyme	133	165	6.45485698942e-07
vszyme	148	165	6.45485698942e-07
vszyme	113	166	6.45370307028e-07
vszyme	139	166	6.45370307028e-07
vszyme	133	166	6.45370307028e-07
vszyme	134	166	6.45370307028e-07
vszyme	140	166	6.45370307028e-07
vszyme	122	166	6.45370307028e-07
vszyme	148	167	6.45272443705e-07
vszyme	127	167	6.45272443705e-07
vszyme	118	167	6.45272443705e-07
vszyme	69	83	6.45170447581e-07
vszyme	3	83	6.45170447581e-07
vszyme	30	83	6.45170447581e-07
vszyme	71	83	6.45170447581e-07
vszyme	27	83	6.45170447581e-07
vszyme	133	168	6.45166701398e-07
vszyme	149	168	6.45166701398e-07
vszyme	140	168	6.45166701398e-07
vszyme	152	168	6.45166701398e-07
vszyme	145	169	6.45047678699e-07
vszyme	129	169	6.45047678699e-07
vszyme	91	169	6.45047678699e-07
vszyme	115	169	6.45047678699e-07
vszyme	157	170	6.44943673844e-07
vszyme	126	170	6.44943673844e-07
vszyme	152	170	6.44943673844e-07
vszyme	149	170	6.44943673844e-07
vszyme	150	171	6.44849682315e-07
vszyme	155	171	6.44849682315e-07
vszyme	146	172	6.44574935059e-07
vszyme	157	172	6.44574935059e-07
vszyme	156	172	6.44574935059e-07
vszyme	98	173	6.4447814349e-07
vszyme	132	173	6.4447814349e-07
vszyme	121	173	6.4447814349e-07
vszyme	144	175	6.44244800139e-07
vszyme	132	176	6.44138979426e-07
vszyme	13	177	6.4406969607e-07
vszyme	156	178	6.44051859056e-07
vszyme	152	178	6.44051859056e-07
vszyme	21	178	6.44051859056e-07
vszyme	143	179	6.44043977899e-07
vszyme	162	179	6.44043977899e-07
vszyme	138	179	6.44043977899e-07
vszyme	154	179	6.44043977899e-07
vszyme	165	180	6.44000427616e-07
vszyme	154	180	6.44000427616e-07
vszyme	151	180	6.44000427616e-07
vszyme	169	181	6.43971812066e-07
vszyme	119	182	6.43933661954e-07
vszyme	160	182	6.43933661954e-07
vszyme	135	182	6.43933661954e-07
vszyme	168	183	6.43927856899e-07
vszyme	43	183	6.43927856899e-07
vszyme	18	183	6.43927856899e-07
vszyme	166	183	6.43927856899e-07
vszyme	165	184	6.43805974906e-07
vszyme	40	184	6.43805974906e-07
vszyme	132	184	6.43805974906e-07
vszyme	158	184	6.43805974906e-07
vszyme	161	184	6.43805974906e-07
vszyme	112	130	6.43618267431e-07
vszyme	116	130	6.43618267431e-07
vszyme	72	130	6.43618267431e-07
vszyme	174	185	6.43614953492e-07
vszyme	146	185	6.43614953492e-07
vszyme	160	185	6.43614953492e-07
vszyme	166	185	6.43614953492e-07
vszyme	140	185	6.43614953492e-07
vszyme	139	185	6.43614953492e-07
vszyme	162	185	6.43614953492e-07
vszyme	149	185	6.43614953492e-07
vszyme	170	185	6.43614953492e-07
vszyme	164	185	6.43614953492e-07
vszyme	122	185	6.43614953492e-07
vszyme	71	84	6.43543712063e-07
vszyme	67	84	6.43543712063e-07
vszyme	72	85	6.43520520582e-07
vszyme	62	85	6.43520520582e-07
vszyme	63	85	6.43520520582e-07
vszyme	10	85	6.43520520582e-07
vszyme	29	186	6.43496916685e-07
vszyme	121	186	6.43496916685e-07
vszyme	96	129	6.43367747074e-07
vszyme	93	129	6.43367747074e-07
vszyme	59	129	6.43367747074e-07
vszyme	48	86	6.43329668499e-07
vszyme	17	86	6.43329668499e-07
vszyme	45	86	6.43329668499e-07
vszyme	71	86	6.43329668499e-07
vszyme	4	86	6.43329668499e-07
vszyme	37	86	6.43329668499e-07
vszyme	4	87	6.43313527854e-07
vszyme	54	87	6.43313527854e-07
vszyme	18	87	6.43313527854e-07
vszyme	66	87	6.43313527854e-07
vszyme	31	87	6.43313527854e-07
vszyme	46	87	6.43313527854e-07
vszyme	10	88	6.43298629517e-07
vszyme	35	88	6.43298629517e-07
vszyme	42	88	6.43298629517e-07
vszyme	22	88	6.43298629517e-07
vszyme	9	89	6.43234905528e-07
vszyme	12	89	6.43234905528e-07
vszyme	25	91	6.43220838297e-07
vszyme	5	91	6.43220838297e-07
vszyme	13	92	6.43220838297e-07
vszyme	64	91	6.43220838297e-07
vszyme	19	93	6.43220838297e-07
vszyme	68	91	6.43220838297e-07
vszyme	23	92	6.43220838297e-07
vszyme	38	91	6.43220838297e-07
vszyme	16	93	6.43220838297e-07
vszyme	79	91	6.43220838297e-07
vszyme	59	92	6.43220838297e-07
vszyme	38	92	6.43220838297e-07
vszyme	69	91	6.43220838297e-07
vszyme	28	93	6.43220838297e-07
vszyme	66	93	6.43220838297e-07
vszyme	65	94	6.43220010832e-07
vszyme	5	94	6.43220010832e-07
vszyme	25	94	6.43220010832e-07
vszyme	76	94	6.43220010832e-07
vszyme	38	94	6.43220010832e-07
vszyme	80	94	6.43220010832e-07
vszyme	13	94	6.43220010832e-07
vszyme	34	94	6.43220010832e-07
vszyme	32	95	6.43207185396e-07
vszyme	66	95	6.43207185396e-07
vszyme	69	95	6.43207185396e-07
vszyme	57	96	6.43183604478e-07
vszyme	31	96	6.43183604478e-07
vszyme	84	96	6.43183604478e-07
vszyme	25	96	6.43183604478e-07
vszyme	72	96	6.43183604478e-07
vszyme	82	96	6.43183604478e-07
vszyme	64	96	6.43183604478e-07
vszyme	59	96	6.43183604478e-07
vszyme	32	97	6.43157129718e-07
vszyme	87	98	6.43101705248e-07
vszyme	73	98	6.43101705248e-07
vszyme	81	98	6.43101705248e-07
vszyme	29	98	6.43101705248e-07
vszyme	72	99	6.4306448522e-07
vszyme	47	99	6.4306448522e-07
vszyme	78	99	6.4306448522e-07
vszyme	67	99	6.4306448522e-07
vszyme	71	100	6.43051665986e-07
vszyme	82	101	6.43023548165e-07
vszyme	12	101	6.43023548165e-07
vszyme	85	101	6.43023548165e-07
vszyme	25	101	6.43023548165e-07
vszyme	65	101	6.43023548165e-07
vszyme	87	101	6.43023548165e-07
vszyme	75	101	6.43023548165e-07
vszyme	68	101	6.43023548165e-07
vszyme	5	102	6.43005769048e-07
vszyme	91	102	6.43005769048e-07
vszyme	90	102	6.43005769048e-07
vszyme	26	102	6.43005769048e-07
vszyme	56	102	6.43005769048e-07
vszyme	85	102	6.43005769048e-07
vszyme	89	102	6.43005769048e-07
vszyme	92	103	6.42985923752e-07
vszyme	85	103	6.42985923752e-07
vszyme	29	103	6.42985923752e-07
vszyme	8	104	6.42970213762e-07
vszyme	5	104	6.42970213762e-07
vszyme	104	119	6.42963185857e-07
vszyme	63	119	6.42963185857e-07
vszyme	100	119	6.42963185857e-07
vszyme	100	121	6.42963185857e-07
vszyme	74	120	6.42963185857e-07
vszyme	99	120	6.42963185857e-07
vszyme	104	120	6.42963185857e-07
vszyme	106	119	6.42963185857e-07
vszyme	66	119	6.42963185857e-07
vszyme	106	120	6.42963185857e-07
vszyme	91	119	6.42963185857e-07
vszyme	108	119	6.42963185857e-07
vszyme	111	122	6.42957398286e-07
vszyme	100	123	6.42949130508e-07
vszyme	67	123	6.42949130508e-07
vszyme	86	123	6.42949130508e-07
vszyme	62	124	6.42948303742e-07
vszyme	12	124	6.42948303742e-07
vszyme	108	124	6.42948303742e-07
vszyme	89	105	6.42945823456e-07
vszyme	92	105	6.42945823456e-07
vszyme	8	106	6.42924328449e-07
vszyme	79	106	6.42924328449e-07
vszyme	32	106	6.42924328449e-07
vszyme	65	106	6.42924328449e-07
vszyme	85	106	6.42924328449e-07
vszyme	84	106	6.42924328449e-07
vszyme	44	106	6.42924328449e-07
vszyme	10	106	6.42924328449e-07
vszyme	91	106	6.42924328449e-07
vszyme	66	107	6.42895808448e-07
vszyme	17	107	6.42895808448e-07
vszyme	90	107	6.42895808448e-07
vszyme	61	108	6.42876796519e-07
vszyme	85	108	6.42876796519e-07
vszyme	65	108	6.42876796519e-07
vszyme	97	114	6.42876383229e-07
vszyme	68	113	6.42876383229e-07
vszyme	63	113	6.42876383229e-07
vszyme	91	113	6.42876383229e-07
vszyme	60	113	6.42876383229e-07
vszyme	84	113	6.42876383229e-07
vszyme	98	113	6.42876383229e-07
vszyme	72	113	6.42876383229e-07
vszyme	68	114	6.42876383229e-07
vszyme	79	113	6.42876383229e-07
vszyme	85	113	6.42876383229e-07
vszyme	96	112	6.42876383229e-07
vszyme	70	112	6.42876383229e-07
vszyme	65	113	6.42876383229e-07
vszyme	108	126	6.42874316785e-07
vszyme	111	126	6.42874316785e-07
vszyme	73	127	6.42874316785e-07
vszyme	96	128	6.42874316785e-07
vszyme	72	126	6.42874316785e-07
vszyme	114	128	6.42874316785e-07
vszyme	103	127	6.42874316785e-07
vszyme	106	127	6.42874316785e-07
vszyme	111	127	6.42874316785e-07
vszyme	104	127	6.42874316785e-07
vszyme	117	128	6.42874316785e-07
vszyme	115	128	6.42874316785e-07
vszyme	67	118	6.42869770656e-07
vszyme	63	118	6.42869770656e-07
vszyme	66	118	6.42869770656e-07
vszyme	68	118	6.42869770656e-07
vszyme	99	118	6.42869770656e-07
vszyme	90	118	6.42869770656e-07
vszyme	69	115	6.42866464421e-07
vszyme	97	117	6.42866464421e-07
vszyme	68	115	6.42866464421e-07
vszyme	102	117	6.42866464421e-07
vszyme	90	117	6.42866464421e-07
vszyme	63	117	6.42866464421e-07
vszyme	65	117	6.42866464421e-07
vszyme	100	117	6.42866464421e-07
vszyme	84	115	6.42866464421e-07
vszyme	14	111	6.42865224591e-07
vszyme	69	111	6.42865224591e-07
vszyme	79	110	6.42865224591e-07
vszyme	63	109	6.42865224591e-07
vszyme	98	109	6.42865224591e-07
vszyme	3	109	6.42865224591e-07
vszyme	21	110	6.42865224591e-07
vszyme	9	111	6.42865224591e-07
