# Supplementary material for: Identifying proximal RNA interactions from cDNA-encoded crosslinks with ShapeJumper
Source: PLoS Comput Biol. 2021 Dec 14;17(12):e1009632. doi: 10.1371/journal.pcbi.1009632 (PMC8670686; doi:10.1371/journal.pcbi.1009632)
Supplement: S1 Data — (ZIP) [file pcbi.1009632.s006.zip › ShapeJumper_DATA/Processed_Deletions/VS/IA-VS-Replicate1_Merged_NoCircDels_MaxInsertLimit10_NoAmbig_DelSiteExactMatch_normalizedDels_shift5nt2.txt]

Total Reads Aligned:2580266	Total Deletions:22730.0
vszyme	122	153	0.00163305679096
vszyme	122	154	0.000780063025176
vszyme	122	151	0.000428607267447
vszyme	122	152	0.000387142776051
vszyme	15	45	0.000302158895348
vszyme	121	153	0.000277072853838
vszyme	16	45	0.000238388816868
vszyme	121	154	0.000206847256153
vszyme	15	47	0.000146799576635
vszyme	123	154	0.000119130964096
vszyme	122	156	0.00010787631431
vszyme	121	151	0.000105415324119
vszyme	122	150	9.32214893523e-05
vszyme	15	48	9.24646846976e-05
vszyme	118	154	9.05721713332e-05
vszyme	123	153	9.01812970519e-05
vszyme	122	159	8.62754833157e-05
vszyme	122	149	8.223310754e-05
vszyme	126	151	7.06854692739e-05
vszyme	123	151	5.80192869184e-05
vszyme	129	147	5.77138677419e-05
vszyme	15	44	5.7356138819e-05
vszyme	123	152	5.63562268934e-05
vszyme	20	42	4.6235964388e-05
vszyme	69	82	4.61626654827e-05
vszyme	13	45	4.57946201165e-05
vszyme	119	146	4.05267660869e-05
vszyme	16	48	3.72427202254e-05
vszyme	120	152	3.71624394732e-05
vszyme	22	42	3.59613056351e-05
vszyme	123	149	3.55934346069e-05
vszyme	18	45	3.55229296231e-05
vszyme	15	51	3.383638182e-05
vszyme	122	158	3.29659461776e-05
vszyme	117	146	3.23395406148e-05
vszyme	121	156	3.21593540773e-05
vszyme	118	155	3.17580266377e-05
vszyme	120	145	3.15260835351e-05
vszyme	171	184	3.12159335855e-05
vszyme	20	45	2.91031230647e-05
vszyme	126	154	2.89667755165e-05
vszyme	12	45	2.86751359608e-05
vszyme	118	151	2.86010569316e-05
vszyme	120	155	2.80936389487e-05
vszyme	119	155	2.72793305734e-05
vszyme	121	159	2.60454289255e-05
vszyme	119	147	2.57870472889e-05
vszyme	121	148	2.57795764375e-05
vszyme	123	150	2.33053723381e-05
vszyme	121	158	1.91283885228e-05
vszyme	16	44	1.88333590152e-05
vszyme	119	157	1.62808445688e-05
vszyme	14	47	1.49795486362e-05
vszyme	122	148	1.43219869097e-05
vszyme	119	156	1.42478150976e-05
vszyme	132	146	1.39182833026e-05
vszyme	13	48	1.3698471807e-05
vszyme	22	45	1.32676002207e-05
vszyme	118	157	1.3024675655e-05
vszyme	120	157	1.3024675655e-05
vszyme	120	150	1.26748516225e-05
vszyme	123	159	1.26157546358e-05
vszyme	18	47	1.24116260129e-05
vszyme	134	153	1.1833744862e-05
vszyme	118	149	1.14553582643e-05
vszyme	125	150	1.14482530784e-05
vszyme	126	155	1.14003172545e-05
vszyme	172	186	1.13456831094e-05
vszyme	127	148	1.10483899018e-05
vszyme	129	151	1.10318362451e-05
vszyme	116	154	1.10155343513e-05
vszyme	134	154	1.10155343513e-05
vszyme	18	44	1.07007721677e-05
vszyme	123	142	1.06481094691e-05
vszyme	128	155	1.05860088792e-05
vszyme	121	145	1.02357414075e-05
vszyme	15	52	9.85326770771e-06
vszyme	12	47	9.84370338953e-06
vszyme	124	151	9.80607666227e-06
vszyme	122	146	9.41530929291e-06
vszyme	135	146	9.41530929291e-06
vszyme	140	154	9.38360333632e-06
vszyme	119	149	9.00063863622e-06
vszyme	10	45	8.98772918174e-06
vszyme	125	152	8.98432602649e-06
vszyme	121	147	8.59568242965e-06
vszyme	132	148	8.59319214582e-06
vszyme	17	42	8.56221562741e-06
vszyme	18	48	8.5615448794e-06
vszyme	124	149	8.1823987602e-06
vszyme	124	154	8.15965507506e-06
vszyme	20	48	8.13346763543e-06
vszyme	13	46	8.13175497396e-06
vszyme	117	150	7.76845744603e-06
vszyme	129	154	7.75167232131e-06
vszyme	21	43	7.70497810074e-06
vszyme	172	185	7.70047580835e-06
vszyme	173	186	7.69885639566e-06
vszyme	115	153	7.3450830178e-06
vszyme	134	157	7.32638005597e-06
vszyme	172	184	7.29723122777e-06
vszyme	18	43	7.27692376181e-06
vszyme	14	46	7.27578076617e-06
vszyme	127	152	6.94243374774e-06
vszyme	118	138	6.55756517605e-06
vszyme	117	141	6.55362751475e-06
vszyme	142	159	6.51135723137e-06
vszyme	121	140	6.1451232302e-06
vszyme	122	142	6.14314007834e-06
vszyme	115	154	6.1197413063e-06
vszyme	135	154	6.1197413063e-06
vszyme	147	159	6.10439740441e-06
vszyme	101	113	6.09756345429e-06
vszyme	22	40	5.99355093919e-06
vszyme	17	46	5.9918194545e-06
vszyme	19	46	5.9918194545e-06
vszyme	117	133	5.73766964547e-06
vszyme	122	141	5.73442407541e-06
vszyme	119	144	5.73258083656e-06
vszyme	117	148	5.72879476388e-06
vszyme	119	148	5.72879476388e-06
vszyme	68	79	5.59444652204e-06
vszyme	12	48	5.56500417161e-06
vszyme	22	46	5.5638323506e-06
vszyme	120	137	5.32899361955e-06
vszyme	126	143	5.3234660842e-06
vszyme	120	146	5.32169655686e-06
vszyme	126	157	5.29127448486e-06
vszyme	118	159	5.29047775049e-06
vszyme	20	40	5.13732937645e-06
vszyme	126	145	4.9131558756e-06
vszyme	115	146	4.91233528326e-06
vszyme	129	146	4.91233528326e-06
vszyme	129	148	4.9103955119e-06
vszyme	120	158	4.88384387816e-06
vszyme	173	184	4.86482081851e-06
vszyme	171	186	4.86243561831e-06
vszyme	12	44	4.7083397538e-06
vszyme	126	146	4.50297400965e-06
vszyme	127	150	4.49752799507e-06
vszyme	128	152	4.49216301324e-06
vszyme	115	159	4.47655809657e-06
vszyme	104	118	4.47094858897e-06
vszyme	98	129	4.4709376857e-06
vszyme	169	184	4.45941908364e-06
vszyme	15	54	4.28579020543e-06
vszyme	14	51	4.28308630633e-06
vszyme	19	44	4.28030886709e-06
vszyme	21	47	4.27987103893e-06
vszyme	16	27	4.25919410936e-06
vszyme	7	25	4.25610517006e-06
vszyme	121	142	4.09542671889e-06
vszyme	129	145	4.094296563e-06
vszyme	126	148	4.09199625992e-06
vszyme	125	148	4.09199625992e-06
vszyme	134	149	4.0911993801e-06
vszyme	115	151	4.08586527595e-06
vszyme	70	83	4.0839213159e-06
vszyme	138	154	4.07982753753e-06
vszyme	69	85	4.07102969775e-06
vszyme	117	156	4.07080431359e-06
vszyme	122	161	4.06829694174e-06
vszyme	61	74	3.87685555999e-06
vszyme	19	42	3.85299703234e-06
vszyme	10	48	3.85269519573e-06
vszyme	24	45	3.85188393503e-06
vszyme	127	146	3.68425146244e-06
vszyme	124	147	3.68386389842e-06
vszyme	130	148	3.68279663392e-06
vszyme	116	151	3.67727874835e-06
vszyme	116	155	3.66438768896e-06
vszyme	136	155	3.66438768896e-06
vszyme	127	156	3.66372388223e-06
vszyme	169	181	3.64981264295e-06
vszyme	15	55	3.42969048758e-06
vszyme	14	49	3.42537310877e-06
vszyme	18	41	3.42488625097e-06
vszyme	19	47	3.42389683114e-06
vszyme	116	133	3.27866836884e-06
vszyme	121	141	3.27681375737e-06
vszyme	135	148	3.27359700793e-06
vszyme	124	159	3.25567861569e-06
vszyme	126	160	3.25498582454e-06
vszyme	170	185	3.24230560351e-06
vszyme	16	52	2.9988206067e-06
vszyme	19	40	2.99677546959e-06
vszyme	24	42	2.99677546959e-06
vszyme	15	42	2.99677546959e-06
vszyme	24	48	2.99654070779e-06
vszyme	17	44	2.99621620696e-06
vszyme	11	47	2.99590972725e-06
vszyme	8	45	2.99590972725e-06
vszyme	67	82	2.93762416708e-06
vszyme	116	138	2.86893476452e-06
vszyme	114	141	2.8672120377e-06
vszyme	118	142	2.86679870322e-06
vszyme	124	142	2.86679870322e-06
vszyme	123	143	2.86648173764e-06
vszyme	125	144	2.86629041828e-06
vszyme	125	145	2.8660075941e-06
vszyme	130	146	2.86552891523e-06
vszyme	130	147	2.86522747655e-06
vszyme	133	147	2.86522747655e-06
vszyme	134	151	2.86010569316e-06
vszyme	124	155	2.85007931364e-06
vszyme	134	156	2.84956301951e-06
vszyme	126	156	2.84956301951e-06
vszyme	119	160	2.84811259647e-06
vszyme	134	162	2.84756226297e-06
vszyme	69	106	2.84604791688e-06
vszyme	115	129	2.84514216362e-06
vszyme	104	119	2.84511903572e-06
vszyme	17	52	2.57041766288e-06
vszyme	12	51	2.5698517838e-06
vszyme	13	50	2.56937637381e-06
vszyme	16	29	2.55758836468e-06
vszyme	65	82	2.51796357178e-06
vszyme	116	139	2.45858412599e-06
vszyme	122	143	2.45698434655e-06
vszyme	131	148	2.45519775595e-06
vszyme	126	149	2.45471962806e-06
vszyme	125	149	2.45471962806e-06
vszyme	130	149	2.45471962806e-06
vszyme	134	150	2.45319708822e-06
vszyme	138	151	2.45151916557e-06
vszyme	140	152	2.4502707345e-06
vszyme	128	153	2.44836100593e-06
vszyme	134	155	2.44292512597e-06
vszyme	125	155	2.44292512597e-06
vszyme	67	85	2.44261781865e-06
vszyme	135	157	2.44212668532e-06
vszyme	133	159	2.44175896176e-06
vszyme	122	164	2.43972655545e-06
vszyme	90	106	2.43946964304e-06
vszyme	100	115	2.43883106827e-06
vszyme	101	119	2.43867345919e-06
vszyme	171	183	2.43298840316e-06
vszyme	6	62	2.14833847502e-06
vszyme	4	62	2.14833847502e-06
vszyme	19	50	2.14114697818e-06
vszyme	20	50	2.14114697818e-06
vszyme	21	41	2.14055390685e-06
vszyme	16	42	2.14055390685e-06
vszyme	23	47	2.13993551946e-06
vszyme	7	26	2.12886170191e-06
vszyme	70	82	2.09830297648e-06
vszyme	115	137	2.0496129306e-06
vszyme	114	140	2.04837441007e-06
vszyme	117	132	2.04764962585e-06
vszyme	112	146	2.04680636802e-06
vszyme	131	147	2.04659105468e-06
vszyme	117	149	2.04559969005e-06
vszyme	132	149	2.04559969005e-06
vszyme	132	153	2.04030083828e-06
vszyme	132	154	2.03991376877e-06
vszyme	139	156	2.03540215679e-06
vszyme	130	156	2.03540215679e-06
vszyme	129	156	2.03540215679e-06
vszyme	125	157	2.0351055711e-06
vszyme	126	159	2.0347991348e-06
vszyme	118	160	2.03436614034e-06
vszyme	120	160	2.03436614034e-06
vszyme	121	161	2.03414847087e-06
vszyme	66	97	2.03391843743e-06
vszyme	70	102	2.03327908545e-06
vszyme	116	130	2.03274260478e-06
vszyme	91	108	2.03260543023e-06
vszyme	104	127	2.03143359081e-06
vszyme	115	169	2.03139892693e-06
vszyme	170	183	2.02749033597e-06
vszyme	169	186	2.02601484096e-06
vszyme	65	79	1.72136816063e-06
vszyme	27	58	1.71740747038e-06
vszyme	34	53	1.71367931662e-06
vszyme	18	51	1.71323452253e-06
vszyme	14	50	1.71291758254e-06
vszyme	13	49	1.71268655438e-06
vszyme	25	42	1.71244312548e-06
vszyme	19	41	1.71244312548e-06
vszyme	22	48	1.71230897588e-06
vszyme	15	29	1.70505890979e-06
vszyme	122	136	1.63971185344e-06
vszyme	125	141	1.63840687869e-06
vszyme	116	142	1.63817068756e-06
vszyme	124	143	1.63798956437e-06
vszyme	125	143	1.63798956437e-06
vszyme	124	144	1.63788023902e-06
vszyme	126	144	1.63788023902e-06
vszyme	120	144	1.63788023902e-06
vszyme	116	144	1.63788023902e-06
vszyme	130	145	1.6377186252e-06
vszyme	131	145	1.6377186252e-06
vszyme	113	146	1.63744509442e-06
vszyme	125	147	1.63727284374e-06
vszyme	118	147	1.63727284374e-06
vszyme	116	149	1.63647975204e-06
vszyme	115	150	1.63546472548e-06
vszyme	114	150	1.63546472548e-06
vszyme	132	150	1.63546472548e-06
vszyme	69	83	1.63356852636e-06
vszyme	132	152	1.633513823e-06
vszyme	117	152	1.633513823e-06
vszyme	115	152	1.633513823e-06
vszyme	137	155	1.62861675065e-06
vszyme	67	84	1.62846425236e-06
vszyme	115	156	1.62832172543e-06
vszyme	116	159	1.62783930784e-06
vszyme	134	159	1.62783930784e-06
vszyme	69	113	1.62601692115e-06
vszyme	69	118	1.6257994869e-06
vszyme	90	117	1.6257994869e-06
vszyme	103	116	1.6257994869e-06
vszyme	110	129	1.62579552207e-06
vszyme	103	119	1.62578230612e-06
vszyme	98	119	1.62578230612e-06
vszyme	66	123	1.6256098577e-06
vszyme	155	179	1.62231724495e-06
vszyme	66	77	1.29228518666e-06
vszyme	10	74	1.29228518666e-06
vszyme	67	79	1.29102612047e-06
vszyme	29	69	1.29029483237e-06
vszyme	32	66	1.28985712253e-06
vszyme	7	66	1.28985712253e-06
vszyme	30	66	1.28985712253e-06
vszyme	37	65	1.28956160064e-06
vszyme	6	65	1.28956160064e-06
vszyme	3	64	1.28934101781e-06
vszyme	37	62	1.28900308501e-06
vszyme	65	80	1.28788639812e-06
vszyme	69	80	1.28788639812e-06
vszyme	24	55	1.28613393284e-06
vszyme	18	53	1.28525948746e-06
vszyme	23	51	1.2849258919e-06
vszyme	12	50	1.28468818691e-06
vszyme	13	42	1.28433234411e-06
vszyme	15	41	1.28433234411e-06
vszyme	24	43	1.28416301679e-06
vszyme	24	44	1.28409266013e-06
vszyme	24	37	1.2826931768e-06
vszyme	20	36	1.28204525534e-06
vszyme	22	36	1.28204525534e-06
vszyme	24	36	1.28204525534e-06
vszyme	10	29	1.27879418234e-06
vszyme	15	27	1.27775823281e-06
vszyme	69	81	1.26234467901e-06
vszyme	122	137	1.22976775836e-06
vszyme	115	138	1.22954347051e-06
vszyme	118	133	1.22950063832e-06
vszyme	121	139	1.22929206299e-06
vszyme	119	140	1.22902464604e-06
vszyme	113	140	1.22902464604e-06
vszyme	120	141	1.22880515902e-06
vszyme	115	141	1.22880515902e-06
vszyme	88	143	1.22849217328e-06
vszyme	119	143	1.22849217328e-06
vszyme	128	144	1.22841017926e-06
vszyme	134	145	1.2282889689e-06
vszyme	120	147	1.22795463281e-06
vszyme	116	147	1.22795463281e-06
vszyme	134	148	1.22759887797e-06
vszyme	133	149	1.22735981403e-06
vszyme	127	149	1.22735981403e-06
vszyme	120	131	1.22580115299e-06
vszyme	132	151	1.22575958278e-06
vszyme	71	83	1.22517639477e-06
vszyme	134	152	1.22513536725e-06
vszyme	133	153	1.22418050297e-06
vszyme	139	155	1.22146256299e-06
vszyme	135	156	1.22124129408e-06
vszyme	124	157	1.22106334266e-06
vszyme	116	157	1.22106334266e-06
vszyme	136	157	1.22106334266e-06
vszyme	131	157	1.22106334266e-06
vszyme	132	158	1.22096096954e-06
vszyme	115	158	1.22096096954e-06
vszyme	143	158	1.22096096954e-06
vszyme	66	88	1.2207667066e-06
vszyme	8	88	1.2207667066e-06
vszyme	134	160	1.2206196842e-06
vszyme	67	91	1.22059187314e-06
vszyme	119	161	1.22048908252e-06
vszyme	142	162	1.22038382699e-06
vszyme	67	99	1.22012275248e-06
vszyme	67	101	1.22000416428e-06
vszyme	85	103	1.21992032294e-06
vszyme	67	106	1.21973482152e-06
vszyme	91	106	1.21973482152e-06
vszyme	112	130	1.21964556287e-06
vszyme	74	130	1.21964556287e-06
vszyme	69	111	1.21953103341e-06
vszyme	100	111	1.21953103341e-06
vszyme	68	109	1.21953103341e-06
vszyme	68	115	1.21941553413e-06
vszyme	104	115	1.21941553413e-06
vszyme	100	118	1.21934961517e-06
vszyme	63	118	1.21934961517e-06
vszyme	63	119	1.21933672959e-06
vszyme	108	127	1.21886015449e-06
vszyme	111	128	1.21886015449e-06
vszyme	169	180	1.21666588935e-06
vszyme	167	183	1.21649420158e-06
vszyme	101	184	1.21620520463e-06
vszyme	174	185	1.21586460132e-06
vszyme	165	186	1.21560890458e-06
vszyme	62	76	8.61558714796e-07
vszyme	5	77	8.61523457776e-07
vszyme	32	77	8.61523457776e-07
vszyme	7	74	8.61523457776e-07
vszyme	5	73	8.6146593936e-07
vszyme	67	78	8.61328297434e-07
vszyme	8	72	8.61022007292e-07
vszyme	4	65	8.59707733759e-07
vszyme	36	65	8.59707733759e-07
vszyme	28	65	8.59707733759e-07
vszyme	8	63	8.59500097553e-07
vszyme	30	62	8.59335390009e-07
vszyme	3	62	8.59335390009e-07
vszyme	7	61	8.59179234669e-07
vszyme	5	61	8.59179234669e-07
vszyme	22	61	8.59179234669e-07
vszyme	4	60	8.59047119164e-07
vszyme	27	60	8.59047119164e-07
vszyme	28	60	8.59047119164e-07
vszyme	3	59	8.58861561823e-07
vszyme	5	58	8.5870373519e-07
vszyme	40	58	8.5870373519e-07
vszyme	32	80	8.58590932078e-07
vszyme	22	57	8.58510587153e-07
vszyme	16	55	8.57422621895e-07
vszyme	17	55	8.57422621895e-07
vszyme	12	55	8.57422621895e-07
vszyme	18	55	8.57422621895e-07
vszyme	14	54	8.57158041085e-07
vszyme	18	54	8.57158041085e-07
vszyme	14	53	8.56839658309e-07
vszyme	19	51	8.56617261266e-07
vszyme	11	50	8.56458791271e-07
vszyme	9	50	8.56458791271e-07
vszyme	35	50	8.56458791271e-07
vszyme	32	49	8.56343277191e-07
vszyme	22	49	8.56343277191e-07
vszyme	17	49	8.56343277191e-07
vszyme	11	49	8.56343277191e-07
vszyme	10	42	8.56221562741e-07
vszyme	8	48	8.5615448794e-07
vszyme	12	43	8.5610867786e-07
vszyme	17	43	8.5610867786e-07
vszyme	23	39	8.56000219136e-07
vszyme	6	39	8.56000219136e-07
vszyme	18	39	8.56000219136e-07
vszyme	34	45	8.55974207785e-07
vszyme	29	46	8.55974207785e-07
vszyme	21	46	8.55974207785e-07
vszyme	20	37	8.55128784533e-07
vszyme	24	35	8.54263136111e-07
vszyme	16	31	8.53308940075e-07
vszyme	13	29	8.52529454893e-07
vszyme	16	28	8.52216316363e-07
vszyme	7	27	8.51838821873e-07
vszyme	8	27	8.51838821873e-07
vszyme	7	24	8.50781442755e-07
vszyme	6	24	8.50781442755e-07
vszyme	3	23	8.50700019779e-07
vszyme	68	82	8.39321190594e-07
vszyme	123	134	8.19855926718e-07
vszyme	98	136	8.19855926718e-07
vszyme	85	138	8.19695647006e-07
vszyme	110	139	8.19528041996e-07
vszyme	118	139	8.19528041996e-07
vszyme	129	140	8.19349764027e-07
vszyme	108	140	8.19349764027e-07
vszyme	120	140	8.19349764027e-07
vszyme	111	141	8.19203439344e-07
vszyme	109	141	8.19203439344e-07
vszyme	112	142	8.19085343778e-07
vszyme	118	143	8.18994782184e-07
vszyme	118	144	8.18940119508e-07
vszyme	119	145	8.188593126e-07
vszyme	128	147	8.18636421871e-07
vszyme	136	147	8.18636421871e-07
vszyme	113	148	8.18399251983e-07
vszyme	135	149	8.1823987602e-07
vszyme	133	150	8.1773236274e-07
vszyme	139	150	8.1773236274e-07
vszyme	128	150	8.1773236274e-07
vszyme	135	151	8.17173055189e-07
vszyme	131	152	8.16756911499e-07
vszyme	142	154	8.15965507506e-07
vszyme	112	154	8.15965507506e-07
vszyme	133	154	8.15965507506e-07
vszyme	135	155	8.14308375325e-07
vszyme	130	155	8.14308375325e-07
vszyme	50	85	8.14205939551e-07
vszyme	68	85	8.14205939551e-07
vszyme	70	85	8.14205939551e-07
vszyme	140	156	8.14160862717e-07
vszyme	114	156	8.14160862717e-07
vszyme	128	157	8.14042228441e-07
vszyme	127	158	8.13973979694e-07
vszyme	117	158	8.13973979694e-07
vszyme	134	158	8.13973979694e-07
vszyme	129	159	8.13919653921e-07
vszyme	135	159	8.13919653921e-07
vszyme	138	159	8.13919653921e-07
vszyme	112	159	8.13919653921e-07
vszyme	146	159	8.13919653921e-07
vszyme	148	159	8.13919653921e-07
vszyme	141	159	8.13919653921e-07
vszyme	140	159	8.13919653921e-07
vszyme	43	86	8.13913360551e-07
vszyme	69	87	8.1387560237e-07
vszyme	6	87	8.1387560237e-07
vszyme	4	89	8.13748442689e-07
vszyme	131	160	8.13746456134e-07
vszyme	116	160	8.13746456134e-07
vszyme	136	160	8.13746456134e-07
vszyme	135	160	8.13746456134e-07
vszyme	68	90	8.13728908655e-07
vszyme	25	91	8.13727915424e-07
vszyme	13	92	8.13719307525e-07
vszyme	66	94	8.13712355124e-07
vszyme	23	95	8.13665346766e-07
vszyme	8	161	8.13659388348e-07
vszyme	4	96	8.13622646698e-07
vszyme	78	96	8.13622646698e-07
vszyme	71	162	8.1358921799e-07
vszyme	83	97	8.13567374972e-07
vszyme	86	98	8.13482661634e-07
vszyme	129	163	8.13472404576e-07
vszyme	150	163	8.13472404576e-07
vszyme	87	99	8.13415168322e-07
vszyme	84	99	8.13415168322e-07
vszyme	70	99	8.13415168322e-07
vszyme	24	100	8.13385064623e-07
vszyme	69	100	8.13385064623e-07
vszyme	65	101	8.13336109521e-07
vszyme	74	102	8.13311634179e-07
vszyme	65	102	8.13311634179e-07
vszyme	148	164	8.13242185149e-07
vszyme	72	106	8.13156547679e-07
vszyme	68	106	8.13156547679e-07
vszyme	133	165	8.13127785471e-07
vszyme	135	165	8.13127785471e-07
vszyme	122	165	8.13127785471e-07
vszyme	141	165	8.13127785471e-07
vszyme	115	165	8.13127785471e-07
vszyme	98	130	8.13097041912e-07
vszyme	66	108	8.13042172091e-07
vszyme	99	111	8.13020688937e-07
vszyme	80	111	8.13020688937e-07
vszyme	70	110	8.13020688937e-07
vszyme	96	111	8.13020688937e-07
vszyme	68	110	8.13020688937e-07
vszyme	79	109	8.13020688937e-07
vszyme	66	111	8.13020688937e-07
vszyme	100	114	8.13008460573e-07
vszyme	63	113	8.13008460573e-07
vszyme	89	114	8.13008460573e-07
vszyme	67	113	8.13008460573e-07
vszyme	38	112	8.13008460573e-07
vszyme	115	166	8.12972769071e-07
vszyme	69	115	8.12943689423e-07
vszyme	101	116	8.12899743449e-07
vszyme	105	116	8.12899743449e-07
vszyme	103	117	8.12899743449e-07
vszyme	68	117	8.12899743449e-07
vszyme	68	118	8.12899743449e-07
vszyme	98	118	8.12899743449e-07
vszyme	111	129	8.12897761036e-07
vszyme	90	119	8.12891153062e-07
vszyme	70	119	8.12891153062e-07
vszyme	105	119	8.12891153062e-07
vszyme	69	119	8.12891153062e-07
vszyme	112	124	8.12796010147e-07
vszyme	146	168	8.12698577818e-07
vszyme	110	126	8.12573436324e-07
vszyme	103	126	8.12573436324e-07
vszyme	106	127	8.12573436324e-07
vszyme	110	128	8.12573436324e-07
vszyme	138	169	8.12559570774e-07
vszyme	146	171	8.12283018899e-07
vszyme	22	177	8.1120139332e-07
vszyme	21	179	8.11158622474e-07
vszyme	160	179	8.11158622474e-07
vszyme	154	180	8.11110592902e-07
vszyme	170	182	8.11014221945e-07
vszyme	168	183	8.10996134387e-07
vszyme	21	183	8.10996134387e-07
vszyme	166	183	8.10996134387e-07
vszyme	172	183	8.10996134387e-07
vszyme	156	184	8.10803469752e-07
vszyme	148	185	8.10576400879e-07
vszyme	175	186	8.10405936386e-07
vszyme	3	75	4.30779357398e-07
vszyme	64	76	4.30779357398e-07
vszyme	28	76	4.30779357398e-07
vszyme	27	75	4.30779357398e-07
vszyme	54	75	4.30779357398e-07
vszyme	36	75	4.30779357398e-07
vszyme	37	76	4.30779357398e-07
vszyme	33	76	4.30779357398e-07
vszyme	9	75	4.30779357398e-07
vszyme	8	76	4.30779357398e-07
vszyme	40	75	4.30779357398e-07
vszyme	46	75	4.30779357398e-07
vszyme	63	75	4.30779357398e-07
vszyme	6	76	4.30779357398e-07
vszyme	45	76	4.30779357398e-07
vszyme	15	77	4.30761728888e-07
vszyme	33	74	4.30761728888e-07
vszyme	35	77	4.30761728888e-07
vszyme	37	74	4.30761728888e-07
vszyme	29	74	4.30761728888e-07
vszyme	13	74	4.30761728888e-07
vszyme	62	74	4.30761728888e-07
vszyme	40	74	4.30761728888e-07
vszyme	29	77	4.30761728888e-07
vszyme	63	77	4.30761728888e-07
vszyme	61	77	4.30761728888e-07
vszyme	3	73	4.3073296968e-07
vszyme	37	73	4.3073296968e-07
vszyme	40	73	4.3073296968e-07
vszyme	22	73	4.3073296968e-07
vszyme	20	73	4.3073296968e-07
vszyme	12	73	4.3073296968e-07
vszyme	4	78	4.30664148717e-07
vszyme	57	78	4.30664148717e-07
vszyme	21	78	4.30664148717e-07
vszyme	4	79	4.30342040157e-07
vszyme	54	79	4.30342040157e-07
vszyme	63	79	4.30342040157e-07
vszyme	18	79	4.30342040157e-07
vszyme	41	71	4.30210777468e-07
vszyme	9	71	4.30210777468e-07
vszyme	58	71	4.30210777468e-07
vszyme	39	71	4.30210777468e-07
vszyme	51	71	4.30210777468e-07
vszyme	21	71	4.30210777468e-07
vszyme	5	70	4.30108451846e-07
vszyme	15	70	4.30108451846e-07
vszyme	4	70	4.30108451846e-07
vszyme	54	70	4.30108451846e-07
vszyme	41	70	4.30108451846e-07
vszyme	27	70	4.30108451846e-07
vszyme	56	70	4.30108451846e-07
vszyme	50	70	4.30108451846e-07
vszyme	39	70	4.30108451846e-07
vszyme	30	69	4.30098277456e-07
vszyme	5	69	4.30098277456e-07
vszyme	53	69	4.30098277456e-07
vszyme	27	69	4.30098277456e-07
vszyme	20	68	4.30041494704e-07
vszyme	30	68	4.30041494704e-07
vszyme	6	68	4.30041494704e-07
vszyme	3	68	4.30041494704e-07
vszyme	12	68	4.30041494704e-07
vszyme	42	67	4.30001922109e-07
vszyme	16	67	4.30001922109e-07
vszyme	8	67	4.30001922109e-07
vszyme	47	67	4.30001922109e-07
vszyme	33	67	4.30001922109e-07
vszyme	20	67	4.30001922109e-07
vszyme	25	67	4.30001922109e-07
vszyme	5	66	4.29952374176e-07
vszyme	54	66	4.29952374176e-07
vszyme	19	66	4.29952374176e-07
vszyme	15	66	4.29952374176e-07
vszyme	24	66	4.29952374176e-07
vszyme	27	66	4.29952374176e-07
vszyme	26	66	4.29952374176e-07
vszyme	51	66	4.29952374176e-07
vszyme	36	66	4.29952374176e-07
vszyme	29	66	4.29952374176e-07
vszyme	26	65	4.29853866879e-07
vszyme	14	65	4.29853866879e-07
vszyme	3	65	4.29853866879e-07
vszyme	20	65	4.29853866879e-07
vszyme	21	65	4.29853866879e-07
vszyme	52	65	4.29853866879e-07
vszyme	33	64	4.29780339269e-07
vszyme	16	64	4.29780339269e-07
vszyme	36	64	4.29780339269e-07
vszyme	30	64	4.29780339269e-07
vszyme	46	63	4.29750048777e-07
vszyme	5	63	4.29750048777e-07
vszyme	35	63	4.29750048777e-07
vszyme	36	63	4.29750048777e-07
vszyme	47	63	4.29750048777e-07
vszyme	22	63	4.29750048777e-07
vszyme	33	63	4.29750048777e-07
vszyme	10	63	4.29750048777e-07
vszyme	23	63	4.29750048777e-07
vszyme	11	63	4.29750048777e-07
vszyme	15	63	4.29750048777e-07
vszyme	43	62	4.29667695005e-07
vszyme	10	62	4.29667695005e-07
vszyme	48	62	4.29667695005e-07
vszyme	33	62	4.29667695005e-07
vszyme	17	62	4.29667695005e-07
vszyme	28	62	4.29667695005e-07
vszyme	26	61	4.29589617334e-07
vszyme	45	61	4.29589617334e-07
vszyme	33	61	4.29589617334e-07
vszyme	29	61	4.29589617334e-07
vszyme	14	60	4.29523559582e-07
vszyme	23	60	4.29523559582e-07
vszyme	24	60	4.29523559582e-07
vszyme	42	60	4.29523559582e-07
vszyme	20	60	4.29523559582e-07
vszyme	3	60	4.29523559582e-07
vszyme	36	60	4.29523559582e-07
vszyme	21	60	4.29523559582e-07
vszyme	37	60	4.29523559582e-07
vszyme	35	59	4.29430780911e-07
vszyme	9	59	4.29430780911e-07
vszyme	22	59	4.29430780911e-07
vszyme	32	59	4.29430780911e-07
vszyme	41	59	4.29430780911e-07
vszyme	26	59	4.29430780911e-07
vszyme	8	59	4.29430780911e-07
vszyme	45	58	4.29351867595e-07
vszyme	39	58	4.29351867595e-07
vszyme	9	58	4.29351867595e-07
vszyme	44	58	4.29351867595e-07
vszyme	4	58	4.29351867595e-07
vszyme	13	58	4.29351867595e-07
vszyme	22	80	4.29295466039e-07
vszyme	64	80	4.29295466039e-07
vszyme	38	80	4.29295466039e-07
vszyme	4	80	4.29295466039e-07
vszyme	7	57	4.29255293576e-07
vszyme	20	57	4.29255293576e-07
vszyme	8	57	4.29255293576e-07
vszyme	12	56	4.28953503585e-07
vszyme	15	56	4.28953503585e-07
vszyme	16	56	4.28953503585e-07
vszyme	19	55	4.28711310948e-07
vszyme	33	53	4.28419829155e-07
vszyme	20	53	4.28419829155e-07
vszyme	3	53	4.28419829155e-07
vszyme	10	53	4.28419829155e-07
vszyme	10	52	4.28402943814e-07
vszyme	13	52	4.28402943814e-07
vszyme	7	51	4.28308630633e-07
vszyme	39	51	4.28308630633e-07
vszyme	30	51	4.28308630633e-07
vszyme	21	51	4.28308630633e-07
vszyme	37	51	4.28308630633e-07
vszyme	11	51	4.28308630633e-07
vszyme	38	51	4.28308630633e-07
vszyme	18	50	4.28229395636e-07
vszyme	26	50	4.28229395636e-07
vszyme	6	50	4.28229395636e-07
vszyme	22	50	4.28229395636e-07
vszyme	38	50	4.28229395636e-07
vszyme	7	50	4.28229395636e-07
vszyme	21	49	4.28171638596e-07
vszyme	19	49	4.28171638596e-07
vszyme	9	49	4.28171638596e-07
vszyme	7	49	4.28171638596e-07
vszyme	7	40	4.28110781371e-07
vszyme	13	40	4.28110781371e-07
vszyme	17	40	4.28110781371e-07
vszyme	30	41	4.28110781371e-07
vszyme	6	41	4.28110781371e-07
vszyme	12	40	4.28110781371e-07
vszyme	12	41	4.28110781371e-07
vszyme	18	40	4.28110781371e-07
vszyme	32	48	4.2807724397e-07
vszyme	25	48	4.2807724397e-07
vszyme	34	48	4.2807724397e-07
vszyme	14	43	4.2805433893e-07
vszyme	31	43	4.2805433893e-07
vszyme	23	43	4.2805433893e-07
vszyme	16	43	4.2805433893e-07
vszyme	28	43	4.2805433893e-07
vszyme	28	39	4.28000109568e-07
vszyme	24	39	4.28000109568e-07
vszyme	7	47	4.27987103893e-07
vszyme	25	45	4.27987103893e-07
vszyme	30	46	4.27987103893e-07
vszyme	5	45	4.27987103893e-07
vszyme	4	47	4.27987103893e-07
vszyme	7	46	4.27987103893e-07
vszyme	33	46	4.27987103893e-07
vszyme	27	46	4.27987103893e-07
vszyme	34	47	4.27987103893e-07
vszyme	11	46	4.27987103893e-07
vszyme	3	46	4.27987103893e-07
vszyme	29	45	4.27987103893e-07
vszyme	32	45	4.27987103893e-07
vszyme	35	46	4.27987103893e-07
vszyme	25	46	4.27987103893e-07
vszyme	23	38	4.27807120593e-07
vszyme	24	38	4.27807120593e-07
vszyme	16	38	4.27807120593e-07
vszyme	11	37	4.27564392266e-07
vszyme	8	37	4.27564392266e-07
vszyme	23	37	4.27564392266e-07
vszyme	7	36	4.27348418448e-07
vszyme	17	36	4.27348418448e-07
vszyme	17	35	4.27131568056e-07
vszyme	18	35	4.27131568056e-07
vszyme	4	16	4.27042190487e-07
vszyme	23	34	4.26963970218e-07
vszyme	19	33	4.26856259143e-07
vszyme	20	32	4.26747327602e-07
vszyme	16	32	4.26747327602e-07
vszyme	5	32	4.26747327602e-07
vszyme	9	31	4.26654470038e-07
vszyme	6	31	4.26654470038e-07
vszyme	18	31	4.26654470038e-07
vszyme	4	31	4.26654470038e-07
vszyme	15	30	4.2653490719e-07
vszyme	5	30	4.2653490719e-07
vszyme	9	30	4.2653490719e-07
vszyme	8	29	4.26264727446e-07
vszyme	14	28	4.26108158182e-07
vszyme	13	27	4.25919410936e-07
vszyme	12	26	4.25772340381e-07
vszyme	12	23	4.25350009889e-07
vszyme	7	22	4.25193027004e-07
vszyme	70	81	4.20781559669e-07
vszyme	68	81	4.20781559669e-07
vszyme	7	81	4.20781559669e-07
vszyme	38	81	4.20781559669e-07
vszyme	4	81	4.20781559669e-07
vszyme	65	81	4.20781559669e-07
vszyme	20	82	4.19660595297e-07
vszyme	18	82	4.19660595297e-07
vszyme	62	82	4.19660595297e-07
vszyme	38	82	4.19660595297e-07
vszyme	16	82	4.19660595297e-07
vszyme	64	82	4.19660595297e-07
vszyme	69	136	4.09927963359e-07
vszyme	121	136	4.09927963359e-07
vszyme	115	136	4.09927963359e-07
vszyme	117	134	4.09927963359e-07
vszyme	121	135	4.09927963359e-07
vszyme	100	135	4.09927963359e-07
vszyme	62	135	4.09927963359e-07
vszyme	107	137	4.0992258612e-07
vszyme	16	137	4.0992258612e-07
vszyme	70	137	4.0992258612e-07
vszyme	125	137	4.0992258612e-07
vszyme	83	137	4.0992258612e-07
vszyme	87	137	4.0992258612e-07
vszyme	98	137	4.0992258612e-07
vszyme	112	138	4.09847823503e-07
vszyme	68	133	4.09833546105e-07
vszyme	109	133	4.09833546105e-07
vszyme	113	139	4.09764020998e-07
vszyme	119	139	4.09764020998e-07
vszyme	114	139	4.09764020998e-07
vszyme	111	140	4.09674882014e-07
vszyme	126	140	4.09674882014e-07
vszyme	112	140	4.09674882014e-07
vszyme	110	142	4.09542671889e-07
vszyme	129	142	4.09542671889e-07
vszyme	85	142	4.09542671889e-07
vszyme	126	142	4.09542671889e-07
vszyme	111	142	4.09542671889e-07
vszyme	101	142	4.09542671889e-07
vszyme	115	132	4.09529925171e-07
vszyme	106	132	4.09529925171e-07
vszyme	112	132	4.09529925171e-07
vszyme	114	143	4.09497391092e-07
vszyme	116	143	4.09497391092e-07
vszyme	108	144	4.09470059754e-07
vszyme	101	144	4.09470059754e-07
vszyme	103	144	4.09470059754e-07
vszyme	114	144	4.09470059754e-07
vszyme	113	144	4.09470059754e-07
vszyme	108	145	4.094296563e-07
vszyme	113	145	4.094296563e-07
vszyme	89	146	4.09361273605e-07
vszyme	108	146	4.09361273605e-07
vszyme	113	147	4.09318210936e-07
vszyme	111	148	4.09199625992e-07
vszyme	115	148	4.09199625992e-07
vszyme	114	148	4.09199625992e-07
vszyme	136	148	4.09199625992e-07
vszyme	131	149	4.0911993801e-07
vszyme	113	149	4.0911993801e-07
vszyme	131	150	4.0886618137e-07
vszyme	114	131	4.0860038433e-07
vszyme	105	131	4.0860038433e-07
vszyme	97	131	4.0860038433e-07
vszyme	113	131	4.0860038433e-07
vszyme	133	151	4.08586527595e-07
vszyme	111	151	4.08586527595e-07
vszyme	71	151	4.08586527595e-07
vszyme	112	151	4.08586527595e-07
vszyme	61	83	4.0839213159e-07
vszyme	41	83	4.0839213159e-07
vszyme	111	152	4.0837845575e-07
vszyme	93	152	4.0837845575e-07
vszyme	18	152	4.0837845575e-07
vszyme	133	152	4.0837845575e-07
vszyme	114	152	4.0837845575e-07
vszyme	137	152	4.0837845575e-07
vszyme	140	153	4.08060167656e-07
vszyme	111	153	4.08060167656e-07
vszyme	18	153	4.08060167656e-07
vszyme	100	153	4.08060167656e-07
vszyme	64	153	4.08060167656e-07
vszyme	110	153	4.08060167656e-07
vszyme	32	154	4.07982753753e-07
vszyme	72	154	4.07982753753e-07
vszyme	98	154	4.07982753753e-07
vszyme	24	154	4.07982753753e-07
vszyme	6	155	4.07154187662e-07
vszyme	131	155	4.07154187662e-07
vszyme	113	155	4.07154187662e-07
vszyme	112	155	4.07154187662e-07
vszyme	70	84	4.0711606309e-07
vszyme	4	84	4.0711606309e-07
vszyme	34	84	4.0711606309e-07
vszyme	40	85	4.07102969775e-07
vszyme	62	85	4.07102969775e-07
vszyme	35	85	4.07102969775e-07
vszyme	8	85	4.07102969775e-07
vszyme	18	85	4.07102969775e-07
vszyme	13	85	4.07102969775e-07
vszyme	5	85	4.07102969775e-07
vszyme	131	156	4.07080431359e-07
vszyme	95	156	4.07080431359e-07
vszyme	112	156	4.07080431359e-07
vszyme	136	156	4.07080431359e-07
vszyme	40	156	4.07080431359e-07
vszyme	72	156	4.07080431359e-07
vszyme	138	156	4.07080431359e-07
vszyme	133	157	4.0702111422e-07
vszyme	67	157	4.0702111422e-07
vszyme	108	157	4.0702111422e-07
vszyme	142	157	4.0702111422e-07
vszyme	21	158	4.06986989847e-07
vszyme	139	158	4.06986989847e-07
vszyme	131	158	4.06986989847e-07
vszyme	125	158	4.06986989847e-07
vszyme	132	159	4.06959826961e-07
vszyme	94	159	4.06959826961e-07
vszyme	98	159	4.06959826961e-07
vszyme	79	159	4.06959826961e-07
vszyme	80	159	4.06959826961e-07
vszyme	19	159	4.06959826961e-07
vszyme	68	86	4.06956680275e-07
vszyme	5	86	4.06956680275e-07
vszyme	4	86	4.06956680275e-07
vszyme	49	86	4.06956680275e-07
vszyme	7	86	4.06956680275e-07
vszyme	65	87	4.06937801185e-07
vszyme	39	87	4.06937801185e-07
vszyme	21	87	4.06937801185e-07
vszyme	31	87	4.06937801185e-07
vszyme	58	87	4.06937801185e-07
vszyme	23	87	4.06937801185e-07
vszyme	5	88	4.06922235533e-07
vszyme	72	88	4.06922235533e-07
vszyme	16	88	4.06922235533e-07
vszyme	7	88	4.06922235533e-07
vszyme	35	88	4.06922235533e-07
vszyme	69	88	4.06922235533e-07
vszyme	62	89	4.06874221344e-07
vszyme	20	89	4.06874221344e-07
vszyme	34	89	4.06874221344e-07
vszyme	133	160	4.06873228067e-07
vszyme	112	160	4.06873228067e-07
vszyme	128	160	4.06873228067e-07
vszyme	124	160	4.06873228067e-07
vszyme	69	90	4.06864454328e-07
vszyme	66	90	4.06864454328e-07
vszyme	38	90	4.06864454328e-07
vszyme	23	90	4.06864454328e-07
vszyme	70	91	4.06863957712e-07
vszyme	63	91	4.06863957712e-07
vszyme	13	91	4.06863957712e-07
vszyme	76	91	4.06863957712e-07
vszyme	24	91	4.06863957712e-07
vszyme	41	92	4.06859653762e-07
vszyme	68	93	4.06859653762e-07
vszyme	4	92	4.06859653762e-07
vszyme	56	92	4.06859653762e-07
vszyme	4	93	4.06859653762e-07
vszyme	70	93	4.06859653762e-07
vszyme	69	92	4.06859653762e-07
vszyme	21	93	4.06859653762e-07
vszyme	39	92	4.06859653762e-07
vszyme	44	92	4.06859653762e-07
vszyme	68	94	4.06856177562e-07
vszyme	72	94	4.06856177562e-07
vszyme	8	94	4.06856177562e-07
vszyme	52	94	4.06856177562e-07
vszyme	61	94	4.06856177562e-07
vszyme	7	95	4.06832673383e-07
vszyme	36	95	4.06832673383e-07
vszyme	66	95	4.06832673383e-07
vszyme	3	95	4.06832673383e-07
vszyme	69	95	4.06832673383e-07
vszyme	8	95	4.06832673383e-07
vszyme	139	161	4.06829694174e-07
vszyme	138	161	4.06829694174e-07
vszyme	111	161	4.06829694174e-07
vszyme	148	161	4.06829694174e-07
vszyme	127	161	4.06829694174e-07
vszyme	115	161	4.06829694174e-07
vszyme	112	161	4.06829694174e-07
vszyme	58	96	4.06811323349e-07
vszyme	8	96	4.06811323349e-07
vszyme	70	96	4.06811323349e-07
vszyme	10	96	4.06811323349e-07
vszyme	21	96	4.06811323349e-07
vszyme	126	162	4.06794608995e-07
vszyme	147	162	4.06794608995e-07
vszyme	119	162	4.06794608995e-07
vszyme	135	162	4.06794608995e-07
vszyme	120	162	4.06794608995e-07
vszyme	133	162	4.06794608995e-07
vszyme	10	162	4.06794608995e-07
vszyme	86	97	4.06783687486e-07
vszyme	29	97	4.06783687486e-07
vszyme	68	97	4.06783687486e-07
vszyme	78	97	4.06783687486e-07
vszyme	87	98	4.06741330817e-07
vszyme	15	98	4.06741330817e-07
vszyme	27	98	4.06741330817e-07
vszyme	10	98	4.06741330817e-07
vszyme	69	98	4.06741330817e-07
vszyme	22	98	4.06741330817e-07
vszyme	33	98	4.06741330817e-07
vszyme	85	98	4.06741330817e-07
vszyme	63	98	4.06741330817e-07
vszyme	130	163	4.06736202288e-07
vszyme	121	163	4.06736202288e-07
vszyme	119	163	4.06736202288e-07
vszyme	151	163	4.06736202288e-07
vszyme	88	99	4.06707584161e-07
vszyme	62	99	4.06707584161e-07
vszyme	25	99	4.06707584161e-07
vszyme	6	99	4.06707584161e-07
vszyme	86	100	4.06692532312e-07
vszyme	80	100	4.06692532312e-07
vszyme	66	100	4.06692532312e-07
vszyme	75	100	4.06692532312e-07
vszyme	4	100	4.06692532312e-07
vszyme	32	101	4.0666805476e-07
vszyme	39	101	4.0666805476e-07
vszyme	76	101	4.0666805476e-07
vszyme	88	101	4.0666805476e-07
vszyme	35	101	4.0666805476e-07
vszyme	84	101	4.0666805476e-07
vszyme	16	101	4.0666805476e-07
vszyme	88	102	4.06655817089e-07
vszyme	90	102	4.06655817089e-07
vszyme	35	102	4.06655817089e-07
vszyme	89	102	4.06655817089e-07
vszyme	71	103	4.06640107646e-07
vszyme	6	103	4.06640107646e-07
vszyme	66	103	4.06640107646e-07
vszyme	29	103	4.06640107646e-07
vszyme	32	103	4.06640107646e-07
vszyme	89	103	4.06640107646e-07
vszyme	57	104	4.06625226134e-07
vszyme	69	104	4.06625226134e-07
vszyme	90	104	4.06625226134e-07
vszyme	89	104	4.06625226134e-07
vszyme	85	104	4.06625226134e-07
vszyme	5	104	4.06625226134e-07
vszyme	72	104	4.06625226134e-07
vszyme	37	104	4.06625226134e-07
vszyme	65	104	4.06625226134e-07
vszyme	4	104	4.06625226134e-07
vszyme	31	104	4.06625226134e-07
vszyme	115	164	4.06621092575e-07
vszyme	150	164	4.06621092575e-07
vszyme	127	164	4.06621092575e-07
vszyme	131	164	4.06621092575e-07
vszyme	152	164	4.06621092575e-07
vszyme	143	164	4.06621092575e-07
vszyme	134	164	4.06621092575e-07
vszyme	74	105	4.0660885773e-07
vszyme	63	105	4.0660885773e-07
vszyme	89	105	4.0660885773e-07
vszyme	33	105	4.0660885773e-07
vszyme	14	105	4.0660885773e-07
vszyme	43	105	4.0660885773e-07
vszyme	86	105	4.0660885773e-07
vszyme	9	105	4.0660885773e-07
vszyme	92	105	4.0660885773e-07
vszyme	69	105	4.0660885773e-07
vszyme	87	106	4.06578273839e-07
vszyme	79	106	4.06578273839e-07
vszyme	65	106	4.06578273839e-07
vszyme	85	106	4.06578273839e-07
vszyme	74	106	4.06578273839e-07
vszyme	25	106	4.06578273839e-07
vszyme	5	106	4.06578273839e-07
vszyme	123	165	4.06563892735e-07
vszyme	147	165	4.06563892735e-07
vszyme	126	165	4.06563892735e-07
vszyme	121	165	4.06563892735e-07
vszyme	145	165	4.06563892735e-07
vszyme	148	165	4.06563892735e-07
vszyme	68	130	4.06548520956e-07
vszyme	99	130	4.06548520956e-07
vszyme	108	130	4.06548520956e-07
vszyme	115	130	4.06548520956e-07
vszyme	15	130	4.06548520956e-07
vszyme	72	130	4.06548520956e-07
vszyme	11	107	4.06544388956e-07
vszyme	69	107	4.06544388956e-07
vszyme	80	107	4.06544388956e-07
vszyme	96	107	4.06544388956e-07
vszyme	70	107	4.06544388956e-07
vszyme	65	108	4.06521086045e-07
vszyme	22	108	4.06521086045e-07
vszyme	96	108	4.06521086045e-07
vszyme	81	108	4.06521086045e-07
vszyme	76	108	4.06521086045e-07
vszyme	67	108	4.06521086045e-07
vszyme	71	108	4.06521086045e-07
vszyme	79	111	4.06510344469e-07
vszyme	79	110	4.06510344469e-07
vszyme	96	110	4.06510344469e-07
vszyme	83	111	4.06510344469e-07
vszyme	39	111	4.06510344469e-07
vszyme	63	110	4.06510344469e-07
vszyme	98	109	4.06510344469e-07
vszyme	69	110	4.06510344469e-07
vszyme	95	109	4.06510344469e-07
vszyme	65	109	4.06510344469e-07
vszyme	69	109	4.06510344469e-07
vszyme	43	110	4.06510344469e-07
vszyme	77	110	4.06510344469e-07
vszyme	89	109	4.06510344469e-07
vszyme	32	109	4.06510344469e-07
vszyme	4	109	4.06510344469e-07
vszyme	48	110	4.06510344469e-07
vszyme	77	113	4.06504230286e-07
vszyme	14	114	4.06504230286e-07
vszyme	70	113	4.06504230286e-07
vszyme	64	113	4.06504230286e-07
vszyme	66	112	4.06504230286e-07
vszyme	74	113	4.06504230286e-07
vszyme	84	112	4.06504230286e-07
vszyme	81	112	4.06504230286e-07
vszyme	91	113	4.06504230286e-07
vszyme	94	113	4.06504230286e-07
vszyme	100	112	4.06504230286e-07
vszyme	88	113	4.06504230286e-07
vszyme	34	112	4.06504230286e-07
vszyme	79	113	4.06504230286e-07
vszyme	3	114	4.06504230286e-07
vszyme	85	113	4.06504230286e-07
vszyme	99	113	4.06504230286e-07
vszyme	67	112	4.06504230286e-07
vszyme	18	113	4.06504230286e-07
vszyme	69	112	4.06504230286e-07
vszyme	61	112	4.06504230286e-07
vszyme	148	166	4.06486384535e-07
vszyme	147	166	4.06486384535e-07
vszyme	124	166	4.06486384535e-07
vszyme	136	166	4.06486384535e-07
vszyme	146	166	4.06486384535e-07
vszyme	63	115	4.06471844711e-07
vszyme	102	115	4.06471844711e-07
vszyme	87	115	4.06471844711e-07
vszyme	65	115	4.06471844711e-07
vszyme	18	115	4.06471844711e-07
vszyme	66	115	4.06471844711e-07
vszyme	67	115	4.06471844711e-07
vszyme	98	115	4.06471844711e-07
vszyme	84	115	4.06471844711e-07
vszyme	58	115	4.06471844711e-07
vszyme	38	116	4.06449871724e-07
vszyme	67	118	4.06449871724e-07
vszyme	96	118	4.06449871724e-07
vszyme	76	118	4.06449871724e-07
vszyme	66	118	4.06449871724e-07
vszyme	104	117	4.06449871724e-07
vszyme	87	118	4.06449871724e-07
vszyme	67	116	4.06449871724e-07
vszyme	96	116	4.06449871724e-07
vszyme	105	118	4.06449871724e-07
vszyme	78	118	4.06449871724e-07
vszyme	90	118	4.06449871724e-07
vszyme	103	118	4.06449871724e-07
vszyme	104	129	4.06448880518e-07
vszyme	97	129	4.06448880518e-07
vszyme	3	120	4.06445576531e-07
vszyme	94	120	4.06445576531e-07
vszyme	70	120	4.06445576531e-07
vszyme	106	119	4.06445576531e-07
vszyme	109	120	4.06445576531e-07
vszyme	71	119	4.06445576531e-07
vszyme	41	120	4.06445576531e-07
vszyme	106	120	4.06445576531e-07
vszyme	20	119	4.06445576531e-07
vszyme	54	119	4.06445576531e-07
vszyme	108	119	4.06445576531e-07
vszyme	102	122	4.06424432286e-07
vszyme	66	122	4.06424432286e-07
vszyme	136	167	4.0642178941e-07
vszyme	141	167	4.0642178941e-07
vszyme	139	167	4.0642178941e-07
vszyme	127	167	4.0642178941e-07
vszyme	115	167	4.0642178941e-07
vszyme	148	167	4.0642178941e-07
vszyme	142	167	4.0642178941e-07
vszyme	131	167	4.0642178941e-07
vszyme	123	167	4.0642178941e-07
vszyme	100	123	4.06402464425e-07
vszyme	68	123	4.06402464425e-07
vszyme	39	123	4.06402464425e-07
vszyme	69	123	4.06402464425e-07
vszyme	106	124	4.06398005073e-07
vszyme	24	125	4.06373893241e-07
vszyme	133	168	4.06349288909e-07
vszyme	115	168	4.06349288909e-07
vszyme	131	168	4.06349288909e-07
vszyme	139	168	4.06349288909e-07
vszyme	108	126	4.06286718162e-07
vszyme	93	127	4.06286718162e-07
vszyme	73	127	4.06286718162e-07
vszyme	104	128	4.06286718162e-07
vszyme	112	127	4.06286718162e-07
vszyme	102	127	4.06286718162e-07
vszyme	90	127	4.06286718162e-07
vszyme	103	127	4.06286718162e-07
vszyme	95	127	4.06286718162e-07
vszyme	85	127	4.06286718162e-07
vszyme	13	126	4.06286718162e-07
vszyme	111	127	4.06286718162e-07
vszyme	112	126	4.06286718162e-07
vszyme	68	126	4.06286718162e-07
vszyme	115	128	4.06286718162e-07
vszyme	104	169	4.06279785387e-07
vszyme	111	169	4.06279785387e-07
vszyme	146	169	4.06279785387e-07
vszyme	129	169	4.06279785387e-07
vszyme	133	169	4.06279785387e-07
vszyme	91	170	4.06204035475e-07
vszyme	113	170	4.06204035475e-07
vszyme	16	170	4.06204035475e-07
vszyme	154	170	4.06204035475e-07
vszyme	149	170	4.06204035475e-07
vszyme	146	170	4.06204035475e-07
vszyme	124	170	4.06204035475e-07
vszyme	157	171	4.06141509449e-07
vszyme	145	171	4.06141509449e-07
vszyme	155	171	4.06141509449e-07
vszyme	149	172	4.05941028135e-07
vszyme	155	172	4.05941028135e-07
vszyme	156	172	4.05941028135e-07
vszyme	153	173	4.05871993655e-07
vszyme	147	173	4.05871993655e-07
vszyme	129	173	4.05871993655e-07
vszyme	53	174	4.05776306884e-07
vszyme	157	174	4.05776306884e-07
vszyme	149	175	4.05711937222e-07
vszyme	48	175	4.05711937222e-07
vszyme	111	176	4.05643638818e-07
vszyme	163	176	4.05643638818e-07
vszyme	15	176	4.05643638818e-07
vszyme	69	176	4.05643638818e-07
vszyme	153	177	4.0560069666e-07
vszyme	13	177	4.0560069666e-07
vszyme	20	177	4.0560069666e-07
vszyme	69	178	4.05587865136e-07
vszyme	23	178	4.05587865136e-07
vszyme	152	178	4.05587865136e-07
vszyme	156	178	4.05587865136e-07
vszyme	14	179	4.05579311237e-07
vszyme	150	179	4.05579311237e-07
vszyme	165	179	4.05579311237e-07
vszyme	156	179	4.05579311237e-07
vszyme	153	179	4.05579311237e-07
vszyme	157	179	4.05579311237e-07
vszyme	162	180	4.05555296451e-07
vszyme	68	180	4.05555296451e-07
vszyme	142	180	4.05555296451e-07
vszyme	155	180	4.05555296451e-07
vszyme	150	180	4.05555296451e-07
vszyme	153	180	4.05555296451e-07
vszyme	133	180	4.05555296451e-07
vszyme	152	180	4.05555296451e-07
vszyme	136	181	4.05534738106e-07
vszyme	145	181	4.05534738106e-07
vszyme	128	182	4.05507110973e-07
vszyme	157	182	4.05507110973e-07
vszyme	20	182	4.05507110973e-07
vszyme	43	183	4.05498067193e-07
vszyme	150	183	4.05498067193e-07
vszyme	140	183	4.05498067193e-07
vszyme	139	183	4.05498067193e-07
vszyme	35	184	4.05401734876e-07
vszyme	164	184	4.05401734876e-07
vszyme	29	184	4.05401734876e-07
vszyme	52	184	4.05401734876e-07
vszyme	145	184	4.05401734876e-07
vszyme	140	184	4.05401734876e-07
vszyme	147	185	4.05288200439e-07
vszyme	166	185	4.05288200439e-07
vszyme	139	185	4.05288200439e-07
vszyme	103	185	4.05288200439e-07
vszyme	155	185	4.05288200439e-07
vszyme	164	185	4.05288200439e-07
vszyme	134	185	4.05288200439e-07
vszyme	161	186	4.05202968193e-07
vszyme	101	186	4.05202968193e-07
vszyme	145	186	4.05202968193e-07
vszyme	147	186	4.05202968193e-07
vszyme	158	186	4.05202968193e-07
vszyme	163	186	4.05202968193e-07
