# Supplementary material for: Identifying proximal RNA interactions from cDNA-encoded crosslinks with ShapeJumper
Source: PLoS Comput Biol. 2021 Dec 14;17(12):e1009632. doi: 10.1371/journal.pcbi.1009632 (PMC8670686; doi:10.1371/journal.pcbi.1009632)
Supplement: S1 Data — (ZIP) [file pcbi.1009632.s006.zip › ShapeJumper_DATA/Processed_Deletions/VS/IA-VS-Replicate2__Merged_NoCircDels_MaxInsertLimit10_NoAmbig_DelSiteExactMatch_normalizedDels_shift5nt2.txt]

Total Reads Aligned:809786	Total Deletions:6543.0
vszyme	122	153	0.00135894244677
vszyme	122	154	0.000746368011877
vszyme	122	151	0.000361300411856
vszyme	122	152	0.000266728454268
vszyme	121	153	0.000240842275219
vszyme	15	45	0.000228023207695
vszyme	121	154	0.000186928204776
vszyme	16	45	0.000142162617143
vszyme	123	154	0.000130446301175
vszyme	122	156	0.000130085400395
vszyme	15	47	0.000105569123143
vszyme	118	154	9.9515734917e-05
vszyme	123	153	8.88021796899e-05
vszyme	121	151	8.22362877731e-05
vszyme	15	48	8.16590873893e-05
vszyme	122	159	7.50644079429e-05
vszyme	122	149	7.16295589511e-05
vszyme	126	151	6.33623856612e-05
vszyme	123	152	5.92729898374e-05
vszyme	123	151	5.79698422007e-05
vszyme	122	150	5.12808055945e-05
vszyme	119	146	4.87457449027e-05
vszyme	129	147	4.73682857147e-05
vszyme	120	152	3.77191753511e-05
vszyme	126	154	3.63097951724e-05
vszyme	122	158	3.61951158043e-05
vszyme	121	159	3.48513322592e-05
vszyme	118	151	3.37033966283e-05
vszyme	20	42	3.23748956613e-05
vszyme	120	155	3.2196354836e-05
vszyme	69	82	3.17235253388e-05
vszyme	119	155	3.08548400512e-05
vszyme	15	44	2.95585639605e-05
vszyme	12	45	2.95585639605e-05
vszyme	123	149	2.8381523358e-05
vszyme	120	145	2.70908369308e-05
vszyme	117	146	2.70809693904e-05
vszyme	15	51	2.67735353467e-05
vszyme	16	48	2.53424753967e-05
vszyme	123	150	2.42909079132e-05
vszyme	13	45	2.39283613014e-05
vszyme	18	45	2.39283613014e-05
vszyme	20	45	2.39283613014e-05
vszyme	119	147	2.30074530614e-05
vszyme	118	155	2.28057513422e-05
vszyme	119	157	2.14523509766e-05
vszyme	22	42	2.11140623878e-05
vszyme	121	156	2.01162990301e-05
vszyme	134	153	1.88368259948e-05
vszyme	116	154	1.88273012005e-05
vszyme	171	184	1.84993829134e-05
vszyme	122	148	1.75818944356e-05
vszyme	119	156	1.74341258261e-05
vszyme	12	47	1.68910597029e-05
vszyme	120	157	1.60892632324e-05
vszyme	14	47	1.54834713943e-05
vszyme	127	148	1.48769875994e-05
vszyme	121	158	1.47461582906e-05
vszyme	15	52	1.40944922952e-05
vszyme	135	146	1.35404846952e-05
vszyme	17	42	1.26684374327e-05
vszyme	123	142	1.21953367742e-05
vszyme	124	151	1.21332227862e-05
vszyme	128	155	1.20736330635e-05
vszyme	13	48	1.12633223985e-05
vszyme	18	47	1.12607064686e-05
vszyme	22	45	1.12604053183e-05
vszyme	16	44	1.12604053183e-05
vszyme	18	44	1.12604053183e-05
vszyme	20	40	1.12550823731e-05
vszyme	132	146	1.08323877562e-05
vszyme	121	148	1.0819627345e-05
vszyme	118	149	1.08120088983e-05
vszyme	124	154	1.07584578289e-05
vszyme	118	157	1.07261754883e-05
vszyme	22	46	9.8528546535e-06
vszyme	13	46	9.8528546535e-06
vszyme	20	48	8.44749179889e-06
vszyme	14	46	8.44530398872e-06
vszyme	17	46	8.44530398872e-06
vszyme	19	44	8.44530398872e-06
vszyme	117	148	8.11472050874e-06
vszyme	117	149	8.10900667371e-06
vszyme	119	149	8.10900667371e-06
vszyme	134	151	8.08881519079e-06
vszyme	125	152	8.08268043237e-06
vszyme	127	152	8.08268043237e-06
vszyme	115	153	8.07292542635e-06
vszyme	140	154	8.06884337165e-06
vszyme	129	154	8.06884337165e-06
vszyme	124	155	8.04908870901e-06
vszyme	172	186	7.90957770765e-06
vszyme	12	48	7.03957649908e-06
vszyme	120	137	6.78232796625e-06
vszyme	132	148	6.76226709062e-06
vszyme	124	149	6.75750556143e-06
vszyme	134	149	6.75750556143e-06
vszyme	125	150	6.74747442032e-06
vszyme	129	151	6.74067932566e-06
vszyme	135	151	6.74067932566e-06
vszyme	134	154	6.72403614304e-06
vszyme	134	157	6.70385968017e-06
vszyme	147	159	6.70217928061e-06
vszyme	14	50	5.63502506177e-06
vszyme	19	42	5.63041663676e-06
vszyme	10	45	5.63020265914e-06
vszyme	7	25	5.55698339157e-06
vszyme	116	138	5.42455261002e-06
vszyme	121	140	5.42165571944e-06
vszyme	122	142	5.42014967743e-06
vszyme	125	145	5.41816738615e-06
vszyme	129	145	5.41816738615e-06
vszyme	121	147	5.41351836739e-06
vszyme	119	148	5.40981367249e-06
vszyme	134	148	5.40981367249e-06
vszyme	120	150	5.39797953626e-06
vszyme	116	151	5.39254346053e-06
vszyme	115	151	5.39254346053e-06
vszyme	117	152	5.38845362158e-06
vszyme	115	154	5.37922891443e-06
vszyme	136	155	5.36605913934e-06
vszyme	126	155	5.36605913934e-06
vszyme	116	155	5.36605913934e-06
vszyme	117	156	5.36434640803e-06
vszyme	135	157	5.36308774414e-06
vszyme	112	159	5.36174342449e-06
vszyme	119	160	5.36071587e-06
vszyme	69	85	5.32807629805e-06
vszyme	101	113	5.31765688085e-06
vszyme	172	184	5.28553797527e-06
vszyme	173	184	5.28553797527e-06
vszyme	171	186	5.2730518051e-06
vszyme	61	74	4.2439837993e-06
vszyme	15	55	4.23055390642e-06
vszyme	17	49	4.22531640578e-06
vszyme	18	43	4.22281247757e-06
vszyme	19	41	4.22281247757e-06
vszyme	17	43	4.22281247757e-06
vszyme	15	42	4.22281247757e-06
vszyme	12	44	4.22265199436e-06
vszyme	24	45	4.22265199436e-06
vszyme	19	40	4.22065588993e-06
vszyme	117	133	4.06972800651e-06
vszyme	114	140	4.06624178958e-06
vszyme	121	141	4.06559154357e-06
vszyme	126	143	4.0644073078e-06
vszyme	119	144	4.06425313252e-06
vszyme	119	145	4.06362553962e-06
vszyme	115	146	4.06214540856e-06
vszyme	126	146	4.06214540856e-06
vszyme	122	146	4.06214540856e-06
vszyme	117	150	4.04848465219e-06
vszyme	127	150	4.04848465219e-06
vszyme	140	152	4.04134021618e-06
vszyme	115	152	4.04134021618e-06
vszyme	132	153	4.03646271318e-06
vszyme	138	154	4.03442168582e-06
vszyme	112	154	4.03442168582e-06
vszyme	137	155	4.0245443545e-06
vszyme	135	155	4.0245443545e-06
vszyme	134	156	4.02325980603e-06
vszyme	126	157	4.0223158081e-06
vszyme	124	157	4.0223158081e-06
vszyme	120	158	4.02167953381e-06
vszyme	124	159	4.02130756837e-06
vszyme	142	159	4.02130756837e-06
vszyme	123	159	4.02130756837e-06
vszyme	118	159	4.02130756837e-06
vszyme	131	160	4.0205369025e-06
vszyme	120	162	4.01975575964e-06
vszyme	18	89	3.99377503598e-06
vszyme	104	115	3.98751111519e-06
vszyme	101	119	3.98675334754e-06
vszyme	104	119	3.98675334754e-06
vszyme	22	177	3.97651206871e-06
vszyme	172	185	3.95839985644e-06
vszyme	165	186	3.95478885382e-06
vszyme	173	186	3.95478885382e-06
vszyme	7	75	2.82939057756e-06
vszyme	67	78	2.82913042433e-06
vszyme	23	67	2.82526977795e-06
vszyme	5	66	2.82500240125e-06
vszyme	4	65	2.82450369939e-06
vszyme	28	65	2.82450369939e-06
vszyme	35	63	2.82417265862e-06
vszyme	5	63	2.82417265862e-06
vszyme	6	62	2.82386163078e-06
vszyme	3	58	2.8230086497e-06
vszyme	12	56	2.82117290263e-06
vszyme	15	54	2.81986822756e-06
vszyme	14	53	2.81907328604e-06
vszyme	10	52	2.81889845905e-06
vszyme	19	50	2.81751253089e-06
vszyme	13	49	2.81687760385e-06
vszyme	14	49	2.81687760385e-06
vszyme	10	48	2.81583059963e-06
vszyme	18	48	2.81583059963e-06
vszyme	11	43	2.81520831838e-06
vszyme	16	43	2.81520831838e-06
vszyme	12	41	2.81520831838e-06
vszyme	21	41	2.81520831838e-06
vszyme	7	47	2.81517661714e-06
vszyme	19	46	2.81510132957e-06
vszyme	5	45	2.81510132957e-06
vszyme	17	44	2.81510132957e-06
vszyme	22	40	2.81377059328e-06
vszyme	20	36	2.80383789331e-06
vszyme	15	30	2.78981271987e-06
vszyme	15	29	2.78520499109e-06
vszyme	16	27	2.78080576628e-06
vszyme	7	26	2.77965404426e-06
vszyme	65	82	2.75856742077e-06
vszyme	70	82	2.75856742077e-06
vszyme	116	133	2.71315200434e-06
vszyme	111	140	2.71082785972e-06
vszyme	117	141	2.71039436238e-06
vszyme	125	141	2.71039436238e-06
vszyme	124	142	2.71007483872e-06
vszyme	121	142	2.71007483872e-06
vszyme	117	143	2.70960487187e-06
vszyme	118	143	2.70960487187e-06
vszyme	114	143	2.70960487187e-06
vszyme	124	144	2.70950208835e-06
vszyme	126	144	2.70950208835e-06
vszyme	113	145	2.70908369308e-06
vszyme	121	145	2.70908369308e-06
vszyme	130	146	2.70809693904e-06
vszyme	112	146	2.70809693904e-06
vszyme	120	146	2.70809693904e-06
vszyme	128	147	2.7067591837e-06
vszyme	133	147	2.7067591837e-06
vszyme	118	147	2.7067591837e-06
vszyme	126	148	2.70490683625e-06
vszyme	129	148	2.70490683625e-06
vszyme	130	148	2.70490683625e-06
vszyme	131	148	2.70490683625e-06
vszyme	125	149	2.70300222457e-06
vszyme	131	150	2.69898976813e-06
vszyme	128	150	2.69898976813e-06
vszyme	128	152	2.69422681079e-06
vszyme	132	152	2.69422681079e-06
vszyme	134	152	2.69422681079e-06
vszyme	140	153	2.69097514212e-06
vszyme	142	154	2.68961445722e-06
vszyme	133	154	2.68961445722e-06
vszyme	125	155	2.68302956967e-06
vszyme	134	155	2.68302956967e-06
vszyme	115	156	2.68217320402e-06
vszyme	137	157	2.68154387207e-06
vszyme	126	159	2.68087171225e-06
vszyme	147	160	2.680357935e-06
vszyme	121	161	2.68001313206e-06
vszyme	139	164	2.67870297202e-06
vszyme	33	83	2.67271055614e-06
vszyme	70	91	2.66235719782e-06
vszyme	56	98	2.66114921729e-06
vszyme	87	101	2.66098280739e-06
vszyme	69	104	2.66082349826e-06
vszyme	87	106	2.66010507415e-06
vszyme	79	106	2.66010507415e-06
vszyme	100	112	2.65884611396e-06
vszyme	82	113	2.65882844042e-06
vszyme	111	128	2.65575329114e-06
vszyme	22	179	2.65028437551e-06
vszyme	171	183	2.6463112406e-06
vszyme	165	184	2.64276898763e-06
vszyme	169	186	2.63652590255e-06
vszyme	138	186	2.63652590255e-06
vszyme	23	75	1.41469528878e-06
vszyme	57	77	1.41469528878e-06
vszyme	66	77	1.41469528878e-06
vszyme	41	75	1.41469528878e-06
vszyme	7	77	1.41469528878e-06
vszyme	26	77	1.41469528878e-06
vszyme	56	77	1.41469528878e-06
vszyme	5	77	1.41469528878e-06
vszyme	56	76	1.41469528878e-06
vszyme	6	76	1.41469528878e-06
vszyme	5	75	1.41469528878e-06
vszyme	62	74	1.41466126643e-06
vszyme	18	78	1.41456521216e-06
vszyme	36	78	1.41456521216e-06
vszyme	37	73	1.41453719879e-06
vszyme	56	73	1.41453719879e-06
vszyme	20	73	1.41453719879e-06
vszyme	27	79	1.41405914161e-06
vszyme	63	79	1.41405914161e-06
vszyme	8	72	1.41397716427e-06
vszyme	58	71	1.41323180676e-06
vszyme	56	70	1.41300415988e-06
vszyme	50	70	1.41300415988e-06
vszyme	32	70	1.41300415988e-06
vszyme	5	69	1.41291232314e-06
vszyme	9	68	1.41275063962e-06
vszyme	21	68	1.41275063962e-06
vszyme	10	68	1.41275063962e-06
vszyme	27	68	1.41275063962e-06
vszyme	9	67	1.41263488897e-06
vszyme	3	66	1.41250120063e-06
vszyme	54	66	1.41250120063e-06
vszyme	15	66	1.41250120063e-06
vszyme	8	65	1.4122518497e-06
vszyme	53	65	1.4122518497e-06
vszyme	6	65	1.4122518497e-06
vszyme	16	65	1.4122518497e-06
vszyme	45	65	1.4122518497e-06
vszyme	36	65	1.4122518497e-06
vszyme	3	65	1.4122518497e-06
vszyme	48	64	1.41210028736e-06
vszyme	25	64	1.41210028736e-06
vszyme	41	63	1.41208632931e-06
vszyme	9	63	1.41208632931e-06
vszyme	45	63	1.41208632931e-06
vszyme	4	62	1.41193081539e-06
vszyme	45	62	1.41193081539e-06
vszyme	10	62	1.41193081539e-06
vszyme	3	62	1.41193081539e-06
vszyme	25	62	1.41193081539e-06
vszyme	15	61	1.41183712482e-06
vszyme	16	61	1.41183712482e-06
vszyme	5	61	1.41183712482e-06
vszyme	12	60	1.41175540491e-06
vszyme	34	60	1.41175540491e-06
vszyme	37	60	1.41175540491e-06
vszyme	36	60	1.41175540491e-06
vszyme	15	59	1.41166373041e-06
vszyme	22	59	1.41166373041e-06
vszyme	23	59	1.41166373041e-06
vszyme	39	58	1.41150432485e-06
vszyme	7	58	1.41150432485e-06
vszyme	13	58	1.41150432485e-06
vszyme	9	58	1.41150432485e-06
vszyme	34	58	1.41150432485e-06
vszyme	4	58	1.41150432485e-06
vszyme	20	58	1.41150432485e-06
vszyme	10	57	1.41132304479e-06
vszyme	40	57	1.41132304479e-06
vszyme	7	57	1.41132304479e-06
vszyme	38	57	1.41132304479e-06
vszyme	65	80	1.41106017184e-06
vszyme	36	80	1.41106017184e-06
vszyme	15	56	1.41058645132e-06
vszyme	39	56	1.41058645132e-06
vszyme	17	55	1.41018463547e-06
vszyme	12	54	1.40993411378e-06
vszyme	18	54	1.40993411378e-06
vszyme	11	53	1.40953664302e-06
vszyme	20	53	1.40953664302e-06
vszyme	8	53	1.40953664302e-06
vszyme	13	52	1.40944922952e-06
vszyme	19	52	1.40944922952e-06
vszyme	17	52	1.40944922952e-06
vszyme	20	52	1.40944922952e-06
vszyme	12	51	1.4091334393e-06
vszyme	18	51	1.4091334393e-06
vszyme	18	50	1.40875626544e-06
vszyme	13	50	1.40875626544e-06
vszyme	22	50	1.40875626544e-06
vszyme	10	50	1.40875626544e-06
vszyme	6	50	1.40875626544e-06
vszyme	21	49	1.40843880193e-06
vszyme	11	49	1.40843880193e-06
vszyme	19	49	1.40843880193e-06
vszyme	32	48	1.40791529982e-06
vszyme	29	42	1.40760415919e-06
vszyme	16	42	1.40760415919e-06
vszyme	25	42	1.40760415919e-06
vszyme	18	41	1.40760415919e-06
vszyme	21	43	1.40760415919e-06
vszyme	23	47	1.40758830857e-06
vszyme	19	47	1.40758830857e-06
vszyme	21	47	1.40758830857e-06
vszyme	31	47	1.40758830857e-06
vszyme	4	47	1.40758830857e-06
vszyme	34	45	1.40755066479e-06
vszyme	7	46	1.40755066479e-06
vszyme	8	45	1.40755066479e-06
vszyme	21	46	1.40755066479e-06
vszyme	32	45	1.40755066479e-06
vszyme	29	46	1.40755066479e-06
vszyme	28	46	1.40755066479e-06
vszyme	11	46	1.40755066479e-06
vszyme	13	40	1.40688529664e-06
vszyme	12	40	1.40688529664e-06
vszyme	18	40	1.40688529664e-06
vszyme	21	39	1.40610982843e-06
vszyme	23	39	1.40610982843e-06
vszyme	16	37	1.40297121243e-06
vszyme	3	37	1.40297121243e-06
vszyme	23	37	1.40297121243e-06
vszyme	22	36	1.40191894665e-06
vszyme	18	35	1.40094283453e-06
vszyme	19	35	1.40094283453e-06
vszyme	9	34	1.39961146786e-06
vszyme	14	34	1.39961146786e-06
vszyme	21	34	1.39961146786e-06
vszyme	12	29	1.39260249554e-06
vszyme	13	29	1.39260249554e-06
vszyme	8	29	1.39260249554e-06
vszyme	15	27	1.39040288314e-06
vszyme	5	27	1.39040288314e-06
vszyme	8	27	1.39040288314e-06
vszyme	13	27	1.39040288314e-06
vszyme	12	26	1.38982702213e-06
vszyme	7	24	1.38877315779e-06
vszyme	3	23	1.38843957442e-06
vszyme	7	23	1.38843957442e-06
vszyme	69	81	1.38340905192e-06
vszyme	59	82	1.37928371038e-06
vszyme	5	82	1.37928371038e-06
vszyme	67	82	1.37928371038e-06
vszyme	8	82	1.37928371038e-06
vszyme	34	82	1.37928371038e-06
vszyme	63	82	1.37928371038e-06
vszyme	116	136	1.35658152309e-06
vszyme	122	136	1.35658152309e-06
vszyme	123	134	1.35658152309e-06
vszyme	123	135	1.35658152309e-06
vszyme	115	136	1.35658152309e-06
vszyme	118	133	1.35657600217e-06
vszyme	120	133	1.35657600217e-06
vszyme	122	137	1.35646559325e-06
vszyme	115	137	1.35646559325e-06
vszyme	111	137	1.35646559325e-06
vszyme	4	137	1.35646559325e-06
vszyme	104	137	1.35646559325e-06
vszyme	115	138	1.35613815251e-06
vszyme	123	138	1.35613815251e-06
vszyme	118	138	1.35613815251e-06
vszyme	85	138	1.35613815251e-06
vszyme	114	139	1.35577226822e-06
vszyme	116	139	1.35577226822e-06
vszyme	110	139	1.35577226822e-06
vszyme	119	139	1.35577226822e-06
vszyme	113	139	1.35577226822e-06
vszyme	112	140	1.35541392986e-06
vszyme	120	140	1.35541392986e-06
vszyme	120	141	1.35519718119e-06
vszyme	109	141	1.35519718119e-06
vszyme	115	141	1.35519718119e-06
vszyme	88	142	1.35503741936e-06
vszyme	118	142	1.35503741936e-06
vszyme	115	142	1.35503741936e-06
vszyme	116	142	1.35503741936e-06
vszyme	124	143	1.35480243593e-06
vszyme	119	143	1.35480243593e-06
vszyme	131	144	1.35475104417e-06
vszyme	118	144	1.35475104417e-06
vszyme	112	144	1.35475104417e-06
vszyme	18	144	1.35475104417e-06
vszyme	88	144	1.35475104417e-06
vszyme	116	144	1.35475104417e-06
vszyme	120	144	1.35475104417e-06
vszyme	130	145	1.35454184654e-06
vszyme	134	145	1.35454184654e-06
vszyme	126	145	1.35454184654e-06
vszyme	117	132	1.3541823244e-06
vszyme	95	146	1.35404846952e-06
vszyme	113	146	1.35404846952e-06
vszyme	129	146	1.35404846952e-06
vszyme	114	147	1.35337959185e-06
vszyme	130	147	1.35337959185e-06
vszyme	113	147	1.35337959185e-06
vszyme	124	147	1.35337959185e-06
vszyme	90	148	1.35245341812e-06
vszyme	136	148	1.35245341812e-06
vszyme	98	148	1.35245341812e-06
vszyme	125	148	1.35245341812e-06
vszyme	111	148	1.35245341812e-06
vszyme	127	149	1.35150111229e-06
vszyme	116	149	1.35150111229e-06
vszyme	132	149	1.35150111229e-06
vszyme	130	149	1.35150111229e-06
vszyme	131	149	1.35150111229e-06
vszyme	115	150	1.34949488406e-06
vszyme	114	150	1.34949488406e-06
vszyme	98	150	1.34949488406e-06
vszyme	112	151	1.34813586513e-06
vszyme	72	151	1.34813586513e-06
vszyme	11	152	1.34711340539e-06
vszyme	114	152	1.34711340539e-06
vszyme	133	153	1.34548757106e-06
vszyme	111	153	1.34548757106e-06
vszyme	141	153	1.34548757106e-06
vszyme	128	153	1.34548757106e-06
vszyme	100	153	1.34548757106e-06
vszyme	132	154	1.34480722861e-06
vszyme	135	154	1.34480722861e-06
vszyme	63	154	1.34480722861e-06
vszyme	113	155	1.34151478483e-06
vszyme	112	155	1.34151478483e-06
vszyme	86	155	1.34151478483e-06
vszyme	139	155	1.34151478483e-06
vszyme	126	156	1.34108660201e-06
vszyme	129	156	1.34108660201e-06
vszyme	136	156	1.34108660201e-06
vszyme	139	156	1.34108660201e-06
vszyme	135	156	1.34108660201e-06
vszyme	128	157	1.34077193603e-06
vszyme	139	157	1.34077193603e-06
vszyme	136	157	1.34077193603e-06
vszyme	127	158	1.3405598446e-06
vszyme	134	158	1.3405598446e-06
vszyme	143	158	1.3405598446e-06
vszyme	115	158	1.3405598446e-06
vszyme	114	158	1.3405598446e-06
vszyme	132	158	1.3405598446e-06
vszyme	66	158	1.3405598446e-06
vszyme	110	159	1.34043585612e-06
vszyme	129	159	1.34043585612e-06
vszyme	88	159	1.34043585612e-06
vszyme	93	159	1.34043585612e-06
vszyme	135	159	1.34043585612e-06
vszyme	133	159	1.34043585612e-06
vszyme	134	159	1.34043585612e-06
vszyme	115	159	1.34043585612e-06
vszyme	3	160	1.3401789675e-06
vszyme	114	160	1.3401789675e-06
vszyme	126	160	1.3401789675e-06
vszyme	53	160	1.3401789675e-06
vszyme	120	160	1.3401789675e-06
vszyme	148	161	1.34000656603e-06
vszyme	119	161	1.34000656603e-06
vszyme	129	161	1.34000656603e-06
vszyme	122	161	1.34000656603e-06
vszyme	136	162	1.33991858655e-06
vszyme	149	162	1.33991858655e-06
vszyme	139	162	1.33991858655e-06
vszyme	128	162	1.33991858655e-06
vszyme	119	162	1.33991858655e-06
vszyme	142	162	1.33991858655e-06
vszyme	134	162	1.33991858655e-06
vszyme	134	163	1.33974984191e-06
vszyme	111	163	1.33974984191e-06
vszyme	120	163	1.33974984191e-06
vszyme	148	164	1.33935148601e-06
vszyme	120	164	1.33935148601e-06
vszyme	133	165	1.33926717978e-06
vszyme	139	166	1.33890317052e-06
vszyme	130	166	1.33890317052e-06
vszyme	133	168	1.33686265073e-06
vszyme	70	83	1.33635527807e-06
vszyme	3	83	1.33635527807e-06
vszyme	71	83	1.33635527807e-06
vszyme	129	169	1.33507070534e-06
vszyme	133	169	1.33507070534e-06
vszyme	156	169	1.33507070534e-06
vszyme	147	169	1.33507070534e-06
vszyme	101	169	1.33507070534e-06
vszyme	141	169	1.33507070534e-06
vszyme	143	170	1.33411067515e-06
vszyme	151	171	1.33319112628e-06
vszyme	12	84	1.33203859182e-06
vszyme	62	85	1.33201907451e-06
vszyme	72	85	1.33201907451e-06
vszyme	64	85	1.33201907451e-06
vszyme	31	85	1.33201907451e-06
vszyme	7	87	1.33155614973e-06
vszyme	33	87	1.33155614973e-06
vszyme	30	87	1.33155614973e-06
vszyme	8	88	1.33142318487e-06
vszyme	69	88	1.33142318487e-06
vszyme	26	89	1.33125834533e-06
vszyme	69	90	1.33120163578e-06
vszyme	21	90	1.33120163578e-06
vszyme	7	90	1.33120163578e-06
vszyme	34	90	1.33120163578e-06
vszyme	23	90	1.33120163578e-06
vszyme	39	91	1.33117859891e-06
vszyme	65	91	1.33117859891e-06
vszyme	67	91	1.33117859891e-06
vszyme	20	91	1.33117859891e-06
vszyme	38	92	1.33110772122e-06
vszyme	23	93	1.33106696997e-06
vszyme	15	93	1.33106696997e-06
vszyme	78	93	1.33106696997e-06
vszyme	30	93	1.33106696997e-06
vszyme	5	94	1.33101381992e-06
vszyme	72	94	1.33101381992e-06
vszyme	66	94	1.33101381992e-06
vszyme	7	95	1.33096775997e-06
vszyme	3	95	1.33096775997e-06
vszyme	41	95	1.33096775997e-06
vszyme	10	95	1.33096775997e-06
vszyme	23	95	1.33096775997e-06
vszyme	63	95	1.33096775997e-06
vszyme	5	95	1.33096775997e-06
vszyme	78	96	1.33087033596e-06
vszyme	3	96	1.33087033596e-06
vszyme	4	97	1.33073219547e-06
vszyme	65	97	1.33073219547e-06
vszyme	21	97	1.33073219547e-06
vszyme	156	173	1.3306241825e-06
vszyme	126	173	1.3306241825e-06
vszyme	4	99	1.33057460864e-06
vszyme	81	98	1.33057460864e-06
vszyme	7	98	1.33057460864e-06
vszyme	67	99	1.33057460864e-06
vszyme	24	100	1.33053566035e-06
vszyme	39	100	1.33053566035e-06
vszyme	76	100	1.33053566035e-06
vszyme	66	100	1.33053566035e-06
vszyme	68	101	1.3304914037e-06
vszyme	67	101	1.3304914037e-06
vszyme	29	101	1.3304914037e-06
vszyme	70	101	1.3304914037e-06
vszyme	68	102	1.33046485111e-06
vszyme	4	103	1.33045069017e-06
vszyme	45	104	1.33041174913e-06
vszyme	54	104	1.33041174913e-06
vszyme	65	104	1.33041174913e-06
vszyme	68	104	1.33041174913e-06
vszyme	33	105	1.3301551493e-06
vszyme	69	106	1.33005253708e-06
vszyme	29	106	1.33005253708e-06
vszyme	90	106	1.33005253708e-06
vszyme	77	106	1.33005253708e-06
vszyme	85	106	1.33005253708e-06
vszyme	91	106	1.33005253708e-06
vszyme	78	107	1.32979784413e-06
vszyme	30	107	1.32979784413e-06
vszyme	68	107	1.32979784413e-06
vszyme	85	108	1.32955915807e-06
vszyme	66	108	1.32955915807e-06
vszyme	104	130	1.3295520872e-06
vszyme	69	130	1.3295520872e-06
vszyme	118	130	1.3295520872e-06
vszyme	116	130	1.3295520872e-06
vszyme	99	130	1.3295520872e-06
vszyme	89	109	1.32949905805e-06
vszyme	62	109	1.32949905805e-06
vszyme	84	112	1.32942305698e-06
vszyme	65	112	1.32942305698e-06
vszyme	16	112	1.32942305698e-06
vszyme	38	112	1.32942305698e-06
vszyme	96	113	1.32941422021e-06
vszyme	70	113	1.32941422021e-06
vszyme	100	115	1.32917037173e-06
vszyme	61	115	1.32917037173e-06
vszyme	65	115	1.32917037173e-06
vszyme	41	115	1.32917037173e-06
vszyme	103	116	1.32909087526e-06
vszyme	67	116	1.32909087526e-06
vszyme	63	118	1.32895663614e-06
vszyme	75	118	1.32895663614e-06
vszyme	103	118	1.32895663614e-06
vszyme	98	118	1.32895663614e-06
vszyme	66	118	1.32895663614e-06
vszyme	93	119	1.32891778251e-06
vszyme	69	119	1.32891778251e-06
vszyme	98	119	1.32891778251e-06
vszyme	63	119	1.32891778251e-06
vszyme	103	119	1.32891778251e-06
vszyme	58	120	1.32883125305e-06
vszyme	115	129	1.32873943818e-06
vszyme	31	129	1.32873943818e-06
vszyme	66	122	1.32862115696e-06
vszyme	66	123	1.3285487863e-06
vszyme	41	123	1.3285487863e-06
vszyme	62	126	1.32787664557e-06
vszyme	104	127	1.32787664557e-06
vszyme	107	128	1.32787664557e-06
vszyme	69	127	1.32787664557e-06
vszyme	105	126	1.32787664557e-06
vszyme	115	128	1.32787664557e-06
vszyme	134	176	1.32621069775e-06
vszyme	18	177	1.3255040229e-06
vszyme	20	178	1.32539861363e-06
vszyme	167	178	1.32539861363e-06
vszyme	23	178	1.32539861363e-06
vszyme	108	178	1.32539861363e-06
vszyme	40	178	1.32539861363e-06
vszyme	32	178	1.32539861363e-06
vszyme	166	178	1.32539861363e-06
vszyme	22	178	1.32539861363e-06
vszyme	8	178	1.32539861363e-06
vszyme	141	179	1.32514218776e-06
vszyme	155	180	1.32451559154e-06
vszyme	158	181	1.32415429576e-06
vszyme	161	181	1.32415429576e-06
vszyme	53	182	1.32388608225e-06
vszyme	136	182	1.32388608225e-06
vszyme	162	182	1.32388608225e-06
vszyme	152	183	1.3231556203e-06
vszyme	155	183	1.3231556203e-06
vszyme	161	183	1.3231556203e-06
vszyme	168	183	1.3231556203e-06
vszyme	170	183	1.3231556203e-06
vszyme	166	183	1.3231556203e-06
vszyme	145	184	1.32138449382e-06
vszyme	163	184	1.32138449382e-06
vszyme	100	184	1.32138449382e-06
vszyme	158	184	1.32138449382e-06
vszyme	169	184	1.32138449382e-06
vszyme	164	184	1.32138449382e-06
vszyme	174	185	1.31946661881e-06
vszyme	141	185	1.31946661881e-06
vszyme	170	185	1.31946661881e-06
vszyme	164	185	1.31946661881e-06
vszyme	149	185	1.31946661881e-06
vszyme	162	185	1.31946661881e-06
vszyme	103	185	1.31946661881e-06
vszyme	134	186	1.31826295127e-06
vszyme	16	186	1.31826295127e-06
vszyme	146	186	1.31826295127e-06
