# Supplementary material for: Identifying proximal RNA interactions from cDNA-encoded crosslinks with ShapeJumper
Source: PLoS Comput Biol. 2021 Dec 14;17(12):e1009632. doi: 10.1371/journal.pcbi.1009632 (PMC8670686; doi:10.1371/journal.pcbi.1009632)
Supplement: S1 Data — (ZIP) [file pcbi.1009632.s006.zip › ShapeJumper_DATA/Processed_Deletions/VS/TBIA-VS-Replicate1_Merged_NoCircDels_MaxInsertLimit10_NoAmbig_DelSiteExactMatch_normalizedDels_Subtracted_shift5nt2.txt]

Total Reads Aligned:1854271	Total Deletions:44004.0
vszyme	15	45	0.0012144944
vszyme	15	44	0.0010883348
vszyme	13	45	0.0005999679
vszyme	15	47	0.0005262846
vszyme	122	153	0.0003955629
vszyme	16	45	0.0003901929
vszyme	12	44	0.0003152540
vszyme	14	47	0.0003112028
vszyme	122	154	0.0002779681
vszyme	15	48	0.0002307578
vszyme	54	123	0.0001993133
vszyme	19	44	0.0001904278
vszyme	16	44	0.0001835918
vszyme	121	153	0.0001638327
vszyme	12	45	0.0001609065
vszyme	121	154	0.0001471535
vszyme	10	45	0.0001349758
vszyme	12	47	0.0001227604
vszyme	13	48	0.0001141698
vszyme	122	156	0.0001077018
vszyme	69	109	0.0001069586
vszyme	7	25	0.0001051301
vszyme	13	46	0.0001002011
vszyme	20	45	0.0000964947
vszyme	123	152	0.0000907594
vszyme	14	46	0.0000904013
vszyme	118	154	0.0000875628
vszyme	54	153	0.0000811448
vszyme	18	44	0.0000795298
vszyme	67	109	0.0000791111
vszyme	120	155	0.0000777381
vszyme	69	107	0.0000685473
vszyme	69	110	0.0000674016
vszyme	18	45	0.0000645999
vszyme	16	48	0.0000622103
vszyme	19	47	0.0000616942
vszyme	115	152	0.0000608480
vszyme	123	154	0.0000578694
vszyme	17	44	0.0000575533
vszyme	40	178	0.0000562491
vszyme	12	43	0.0000549984
vszyme	14	50	0.0000545445
vszyme	122	159	0.0000494588
vszyme	54	154	0.0000482213
vszyme	12	48	0.0000423856
vszyme	15	51	0.0000420150
vszyme	121	158	0.0000419585
vszyme	40	181	0.0000416011
vszyme	122	151	0.0000404148
vszyme	121	159	0.0000401251
vszyme	68	108	0.0000389944
vszyme	40	179	0.0000388013
vszyme	7	24	0.0000379950
vszyme	120	152	0.0000378154
vszyme	119	155	0.0000378044
vszyme	175	186	0.0000373764
vszyme	169	186	0.0000355992
vszyme	122	152	0.0000354596
vszyme	11	47	0.0000342990
vszyme	69	106	0.0000338978
vszyme	53	123	0.0000338776
vszyme	69	111	0.0000338145
vszyme	121	156	0.0000329101
vszyme	123	153	0.0000323871
vszyme	8	45	0.0000319582
vszyme	69	113	0.0000317110
vszyme	15	176	0.0000316755
vszyme	18	47	0.0000313951
vszyme	122	161	0.0000309820
vszyme	165	184	0.0000309034
vszyme	171	183	0.0000307270
vszyme	69	82	0.0000304523
vszyme	69	101	0.0000294055
vszyme	172	184	0.0000281012
vszyme	52	154	0.0000277981
vszyme	169	184	0.0000275677
vszyme	54	124	0.0000271012
vszyme	121	151	0.0000270479
vszyme	40	177	0.0000270059
vszyme	10	48	0.0000263384
vszyme	40	154	0.0000260962
vszyme	120	157	0.0000260084
vszyme	68	111	0.0000259930
vszyme	117	152	0.0000256312
vszyme	66	108	0.0000251833
vszyme	122	158	0.0000241616
vszyme	119	156	0.0000236622
vszyme	70	113	0.0000233249
vszyme	69	102	0.0000231841
vszyme	9	47	0.0000230873
vszyme	79	109	0.0000229203
vszyme	68	110	0.0000229198
vszyme	67	113	0.0000229184
vszyme	79	106	0.0000227703
vszyme	69	112	0.0000227607
vszyme	40	184	0.0000224752
vszyme	65	108	0.0000221990
vszyme	69	85	0.0000219638
vszyme	15	178	0.0000213747
vszyme	13	50	0.0000211180
vszyme	172	186	0.0000206638
vszyme	67	108	0.0000205035
vszyme	68	107	0.0000203470
vszyme	118	157	0.0000197857
vszyme	15	179	0.0000196818
vszyme	14	51	0.0000194205
vszyme	70	82	0.0000193771
vszyme	7	44	0.0000189959
vszyme	65	109	0.0000188062
vszyme	7	26	0.0000187973
vszyme	19	153	0.0000187257
vszyme	171	186	0.0000187235
vszyme	65	110	0.0000186472
vszyme	70	110	0.0000183993
vszyme	7	27	0.0000182851
vszyme	14	53	0.0000181168
vszyme	41	178	0.0000179997
vszyme	79	107	0.0000175211
vszyme	20	48	0.0000173218
vszyme	14	49	0.0000172978
vszyme	76	108	0.0000171127
vszyme	79	110	0.0000171106
vszyme	67	112	0.0000171101
vszyme	173	186	0.0000170103
vszyme	116	154	0.0000167826
vszyme	121	161	0.0000166217
vszyme	63	115	0.0000165426
vszyme	54	156	0.0000164088
vszyme	20	154	0.0000158847
vszyme	44	178	0.0000157497
vszyme	22	46	0.0000157475
vszyme	40	180	0.0000157431
vszyme	118	151	0.0000157428
vszyme	69	115	0.0000150062
vszyme	11	46	0.0000149636
vszyme	172	183	0.0000149260
vszyme	68	113	0.0000146909
vszyme	44	177	0.0000146282
vszyme	19	41	0.0000145073
vszyme	14	43	0.0000144269
vszyme	7	47	0.0000143716
vszyme	8	23	0.0000143428
vszyme	53	155	0.0000141486
vszyme	65	107	0.0000141299
vszyme	82	109	0.0000141270
vszyme	55	120	0.0000141225
vszyme	18	48	0.0000139338
vszyme	55	154	0.0000136154
vszyme	12	50	0.0000135199
vszyme	6	24	0.0000134923
vszyme	66	111	0.0000133136
vszyme	69	104	0.0000131631
vszyme	40	151	0.0000130758
vszyme	56	95	0.0000130115
vszyme	78	102	0.0000130057
vszyme	119	160	0.0000129833
vszyme	13	179	0.0000129338
vszyme	67	106	0.0000129125
vszyme	12	51	0.0000128375
vszyme	118	159	0.0000128074
vszyme	170	183	0.0000125854
vszyme	13	49	0.0000124975
vszyme	126	154	0.0000124468
vszyme	63	109	0.0000124317
vszyme	118	155	0.0000123857
vszyme	22	178	0.0000123748
vszyme	19	46	0.0000123596
vszyme	168	183	0.0000121158
vszyme	172	185	0.0000119583
vszyme	119	146	0.0000119349
vszyme	82	106	0.0000118711
vszyme	70	112	0.0000118661
vszyme	16	52	0.0000118236
vszyme	20	42	0.0000116358
vszyme	71	108	0.0000114614
vszyme	80	108	0.0000113027
vszyme	64	110	0.0000113014
vszyme	68	112	0.0000113011
vszyme	54	129	0.0000112954
vszyme	55	124	0.0000112922
vszyme	48	177	0.0000112525
vszyme	13	42	0.0000112446
vszyme	119	161	0.0000112167
vszyme	140	154	0.0000110395
vszyme	166	183	0.0000109917
vszyme	65	106	0.0000108992
vszyme	170	185	0.0000107997
vszyme	53	122	0.0000107285
vszyme	44	180	0.0000106828
vszyme	15	54	0.0000105418
vszyme	68	106	0.0000104927
vszyme	121	140	0.0000104050
vszyme	120	160	0.0000104046
vszyme	120	158	0.0000103879
vszyme	119	157	0.0000103069
vszyme	15	52	0.0000103052
vszyme	55	97	0.0000101818
vszyme	73	110	0.0000101712
vszyme	53	120	0.0000101682
vszyme	47	176	0.0000101309
vszyme	47	178	0.0000101248
vszyme	167	183	0.0000100242
vszyme	117	158	0.0000099328
vszyme	77	110	0.0000097647
vszyme	66	115	0.0000097630
vszyme	57	96	0.0000096167
vszyme	56	99	0.0000096144
vszyme	74	110	0.0000096062
vszyme	65	111	0.0000096061
vszyme	84	113	0.0000096056
vszyme	45	178	0.0000095623
vszyme	169	180	0.0000094662
vszyme	174	185	0.0000094560
vszyme	124	154	0.0000094269
vszyme	21	47	0.0000093357
vszyme	117	150	0.0000093127
vszyme	169	181	0.0000092803
vszyme	115	154	0.0000091976
vszyme	173	184	0.0000091822
vszyme	19	50	0.0000091103
vszyme	56	97	0.0000090505
vszyme	70	106	0.0000090446
vszyme	73	109	0.0000090413
vszyme	65	113	0.0000090405
vszyme	44	179	0.0000089974
vszyme	120	150	0.0000089613
vszyme	14	54	0.0000086325
vszyme	8	48	0.0000086156
vszyme	51	153	0.0000085117
vszyme	51	154	0.0000085096
vszyme	78	107	0.0000084779
vszyme	72	108	0.0000084771
vszyme	70	111	0.0000084760
vszyme	18	50	0.0000084545
vszyme	7	46	0.0000084518
vszyme	42	179	0.0000084351
vszyme	15	181	0.0000084327
vszyme	40	186	0.0000084236
vszyme	7	19	0.0000083666
vszyme	122	164	0.0000082944
vszyme	69	80	0.0000081980
vszyme	121	163	0.0000080704
vszyme	74	113	0.0000080690
vszyme	13	177	0.0000080337
vszyme	14	179	0.0000080295
vszyme	55	94	0.0000079208
vszyme	56	96	0.0000079196
vszyme	52	97	0.0000079192
vszyme	66	107	0.0000079127
vszyme	78	110	0.0000079109
vszyme	72	113	0.0000079105
vszyme	62	115	0.0000079096
vszyme	39	178	0.0000078749
vszyme	41	179	0.0000078727
vszyme	13	180	0.0000078716
vszyme	119	147	0.0000078527
vszyme	120	145	0.0000078279
vszyme	18	51	0.0000077682
vszyme	67	79	0.0000076271
vszyme	66	112	0.0000075042
vszyme	65	115	0.0000075031
vszyme	13	154	0.0000073750
vszyme	58	95	0.0000073544
vszyme	79	102	0.0000073511
vszyme	117	161	0.0000073493
vszyme	62	109	0.0000073460
vszyme	84	109	0.0000073460
vszyme	69	117	0.0000073441
vszyme	52	124	0.0000073399
vszyme	54	125	0.0000073394
vszyme	46	176	0.0000073168
vszyme	93	184	0.0000073044
vszyme	68	82	0.0000072865
vszyme	68	109	0.0000072567
vszyme	15	42	0.0000071457
vszyme	134	154	0.0000071384
vszyme	65	101	0.0000071035
vszyme	116	155	0.0000070886
vszyme	80	107	0.0000069410
vszyme	63	110	0.0000069394
vszyme	69	118	0.0000068482
vszyme	16	42	0.0000068087
vszyme	73	102	0.0000067856
vszyme	78	108	0.0000067816
vszyme	82	108	0.0000067816
vszyme	72	109	0.0000067810
vszyme	65	112	0.0000067806
vszyme	94	165	0.0000067782
vszyme	54	127	0.0000067737
vszyme	13	175	0.0000067574
vszyme	44	181	0.0000067461
vszyme	16	43	0.0000067023
vszyme	13	52	0.0000066864
vszyme	112	154	0.0000065591
vszyme	56	92	0.0000063825
vszyme	120	162	0.0000063762
vszyme	119	162	0.0000063762
vszyme	79	113	0.0000063739
vszyme	67	115	0.0000063732
vszyme	161	186	0.0000063336
vszyme	19	42	0.0000062895
vszyme	44	154	0.0000062404
vszyme	21	155	0.0000062254
vszyme	22	159	0.0000062212
vszyme	54	159	0.0000062212
vszyme	70	101	0.0000062204
vszyme	80	103	0.0000062199
vszyme	70	105	0.0000062189
vszyme	78	106	0.0000062182
vszyme	77	106	0.0000062182
vszyme	88	119	0.0000062142
vszyme	122	148	0.0000061972
vszyme	43	176	0.0000061911
vszyme	10	178	0.0000061874
vszyme	16	179	0.0000061857
vszyme	90	179	0.0000061857
vszyme	45	179	0.0000061857
vszyme	91	179	0.0000061857
vszyme	70	83	0.0000061314
vszyme	5	45	0.0000060889
vszyme	165	186	0.0000060848
vszyme	123	159	0.0000060477
vszyme	22	48	0.0000059835
vszyme	10	27	0.0000059803
vszyme	68	81	0.0000059798
vszyme	10	50	0.0000059218
vszyme	18	53	0.0000058298
vszyme	58	96	0.0000058158
vszyme	66	103	0.0000058132
vszyme	70	107	0.0000058106
vszyme	17	42	0.0000057566
vszyme	69	81	0.0000057201
vszyme	115	153	0.0000057062
vszyme	22	45	0.0000056906
vszyme	55	157	0.0000056570
vszyme	57	97	0.0000056565
vszyme	79	101	0.0000056549
vszyme	77	107	0.0000056520
vszyme	64	111	0.0000056506
vszyme	62	113	0.0000056503
vszyme	61	115	0.0000056497
vszyme	54	118	0.0000056493
vszyme	57	120	0.0000056490
vszyme	41	176	0.0000056283
vszyme	14	178	0.0000056249
vszyme	37	178	0.0000056249
vszyme	38	179	0.0000056234
vszyme	14	180	0.0000056226
vszyme	47	181	0.0000056218
vszyme	68	115	0.0000055602
vszyme	23	47	0.0000055558
vszyme	132	146	0.0000054697
vszyme	119	145	0.0000054550
vszyme	7	23	0.0000053786
vszyme	115	146	0.0000053519
vszyme	118	160	0.0000053159
vszyme	115	161	0.0000052464
vszyme	81	108	0.0000052448
vszyme	67	116	0.0000052429
vszyme	67	82	0.0000051882
vszyme	15	153	0.0000051070
vszyme	122	141	0.0000051068
vszyme	22	154	0.0000051058
vszyme	15	154	0.0000051058
vszyme	22	156	0.0000050924
vszyme	55	96	0.0000050912
vszyme	54	158	0.0000050906
vszyme	67	78	0.0000050903
vszyme	15	159	0.0000050900
vszyme	58	99	0.0000050900
vszyme	77	109	0.0000050857
vszyme	64	112	0.0000050855
vszyme	66	114	0.0000050850
vszyme	73	115	0.0000050847
vszyme	83	115	0.0000050847
vszyme	54	115	0.0000050847
vszyme	70	118	0.0000050844
vszyme	51	124	0.0000050815
vszyme	124	155	0.0000050732
vszyme	12	178	0.0000050624
vszyme	13	178	0.0000050624
vszyme	38	178	0.0000050624
vszyme	39	179	0.0000050610
vszyme	89	182	0.0000050588
vszyme	44	184	0.0000050569
vszyme	116	139	0.0000049619
vszyme	65	102	0.0000048414
vszyme	65	79	0.0000048186
vszyme	22	177	0.0000048150
vszyme	40	52	0.0000047432
vszyme	6	47	0.0000047359
vszyme	16	27	0.0000047113
vszyme	121	165	0.0000046771
vszyme	17	46	0.0000046639
vszyme	23	178	0.0000046568
vszyme	128	152	0.0000045961
vszyme	109	152	0.0000045441
vszyme	19	154	0.0000045385
vszyme	14	155	0.0000045276
vszyme	54	93	0.0000045262
vszyme	61	95	0.0000045258
vszyme	60	96	0.0000045255
vszyme	58	98	0.0000045248
vszyme	16	159	0.0000045245
vszyme	68	101	0.0000045239
vszyme	114	161	0.0000045226
vszyme	73	107	0.0000045216
vszyme	73	111	0.0000045205
vszyme	121	164	0.0000045196
vszyme	56	120	0.0000045192
vszyme	12	176	0.0000045026
vszyme	118	149	0.0000044995
vszyme	22	179	0.0000044987
vszyme	43	179	0.0000044987
vszyme	22	180	0.0000044980
vszyme	43	180	0.0000044980
vszyme	92	181	0.0000044974
vszyme	45	181	0.0000044974
vszyme	164	186	0.0000044926
vszyme	134	149	0.0000044560
vszyme	124	151	0.0000044067
vszyme	63	77	0.0000043325
vszyme	116	151	0.0000042819
vszyme	70	85	0.0000042796
vszyme	111	129	0.0000042701
vszyme	142	159	0.0000042343
vszyme	8	22	0.0000041833
vszyme	68	80	0.0000041501
vszyme	69	105	0.0000041163
vszyme	64	113	0.0000041138
vszyme	134	153	0.0000040547
vszyme	137	155	0.0000040308
vszyme	54	151	0.0000039796
vszyme	16	153	0.0000039721
vszyme	39	153	0.0000039721
vszyme	134	151	0.0000039620
vszyme	55	155	0.0000039616
vszyme	76	93	0.0000039604
vszyme	81	95	0.0000039600
vszyme	57	95	0.0000039600
vszyme	76	97	0.0000039596
vszyme	56	98	0.0000039592
vszyme	55	159	0.0000039589
vszyme	52	159	0.0000039589
vszyme	59	99	0.0000039589
vszyme	59	101	0.0000039584
vszyme	54	101	0.0000039584
vszyme	68	103	0.0000039581
vszyme	79	104	0.0000039578
vszyme	64	106	0.0000039570
vszyme	112	162	0.0000039568
vszyme	116	162	0.0000039568
vszyme	112	163	0.0000039560
vszyme	61	108	0.0000039560
vszyme	64	108	0.0000039560
vszyme	62	108	0.0000039560
vszyme	85	110	0.0000039555
vszyme	80	112	0.0000039554
vszyme	96	113	0.0000039552
vszyme	98	113	0.0000039552
vszyme	82	113	0.0000039552
vszyme	54	130	0.0000039548
vszyme	65	116	0.0000039545
vszyme	61	118	0.0000039545
vszyme	52	119	0.0000039545
vszyme	52	120	0.0000039543
vszyme	56	122	0.0000039526
vszyme	90	178	0.0000039374
vszyme	42	184	0.0000039332
vszyme	8	27	0.0000039324
vszyme	68	79	0.0000039183
vszyme	119	140	0.0000039072
vszyme	118	133	0.0000039062
vszyme	129	145	0.0000038906
vszyme	16	55	0.0000038884
vszyme	116	157	0.0000038702
vszyme	115	158	0.0000038696
vszyme	125	155	0.0000037825
vszyme	20	50	0.0000037807
vszyme	127	148	0.0000037710
vszyme	20	53	0.0000037221
vszyme	122	165	0.0000037057
vszyme	115	165	0.0000037057
vszyme	117	149	0.0000036526
vszyme	129	154	0.0000035945
vszyme	7	30	0.0000035925
vszyme	6	23	0.0000035857
vszyme	8	20	0.0000035857
vszyme	64	78	0.0000035710
vszyme	121	141	0.0000035703
vszyme	112	155	0.0000035545
vszyme	40	156	0.0000035537
vszyme	21	50	0.0000035531
vszyme	9	46	0.0000035519
vszyme	119	149	0.0000035353
vszyme	127	150	0.0000034737
vszyme	112	145	0.0000034221
vszyme	111	154	0.0000034039
vszyme	110	154	0.0000034039
vszyme	65	85	0.0000033959
vszyme	52	155	0.0000033957
vszyme	20	155	0.0000033957
vszyme	81	94	0.0000033946
vszyme	67	94	0.0000033946
vszyme	82	95	0.0000033943
vszyme	53	96	0.0000033941
vszyme	61	97	0.0000033939
vszyme	54	98	0.0000033936
vszyme	77	101	0.0000033929
vszyme	76	103	0.0000033927
vszyme	55	160	0.0000033924
vszyme	84	104	0.0000033924
vszyme	75	106	0.0000033917
vszyme	75	110	0.0000033904
vszyme	79	112	0.0000033903
vszyme	68	114	0.0000033900
vszyme	65	114	0.0000033900
vszyme	65	118	0.0000033896
vszyme	65	117	0.0000033896
vszyme	116	165	0.0000033891
vszyme	52	126	0.0000033868
vszyme	55	126	0.0000033868
vszyme	44	175	0.0000033787
vszyme	40	175	0.0000033787
vszyme	14	176	0.0000033770
vszyme	39	177	0.0000033757
vszyme	89	179	0.0000033740
vszyme	37	179	0.0000033740
vszyme	47	184	0.0000033713
vszyme	163	184	0.0000033713
vszyme	116	147	0.0000033334
vszyme	134	148	0.0000033322
vszyme	121	142	0.0000033211
vszyme	67	101	0.0000033039
vszyme	104	115	0.0000033003
vszyme	17	49	0.0000032883
vszyme	128	153	0.0000032261
vszyme	12	40	0.0000031763
vszyme	68	85	0.0000031476
vszyme	70	99	0.0000031455
vszyme	20	57	0.0000031336
vszyme	160	179	0.0000031252
vszyme	21	49	0.0000031244
vszyme	170	182	0.0000031236
vszyme	171	184	0.0000030587
vszyme	111	152	0.0000029997
vszyme	6	28	0.0000029912
vszyme	9	28	0.0000029912
vszyme	5	27	0.0000029901
vszyme	4	24	0.0000029881
vszyme	6	19	0.0000029881
vszyme	68	94	0.0000029878
vszyme	69	95	0.0000029875
vszyme	70	96	0.0000029873
vszyme	54	119	0.0000029831
vszyme	9	43	0.0000029710
vszyme	40	59	0.0000029701
vszyme	12	53	0.0000029646
vszyme	22	36	0.0000029162
vszyme	63	82	0.0000029021
vszyme	66	77	0.0000028756
vszyme	21	152	0.0000028401
vszyme	38	153	0.0000028372
vszyme	17	153	0.0000028372
vszyme	16	154	0.0000028365
vszyme	114	155	0.0000028297
vszyme	20	156	0.0000028291
vszyme	58	90	0.0000028290
vszyme	54	92	0.0000028289
vszyme	78	93	0.0000028289
vszyme	80	94	0.0000028288
vszyme	54	95	0.0000028286
vszyme	76	96	0.0000028284
vszyme	59	96	0.0000028284
vszyme	53	158	0.0000028281
vszyme	60	99	0.0000028278
vszyme	55	99	0.0000028278
vszyme	78	101	0.0000028275
vszyme	68	102	0.0000028273
vszyme	113	162	0.0000028263
vszyme	71	107	0.0000028260
vszyme	53	163	0.0000028257
vszyme	120	163	0.0000028257
vszyme	56	163	0.0000028257
vszyme	60	110	0.0000028253
vszyme	76	110	0.0000028253
vszyme	76	111	0.0000028253
vszyme	71	111	0.0000028253
vszyme	74	112	0.0000028253
vszyme	78	112	0.0000028253
vszyme	71	114	0.0000028250
vszyme	63	117	0.0000028247
vszyme	55	119	0.0000028246
vszyme	108	120	0.0000028245
vszyme	90	165	0.0000028242
vszyme	55	165	0.0000028242
vszyme	56	121	0.0000028236
vszyme	57	122	0.0000028233
vszyme	50	123	0.0000028231
vszyme	12	177	0.0000028131
vszyme	19	177	0.0000028131
vszyme	42	177	0.0000028131
vszyme	8	177	0.0000028131
vszyme	21	178	0.0000028125
vszyme	94	178	0.0000028125
vszyme	39	180	0.0000028113
vszyme	48	180	0.0000028113
vszyme	166	180	0.0000028113
vszyme	35	181	0.0000028109
vszyme	41	181	0.0000028109
vszyme	14	182	0.0000028104
vszyme	91	184	0.0000028094
vszyme	90	186	0.0000028079
vszyme	91	186	0.0000028079
vszyme	121	147	0.0000028076
vszyme	122	137	0.0000027670
vszyme	20	37	0.0000027463
vszyme	63	118	0.0000027352
vszyme	10	42	0.0000027235
vszyme	117	156	0.0000027191
vszyme	12	55	0.0000027020
vszyme	120	137	0.0000026645
vszyme	120	146	0.0000026616
vszyme	133	159	0.0000026483
vszyme	100	115	0.0000026459
vszyme	140	156	0.0000025808
vszyme	112	159	0.0000025794
vszyme	12	41	0.0000025756
vszyme	7	22	0.0000025629
vszyme	136	155	0.0000025610
vszyme	64	76	0.0000025464
vszyme	5	66	0.0000025439
vszyme	19	55	0.0000025374
vszyme	11	51	0.0000025346
vszyme	19	49	0.0000025323
vszyme	15	55	0.0000025026
vszyme	65	81	0.0000024886
vszyme	116	143	0.0000024427
vszyme	113	145	0.0000024423
vszyme	114	152	0.0000024317
vszyme	111	153	0.0000024292
vszyme	18	153	0.0000024292
vszyme	62	85	0.0000024228
vszyme	52	94	0.0000024220
vszyme	69	98	0.0000024213
vszyme	147	162	0.0000024195
vszyme	79	111	0.0000024188
vszyme	77	113	0.0000024187
vszyme	102	115	0.0000024184
vszyme	123	165	0.0000024177
vszyme	22	40	0.0000024167
vszyme	166	185	0.0000024031
vszyme	126	160	0.0000023991
vszyme	15	33	0.0000023965
vszyme	10	23	0.0000023905
vszyme	9	23	0.0000023905
vszyme	22	58	0.0000023757
vszyme	21	53	0.0000023717
vszyme	9	53	0.0000023717
vszyme	32	46	0.0000023679
vszyme	120	144	0.0000023549
vszyme	118	147	0.0000023539
vszyme	69	83	0.0000023391
vszyme	66	81	0.0000023275
vszyme	112	144	0.0000022816
vszyme	115	149	0.0000022793
vszyme	53	152	0.0000022721
vszyme	66	83	0.0000022701
vszyme	50	154	0.0000022692
vszyme	125	145	0.0000022671
vszyme	72	85	0.0000022639
vszyme	19	156	0.0000022633
vszyme	67	87	0.0000022632
vszyme	68	87	0.0000022632
vszyme	77	95	0.0000022629
vszyme	137	157	0.0000022628
vszyme	20	157	0.0000022628
vszyme	53	157	0.0000022628
vszyme	53	97	0.0000022626
vszyme	63	159	0.0000022622
vszyme	64	99	0.0000022622
vszyme	79	100	0.0000022621
vszyme	85	102	0.0000022619
vszyme	65	103	0.0000022618
vszyme	64	103	0.0000022618
vszyme	67	104	0.0000022616
vszyme	82	104	0.0000022616
vszyme	79	105	0.0000022614
vszyme	63	106	0.0000022612
vszyme	76	106	0.0000022612
vszyme	84	106	0.0000022612
vszyme	55	162	0.0000022610
vszyme	56	162	0.0000022610
vszyme	84	108	0.0000022605
vszyme	78	111	0.0000022603
vszyme	76	113	0.0000022601
vszyme	83	114	0.0000022600
vszyme	89	115	0.0000022599
vszyme	117	164	0.0000022598
vszyme	61	116	0.0000022597
vszyme	59	118	0.0000022597
vszyme	73	117	0.0000022597
vszyme	100	117	0.0000022597
vszyme	61	119	0.0000022597
vszyme	53	121	0.0000022589
vszyme	55	121	0.0000022589
vszyme	117	166	0.0000022589
vszyme	92	166	0.0000022589
vszyme	58	123	0.0000022585
vszyme	90	123	0.0000022585
vszyme	15	123	0.0000022585
vszyme	68	124	0.0000022584
vszyme	53	125	0.0000022583
vszyme	56	127	0.0000022579
vszyme	15	173	0.0000022545
vszyme	40	173	0.0000022545
vszyme	119	148	0.0000022509
vszyme	18	177	0.0000022505
vszyme	43	178	0.0000022500
vszyme	36	178	0.0000022500
vszyme	89	178	0.0000022500
vszyme	50	178	0.0000022500
vszyme	23	179	0.0000022493
vszyme	35	179	0.0000022493
vszyme	165	180	0.0000022490
vszyme	45	180	0.0000022490
vszyme	7	180	0.0000022490
vszyme	38	180	0.0000022490
vszyme	23	181	0.0000022487
vszyme	161	181	0.0000022487
vszyme	22	181	0.0000022487
vszyme	42	182	0.0000022483
vszyme	12	182	0.0000022483
vszyme	163	183	0.0000022481
vszyme	41	183	0.0000022481
vszyme	87	184	0.0000022475
vszyme	41	185	0.0000022467
vszyme	126	156	0.0000022428
vszyme	127	149	0.0000021915
vszyme	126	155	0.0000021824
vszyme	17	52	0.0000021728
vszyme	65	82	0.0000021254
vszyme	22	57	0.0000021106
vszyme	19	51	0.0000021063
vszyme	11	50	0.0000021045
vszyme	22	49	0.0000021041
vszyme	11	49	0.0000021041
vszyme	126	143	0.0000020923
vszyme	20	40	0.0000020715
vszyme	21	41	0.0000020646
vszyme	118	143	0.0000020332
vszyme	66	94	0.0000020151
vszyme	69	100	0.0000020142
vszyme	129	159	0.0000020139
vszyme	80	111	0.0000020123
vszyme	63	113	0.0000020122
vszyme	98	118	0.0000020118
vszyme	69	119	0.0000020117
vszyme	146	168	0.0000020097
vszyme	117	141	0.0000020053
vszyme	22	59	0.0000019467
vszyme	15	56	0.0000019450
vszyme	32	45	0.0000019418
vszyme	22	50	0.0000019405
vszyme	7	49	0.0000019402
vszyme	132	154	0.0000019312
vszyme	70	102	0.0000019250
vszyme	64	82	0.0000019020
vszyme	128	155	0.0000018648
vszyme	113	131	0.0000018643
vszyme	137	152	0.0000018637
vszyme	72	94	0.0000018562
vszyme	131	156	0.0000018562
vszyme	66	100	0.0000018554
vszyme	87	106	0.0000018546
vszyme	119	163	0.0000018538
vszyme	100	112	0.0000018537
vszyme	115	164	0.0000018532
vszyme	111	127	0.0000018516
vszyme	69	178	0.0000018444
vszyme	165	179	0.0000018438
vszyme	19	40	0.0000018091
vszyme	6	18	0.0000018053
vszyme	4	18	0.0000018053
vszyme	9	41	0.0000018022
vszyme	23	41	0.0000018022
vszyme	5	29	0.0000017953
vszyme	15	26	0.0000017937
vszyme	12	25	0.0000017932
vszyme	8	74	0.0000017867
vszyme	130	145	0.0000017844
vszyme	24	65	0.0000017838
vszyme	40	61	0.0000017827
vszyme	11	43	0.0000017826
vszyme	4	43	0.0000017826
vszyme	116	149	0.0000017824
vszyme	29	59	0.0000017821
vszyme	15	59	0.0000017821
vszyme	14	58	0.0000017817
vszyme	10	58	0.0000017817
vszyme	20	58	0.0000017817
vszyme	18	57	0.0000017814
vszyme	17	56	0.0000017804
vszyme	18	56	0.0000017804
vszyme	12	54	0.0000017793
vszyme	19	54	0.0000017793
vszyme	20	52	0.0000017787
vszyme	9	51	0.0000017778
vszyme	8	50	0.0000017766
vszyme	5	48	0.0000017759
vszyme	5	46	0.0000017759
vszyme	155	179	0.0000017517
vszyme	104	118	0.0000017433
vszyme	123	138	0.0000017128
vszyme	107	139	0.0000017124
vszyme	15	27	0.0000017124
vszyme	127	141	0.0000017118
vszyme	117	143	0.0000017113
vszyme	114	145	0.0000017110
vszyme	111	145	0.0000017110
vszyme	52	151	0.0000017055
vszyme	119	131	0.0000017047
vszyme	110	152	0.0000017040
vszyme	50	153	0.0000017023
vszyme	69	153	0.0000017023
vszyme	42	154	0.0000017019
vszyme	61	154	0.0000017019
vszyme	141	154	0.0000017019
vszyme	48	154	0.0000017019
vszyme	10	154	0.0000017019
vszyme	125	156	0.0000016975
vszyme	23	156	0.0000016975
vszyme	58	93	0.0000016973
vszyme	65	94	0.0000016973
vszyme	48	94	0.0000016973
vszyme	79	95	0.0000016972
vszyme	44	95	0.0000016972
vszyme	21	157	0.0000016971
vszyme	52	157	0.0000016971
vszyme	65	97	0.0000016970
vszyme	23	158	0.0000016969
vszyme	51	159	0.0000016967
vszyme	111	159	0.0000016967
vszyme	53	99	0.0000016967
vszyme	82	101	0.0000016965
vszyme	63	101	0.0000016965
vszyme	55	101	0.0000016965
vszyme	76	102	0.0000016964
vszyme	56	102	0.0000016964
vszyme	55	102	0.0000016964
vszyme	78	103	0.0000016963
vszyme	65	105	0.0000016961
vszyme	62	106	0.0000016959
vszyme	88	106	0.0000016959
vszyme	118	162	0.0000016958
vszyme	111	162	0.0000016958
vszyme	92	163	0.0000016954
vszyme	60	108	0.0000016954
vszyme	56	109	0.0000016952
vszyme	85	109	0.0000016952
vszyme	56	110	0.0000016952
vszyme	77	111	0.0000016952
vszyme	74	111	0.0000016952
vszyme	63	111	0.0000016952
vszyme	75	111	0.0000016952
vszyme	63	112	0.0000016952
vszyme	99	112	0.0000016952
vszyme	59	113	0.0000016951
vszyme	78	113	0.0000016951
vszyme	78	114	0.0000016950
vszyme	64	114	0.0000016950
vszyme	106	130	0.0000016949
vszyme	53	115	0.0000016949
vszyme	54	164	0.0000016949
vszyme	82	116	0.0000016948
vszyme	66	117	0.0000016948
vszyme	68	116	0.0000016948
vszyme	62	117	0.0000016948
vszyme	62	116	0.0000016948
vszyme	72	116	0.0000016948
vszyme	93	119	0.0000016948
vszyme	58	120	0.0000016947
vszyme	104	120	0.0000016947
vszyme	51	120	0.0000016947
vszyme	50	120	0.0000016947
vszyme	89	120	0.0000016947
vszyme	91	165	0.0000016945
vszyme	93	165	0.0000016945
vszyme	52	121	0.0000016942
vszyme	69	124	0.0000016938
vszyme	15	124	0.0000016938
vszyme	88	124	0.0000016938
vszyme	50	124	0.0000016938
vszyme	122	167	0.0000016938
vszyme	58	127	0.0000016934
vszyme	10	127	0.0000016934
vszyme	53	128	0.0000016934
vszyme	122	169	0.0000016931
vszyme	12	175	0.0000016894
vszyme	39	175	0.0000016894
vszyme	39	176	0.0000016885
vszyme	38	177	0.0000016879
vszyme	160	178	0.0000016875
vszyme	34	178	0.0000016875
vszyme	20	178	0.0000016875
vszyme	8	178	0.0000016875
vszyme	85	179	0.0000016870
vszyme	32	179	0.0000016870
vszyme	168	179	0.0000016870
vszyme	69	179	0.0000016870
vszyme	42	180	0.0000016868
vszyme	36	180	0.0000016868
vszyme	50	181	0.0000016865
vszyme	33	181	0.0000016865
vszyme	36	181	0.0000016865
vszyme	92	182	0.0000016863
vszyme	43	182	0.0000016863
vszyme	37	182	0.0000016863
vszyme	47	183	0.0000016861
vszyme	14	183	0.0000016861
vszyme	161	183	0.0000016861
vszyme	90	184	0.0000016856
vszyme	93	185	0.0000016850
vszyme	43	185	0.0000016850
vszyme	89	185	0.0000016850
vszyme	93	186	0.0000016847
vszyme	122	186	0.0000016847
vszyme	159	186	0.0000016847
vszyme	117	148	0.0000016809
vszyme	104	119	0.0000016743
vszyme	125	150	0.0000016473
vszyme	120	141	0.0000016242
vszyme	115	141	0.0000016242
vszyme	71	83	0.0000016124
vszyme	85	103	0.0000016073
vszyme	142	162	0.0000016059
vszyme	63	119	0.0000016053
vszyme	16	28	0.0000015408
vszyme	131	148	0.0000015346
vszyme	17	55	0.0000015155
vszyme	21	46	0.0000015120
vszyme	120	140	0.0000014634
vszyme	128	147	0.0000014620
vszyme	128	150	0.0000014598
vszyme	69	87	0.0000014493
vszyme	78	96	0.0000014491
vszyme	72	106	0.0000014480
vszyme	135	160	0.0000014479
vszyme	68	117	0.0000014468
vszyme	154	180	0.0000014379
vszyme	18	35	0.0000013713
vszyme	9	31	0.0000013700
vszyme	6	31	0.0000013700
vszyme	13	27	0.0000013682
vszyme	132	153	0.0000013644
vszyme	66	97	0.0000013600
vszyme	126	159	0.0000013586
vszyme	116	130	0.0000013571
vszyme	61	77	0.0000013555
vszyme	115	169	0.0000013547
vszyme	63	79	0.0000013533
vszyme	16	56	0.0000013515
vszyme	7	51	0.0000013495
vszyme	9	49	0.0000013481
vszyme	4	47	0.0000013480
vszyme	123	142	0.0000013325
vszyme	117	134	0.0000013030
vszyme	114	139	0.0000013027
vszyme	111	140	0.0000013024
vszyme	114	143	0.0000013018
vszyme	108	145	0.0000013016
vszyme	112	132	0.0000013003
vszyme	111	151	0.0000012969
vszyme	114	131	0.0000012961
vszyme	140	153	0.0000012943
vszyme	113	155	0.0000012907
vszyme	69	90	0.0000012905
vszyme	69	88	0.0000012905
vszyme	69	92	0.0000012905
vszyme	133	157	0.0000012901
vszyme	87	98	0.0000012901
vszyme	127	161	0.0000012892
vszyme	99	130	0.0000012884
vszyme	15	130	0.0000012884
vszyme	66	118	0.0000012883
vszyme	105	118	0.0000012883
vszyme	94	120	0.0000012882
vszyme	115	167	0.0000012874
vszyme	135	148	0.0000012862
vszyme	48	175	0.0000012837
vszyme	153	180	0.0000012812
vszyme	164	185	0.0000012798
vszyme	163	186	0.0000012795
vszyme	25	42	0.0000012706
vszyme	135	154	0.0000012553
vszyme	125	141	0.0000012146
vszyme	113	146	0.0000012137
vszyme	125	147	0.0000012136
vszyme	3	17	0.0000012036
vszyme	10	40	0.0000012015
vszyme	7	41	0.0000012015
vszyme	12	39	0.0000012015
vszyme	20	38	0.0000012012
vszyme	3	37	0.0000012005
vszyme	116	159	0.0000012000
vszyme	12	35	0.0000011989
vszyme	90	117	0.0000011989
vszyme	12	34	0.0000011985
vszyme	4	28	0.0000011965
vszyme	12	28	0.0000011965
vszyme	9	24	0.0000011953
vszyme	11	23	0.0000011952
vszyme	4	21	0.0000011952
vszyme	8	42	0.0000011932
vszyme	57	74	0.0000011911
vszyme	23	75	0.0000011911
vszyme	60	76	0.0000011909
vszyme	58	77	0.0000011908
vszyme	48	72	0.0000011907
vszyme	32	69	0.0000011900
vszyme	9	68	0.0000011898
vszyme	47	65	0.0000011892
vszyme	28	79	0.0000011891
vszyme	7	63	0.0000011889
vszyme	45	62	0.0000011887
vszyme	3	61	0.0000011885
vszyme	36	61	0.0000011885
vszyme	18	60	0.0000011883
vszyme	16	60	0.0000011883
vszyme	6	60	0.0000011883
vszyme	25	57	0.0000011876
vszyme	19	57	0.0000011876
vszyme	8	52	0.0000011858
vszyme	22	52	0.0000011858
vszyme	28	47	0.0000011840
vszyme	5	82	0.0000011608
vszyme	134	157	0.0000011591
vszyme	118	136	0.0000011419
vszyme	110	134	0.0000011419
vszyme	113	133	0.0000011413
vszyme	55	133	0.0000011413
vszyme	15	141	0.0000011412
vszyme	113	143	0.0000011409
vszyme	112	143	0.0000011409
vszyme	36	148	0.0000011400
vszyme	51	150	0.0000011387
vszyme	111	150	0.0000011387
vszyme	55	151	0.0000011370
vszyme	13	151	0.0000011370
vszyme	20	151	0.0000011370
vszyme	104	152	0.0000011360
vszyme	51	152	0.0000011360
vszyme	107	152	0.0000011360
vszyme	93	153	0.0000011349
vszyme	63	153	0.0000011349
vszyme	35	154	0.0000011346
vszyme	71	84	0.0000011320
vszyme	12	155	0.0000011319
vszyme	101	155	0.0000011319
vszyme	133	155	0.0000011319
vszyme	56	156	0.0000011316
vszyme	49	156	0.0000011316
vszyme	113	156	0.0000011316
vszyme	93	156	0.0000011316
vszyme	65	86	0.0000011316
vszyme	7	87	0.0000011316
vszyme	52	89	0.0000011316
vszyme	79	90	0.0000011316
vszyme	54	90	0.0000011316
vszyme	77	91	0.0000011316
vszyme	52	92	0.0000011316
vszyme	55	92	0.0000011316
vszyme	71	93	0.0000011316
vszyme	44	94	0.0000011315
vszyme	35	94	0.0000011315
vszyme	47	95	0.0000011314
vszyme	40	95	0.0000011314
vszyme	72	95	0.0000011314
vszyme	45	95	0.0000011314
vszyme	83	95	0.0000011314
vszyme	103	157	0.0000011314
vszyme	111	157	0.0000011314
vszyme	74	96	0.0000011314
vszyme	75	96	0.0000011314
vszyme	67	96	0.0000011314
vszyme	62	96	0.0000011314
vszyme	85	97	0.0000011313
vszyme	3	97	0.0000011313
vszyme	60	97	0.0000011313
vszyme	19	158	0.0000011312
vszyme	14	158	0.0000011312
vszyme	66	98	0.0000011312
vszyme	61	98	0.0000011312
vszyme	57	98	0.0000011312
vszyme	77	98	0.0000011312
vszyme	40	98	0.0000011312
vszyme	108	159	0.0000011311
vszyme	40	159	0.0000011311
vszyme	103	159	0.0000011311
vszyme	47	159	0.0000011311
vszyme	82	99	0.0000011311
vszyme	78	99	0.0000011311
vszyme	52	99	0.0000011311
vszyme	70	100	0.0000011310
vszyme	58	100	0.0000011310
vszyme	65	100	0.0000011310
vszyme	74	101	0.0000011310
vszyme	64	101	0.0000011310
vszyme	75	102	0.0000011309
vszyme	63	102	0.0000011309
vszyme	83	103	0.0000011309
vszyme	55	103	0.0000011309
vszyme	53	160	0.0000011308
vszyme	20	160	0.0000011308
vszyme	91	160	0.0000011308
vszyme	94	160	0.0000011308
vszyme	89	160	0.0000011308
vszyme	142	160	0.0000011308
vszyme	68	104	0.0000011308
vszyme	87	104	0.0000011308
vszyme	73	104	0.0000011308
vszyme	68	105	0.0000011307
vszyme	80	105	0.0000011307
vszyme	77	105	0.0000011307
vszyme	54	161	0.0000011307
vszyme	23	161	0.0000011307
vszyme	56	161	0.0000011307
vszyme	22	161	0.0000011307
vszyme	98	161	0.0000011307
vszyme	113	161	0.0000011307
vszyme	55	106	0.0000011306
vszyme	67	162	0.0000011305
vszyme	53	162	0.0000011305
vszyme	62	162	0.0000011305
vszyme	83	107	0.0000011304
vszyme	54	107	0.0000011304
vszyme	76	107	0.0000011304
vszyme	61	107	0.0000011304
vszyme	75	107	0.0000011304
vszyme	64	107	0.0000011304
vszyme	63	107	0.0000011304
vszyme	114	163	0.0000011303
vszyme	108	163	0.0000011303
vszyme	87	109	0.0000011302
vszyme	58	109	0.0000011302
vszyme	54	110	0.0000011301
vszyme	95	110	0.0000011301
vszyme	55	110	0.0000011301
vszyme	90	110	0.0000011301
vszyme	60	111	0.0000011301
vszyme	77	112	0.0000011301
vszyme	59	112	0.0000011301
vszyme	71	112	0.0000011301
vszyme	55	113	0.0000011301
vszyme	90	113	0.0000011301
vszyme	60	113	0.0000011301
vszyme	75	113	0.0000011301
vszyme	54	113	0.0000011301
vszyme	56	114	0.0000011300
vszyme	104	130	0.0000011299
vszyme	101	130	0.0000011299
vszyme	19	115	0.0000011299
vszyme	50	115	0.0000011299
vszyme	15	115	0.0000011299
vszyme	77	115	0.0000011299
vszyme	15	164	0.0000011299
vszyme	120	164	0.0000011299
vszyme	64	118	0.0000011299
vszyme	55	116	0.0000011299
vszyme	61	117	0.0000011299
vszyme	80	118	0.0000011299
vszyme	98	117	0.0000011299
vszyme	50	118	0.0000011299
vszyme	64	116	0.0000011299
vszyme	60	118	0.0000011299
vszyme	62	118	0.0000011299
vszyme	100	116	0.0000011299
vszyme	89	117	0.0000011299
vszyme	75	118	0.0000011299
vszyme	74	118	0.0000011299
vszyme	66	119	0.0000011299
vszyme	59	119	0.0000011299
vszyme	88	120	0.0000011298
vszyme	62	120	0.0000011298
vszyme	101	120	0.0000011298
vszyme	67	120	0.0000011298
vszyme	73	120	0.0000011298
vszyme	20	165	0.0000011297
vszyme	112	165	0.0000011297
vszyme	118	165	0.0000011297
vszyme	85	121	0.0000011294
vszyme	57	121	0.0000011294
vszyme	123	166	0.0000011294
vszyme	126	166	0.0000011294
vszyme	56	166	0.0000011294
vszyme	93	123	0.0000011293
vszyme	46	123	0.0000011293
vszyme	49	123	0.0000011293
vszyme	89	123	0.0000011293
vszyme	104	124	0.0000011292
vszyme	48	124	0.0000011292
vszyme	147	167	0.0000011292
vszyme	55	167	0.0000011292
vszyme	10	167	0.0000011292
vszyme	16	125	0.0000011291
vszyme	114	168	0.0000011290
vszyme	122	168	0.0000011290
vszyme	143	168	0.0000011290
vszyme	123	168	0.0000011290
vszyme	12	168	0.0000011290
vszyme	23	127	0.0000011289
vszyme	93	126	0.0000011289
vszyme	49	127	0.0000011289
vszyme	8	126	0.0000011289
vszyme	15	127	0.0000011289
vszyme	122	170	0.0000011285
vszyme	128	170	0.0000011285
vszyme	54	171	0.0000011282
vszyme	154	171	0.0000011282
vszyme	152	171	0.0000011282
vszyme	12	174	0.0000011266
vszyme	14	174	0.0000011266
vszyme	16	174	0.0000011266
vszyme	20	175	0.0000011262
vszyme	10	175	0.0000011262
vszyme	122	176	0.0000011257
vszyme	81	176	0.0000011257
vszyme	161	176	0.0000011257
vszyme	5	178	0.0000011250
vszyme	95	178	0.0000011250
vszyme	35	178	0.0000011250
vszyme	158	178	0.0000011250
vszyme	122	178	0.0000011250
vszyme	164	179	0.0000011247
vszyme	48	179	0.0000011247
vszyme	36	179	0.0000011247
vszyme	166	179	0.0000011247
vszyme	54	179	0.0000011247
vszyme	92	180	0.0000011245
vszyme	159	180	0.0000011245
vszyme	91	180	0.0000011245
vszyme	35	180	0.0000011245
vszyme	167	180	0.0000011245
vszyme	85	180	0.0000011245
vszyme	137	180	0.0000011245
vszyme	46	180	0.0000011245
vszyme	88	180	0.0000011245
vszyme	46	181	0.0000011244
vszyme	7	181	0.0000011244
vszyme	121	181	0.0000011244
vszyme	66	181	0.0000011244
vszyme	101	181	0.0000011244
vszyme	69	181	0.0000011244
vszyme	94	181	0.0000011244
vszyme	20	181	0.0000011244
vszyme	46	182	0.0000011242
vszyme	8	182	0.0000011242
vszyme	48	182	0.0000011242
vszyme	160	182	0.0000011242
vszyme	166	182	0.0000011242
vszyme	155	182	0.0000011242
vszyme	18	182	0.0000011242
vszyme	158	183	0.0000011241
vszyme	90	183	0.0000011241
vszyme	39	183	0.0000011241
vszyme	68	183	0.0000011241
vszyme	30	183	0.0000011241
vszyme	37	183	0.0000011241
vszyme	15	183	0.0000011241
vszyme	12	183	0.0000011241
vszyme	93	183	0.0000011241
vszyme	94	184	0.0000011238
vszyme	88	184	0.0000011238
vszyme	161	184	0.0000011238
vszyme	16	184	0.0000011238
vszyme	22	184	0.0000011238
vszyme	48	184	0.0000011238
vszyme	98	185	0.0000011234
vszyme	149	185	0.0000011234
vszyme	16	185	0.0000011234
vszyme	87	185	0.0000011234
vszyme	94	186	0.0000011231
vszyme	13	186	0.0000011231
vszyme	138	186	0.0000011231
vszyme	20	36	0.0000011169
vszyme	132	148	0.0000010964
vszyme	134	152	0.0000010469
vszyme	67	99	0.0000010421
vszyme	91	106	0.0000010414
vszyme	126	149	0.0000009642
vszyme	67	85	0.0000009532
vszyme	135	157	0.0000009521
vszyme	101	119	0.0000009509
vszyme	124	149	0.0000009346
vszyme	62	76	0.0000009247
vszyme	4	65	0.0000009241
vszyme	5	61	0.0000009235
vszyme	123	134	0.0000008930
vszyme	118	144	0.0000008922
vszyme	135	151	0.0000008884
vszyme	24	45	0.0000008877
vszyme	135	155	0.0000008835
vszyme	4	96	0.0000008834
vszyme	87	99	0.0000008832
vszyme	74	102	0.0000008831
vszyme	127	158	0.0000008829
vszyme	116	160	0.0000008825
vszyme	89	114	0.0000008820
vszyme	123	149	0.0000008748
vszyme	114	140	0.0000008051
vszyme	24	39	0.0000007735
vszyme	18	40	0.0000007734
vszyme	7	36	0.0000007721
vszyme	17	36	0.0000007721
vszyme	19	33	0.0000007714
vszyme	5	32	0.0000007712
vszyme	5	30	0.0000007710
vszyme	9	30	0.0000007710
vszyme	8	29	0.0000007706
vszyme	12	23	0.0000007699
vszyme	40	73	0.0000007604
vszyme	62	74	0.0000007604
vszyme	40	74	0.0000007604
vszyme	63	75	0.0000007604
vszyme	23	43	0.0000007603
vszyme	6	76	0.0000007601
vszyme	16	67	0.0000007597
vszyme	14	65	0.0000007593
vszyme	3	65	0.0000007593
vszyme	37	60	0.0000007587
vszyme	14	60	0.0000007587
vszyme	32	59	0.0000007586
vszyme	9	58	0.0000007585
vszyme	21	51	0.0000007569
vszyme	7	81	0.0000007430
vszyme	62	82	0.0000007412
vszyme	121	136	0.0000007320
vszyme	121	135	0.0000007320
vszyme	126	140	0.0000007317
vszyme	112	140	0.0000007317
vszyme	114	148	0.0000007308
vszyme	115	132	0.0000007304
vszyme	106	132	0.0000007304
vszyme	70	84	0.0000007249
vszyme	70	91	0.0000007247
vszyme	70	93	0.0000007247
vszyme	61	94	0.0000007247
vszyme	68	86	0.0000007247
vszyme	66	95	0.0000007246
vszyme	112	156	0.0000007246
vszyme	72	156	0.0000007246
vszyme	86	97	0.0000007245
vszyme	78	97	0.0000007245
vszyme	68	97	0.0000007245
vszyme	63	98	0.0000007245
vszyme	80	100	0.0000007244
vszyme	71	103	0.0000007242
vszyme	65	104	0.0000007242
vszyme	90	104	0.0000007242
vszyme	19	159	0.0000007242
vszyme	132	159	0.0000007242
vszyme	85	106	0.0000007240
vszyme	128	160	0.0000007239
vszyme	112	161	0.0000007238
vszyme	89	109	0.0000007236
vszyme	83	111	0.0000007236
vszyme	81	112	0.0000007236
vszyme	98	115	0.0000007235
vszyme	58	115	0.0000007235
vszyme	87	118	0.0000007234
vszyme	106	119	0.0000007234
vszyme	108	130	0.0000007234
vszyme	70	120	0.0000007234
vszyme	150	164	0.0000007233
vszyme	127	164	0.0000007233
vszyme	147	165	0.0000007231
vszyme	148	165	0.0000007231
vszyme	102	122	0.0000007229
vszyme	66	122	0.0000007229
vszyme	39	123	0.0000007229
vszyme	69	123	0.0000007229
vszyme	123	167	0.0000007228
vszyme	112	127	0.0000007227
vszyme	13	126	0.0000007227
vszyme	115	128	0.0000007227
vszyme	115	168	0.0000007226
vszyme	111	176	0.0000007200
vszyme	20	177	0.0000007196
vszyme	156	178	0.0000007194
vszyme	155	180	0.0000007190
vszyme	43	183	0.0000007186
vszyme	164	184	0.0000007184
vszyme	145	184	0.0000007184
vszyme	15	29	0.0000006886
vszyme	116	142	0.0000006438
vszyme	114	150	0.0000006420
vszyme	110	129	0.0000006333
vszyme	126	146	0.0000006291
vszyme	115	159	0.0000006135
vszyme	5	16	0.0000006018
vszyme	3	18	0.0000006018
vszyme	11	41	0.0000006007
vszyme	25	40	0.0000006007
vszyme	8	38	0.0000006006
vszyme	10	37	0.0000006002
vszyme	8	36	0.0000005997
vszyme	19	35	0.0000005995
vszyme	16	35	0.0000005995
vszyme	16	34	0.0000005993
vszyme	13	32	0.0000005990
vszyme	18	32	0.0000005990
vszyme	8	32	0.0000005990
vszyme	10	32	0.0000005990
vszyme	11	31	0.0000005989
vszyme	19	30	0.0000005987
vszyme	17	28	0.0000005982
vszyme	11	28	0.0000005982
vszyme	5	23	0.0000005976
vszyme	4	23	0.0000005976
vszyme	5	20	0.0000005976
vszyme	5	22	0.0000005976
vszyme	7	20	0.0000005976
vszyme	6	21	0.0000005976
vszyme	7	42	0.0000005966
vszyme	5	42	0.0000005966
vszyme	29	73	0.0000005956
vszyme	13	75	0.0000005956
vszyme	44	75	0.0000005956
vszyme	29	75	0.0000005956
vszyme	53	74	0.0000005956
vszyme	3	74	0.0000005956
vszyme	56	74	0.0000005956
vszyme	14	73	0.0000005956
vszyme	61	73	0.0000005956
vszyme	20	75	0.0000005956
vszyme	6	74	0.0000005956
vszyme	56	73	0.0000005956
vszyme	7	75	0.0000005956
vszyme	56	75	0.0000005956
vszyme	43	74	0.0000005956
vszyme	35	74	0.0000005956
vszyme	57	73	0.0000005956
vszyme	57	75	0.0000005956
vszyme	50	75	0.0000005956
vszyme	47	75	0.0000005956
vszyme	52	76	0.0000005954
vszyme	10	76	0.0000005954
vszyme	42	76	0.0000005954
vszyme	41	77	0.0000005954
vszyme	30	77	0.0000005954
vszyme	10	77	0.0000005954
vszyme	44	77	0.0000005954
vszyme	26	77	0.0000005954
vszyme	45	77	0.0000005954
vszyme	47	77	0.0000005954
vszyme	31	72	0.0000005954
vszyme	19	72	0.0000005954
vszyme	10	72	0.0000005954
vszyme	5	72	0.0000005954
vszyme	25	78	0.0000005952
vszyme	56	78	0.0000005952
vszyme	62	78	0.0000005952
vszyme	60	78	0.0000005952
vszyme	53	71	0.0000005951
vszyme	38	71	0.0000005951
vszyme	4	71	0.0000005951
vszyme	16	71	0.0000005951
vszyme	43	70	0.0000005950
vszyme	47	70	0.0000005950
vszyme	14	70	0.0000005950
vszyme	3	69	0.0000005950
vszyme	56	69	0.0000005950
vszyme	7	69	0.0000005950
vszyme	14	68	0.0000005949
vszyme	37	68	0.0000005949
vszyme	51	67	0.0000005949
vszyme	55	66	0.0000005948
vszyme	33	66	0.0000005948
vszyme	46	66	0.0000005948
vszyme	27	65	0.0000005946
vszyme	8	65	0.0000005946
vszyme	16	65	0.0000005946
vszyme	25	65	0.0000005946
vszyme	35	79	0.0000005945
vszyme	62	79	0.0000005945
vszyme	53	79	0.0000005945
vszyme	8	64	0.0000005945
vszyme	27	64	0.0000005945
vszyme	25	64	0.0000005945
vszyme	32	63	0.0000005944
vszyme	26	63	0.0000005944
vszyme	18	62	0.0000005943
vszyme	26	62	0.0000005943
vszyme	20	62	0.0000005943
vszyme	30	61	0.0000005942
vszyme	11	61	0.0000005942
vszyme	16	61	0.0000005942
vszyme	15	61	0.0000005942
vszyme	27	61	0.0000005942
vszyme	46	61	0.0000005942
vszyme	19	61	0.0000005942
vszyme	42	61	0.0000005942
vszyme	6	43	0.0000005942
vszyme	47	60	0.0000005941
vszyme	47	59	0.0000005940
vszyme	13	59	0.0000005940
vszyme	44	59	0.0000005940
vszyme	10	59	0.0000005940
vszyme	45	59	0.0000005940
vszyme	32	58	0.0000005939
vszyme	12	58	0.0000005939
vszyme	21	58	0.0000005939
vszyme	26	58	0.0000005939
vszyme	36	58	0.0000005939
vszyme	37	58	0.0000005939
vszyme	18	58	0.0000005939
vszyme	34	58	0.0000005939
vszyme	7	58	0.0000005939
vszyme	42	57	0.0000005938
vszyme	40	57	0.0000005938
vszyme	13	57	0.0000005938
vszyme	35	57	0.0000005938
vszyme	12	57	0.0000005938
vszyme	7	56	0.0000005935
vszyme	38	56	0.0000005935
vszyme	19	56	0.0000005935
vszyme	41	54	0.0000005931
vszyme	11	54	0.0000005931
vszyme	37	54	0.0000005931
vszyme	36	53	0.0000005929
vszyme	42	53	0.0000005929
vszyme	8	53	0.0000005929
vszyme	17	53	0.0000005929
vszyme	26	53	0.0000005929
vszyme	5	52	0.0000005929
vszyme	19	52	0.0000005929
vszyme	35	52	0.0000005929
vszyme	56	80	0.0000005929
vszyme	55	80	0.0000005929
vszyme	42	80	0.0000005929
vszyme	63	80	0.0000005929
vszyme	3	80	0.0000005929
vszyme	4	51	0.0000005926
vszyme	33	51	0.0000005926
vszyme	5	50	0.0000005922
vszyme	34	50	0.0000005922
vszyme	39	50	0.0000005922
vszyme	4	50	0.0000005922
vszyme	38	49	0.0000005921
vszyme	31	47	0.0000005920
vszyme	6	46	0.0000005920
vszyme	63	81	0.0000005819
vszyme	64	81	0.0000005819
vszyme	37	81	0.0000005819
vszyme	10	82	0.0000005804
vszyme	24	82	0.0000005804
vszyme	52	136	0.0000005710
vszyme	122	135	0.0000005710
vszyme	108	136	0.0000005710
vszyme	116	136	0.0000005710
vszyme	104	136	0.0000005710
vszyme	112	136	0.0000005710
vszyme	123	135	0.0000005710
vszyme	74	136	0.0000005710
vszyme	123	136	0.0000005710
vszyme	110	137	0.0000005710
vszyme	102	137	0.0000005710
vszyme	111	137	0.0000005710
vszyme	54	134	0.0000005710
vszyme	51	134	0.0000005710
vszyme	121	134	0.0000005710
vszyme	122	138	0.0000005709
vszyme	125	139	0.0000005708
vszyme	120	139	0.0000005708
vszyme	124	139	0.0000005708
vszyme	125	140	0.0000005707
vszyme	52	133	0.0000005706
vszyme	119	133	0.0000005706
vszyme	7	141	0.0000005706
vszyme	19	141	0.0000005706
vszyme	62	141	0.0000005706
vszyme	14	141	0.0000005706
vszyme	71	142	0.0000005705
vszyme	20	142	0.0000005705
vszyme	30	143	0.0000005704
vszyme	111	143	0.0000005704
vszyme	10	143	0.0000005704
vszyme	130	143	0.0000005704
vszyme	132	143	0.0000005704
vszyme	103	143	0.0000005704
vszyme	64	144	0.0000005704
vszyme	110	144	0.0000005704
vszyme	133	144	0.0000005704
vszyme	130	144	0.0000005704
vszyme	10	144	0.0000005704
vszyme	33	145	0.0000005703
vszyme	83	145	0.0000005703
vszyme	92	145	0.0000005703
vszyme	10	146	0.0000005702
vszyme	85	146	0.0000005702
vszyme	13	146	0.0000005702
vszyme	90	146	0.0000005702
vszyme	35	147	0.0000005702
vszyme	13	148	0.0000005700
vszyme	26	148	0.0000005700
vszyme	90	148	0.0000005700
vszyme	40	148	0.0000005700
vszyme	120	132	0.0000005699
vszyme	69	132	0.0000005699
vszyme	113	132	0.0000005699
vszyme	54	132	0.0000005699
vszyme	53	132	0.0000005699
vszyme	87	132	0.0000005699
vszyme	88	149	0.0000005698
vszyme	111	149	0.0000005698
vszyme	112	149	0.0000005698
vszyme	51	149	0.0000005698
vszyme	114	149	0.0000005698
vszyme	30	150	0.0000005694
vszyme	109	150	0.0000005694
vszyme	110	150	0.0000005694
vszyme	14	150	0.0000005694
vszyme	43	150	0.0000005694
vszyme	44	151	0.0000005685
vszyme	35	151	0.0000005685
vszyme	140	151	0.0000005685
vszyme	16	151	0.0000005685
vszyme	19	151	0.0000005685
vszyme	15	151	0.0000005685
vszyme	17	151	0.0000005685
vszyme	55	131	0.0000005682
vszyme	110	131	0.0000005682
vszyme	24	152	0.0000005680
vszyme	87	152	0.0000005680
vszyme	37	152	0.0000005680
vszyme	83	152	0.0000005680
vszyme	74	152	0.0000005680
vszyme	16	152	0.0000005680
vszyme	70	152	0.0000005680
vszyme	41	152	0.0000005680
vszyme	50	152	0.0000005680
vszyme	89	152	0.0000005680
vszyme	5	83	0.0000005675
vszyme	7	83	0.0000005675
vszyme	44	83	0.0000005675
vszyme	99	153	0.0000005674
vszyme	104	153	0.0000005674
vszyme	62	153	0.0000005674
vszyme	98	153	0.0000005674
vszyme	65	153	0.0000005674
vszyme	78	153	0.0000005674
vszyme	70	153	0.0000005674
vszyme	34	153	0.0000005674
vszyme	47	153	0.0000005674
vszyme	141	153	0.0000005674
vszyme	61	153	0.0000005674
vszyme	85	154	0.0000005673
vszyme	88	154	0.0000005673
vszyme	5	154	0.0000005673
vszyme	104	154	0.0000005673
vszyme	82	154	0.0000005673
vszyme	70	154	0.0000005673
vszyme	106	154	0.0000005673
vszyme	63	154	0.0000005673
vszyme	47	154	0.0000005673
vszyme	58	84	0.0000005660
vszyme	49	84	0.0000005660
vszyme	12	84	0.0000005660
vszyme	64	84	0.0000005660
vszyme	60	84	0.0000005660
vszyme	64	85	0.0000005660
vszyme	16	85	0.0000005660
vszyme	74	85	0.0000005660
vszyme	20	85	0.0000005660
vszyme	60	85	0.0000005660
vszyme	10	85	0.0000005660
vszyme	56	155	0.0000005659
vszyme	31	155	0.0000005659
vszyme	93	155	0.0000005659
vszyme	34	155	0.0000005659
vszyme	67	155	0.0000005659
vszyme	42	155	0.0000005659
vszyme	36	155	0.0000005659
vszyme	108	155	0.0000005659
vszyme	37	155	0.0000005659
vszyme	49	155	0.0000005659
vszyme	143	155	0.0000005659
vszyme	48	155	0.0000005659
vszyme	57	155	0.0000005659
vszyme	96	155	0.0000005659
vszyme	43	155	0.0000005659
vszyme	27	155	0.0000005659
vszyme	46	155	0.0000005659
vszyme	102	156	0.0000005658
vszyme	41	156	0.0000005658
vszyme	13	156	0.0000005658
vszyme	46	156	0.0000005658
vszyme	45	156	0.0000005658
vszyme	111	156	0.0000005658
vszyme	35	156	0.0000005658
vszyme	132	156	0.0000005658
vszyme	15	156	0.0000005658
vszyme	33	156	0.0000005658
vszyme	106	156	0.0000005658
vszyme	44	86	0.0000005658
vszyme	55	86	0.0000005658
vszyme	9	86	0.0000005658
vszyme	53	86	0.0000005658
vszyme	46	86	0.0000005658
vszyme	11	86	0.0000005658
vszyme	4	87	0.0000005658
vszyme	43	87	0.0000005658
vszyme	49	87	0.0000005658
vszyme	14	89	0.0000005658
vszyme	25	88	0.0000005658
vszyme	77	88	0.0000005658
vszyme	24	88	0.0000005658
vszyme	70	88	0.0000005658
vszyme	63	88	0.0000005658
vszyme	65	90	0.0000005658
vszyme	67	90	0.0000005658
vszyme	59	91	0.0000005658
vszyme	55	91	0.0000005658
vszyme	47	91	0.0000005658
vszyme	78	91	0.0000005658
vszyme	72	91	0.0000005658
vszyme	68	91	0.0000005658
vszyme	74	91	0.0000005658
vszyme	60	91	0.0000005658
vszyme	79	91	0.0000005658
vszyme	69	91	0.0000005658
vszyme	57	92	0.0000005658
vszyme	58	92	0.0000005658
vszyme	15	92	0.0000005658
vszyme	59	92	0.0000005658
vszyme	68	92	0.0000005658
vszyme	14	92	0.0000005658
vszyme	48	92	0.0000005658
vszyme	73	92	0.0000005658
vszyme	65	93	0.0000005658
vszyme	69	93	0.0000005658
vszyme	80	93	0.0000005658
vszyme	43	93	0.0000005658
vszyme	15	93	0.0000005658
vszyme	39	93	0.0000005658
vszyme	9	93	0.0000005658
vszyme	37	93	0.0000005658
vszyme	74	93	0.0000005658
vszyme	75	93	0.0000005658
vszyme	66	93	0.0000005658
vszyme	53	93	0.0000005658
vszyme	64	93	0.0000005658
vszyme	78	94	0.0000005658
vszyme	64	94	0.0000005658
vszyme	62	94	0.0000005658
vszyme	46	95	0.0000005657
vszyme	33	95	0.0000005657
vszyme	9	95	0.0000005657
vszyme	63	95	0.0000005657
vszyme	41	95	0.0000005657
vszyme	10	95	0.0000005657
vszyme	50	95	0.0000005657
vszyme	11	95	0.0000005657
vszyme	22	95	0.0000005657
vszyme	49	95	0.0000005657
vszyme	113	157	0.0000005657
vszyme	112	157	0.0000005657
vszyme	62	157	0.0000005657
vszyme	45	157	0.0000005657
vszyme	43	157	0.0000005657
vszyme	89	157	0.0000005657
vszyme	8	157	0.0000005657
vszyme	56	157	0.0000005657
vszyme	36	157	0.0000005657
vszyme	114	157	0.0000005657
vszyme	10	157	0.0000005657
vszyme	47	96	0.0000005657
vszyme	48	96	0.0000005657
vszyme	25	96	0.0000005657
vszyme	41	96	0.0000005657
vszyme	51	96	0.0000005657
vszyme	52	96	0.0000005657
vszyme	82	96	0.0000005657
vszyme	64	97	0.0000005657
vszyme	48	97	0.0000005657
vszyme	32	97	0.0000005657
vszyme	13	97	0.0000005657
vszyme	111	158	0.0000005656
vszyme	31	158	0.0000005656
vszyme	144	158	0.0000005656
vszyme	68	158	0.0000005656
vszyme	50	158	0.0000005656
vszyme	140	158	0.0000005656
vszyme	18	158	0.0000005656
vszyme	62	158	0.0000005656
vszyme	58	158	0.0000005656
vszyme	82	98	0.0000005656
vszyme	72	98	0.0000005656
vszyme	30	98	0.0000005656
vszyme	81	98	0.0000005656
vszyme	24	159	0.0000005656
vszyme	87	159	0.0000005656
vszyme	42	159	0.0000005656
vszyme	44	159	0.0000005656
vszyme	32	159	0.0000005656
vszyme	50	159	0.0000005656
vszyme	72	159	0.0000005656
vszyme	91	159	0.0000005656
vszyme	17	159	0.0000005656
vszyme	13	159	0.0000005656
vszyme	69	159	0.0000005656
vszyme	10	159	0.0000005656
vszyme	85	159	0.0000005656
vszyme	66	159	0.0000005656
vszyme	76	99	0.0000005656
vszyme	57	99	0.0000005656
vszyme	16	99	0.0000005656
vszyme	73	99	0.0000005656
vszyme	74	99	0.0000005656
vszyme	14	99	0.0000005656
vszyme	15	100	0.0000005655
vszyme	39	100	0.0000005655
vszyme	59	100	0.0000005655
vszyme	16	100	0.0000005655
vszyme	61	100	0.0000005655
vszyme	71	100	0.0000005655
vszyme	53	100	0.0000005655
vszyme	8	101	0.0000005655
vszyme	85	101	0.0000005655
vszyme	60	101	0.0000005655
vszyme	87	101	0.0000005655
vszyme	75	101	0.0000005655
vszyme	72	101	0.0000005655
vszyme	62	101	0.0000005655
vszyme	60	102	0.0000005655
vszyme	91	102	0.0000005655
vszyme	77	102	0.0000005655
vszyme	64	102	0.0000005655
vszyme	57	102	0.0000005655
vszyme	61	103	0.0000005654
vszyme	92	103	0.0000005654
vszyme	57	103	0.0000005654
vszyme	81	160	0.0000005654
vszyme	143	160	0.0000005654
vszyme	62	160	0.0000005654
vszyme	130	160	0.0000005654
vszyme	113	160	0.0000005654
vszyme	56	160	0.0000005654
vszyme	52	160	0.0000005654
vszyme	111	160	0.0000005654
vszyme	147	160	0.0000005654
vszyme	21	160	0.0000005654
vszyme	101	160	0.0000005654
vszyme	137	160	0.0000005654
vszyme	93	160	0.0000005654
vszyme	149	160	0.0000005654
vszyme	49	160	0.0000005654
vszyme	72	160	0.0000005654
vszyme	34	160	0.0000005654
vszyme	37	160	0.0000005654
vszyme	63	104	0.0000005654
vszyme	50	104	0.0000005654
vszyme	56	104	0.0000005654
vszyme	20	104	0.0000005654
vszyme	34	104	0.0000005654
vszyme	54	105	0.0000005654
vszyme	78	105	0.0000005654
vszyme	58	105	0.0000005654
vszyme	11	105	0.0000005654
vszyme	132	161	0.0000005653
vszyme	95	161	0.0000005653
vszyme	131	161	0.0000005653
vszyme	125	161	0.0000005653
vszyme	41	161	0.0000005653
vszyme	101	161	0.0000005653
vszyme	58	161	0.0000005653
vszyme	126	161	0.0000005653
vszyme	135	161	0.0000005653
vszyme	87	161	0.0000005653
vszyme	145	161	0.0000005653
vszyme	129	161	0.0000005653
vszyme	61	161	0.0000005653
vszyme	90	161	0.0000005653
vszyme	51	106	0.0000005653
vszyme	54	106	0.0000005653
vszyme	59	106	0.0000005653
vszyme	94	106	0.0000005653
vszyme	60	106	0.0000005653
vszyme	45	162	0.0000005653
vszyme	114	162	0.0000005653
vszyme	128	162	0.0000005653
vszyme	49	162	0.0000005653
vszyme	82	162	0.0000005653
vszyme	103	162	0.0000005653
vszyme	88	162	0.0000005653
vszyme	93	162	0.0000005653
vszyme	124	162	0.0000005653
vszyme	96	162	0.0000005653
vszyme	131	162	0.0000005653
vszyme	137	162	0.0000005653
vszyme	72	162	0.0000005653
vszyme	89	162	0.0000005653
vszyme	106	162	0.0000005653
vszyme	143	162	0.0000005653
vszyme	89	107	0.0000005652
vszyme	86	107	0.0000005652
vszyme	58	107	0.0000005652
vszyme	6	107	0.0000005652
vszyme	37	107	0.0000005652
vszyme	74	107	0.0000005652
vszyme	19	163	0.0000005651
vszyme	152	163	0.0000005651
vszyme	68	163	0.0000005651
vszyme	82	163	0.0000005651
vszyme	138	163	0.0000005651
vszyme	29	163	0.0000005651
vszyme	113	163	0.0000005651
vszyme	13	163	0.0000005651
vszyme	135	163	0.0000005651
vszyme	6	163	0.0000005651
vszyme	45	163	0.0000005651
vszyme	85	108	0.0000005651
vszyme	31	108	0.0000005651
vszyme	97	108	0.0000005651
vszyme	20	108	0.0000005651
vszyme	15	109	0.0000005651
vszyme	14	109	0.0000005651
vszyme	6	109	0.0000005651
vszyme	94	109	0.0000005651
vszyme	47	109	0.0000005651
vszyme	53	109	0.0000005651
vszyme	54	109	0.0000005651
vszyme	8	109	0.0000005651
vszyme	24	110	0.0000005651
vszyme	57	110	0.0000005651
vszyme	58	110	0.0000005651
vszyme	27	110	0.0000005651
vszyme	23	111	0.0000005651
vszyme	58	111	0.0000005651
vszyme	61	111	0.0000005651
vszyme	54	111	0.0000005651
vszyme	19	111	0.0000005651
vszyme	90	111	0.0000005651
vszyme	97	111	0.0000005651
vszyme	60	112	0.0000005651
vszyme	19	112	0.0000005651
vszyme	54	112	0.0000005651
vszyme	98	112	0.0000005651
vszyme	96	112	0.0000005651
vszyme	24	112	0.0000005651
vszyme	52	113	0.0000005650
vszyme	87	113	0.0000005650
vszyme	13	113	0.0000005650
vszyme	25	113	0.0000005650
vszyme	20	113	0.0000005650
vszyme	8	113	0.0000005650
vszyme	80	114	0.0000005650
vszyme	6	114	0.0000005650
vszyme	29	114	0.0000005650
vszyme	85	114	0.0000005650
vszyme	86	114	0.0000005650
vszyme	38	130	0.0000005650
vszyme	13	130	0.0000005650
vszyme	12	130	0.0000005650
vszyme	55	130	0.0000005650
vszyme	78	130	0.0000005650
vszyme	52	130	0.0000005650
vszyme	97	115	0.0000005650
vszyme	86	115	0.0000005650
vszyme	95	115	0.0000005650
vszyme	6	115	0.0000005650
vszyme	79	115	0.0000005650
vszyme	46	115	0.0000005650
vszyme	92	115	0.0000005650
vszyme	28	115	0.0000005650
vszyme	144	164	0.0000005650
vszyme	69	164	0.0000005650
vszyme	107	164	0.0000005650
vszyme	89	164	0.0000005650
vszyme	83	164	0.0000005650
vszyme	63	164	0.0000005650
vszyme	61	164	0.0000005650
vszyme	28	164	0.0000005650
vszyme	139	164	0.0000005650
vszyme	111	164	0.0000005650
vszyme	86	164	0.0000005650
vszyme	14	164	0.0000005650
vszyme	88	116	0.0000005649
vszyme	66	116	0.0000005649
vszyme	81	116	0.0000005649
vszyme	34	116	0.0000005649
vszyme	42	116	0.0000005649
vszyme	94	116	0.0000005649
vszyme	51	118	0.0000005649
vszyme	41	117	0.0000005649
vszyme	77	117	0.0000005649
vszyme	85	116	0.0000005649
vszyme	97	118	0.0000005649
vszyme	35	116	0.0000005649
[truncated: 705 more rows]
