# Supplementary material for: Identifying proximal RNA interactions from cDNA-encoded crosslinks with ShapeJumper
Source: PLoS Comput Biol. 2021 Dec 14;17(12):e1009632. doi: 10.1371/journal.pcbi.1009632 (PMC8670686; doi:10.1371/journal.pcbi.1009632)
Supplement: S1 Data — (ZIP) [file pcbi.1009632.s006.zip › ShapeJumper_DATA/Processed_Deletions/P546/TBIA-P546-Replicate2_Merged_NoCircDels_MaxInsertLimit10_NoAmbig_DelSiteExactMatch_normalizedDels_Subtracted_shift5nt2.txt]

Total Reads Aligned:1304705	Total Deletions:33887.0
p546	109	156	0.0016143383
p546	109	157	0.0007047351
p546	67	109	0.0006537960
p546	109	155	0.0005510718
p546	110	157	0.0005374536
p546	117	156	0.0004227888
p546	105	156	0.0003790030
p546	110	156	0.0003515671
p546	68	109	0.0003281248
p546	107	156	0.0002768531
p546	109	158	0.0002546368
p546	107	157	0.0002202815
p546	117	155	0.0001986674
p546	108	156	0.0001985912
p546	106	156	0.0001687723
p546	62	109	0.0001594419
p546	63	105	0.0001559423
p546	113	156	0.0001492613
p546	118	156	0.0001487078
p546	108	157	0.0001399533
p546	106	157	0.0001391251
p546	118	157	0.0001349271
p546	66	109	0.0001341336
p546	70	156	0.0001313597
p546	108	155	0.0001310883
p546	69	157	0.0001308439
p546	64	157	0.0001275314
p546	107	154	0.0001241772
p546	109	153	0.0001209914
p546	70	157	0.0001184220
p546	70	109	0.0001138870
p546	105	155	0.0001118319
p546	113	157	0.0001116821
p546	65	156	0.0001105750
p546	117	157	0.0001068282
p546	102	156	0.0001014297
p546	113	155	0.0000975328
p546	106	158	0.0000950754
p546	104	155	0.0000926279
p546	103	156	0.0000905660
p546	63	109	0.0000894224
p546	70	158	0.0000859813
p546	67	111	0.0000843608
p546	38	62	0.0000834069
p546	8	97	0.0000825238
p546	67	154	0.0000813864
p546	11	101	0.0000788011
p546	104	158	0.0000760603
p546	63	157	0.0000745313
p546	66	158	0.0000719266
p546	72	114	0.0000709272
p546	68	154	0.0000696399
p546	124	136	0.0000656407
p546	111	156	0.0000656243
p546	71	157	0.0000645938
p546	67	112	0.0000624285
p546	114	156	0.0000622987
p546	68	156	0.0000615229
p546	103	155	0.0000609519
p546	62	156	0.0000606915
p546	110	154	0.0000586838
p546	111	158	0.0000578138
p546	113	158	0.0000561603
p546	103	157	0.0000554844
p546	66	105	0.0000553344
p546	8	98	0.0000532757
p546	116	156	0.0000523220
p546	38	63	0.0000522409
p546	9	97	0.0000499937
p546	117	158	0.0000495463
p546	11	97	0.0000491069
p546	112	157	0.0000486297
p546	67	105	0.0000486272
p546	9	100	0.0000473858
p546	64	110	0.0000472420
p546	67	155	0.0000467576
p546	66	114	0.0000464404
p546	118	158	0.0000462394
p546	115	155	0.0000458703
p546	65	157	0.0000422344
p546	116	155	0.0000415907
p546	100	157	0.0000397500
p546	66	104	0.0000393852
p546	68	114	0.0000379967
p546	67	107	0.0000379558
p546	111	157	0.0000371508
p546	67	110	0.0000371187
p546	117	153	0.0000362211
p546	66	155	0.0000358508
p546	67	114	0.0000354636
p546	64	77	0.0000353935
p546	28	77	0.0000352686
p546	68	111	0.0000345879
p546	64	108	0.0000337443
p546	12	101	0.0000331902
p546	21	97	0.0000325301
p546	13	100	0.0000322161
p546	114	158	0.0000321847
p546	116	157	0.0000320672
p546	65	155	0.0000317284
p546	115	157	0.0000312965
p546	112	155	0.0000300585
p546	66	113	0.0000295278
p546	11	106	0.0000295160
p546	10	106	0.0000294747
p546	10	102	0.0000292305
p546	99	156	0.0000290987
p546	10	97	0.0000282543
p546	21	100	0.0000275245
p546	124	147	0.0000271572
p546	114	157	0.0000270410
p546	122	134	0.0000263270
p546	68	112	0.0000261525
p546	66	111	0.0000261138
p546	33	63	0.0000259148
p546	11	102	0.0000258349
p546	11	103	0.0000258096
p546	112	154	0.0000257666
p546	117	135	0.0000256848
p546	113	153	0.0000249632
p546	70	153	0.0000245367
p546	104	153	0.0000244948
p546	11	104	0.0000242542
p546	31	62	0.0000242125
p546	68	153	0.0000236906
p546	68	105	0.0000234752
p546	67	108	0.0000227774
p546	69	110	0.0000227774
p546	35	62	0.0000225389
p546	35	63	0.0000224575
p546	63	158	0.0000223221
p546	67	153	0.0000211523
p546	106	153	0.0000211523
p546	71	115	0.0000211212
p546	69	155	0.0000208739
p546	10	103	0.0000207378
p546	101	158	0.0000206686
p546	125	138	0.0000205481
p546	11	107	0.0000202024
p546	36	62	0.0000200285
p546	37	62	0.0000199198
p546	13	98	0.0000198076
p546	60	109	0.0000194030
p546	68	107	0.0000193997
p546	105	153	0.0000192923
p546	20	100	0.0000191837
p546	12	97	0.0000189738
p546	105	134	0.0000187284
p546	32	63	0.0000183757
p546	70	155	0.0000183691
p546	9	101	0.0000182648
p546	64	112	0.0000177162
p546	38	83	0.0000176187
p546	11	105	0.0000176064
p546	10	101	0.0000174300
p546	13	101	0.0000174300
p546	62	112	0.0000168726
p546	62	106	0.0000168663
p546	111	153	0.0000168380
p546	102	155	0.0000166991
p546	59	101	0.0000166975
p546	115	154	0.0000166346
p546	22	100	0.0000165251
p546	69	112	0.0000160289
p546	62	111	0.0000160285
p546	28	63	0.0000159160
p546	102	154	0.0000158930
p546	12	98	0.0000158474
p546	56	96	0.0000158019
p546	7	100	0.0000157953
p546	99	154	0.0000151026
p546	49	77	0.0000150650
p546	59	156	0.0000149650
p546	121	134	0.0000149479
p546	12	103	0.0000149254
p546	13	99	0.0000148562
p546	68	83	0.0000146976
p546	67	115	0.0000143624
p546	9	106	0.0000143363
p546	66	94	0.0000142312
p546	35	64	0.0000142115
p546	107	152	0.0000135776
p546	72	115	0.0000135176
p546	71	110	0.0000134977
p546	27	77	0.0000134357
p546	64	105	0.0000134144
p546	14	100	0.0000132931
p546	9	68	0.0000132523
p546	71	158	0.0000132279
p546	39	63	0.0000131897
p546	117	137	0.0000128070
p546	63	112	0.0000126544
p546	42	71	0.0000126078
p546	20	97	0.0000125116
p546	21	99	0.0000125111
p546	101	155	0.0000124720
p546	14	99	0.0000123016
p546	122	137	0.0000119508
p546	119	135	0.0000119506
p546	100	154	0.0000117465
p546	123	150	0.0000117119
p546	64	155	0.0000116894
p546	114	154	0.0000116004
p546	5	98	0.0000114669
p546	118	153	0.0000111739
p546	123	135	0.0000110233
p546	10	109	0.0000109669
p546	108	126	0.0000109077
p546	64	154	0.0000109075
p546	69	154	0.0000109075
p546	28	68	0.0000108792
p546	7	97	0.0000107907
p546	61	158	0.0000107477
p546	99	117	0.0000104760
p546	68	87	0.0000103391
p546	65	113	0.0000101238
p546	9	109	0.0000101233
p546	62	107	0.0000101216
p546	12	106	0.0000101198
p546	34	64	0.0000100683
p546	10	105	0.0000100608
p546	65	104	0.0000100085
p546	14	98	0.0000099564
p546	125	137	0.0000093823
p546	66	153	0.0000093070
p546	68	115	0.0000092933
p546	11	109	0.0000092797
p546	9	66	0.0000092482
p546	48	77	0.0000092370
p546	26	78	0.0000092358
p546	9	105	0.0000092224
p546	123	138	0.0000092054
p546	31	77	0.0000091869
p546	97	156	0.0000091453
p546	55	96	0.0000091263
p546	119	157	0.0000091094
p546	100	158	0.0000090942
p546	28	80	0.0000090833
p546	124	151	0.0000089816
p546	63	77	0.0000089361
p546	125	141	0.0000085190
p546	71	119	0.0000084499
p546	58	109	0.0000084361
p546	60	106	0.0000084331
p546	10	107	0.0000083939
p546	101	154	0.0000083904
p546	28	66	0.0000083576
p546	13	74	0.0000083531
p546	60	101	0.0000083487
p546	28	83	0.0000083393
p546	40	87	0.0000083324
p546	37	59	0.0000083065
p546	63	101	0.0000082975
p546	66	87	0.0000082821
p546	60	158	0.0000082674
p546	43	71	0.0000082560
p546	19	101	0.0000082464
p546	118	152	0.0000081274
p546	108	152	0.0000076374
p546	117	134	0.0000076341
p546	123	146	0.0000076164
p546	56	109	0.0000075925
p546	121	147	0.0000075760
p546	6	68	0.0000075661
p546	45	72	0.0000075636
p546	99	114	0.0000075624
p546	49	76	0.0000075592
p546	50	77	0.0000075576
p546	69	105	0.0000075456
p546	12	102	0.0000075291
p546	35	65	0.0000075156
p546	139	155	0.0000075146
p546	53	96	0.0000075100
p546	48	76	0.0000075091
p546	62	97	0.0000075070
p546	144	156	0.0000074825
p546	32	62	0.0000074767
p546	122	147	0.0000074681
p546	11	96	0.0000074575
p546	4	98	0.0000074541
p546	6	99	0.0000073495
p546	4	100	0.0000069853
p546	45	60	0.0000069758
p546	113	134	0.0000068492
p546	124	141	0.0000068438
p546	117	138	0.0000068140
p546	115	152	0.0000067888
p546	123	149	0.0000067854
p546	125	136	0.0000067782
p546	109	151	0.0000067694
p546	99	153	0.0000067688
p546	67	116	0.0000067595
p546	63	115	0.0000067588
p546	71	114	0.0000067550
p546	67	113	0.0000067492
p546	109	152	0.0000067489
p546	57	109	0.0000067489
p546	67	106	0.0000067465
p546	47	71	0.0000067242
p546	15	75	0.0000067210
p546	105	126	0.0000067208
p546	26	77	0.0000067178
p546	38	87	0.0000067063
p546	66	82	0.0000066624
p546	71	156	0.0000066511
p546	25	63	0.0000066482
p546	21	101	0.0000066278
p546	97	157	0.0000066250
p546	18	97	0.0000066202
p546	37	61	0.0000065823
p546	21	98	0.0000065675
p546	25	87	0.0000065551
p546	117	152	0.0000065497
p546	14	101	0.0000065254
p546	119	156	0.0000064844
p546	38	60	0.0000063600
p546	105	136	0.0000059932
p546	106	137	0.0000059932
p546	117	147	0.0000059764
p546	104	150	0.0000059659
p546	66	118	0.0000059150
p546	66	117	0.0000059150
p546	61	112	0.0000059054
p546	63	108	0.0000059053
p546	97	109	0.0000059053
p546	10	108	0.0000059053
p546	66	106	0.0000059032
p546	63	106	0.0000059032
p546	32	68	0.0000058847
p546	61	74	0.0000058821
p546	14	74	0.0000058821
p546	107	126	0.0000058762
p546	62	154	0.0000058732
p546	125	148	0.0000058661
p546	52	63	0.0000058638
p546	12	107	0.0000058635
p546	58	92	0.0000058611
p546	62	103	0.0000058607
p546	57	96	0.0000058411
p546	20	99	0.0000058385
p546	20	80	0.0000058259
p546	7	156	0.0000058197
p546	96	156	0.0000058197
p546	30	62	0.0000058031
p546	59	157	0.0000057969
p546	124	155	0.0000057923
p546	27	80	0.0000057757
p546	30	87	0.0000057672
p546	13	92	0.0000057606
p546	22	99	0.0000057338
p546	51	75	0.0000056810
p546	124	153	0.0000056709
p546	120	138	0.0000051370
p546	105	149	0.0000051164
p546	108	150	0.0000051137
p546	103	150	0.0000051137
p546	9	151	0.0000051054
p546	141	153	0.0000050766
p546	71	153	0.0000050766
p546	45	153	0.0000050766
p546	28	119	0.0000050700
p546	67	117	0.0000050700
p546	68	117	0.0000050700
p546	108	119	0.0000050700
p546	73	115	0.0000050691
p546	70	114	0.0000050662
p546	59	111	0.0000050616
p546	68	108	0.0000050616
p546	59	108	0.0000050616
p546	62	108	0.0000050616
p546	57	106	0.0000050599
p546	113	152	0.0000050517
p546	115	129	0.0000050494
p546	39	66	0.0000050444
p546	33	66	0.0000050444
p546	32	77	0.0000050384
p546	31	80	0.0000050367
p546	37	84	0.0000050330
p546	57	105	0.0000050304
p546	31	88	0.0000050286
p546	123	144	0.0000050237
p546	8	103	0.0000050235
p546	11	108	0.0000050220
p546	18	102	0.0000050194
p546	19	102	0.0000050194
p546	59	102	0.0000050194
p546	136	155	0.0000050097
p546	97	155	0.0000050097
p546	15	100	0.0000050044
p546	33	65	0.0000049937
p546	124	139	0.0000049922
p546	65	76	0.0000049894
p546	28	95	0.0000049696
p546	96	157	0.0000049688
p546	60	157	0.0000049688
p546	30	57	0.0000049617
p546	97	158	0.0000049605
p546	59	158	0.0000049605
p546	28	82	0.0000049337
p546	68	82	0.0000049337
p546	124	156	0.0000049328
p546	14	102	0.0000049207
p546	114	153	0.0000049087
p546	28	87	0.0000047274
p546	39	61	0.0000046352
p546	104	152	0.0000042430
p546	125	142	0.0000042412
p546	21	119	0.0000042250
p546	68	116	0.0000042247
p546	105	125	0.0000042233
p546	106	127	0.0000042233
p546	69	113	0.0000042183
p546	64	113	0.0000042183
p546	61	110	0.0000042180
p546	7	106	0.0000042166
p546	18	66	0.0000042037
p546	21	68	0.0000042034
p546	44	70	0.0000042028
p546	13	73	0.0000042017
p546	45	75	0.0000042006
p546	20	82	0.0000041955
p546	63	154	0.0000041952
p546	21	83	0.0000041949
p546	32	83	0.0000041949
p546	37	85	0.0000041934
p546	39	87	0.0000041914
p546	63	104	0.0000041899
p546	19	104	0.0000041899
p546	121	150	0.0000041881
p546	20	103	0.0000041862
p546	57	94	0.0000041857
p546	66	95	0.0000041834
p546	33	59	0.0000041809
p546	140	155	0.0000041748
p546	60	155	0.0000041748
p546	38	155	0.0000041748
p546	16	97	0.0000041705
p546	116	152	0.0000041633
p546	25	68	0.0000041538
p546	20	69	0.0000041535
p546	36	65	0.0000041530
p546	14	75	0.0000041506
p546	28	76	0.0000041495
p546	50	78	0.0000041479
p546	20	79	0.0000041474
p546	97	153	0.0000041465
p546	27	83	0.0000041444
p546	64	86	0.0000041420
p546	58	157	0.0000041406
p546	38	54	0.0000041394
p546	58	158	0.0000041337
p546	22	101	0.0000041232
p546	24	100	0.0000041182
p546	125	153	0.0000041046
p546	39	65	0.0000041029
p546	15	80	0.0000040968
p546	126	146	0.0000040919
p546	67	86	0.0000040915
p546	18	101	0.0000040720
p546	7	95	0.0000040319
p546	37	51	0.0000039275
p546	24	46	0.0000035495
p546	28	49	0.0000035434
p546	20	51	0.0000035418
p546	9	34	0.0000035371
p546	9	25	0.0000034431
p546	118	138	0.0000034247
p546	106	135	0.0000034246
p546	102	134	0.0000034246
p546	103	134	0.0000034246
p546	121	139	0.0000034234
p546	123	143	0.0000034213
p546	129	145	0.0000034204
p546	116	149	0.0000034109
p546	10	151	0.0000034036
p546	115	151	0.0000034036
p546	129	152	0.0000033944
p546	106	152	0.0000033944
p546	111	135	0.0000033890
p546	118	135	0.0000033890
p546	68	134	0.0000033890
p546	28	40	0.0000033825
p546	57	119	0.0000033800
p546	66	120	0.0000033800
p546	72	119	0.0000033800
p546	107	119	0.0000033800
p546	113	130	0.0000033796
p546	102	122	0.0000033796
p546	103	126	0.0000033786
p546	122	148	0.0000033778
p546	38	114	0.0000033775
p546	10	112	0.0000033745
p546	61	108	0.0000033744
p546	70	111	0.0000033744
p546	12	109	0.0000033744
p546	89	109	0.0000033744
p546	55	109	0.0000033744
p546	59	107	0.0000033739
p546	7	107	0.0000033739
p546	13	107	0.0000033739
p546	71	107	0.0000033739
p546	10	66	0.0000033630
p546	27	66	0.0000033630
p546	25	66	0.0000033630
p546	26	66	0.0000033630
p546	31	65	0.0000033625
p546	11	70	0.0000033623
p546	44	71	0.0000033621
p546	24	73	0.0000033614
p546	14	73	0.0000033614
p546	57	77	0.0000033589
p546	47	77	0.0000033589
p546	23	78	0.0000033585
p546	29	81	0.0000033573
p546	96	154	0.0000033561
p546	57	154	0.0000033561
p546	61	154	0.0000033561
p546	139	154	0.0000033561
p546	79	154	0.0000033561
p546	30	85	0.0000033547
p546	38	86	0.0000033540
p546	65	105	0.0000033536
p546	62	105	0.0000033536
p546	115	137	0.0000033536
p546	24	87	0.0000033531
p546	32	87	0.0000033531
p546	42	88	0.0000033524
p546	26	88	0.0000033524
p546	51	88	0.0000033524
p546	10	104	0.0000033519
p546	56	93	0.0000033491
p546	45	93	0.0000033491
p546	64	103	0.0000033490
p546	7	103	0.0000033490
p546	27	62	0.0000033471
p546	62	95	0.0000033468
p546	21	95	0.0000033468
p546	68	119	0.0000033436
p546	62	96	0.0000033378
p546	58	97	0.0000033364
p546	68	97	0.0000033364
p546	71	100	0.0000033363
p546	71	99	0.0000033363
p546	40	100	0.0000033363
p546	44	100	0.0000033363
p546	39	156	0.0000033256
p546	82	156	0.0000033256
p546	123	140	0.0000033155
p546	32	66	0.0000033131
p546	7	68	0.0000033131
p546	95	157	0.0000033125
p546	62	75	0.0000033105
p546	38	77	0.0000033088
p546	66	78	0.0000033083
p546	31	79	0.0000033079
p546	25	80	0.0000033076
p546	32	80	0.0000033076
p546	8	105	0.0000033072
p546	94	158	0.0000033070
p546	49	82	0.0000033060
p546	67	85	0.0000033042
p546	26	86	0.0000033035
p546	10	88	0.0000033020
p546	39	88	0.0000033020
p546	36	61	0.0000032911
p546	27	99	0.0000032839
p546	141	156	0.0000032700
p546	28	70	0.0000032628
p546	51	74	0.0000032615
p546	34	86	0.0000032530
p546	33	64	0.0000032524
p546	71	87	0.0000032524
p546	59	96	0.0000032327
p546	18	103	0.0000032040
p546	3	89	0.0000032007
p546	30	63	0.0000031908
p546	8	86	0.0000031520
p546	6	86	0.0000031520
p546	13	102	0.0000031488
p546	39	62	0.0000031297
p546	3	98	0.0000031261
p546	123	148	0.0000031252
p546	70	83	0.0000031034
p546	8	96	0.0000029177
p546	34	51	0.0000026563
p546	11	26	0.0000026447
p546	9	41	0.0000025782
p546	29	50	0.0000025739
p546	7	50	0.0000025739
p546	22	33	0.0000025703
p546	10	54	0.0000025692
p546	50	136	0.0000025685
p546	104	138	0.0000025685
p546	9	30	0.0000025681
p546	116	142	0.0000025662
p546	125	143	0.0000025660
p546	120	132	0.0000025654
p546	121	145	0.0000025653
p546	105	145	0.0000025653
p546	113	148	0.0000025605
p546	99	150	0.0000025568
p546	107	150	0.0000025568
p546	132	151	0.0000025527
p546	94	117	0.0000025350
p546	70	118	0.0000025350
p546	65	119	0.0000025350
p546	67	118	0.0000025350
p546	70	119	0.0000025350
p546	31	118	0.0000025350
p546	71	121	0.0000025349
p546	82	122	0.0000025347
p546	99	115	0.0000025345
p546	3	115	0.0000025345
p546	62	114	0.0000025331
p546	61	114	0.0000025331
p546	112	136	0.0000025329
p546	111	134	0.0000025328
p546	82	113	0.0000025310
p546	60	110	0.0000025308
p546	69	108	0.0000025308
p546	71	111	0.0000025308
p546	20	108	0.0000025308
p546	99	111	0.0000025308
p546	61	111	0.0000025308
p546	14	110	0.0000025308
p546	54	109	0.0000025308
p546	4	107	0.0000025304
p546	19	107	0.0000025304
p546	63	107	0.0000025304
p546	32	106	0.0000025299
p546	43	67	0.0000025222
p546	36	66	0.0000025222
p546	11	66	0.0000025222
p546	37	66	0.0000025222
p546	37	67	0.0000025222
p546	24	66	0.0000025222
p546	34	67	0.0000025222
p546	46	65	0.0000025219
p546	11	69	0.0000025219
p546	37	70	0.0000025217
p546	29	70	0.0000025217
p546	27	71	0.0000025216
p546	45	74	0.0000025209
p546	53	74	0.0000025209
p546	36	75	0.0000025204
p546	42	75	0.0000025204
p546	28	75	0.0000025204
p546	126	150	0.0000025202
p546	17	77	0.0000025192
p546	29	78	0.0000025188
p546	51	80	0.0000025184
p546	38	80	0.0000025184
p546	18	81	0.0000025180
p546	28	81	0.0000025180
p546	16	82	0.0000025173
p546	29	82	0.0000025173
p546	55	82	0.0000025173
p546	18	82	0.0000025173
p546	119	154	0.0000025171
p546	44	154	0.0000025171
p546	94	154	0.0000025171
p546	59	154	0.0000025171
p546	16	64	0.0000025171
p546	29	64	0.0000025171
p546	20	83	0.0000025170
p546	12	83	0.0000025170
p546	27	84	0.0000025165
p546	37	86	0.0000025155
p546	17	105	0.0000025152
p546	15	87	0.0000025149
p546	74	88	0.0000025143
p546	59	104	0.0000025140
p546	18	104	0.0000025140
p546	22	55	0.0000025136
p546	40	63	0.0000025130
p546	65	90	0.0000025126
p546	52	92	0.0000025119
p546	53	93	0.0000025118
p546	69	103	0.0000025117
p546	28	94	0.0000025114
p546	24	62	0.0000025104
p546	42	62	0.0000025104
p546	57	95	0.0000025101
p546	58	95	0.0000025101
p546	6	102	0.0000025097
p546	27	61	0.0000025095
p546	28	59	0.0000025086
p546	32	58	0.0000025086
p546	138	155	0.0000025049
p546	137	155	0.0000025049
p546	52	101	0.0000025046
p546	16	101	0.0000025046
p546	3	97	0.0000025023
p546	68	100	0.0000025022
p546	65	99	0.0000025022
p546	105	119	0.0000024986
p546	109	137	0.0000024974
p546	116	134	0.0000024973
p546	99	133	0.0000024971
p546	61	153	0.0000024963
p546	126	156	0.0000024942
p546	57	156	0.0000024942
p546	9	156	0.0000024942
p546	9	111	0.0000024928
p546	12	110	0.0000024926
p546	145	157	0.0000024844
p546	94	157	0.0000024844
p546	18	157	0.0000024844
p546	140	158	0.0000024802
p546	98	158	0.0000024802
p546	72	158	0.0000024802
p546	95	158	0.0000024802
p546	133	158	0.0000024802
p546	21	52	0.0000024752
p546	26	67	0.0000024725
p546	10	69	0.0000024722
p546	9	71	0.0000024718
p546	19	105	0.0000024688
p546	62	80	0.0000024681
p546	9	104	0.0000024666
p546	35	86	0.0000024650
p546	70	86	0.0000024650
p546	57	87	0.0000024645
p546	16	88	0.0000024639
p546	28	90	0.0000024623
p546	15	102	0.0000024603
p546	21	63	0.0000024597
p546	12	56	0.0000024565
p546	21	55	0.0000024565
p546	22	62	0.0000024560
p546	122	146	0.0000024551
p546	17	101	0.0000024534
p546	58	101	0.0000024534
p546	29	96	0.0000024508
p546	25	100	0.0000024501
p546	66	99	0.0000024498
p546	24	97	0.0000024497
p546	17	97	0.0000024497
p546	122	149	0.0000024490
p546	139	156	0.0000024386
p546	28	54	0.0000024266
p546	24	54	0.0000024266
p546	59	80	0.0000024179
p546	54	93	0.0000024115
p546	67	94	0.0000024110
p546	10	96	0.0000023983
p546	43	57	0.0000023978
p546	38	66	0.0000023728
p546	8	89	0.0000023628
p546	29	91	0.0000023614
p546	6	93	0.0000023613
p546	9	94	0.0000023609
p546	125	139	0.0000023533
p546	62	77	0.0000021682
p546	26	45	0.0000017748
p546	19	45	0.0000017748
p546	20	45	0.0000017748
p546	17	43	0.0000017747
p546	22	47	0.0000017746
p546	6	47	0.0000017746
p546	12	42	0.0000017741
p546	22	48	0.0000017735
p546	21	48	0.0000017735
p546	19	41	0.0000017734
p546	29	41	0.0000017734
p546	13	40	0.0000017730
p546	25	40	0.0000017730
p546	7	40	0.0000017730
p546	12	35	0.0000017699
p546	23	34	0.0000017685
p546	19	32	0.0000017670
p546	8	31	0.0000017665
p546	15	31	0.0000017665
p546	8	29	0.0000017658
p546	14	29	0.0000017658
p546	35	52	0.0000017612
p546	17	52	0.0000017612
p546	6	22	0.0000017599
p546	7	20	0.0000017574
p546	13	53	0.0000017442
p546	111	137	0.0000017123
p546	106	136	0.0000017123
p546	99	136	0.0000017123
p546	65	137	0.0000017123
p546	18	137	0.0000017123
p546	10	138	0.0000017123
p546	68	136	0.0000017123
p546	25	137	0.0000017123
p546	112	137	0.0000017123
p546	45	137	0.0000017123
p546	39	137	0.0000017123
p546	103	137	0.0000017123
p546	21	135	0.0000017123
p546	24	135	0.0000017123
p546	24	134	0.0000017123
p546	109	134	0.0000017123
p546	20	134	0.0000017123
p546	99	134	0.0000017123
p546	112	134	0.0000017123
p546	64	134	0.0000017123
p546	111	133	0.0000017122
p546	102	139	0.0000017117
p546	115	139	0.0000017117
p546	110	141	0.0000017110
p546	131	143	0.0000017107
p546	122	143	0.0000017107
p546	103	144	0.0000017104
p546	112	132	0.0000017103
p546	20	131	0.0000017097
p546	67	131	0.0000017097
p546	44	131	0.0000017097
p546	127	146	0.0000017085
p546	103	146	0.0000017085
p546	107	146	0.0000017085
p546	104	146	0.0000017085
p546	110	148	0.0000017070
p546	117	148	0.0000017070
p546	116	148	0.0000017070
p546	98	148	0.0000017070
p546	97	149	0.0000017055
p546	66	149	0.0000017055
p546	110	149	0.0000017055
p546	137	150	0.0000017046
p546	9	150	0.0000017046
p546	68	151	0.0000017018
p546	112	151	0.0000017018
p546	99	151	0.0000017018
p546	116	151	0.0000017018
p546	11	151	0.0000017018
p546	103	151	0.0000017018
p546	137	152	0.0000016972
p546	70	152	0.0000016972
p546	103	152	0.0000016972
p546	96	152	0.0000016972
p546	66	152	0.0000016972
p546	23	47	0.0000016922
p546	38	153	0.0000016922
p546	9	153	0.0000016922
p546	57	153	0.0000016922
p546	59	153	0.0000016922
p546	98	153	0.0000016922
p546	22	42	0.0000016922
p546	20	42	0.0000016922
p546	21	120	0.0000016900
p546	9	119	0.0000016900
p546	11	117	0.0000016900
p546	29	120	0.0000016900
p546	71	120	0.0000016900
p546	25	119	0.0000016900
p546	9	117	0.0000016900
p546	28	120	0.0000016900
p546	8	118	0.0000016900
p546	68	121	0.0000016900
p546	98	121	0.0000016900
p546	7	116	0.0000016899
p546	69	116	0.0000016899
p546	63	116	0.0000016899
p546	102	116	0.0000016899
p546	76	116	0.0000016899
p546	71	122	0.0000016898
p546	100	122	0.0000016898
p546	23	37	0.0000016898
p546	10	128	0.0000016897
p546	67	124	0.0000016894
p546	104	125	0.0000016893
p546	106	126	0.0000016893
p546	45	125	0.0000016893
p546	102	126	0.0000016893
p546	73	126	0.0000016893
p546	7	114	0.0000016887
p546	18	35	0.0000016884
p546	38	113	0.0000016873
p546	95	113	0.0000016873
p546	6	109	0.0000016872
p546	17	108	0.0000016872
p546	7	111	0.0000016872
p546	85	109	0.0000016872
p546	79	109	0.0000016872
p546	17	109	0.0000016872
p546	7	108	0.0000016872
p546	58	110	0.0000016872
p546	82	111	0.0000016872
p546	96	108	0.0000016872
p546	22	111	0.0000016872
p546	18	34	0.0000016872
p546	25	107	0.0000016869
p546	61	107	0.0000016869
p546	72	107	0.0000016869
p546	93	106	0.0000016866
p546	21	106	0.0000016866
p546	70	106	0.0000016866
p546	58	106	0.0000016866
p546	18	106	0.0000016866
p546	68	106	0.0000016866
p546	21	33	0.0000016864
p546	23	66	0.0000016815
p546	24	67	0.0000016815
p546	45	66	0.0000016815
p546	12	66	0.0000016815
p546	3	67	0.0000016815
p546	21	67	0.0000016815
p546	43	68	0.0000016814
p546	30	68	0.0000016814
p546	42	65	0.0000016813
p546	36	69	0.0000016813
p546	17	69	0.0000016813
p546	8	69	0.0000016813
p546	7	69	0.0000016813
p546	57	70	0.0000016811
p546	17	71	0.0000016810
p546	48	71	0.0000016810
p546	35	72	0.0000016808
p546	44	72	0.0000016808
p546	44	73	0.0000016807
p546	38	73	0.0000016807
p546	35	74	0.0000016806
p546	55	74	0.0000016806
p546	27	74	0.0000016806
p546	22	74	0.0000016806
p546	37	75	0.0000016802
p546	20	75	0.0000016802
p546	25	75	0.0000016802
p546	25	76	0.0000016798
p546	43	76	0.0000016798
p546	16	76	0.0000016798
p546	58	77	0.0000016795
p546	10	77	0.0000016795
p546	16	77	0.0000016795
p546	20	77	0.0000016795
p546	27	78	0.0000016792
p546	61	78	0.0000016792
p546	24	78	0.0000016792
p546	51	78	0.0000016792
p546	34	78	0.0000016792
p546	64	78	0.0000016792
p546	24	79	0.0000016791
p546	4	79	0.0000016791
p546	36	80	0.0000016789
p546	14	80	0.0000016789
p546	9	80	0.0000016789
p546	23	81	0.0000016787
p546	48	81	0.0000016787
p546	30	82	0.0000016782
p546	56	82	0.0000016782
p546	44	82	0.0000016782
p546	48	82	0.0000016782
p546	126	154	0.0000016781
p546	98	154	0.0000016781
p546	31	154	0.0000016781
p546	142	154	0.0000016781
p546	10	154	0.0000016781
p546	37	83	0.0000016780
p546	60	83	0.0000016780
p546	9	83	0.0000016780
p546	16	83	0.0000016780
p546	35	83	0.0000016780
p546	28	52	0.0000016779
p546	23	84	0.0000016777
p546	36	84	0.0000016777
p546	65	84	0.0000016777
p546	19	84	0.0000016777
p546	17	84	0.0000016777
p546	66	85	0.0000016773
p546	65	85	0.0000016773
p546	26	85	0.0000016773
p546	27	86	0.0000016770
p546	111	138	0.0000016769
p546	7	105	0.0000016768
p546	90	105	0.0000016768
p546	16	105	0.0000016768
p546	94	105	0.0000016768
p546	20	105	0.0000016768
p546	113	137	0.0000016768
p546	25	135	0.0000016767
p546	45	87	0.0000016766
p546	61	87	0.0000016766
p546	47	88	0.0000016762
p546	64	88	0.0000016762
p546	20	88	0.0000016762
p546	36	88	0.0000016762
p546	58	88	0.0000016762
p546	60	88	0.0000016762
p546	22	88	0.0000016762
p546	25	88	0.0000016762
p546	71	88	0.0000016762
p546	33	88	0.0000016762
p546	114	139	0.0000016760
p546	88	104	0.0000016760
p546	39	89	0.0000016758
p546	54	89	0.0000016758
p546	32	89	0.0000016758
p546	41	89	0.0000016758
p546	14	55	0.0000016757
p546	36	55	0.0000016757
p546	38	56	0.0000016756
p546	13	56	0.0000016756
p546	31	90	0.0000016751
p546	37	90	0.0000016751
p546	6	90	0.0000016751
p546	7	90	0.0000016751
p546	129	143	0.0000016748
p546	45	91	0.0000016748
p546	32	91	0.0000016748
p546	55	92	0.0000016746
p546	29	92	0.0000016746
p546	52	93	0.0000016745
p546	39	93	0.0000016745
p546	23	93	0.0000016745
p546	14	103	0.0000016745
p546	22	103	0.0000016745
p546	75	103	0.0000016745
p546	23	62	0.0000016736
p546	54	95	0.0000016734
p546	41	95	0.0000016734
p546	12	95	0.0000016734
p546	60	102	0.0000016731
p546	62	102	0.0000016731
p546	67	102	0.0000016731
p546	55	102	0.0000016731
p546	7	59	0.0000016724
p546	40	59	0.0000016724
p546	30	58	0.0000016724
p546	6	59	0.0000016724
p546	115	147	0.0000016716
p546	112	147	0.0000016716
p546	108	129	0.0000016712
p546	143	155	0.0000016699
p546	45	155	0.0000016699
p546	91	155	0.0000016699
p546	26	155	0.0000016699
p546	48	101	0.0000016697
p546	71	101	0.0000016697
p546	24	101	0.0000016697
p546	46	101	0.0000016697
p546	61	101	0.0000016697
p546	32	101	0.0000016697
p546	19	96	0.0000016689
p546	46	96	0.0000016689
p546	79	96	0.0000016689
p546	17	96	0.0000016689
p546	25	96	0.0000016689
p546	47	97	0.0000016682
p546	63	97	0.0000016682
p546	65	97	0.0000016682
p546	42	97	0.0000016682
p546	45	97	0.0000016682
p546	48	97	0.0000016682
p546	55	99	0.0000016681
p546	76	98	0.0000016681
p546	39	98	0.0000016681
p546	38	99	0.0000016681
p546	37	100	0.0000016681
p546	65	98	0.0000016681
p546	32	99	0.0000016681
p546	45	98	0.0000016681
p546	38	98	0.0000016681
p546	57	100	0.0000016681
p546	72	98	0.0000016681
p546	56	99	0.0000016681
p546	38	100	0.0000016681
p546	87	100	0.0000016681
p546	111	150	0.0000016679
p546	46	156	0.0000016628
p546	52	156	0.0000016628
p546	45	156	0.0000016628
p546	36	156	0.0000016628
p546	38	156	0.0000016628
p546	40	156	0.0000016628
p546	32	157	0.0000016563
p546	130	157	0.0000016563
p546	9	157	0.0000016563
p546	93	157	0.0000016563
p546	72	157	0.0000016563
p546	129	158	0.0000016535
p546	138	153	0.0000016502
p546	18	107	0.0000016462
p546	30	107	0.0000016462
p546	14	107	0.0000016462
p546	118	137	0.0000016412
p546	119	137	0.0000016412
p546	40	68	0.0000016317
p546	8	66	0.0000016317
p546	46	66	0.0000016317
p546	13	66	0.0000016317
p546	11	71	0.0000016313
p546	114	150	0.0000016312
p546	24	74	0.0000016307
p546	56	105	0.0000016304
p546	13	75	0.0000016303
p546	61	76	0.0000016297
p546	15	76	0.0000016297
p546	133	154	0.0000016294
p546	24	77	0.0000016293
p546	12	78	0.0000016290
p546	37	79	0.0000016289
p546	30	79	0.0000016289
p546	24	80	0.0000016287
p546	13	80	0.0000016287
p546	16	104	0.0000016286
p546	17	81	0.0000016284
p546	65	81	0.0000016284
p546	10	85	0.0000016268
p546	18	85	0.0000016268
p546	55	86	0.0000016265
p546	30	86	0.0000016265
p546	31	86	0.0000016265
p546	47	64	0.0000016262
p546	48	64	0.0000016262
p546	21	87	0.0000016262
p546	59	87	0.0000016262
p546	48	88	0.0000016258
p546	53	90	0.0000016248
p546	27	90	0.0000016248
p546	15	90	0.0000016248
p546	54	91	0.0000016245
p546	13	93	0.0000016244
p546	54	94	0.0000016241
p546	6	95	0.0000016229
p546	24	95	0.0000016229
p546	25	57	0.0000016170
p546	20	96	0.0000016164
p546	44	99	0.0000016158
p546	53	99	0.0000016158
p546	54	98	0.0000016156
p546	29	98	0.0000016156
p546	8	110	0.0000016108
p546	121	156	0.0000016072
p546	28	51	0.0000016043
p546	122	144	0.0000016028
p546	131	157	0.0000015988
p546	120	158	0.0000015952
p546	119	158	0.0000015952
p546	38	52	0.0000015946
p546	122	151	0.0000015883
p546	18	70	0.0000015817
p546	27	79	0.0000015786
p546	11	84	0.0000015767
p546	8	85	0.0000015763
p546	28	85	0.0000015763
p546	51	87	0.0000015758
p546	3	88	0.0000015754
p546	13	89	0.0000015752
p546	28	91	0.0000015743
p546	27	93	0.0000015742
p546	45	63	0.0000015688
p546	29	101	0.0000015674
p546	27	100	0.0000015639
p546	31	57	0.0000015616
p546	63	76	0.0000015295
p546	13	78	0.0000015286
p546	7	94	0.0000015237
p546	45	61	0.0000015085
p546	136	156	0.0000014960
p546	14	92	0.0000014737
p546	121	136	0.0000014633
p546	69	83	0.0000014254
p546	3	92	0.0000014235
p546	117	151	0.0000013991
p546	6	87	0.0000013743
p546	11	44	0.0000008874
p546	34	45	0.0000008874
p546	21	46	0.0000008874
p546	25	44	0.0000008874
p546	29	45	0.0000008874
p546	26	44	0.0000008874
p546	20	46	0.0000008874
p546	31	45	0.0000008874
p546	20	44	0.0000008874
p546	6	44	0.0000008874
p546	30	46	0.0000008874
p546	21	45	0.0000008874
p546	16	43	0.0000008874
p546	19	43	0.0000008874
p546	4	43	0.0000008874
p546	13	41	0.0000008867
p546	24	41	0.0000008867
p546	11	41	0.0000008867
p546	22	40	0.0000008865
p546	4	40	0.0000008865
p546	20	39	0.0000008861
p546	6	38	0.0000008859
p546	27	38	0.0000008859
p546	20	49	0.0000008859
p546	16	50	0.0000008857
p546	20	50	0.0000008857
p546	26	37	0.0000008857
p546	20	37	0.0000008857
p546	7	37	0.0000008857
p546	30	51	0.0000008854
p546	16	51	0.0000008854
p546	3	36	0.0000008854
p546	12	36	0.0000008854
p546	11	36	0.0000008854
p546	22	36	0.0000008854
p546	17	35	0.0000008850
p546	3	35	0.0000008850
p546	19	35	0.0000008850
p546	6	35	0.0000008850
p546	19	34	0.0000008843
p546	11	31	0.0000008833
p546	11	30	0.0000008831
p546	15	29	0.0000008829
p546	6	27	0.0000008820
p546	6	26	0.0000008816
p546	3	26	0.0000008816
p546	41	52	0.0000008806
p546	16	52	0.0000008806
p546	29	52	0.0000008806
p546	34	52	0.0000008806
p546	11	22	0.0000008799
p546	7	22	0.0000008799
p546	3	19	0.0000008780
p546	7	18	0.0000008773
p546	4	18	0.0000008773
p546	26	53	0.0000008721
p546	25	53	0.0000008721
p546	40	53	0.0000008721
p546	25	54	0.0000008564
p546	39	54	0.0000008564
p546	40	54	0.0000008564
p546	22	138	0.0000008562
p546	28	137	0.0000008562
p546	100	136	0.0000008562
p546	79	136	0.0000008562
p546	21	138	0.0000008562
p546	40	137	0.0000008562
p546	108	137	0.0000008562
p546	126	137	0.0000008562
p546	114	136	0.0000008562
p546	18	136	0.0000008562
p546	93	137	0.0000008562
p546	63	136	0.0000008562
p546	9	137	0.0000008562
p546	14	138	0.0000008562
p546	38	138	0.0000008562
p546	107	136	0.0000008562
p546	47	136	0.0000008562
p546	109	138	0.0000008562
p546	113	138	0.0000008562
p546	21	137	0.0000008562
p546	15	137	0.0000008562
p546	70	135	0.0000008562
p546	43	135	0.0000008562
p546	39	135	0.0000008562
p546	100	135	0.0000008562
p546	10	135	0.0000008562
p546	41	135	0.0000008562
p546	22	135	0.0000008562
p546	104	135	0.0000008562
p546	93	135	0.0000008562
p546	47	134	0.0000008561
p546	44	134	0.0000008561
p546	91	134	0.0000008561
p546	100	134	0.0000008561
p546	38	134	0.0000008561
p546	79	134	0.0000008561
p546	10	134	0.0000008561
p546	107	133	0.0000008561
p546	93	133	0.0000008561
p546	42	133	0.0000008561
p546	119	139	0.0000008558
p546	25	139	0.0000008558
p546	128	139	0.0000008558
p546	69	139	0.0000008558
p546	39	139	0.0000008558
p546	126	139	0.0000008558
p546	95	139	0.0000008558
p546	18	139	0.0000008558
p546	99	139	0.0000008558
p546	22	139	0.0000008558
p546	23	140	0.0000008557
p546	50	140	0.0000008557
p546	83	140	0.0000008557
p546	107	140	0.0000008557
p546	104	140	0.0000008557
p546	125	140	0.0000008557
p546	53	140	0.0000008557
p546	129	140	0.0000008557
p546	112	140	0.0000008557
p546	70	140	0.0000008557
p546	103	140	0.0000008557
p546	25	141	0.0000008555
p546	21	141	0.0000008555
p546	38	141	0.0000008555
p546	128	141	0.0000008555
p546	106	141	0.0000008555
p546	32	141	0.0000008555
p546	116	141	0.0000008555
p546	117	141	0.0000008555
p546	114	141	0.0000008555
p546	93	142	0.0000008554
p546	21	142	0.0000008554
p546	103	142	0.0000008554
p546	96	142	0.0000008554
p546	46	142	0.0000008554
p546	132	143	0.0000008553
p546	117	143	0.0000008553
p546	95	143	0.0000008553
p546	69	143	0.0000008553
p546	36	144	0.0000008552
p546	121	144	0.0000008552
p546	128	144	0.0000008552
p546	110	144	0.0000008552
p546	44	144	0.0000008552
p546	102	144	0.0000008552
p546	99	144	0.0000008552
p546	92	144	0.0000008552
p546	109	132	0.0000008551
p546	30	132	0.0000008551
p546	3	132	0.0000008551
p546	108	132	0.0000008551
p546	38	132	0.0000008551
p546	66	132	0.0000008551
p546	67	132	0.0000008551
p546	65	132	0.0000008551
p546	134	145	0.0000008551
p546	48	145	0.0000008551
p546	99	145	0.0000008551
p546	70	145	0.0000008551
p546	82	145	0.0000008551
p546	90	145	0.0000008551
p546	68	145	0.0000008551
p546	16	145	0.0000008551
p546	50	145	0.0000008551
p546	111	145	0.0000008551
p546	28	145	0.0000008551
p546	10	145	0.0000008551
p546	27	145	0.0000008551
p546	30	131	0.0000008548
p546	42	131	0.0000008548
p546	64	131	0.0000008548
p546	68	131	0.0000008548
p546	33	131	0.0000008548
p546	65	146	0.0000008542
p546	108	146	0.0000008542
p546	25	146	0.0000008542
p546	131	146	0.0000008542
p546	111	146	0.0000008542
p546	94	146	0.0000008542
p546	67	130	0.0000008539
p546	111	130	0.0000008539
p546	109	130	0.0000008539
p546	17	147	0.0000008538
p546	68	147	0.0000008538
p546	7	147	0.0000008538
p546	99	147	0.0000008538
p546	90	147	0.0000008538
p546	128	147	0.0000008538
p546	44	147	0.0000008538
p546	32	147	0.0000008538
p546	109	147	0.0000008538
p546	105	147	0.0000008538
p546	47	147	0.0000008538
p546	16	147	0.0000008538
p546	45	147	0.0000008538
p546	43	129	0.0000008535
p546	76	129	0.0000008535
p546	20	129	0.0000008535
p546	103	148	0.0000008535
p546	64	148	0.0000008535
p546	39	148	0.0000008535
p546	129	148	0.0000008535
p546	109	148	0.0000008535
p546	65	148	0.0000008535
p546	112	148	0.0000008535
p546	118	148	0.0000008535
p546	29	148	0.0000008535
p546	106	148	0.0000008535
p546	134	148	0.0000008535
p546	54	148	0.0000008535
p546	98	149	0.0000008527
p546	44	149	0.0000008527
p546	104	149	0.0000008527
p546	24	149	0.0000008527
p546	103	149	0.0000008527
p546	108	149	0.0000008527
p546	131	149	0.0000008527
p546	135	150	0.0000008523
p546	62	150	0.0000008523
p546	68	150	0.0000008523
p546	102	150	0.0000008523
p546	61	150	0.0000008523
p546	110	150	0.0000008523
p546	28	151	0.0000008509
p546	7	151	0.0000008509
p546	121	151	0.0000008509
p546	38	151	0.0000008509
p546	70	151	0.0000008509
p546	105	151	0.0000008509
p546	8	151	0.0000008509
p546	62	151	0.0000008509
p546	120	152	0.0000008486
p546	64	152	0.0000008486
p546	127	152	0.0000008486
p546	134	152	0.0000008486
p546	54	152	0.0000008486
p546	8	152	0.0000008486
p546	38	152	0.0000008486
p546	69	152	0.0000008486
p546	61	152	0.0000008486
p546	135	152	0.0000008486
p546	140	152	0.0000008486
p546	95	152	0.0000008486
p546	51	152	0.0000008486
p546	52	153	0.0000008461
p546	4	153	0.0000008461
p546	137	153	0.0000008461
p546	24	153	0.0000008461
p546	39	153	0.0000008461
p546	21	153	0.0000008461
p546	46	153	0.0000008461
p546	82	153	0.0000008461
p546	40	153	0.0000008461
p546	93	153	0.0000008461
p546	79	153	0.0000008461
p546	77	153	0.0000008461
p546	46	119	0.0000008450
p546	22	119	0.0000008450
p546	23	119	0.0000008450
p546	48	120	0.0000008450
p546	95	118	0.0000008450
p546	63	117	0.0000008450
p546	104	117	0.0000008450
p546	65	118	0.0000008450
p546	89	117	0.0000008450
p546	13	119	0.0000008450
p546	101	120	0.0000008450
p546	83	120	0.0000008450
p546	77	118	0.0000008450
p546	92	119	0.0000008450
p546	99	119	0.0000008450
p546	83	119	0.0000008450
p546	81	117	0.0000008450
p546	93	117	0.0000008450
p546	38	120	0.0000008450
p546	16	117	0.0000008450
p546	30	118	0.0000008450
p546	57	117	0.0000008450
p546	72	120	0.0000008450
p546	14	119	0.0000008450
p546	41	117	0.0000008450
p546	102	118	0.0000008450
p546	12	120	0.0000008450
p546	106	120	0.0000008450
p546	65	117	0.0000008450
p546	39	119	0.0000008450
p546	103	119	0.0000008450
p546	32	118	0.0000008450
p546	25	120	0.0000008450
p546	20	119	0.0000008450
p546	45	119	0.0000008450
p546	60	118	0.0000008450
p546	75	117	0.0000008450
p546	69	117	0.0000008450
p546	84	120	0.0000008450
p546	27	119	0.0000008450
p546	82	121	0.0000008450
p546	67	121	0.0000008450
p546	25	121	0.0000008450
p546	18	121	0.0000008450
p546	101	121	0.0000008450
p546	10	121	0.0000008450
p546	14	121	0.0000008450
p546	99	121	0.0000008450
p546	10	116	0.0000008449
p546	73	116	0.0000008449
p546	64	116	0.0000008449
p546	98	116	0.0000008449
p546	79	116	0.0000008449
p546	88	116	0.0000008449
p546	75	116	0.0000008449
p546	46	116	0.0000008449
p546	99	116	0.0000008449
p546	26	116	0.0000008449
p546	80	116	0.0000008449
p546	107	122	0.0000008449
p546	31	122	0.0000008449
p546	13	122	0.0000008449
p546	58	122	0.0000008449
p546	60	122	0.0000008449
p546	25	122	0.0000008449
p546	68	122	0.0000008449
p546	59	122	0.0000008449
p546	62	122	0.0000008449
p546	26	128	0.0000008449
p546	8	128	0.0000008449
p546	107	128	0.0000008449
p546	67	128	0.0000008449
p546	22	115	0.0000008448
p546	76	115	0.0000008448
p546	56	115	0.0000008448
p546	17	115	0.0000008448
p546	10	115	0.0000008448
p546	5	115	0.0000008448
p546	25	115	0.0000008448
p546	7	115	0.0000008448
p546	100	115	0.0000008448
p546	62	115	0.0000008448
p546	81	115	0.0000008448
p546	65	123	0.0000008447
p546	111	123	0.0000008447
p546	30	124	0.0000008447
p546	90	124	0.0000008447
p546	99	124	0.0000008447
p546	63	124	0.0000008447
p546	67	125	0.0000008447
p546	4	126	0.0000008447
p546	37	126	0.0000008447
p546	66	125	0.0000008447
p546	87	127	0.0000008447
p546	38	125	0.0000008447
p546	113	127	0.0000008447
p546	113	126	0.0000008447
p546	27	125	0.0000008447
p546	44	126	0.0000008447
p546	27	126	0.0000008447
p546	42	125	0.0000008447
p546	29	127	0.0000008447
p546	97	127	0.0000008447
p546	28	126	0.0000008447
p546	44	125	0.0000008447
p546	38	126	0.0000008447
p546	45	126	0.0000008447
p546	20	126	0.0000008447
p546	24	126	0.0000008447
p546	43	114	0.0000008444
p546	9	114	0.0000008444
p546	25	114	0.0000008444
p546	56	114	0.0000008444
p546	93	114	0.0000008444
p546	59	114	0.0000008444
p546	40	114	0.0000008444
p546	73	114	0.0000008444
p546	97	114	0.0000008444
p546	4	114	0.0000008444
p546	13	114	0.0000008444
p546	98	114	0.0000008444
p546	32	114	0.0000008444
p546	79	114	0.0000008444
p546	70	113	0.0000008437
p546	31	113	0.0000008437
p546	75	112	0.0000008436
p546	11	112	0.0000008436
p546	59	112	0.0000008436
p546	55	112	0.0000008436
p546	99	112	0.0000008436
p546	18	112	0.0000008436
p546	94	112	0.0000008436
p546	87	111	0.0000008436
p546	24	109	0.0000008436
p546	57	111	0.0000008436
p546	72	111	0.0000008436
p546	18	109	0.0000008436
p546	77	110	0.0000008436
p546	30	108	0.0000008436
p546	3	109	0.0000008436
p546	6	110	0.0000008436
p546	13	111	0.0000008436
p546	56	110	0.0000008436
p546	55	110	0.0000008436
p546	28	111	0.0000008436
p546	90	111	0.0000008436
p546	25	111	0.0000008436
p546	41	109	0.0000008436
p546	23	110	0.0000008436
p546	82	109	0.0000008436
p546	18	108	0.0000008436
p546	15	111	0.0000008436
p546	83	110	0.0000008436
p546	47	109	0.0000008436
p546	85	110	0.0000008436
p546	75	108	0.0000008436
p546	21	111	0.0000008436
p546	31	108	0.0000008436
p546	56	111	0.0000008436
p546	81	109	0.0000008436
p546	91	109	0.0000008436
p546	51	110	0.0000008436
p546	15	108	0.0000008436
p546	95	109	0.0000008436
p546	86	110	0.0000008436
p546	49	109	0.0000008436
p546	45	111	0.0000008436
p546	90	109	0.0000008436
p546	88	110	0.0000008436
p546	16	108	0.0000008436
p546	46	108	0.0000008436
p546	19	109	0.0000008436
p546	56	108	0.0000008436
p546	57	108	0.0000008436
p546	77	109	0.0000008436
p546	30	109	0.0000008436
p546	75	107	0.0000008435
p546	56	107	0.0000008435
p546	6	107	0.0000008435
p546	35	107	0.0000008435
p546	29	107	0.0000008435
p546	90	107	0.0000008435
p546	77	107	0.0000008435
p546	3	107	0.0000008435
p546	83	107	0.0000008435
p546	85	107	0.0000008435
p546	48	106	0.0000008433
p546	19	106	0.0000008433
p546	89	106	0.0000008433
p546	94	106	0.0000008433
p546	82	106	0.0000008433
p546	76	106	0.0000008433
p546	80	106	0.0000008433
p546	56	106	0.0000008433
p546	8	67	0.0000008407
p546	12	67	0.0000008407
p546	32	67	0.0000008407
p546	3	66	0.0000008407
p546	45	67	0.0000008407
p546	51	66	0.0000008407
p546	24	68	0.0000008407
p546	51	68	0.0000008407
p546	57	68	0.0000008407
p546	5	68	0.0000008407
p546	47	65	0.0000008406
p546	50	65	0.0000008406
p546	49	65	0.0000008406
p546	25	65	0.0000008406
p546	34	69	0.0000008406
p546	15	65	0.0000008406
p546	48	65	0.0000008406
p546	6	69	0.0000008406
p546	48	69	0.0000008406
p546	26	65	0.0000008406
p546	57	69	0.0000008406
p546	44	65	0.0000008406
p546	47	70	0.0000008406
p546	31	70	0.0000008406
p546	41	70	0.0000008406
p546	55	70	0.0000008406
p546	54	70	0.0000008406
p546	49	70	0.0000008406
p546	43	70	0.0000008406
p546	42	70	0.0000008406
p546	34	70	0.0000008406
p546	20	70	0.0000008406
p546	55	71	0.0000008405
p546	20	72	0.0000008404
p546	38	72	0.0000008404
p546	30	72	0.0000008404
p546	26	72	0.0000008404
p546	27	72	0.0000008404
p546	19	72	0.0000008404
p546	55	73	0.0000008403
p546	42	73	0.0000008403
p546	27	73	0.0000008403
p546	4	73	0.0000008403
p546	37	73	0.0000008403
p546	6	73	0.0000008403
p546	37	74	0.0000008403
p546	43	74	0.0000008403
p546	23	74	0.0000008403
p546	32	74	0.0000008403
p546	21	74	0.0000008403
p546	30	74	0.0000008403
p546	38	74	0.0000008403
p546	32	75	0.0000008401
p546	40	75	0.0000008401
p546	44	75	0.0000008401
p546	17	76	0.0000008399
p546	54	76	0.0000008399
p546	47	76	0.0000008399
p546	9	76	0.0000008399
p546	29	76	0.0000008399
p546	26	76	0.0000008399
p546	46	76	0.0000008399
p546	27	76	0.0000008399
p546	21	77	0.0000008397
p546	12	77	0.0000008397
p546	9	77	0.0000008397
p546	60	78	0.0000008396
p546	22	78	0.0000008396
p546	32	78	0.0000008396
p546	21	78	0.0000008396
p546	36	78	0.0000008396
p546	65	78	0.0000008396
p546	39	78	0.0000008396
p546	37	78	0.0000008396
p546	53	79	0.0000008395
p546	56	79	0.0000008395
p546	6	79	0.0000008395
p546	43	79	0.0000008395
p546	55	79	0.0000008395
p546	21	79	0.0000008395
p546	35	79	0.0000008395
p546	22	79	0.0000008395
p546	57	80	0.0000008395
p546	35	80	0.0000008395
p546	23	80	0.0000008395
p546	27	81	0.0000008393
p546	26	81	0.0000008393
p546	33	81	0.0000008393
p546	54	81	0.0000008393
p546	25	81	0.0000008393
p546	34	81	0.0000008393
p546	15	81	0.0000008393
p546	9	82	0.0000008391
p546	63	82	0.0000008391
p546	7	82	0.0000008391
p546	6	82	0.0000008391
p546	19	82	0.0000008391
p546	121	154	0.0000008390
p546	92	154	0.0000008390
p546	20	154	0.0000008390
p546	26	154	0.0000008390
p546	11	154	0.0000008390
p546	36	154	0.0000008390
p546	75	154	0.0000008390
p546	78	154	0.0000008390
p546	56	154	0.0000008390
p546	90	154	0.0000008390
p546	23	154	0.0000008390
p546	11	64	0.0000008390
p546	51	64	0.0000008390
p546	46	64	0.0000008390
p546	6	64	0.0000008390
p546	30	64	0.0000008390
p546	13	64	0.0000008390
p546	49	83	0.0000008390
p546	10	83	0.0000008390
p546	3	83	0.0000008390
p546	44	83	0.0000008390
p546	24	83	0.0000008390
p546	58	83	0.0000008390
p546	62	83	0.0000008390
p546	57	83	0.0000008390
p546	63	84	0.0000008388
p546	18	84	0.0000008388
p546	16	84	0.0000008388
p546	53	84	0.0000008388
p546	33	84	0.0000008388
p546	69	84	0.0000008388
p546	26	84	0.0000008388
p546	64	84	0.0000008388
p546	47	85	0.0000008387
p546	62	85	0.0000008387
p546	7	85	0.0000008387
p546	44	85	0.0000008387
p546	6	85	0.0000008387
p546	56	85	0.0000008387
p546	29	86	0.0000008385
p546	29	105	0.0000008384
p546	93	105	0.0000008384
p546	76	105	0.0000008384
p546	89	105	0.0000008384
p546	55	105	0.0000008384
p546	46	87	0.0000008383
p546	56	87	0.0000008383
p546	55	87	0.0000008383
p546	40	88	0.0000008381
p546	11	88	0.0000008381
p546	63	88	0.0000008381
p546	35	88	0.0000008381
p546	23	88	0.0000008381
p546	7	88	0.0000008381
p546	44	88	0.0000008381
p546	15	88	0.0000008381
p546	46	88	0.0000008381
p546	17	88	0.0000008381
p546	64	104	0.0000008380
p546	29	104	0.0000008380
p546	84	104	0.0000008380
p546	73	104	0.0000008380
p546	93	104	0.0000008380
p546	61	104	0.0000008380
p546	66	89	0.0000008379
p546	45	89	0.0000008379
p546	22	89	0.0000008379
p546	64	89	0.0000008379
p546	70	89	0.0000008379
p546	15	55	0.0000008379
p546	27	55	0.0000008379
p546	12	55	0.0000008379
p546	37	55	0.0000008379
p546	14	56	0.0000008378
p546	24	56	0.0000008378
p546	32	56	0.0000008378
p546	14	63	0.0000008377
p546	22	63	0.0000008377
p546	15	63	0.0000008377
p546	33	90	0.0000008375
p546	44	90	0.0000008375
p546	36	90	0.0000008375
p546	56	90	0.0000008375
p546	46	90	0.0000008375
p546	68	91	0.0000008374
p546	57	91	0.0000008374
p546	12	91	0.0000008374
p546	70	91	0.0000008374
p546	35	91	0.0000008374
p546	44	92	0.0000008373
p546	64	92	0.0000008373
p546	41	92	0.0000008373
p546	61	92	0.0000008373
p546	36	92	0.0000008373
p546	20	92	0.0000008373
p546	34	92	0.0000008373
p546	53	92	0.0000008373
p546	67	92	0.0000008373
p546	67	93	0.0000008373
p546	31	93	0.0000008373
p546	61	93	0.0000008373
p546	51	93	0.0000008373
p546	60	103	0.0000008372
p546	42	103	0.0000008372
p546	23	103	0.0000008372
p546	80	103	0.0000008372
p546	68	103	0.0000008372
p546	15	103	0.0000008372
p546	87	103	0.0000008372
p546	63	103	0.0000008372
p546	56	94	0.0000008371
p546	44	94	0.0000008371
p546	73	94	0.0000008371
p546	43	62	0.0000008368
p546	5	62	0.0000008368
p546	6	62	0.0000008368
p546	30	95	0.0000008367
p546	38	95	0.0000008367
p546	45	95	0.0000008367
p546	60	95	0.0000008367
p546	47	95	0.0000008367
p546	56	95	0.0000008367
p546	63	95	0.0000008367
p546	43	95	0.0000008367
p546	77	95	0.0000008367
p546	40	102	0.0000008366
p546	35	102	0.0000008366
p546	58	102	0.0000008366
p546	91	102	0.0000008366
p546	29	102	0.0000008366
p546	72	102	0.0000008366
p546	34	102	0.0000008366
p546	25	102	0.0000008366
p546	56	102	0.0000008366
p546	47	102	0.0000008366
p546	12	61	0.0000008365
p546	14	61	0.0000008365
p546	3	61	0.0000008365
p546	44	60	0.0000008363
p546	35	60	0.0000008363
p546	42	59	0.0000008362
p546	33	57	0.0000008362
p546	35	58	0.0000008362
p546	34	58	0.0000008362
p546	42	58	0.0000008362
p546	31	58	0.0000008362
p546	31	59	0.0000008362
p546	44	58	0.0000008362
p546	6	57	0.0000008362
p546	9	57	0.0000008362
p546	88	155	0.0000008350
p546	58	155	0.0000008350
p546	56	155	0.0000008350
p546	24	155	0.0000008350
p546	50	155	0.0000008350
p546	44	155	0.0000008350
p546	15	101	0.0000008349
p546	49	101	0.0000008349
p546	87	101	0.0000008349
p546	89	101	0.0000008349
p546	74	101	0.0000008349
p546	54	101	0.0000008349
p546	44	96	0.0000008344
p546	73	96	0.0000008344
p546	84	96	0.0000008344
p546	69	96	0.0000008344
p546	23	96	0.0000008344
p546	42	96	0.0000008344
p546	67	96	0.0000008344
p546	26	96	0.0000008344
p546	77	97	0.0000008341
p546	49	97	0.0000008341
p546	79	97	0.0000008341
p546	44	97	0.0000008341
p546	62	100	0.0000008341
p546	34	98	0.0000008341
p546	51	99	0.0000008341
p546	32	100	0.0000008341
p546	23	99	0.0000008341
p546	86	98	0.0000008341
p546	78	98	0.0000008341
p546	72	100	0.0000008341
p546	84	99	0.0000008341
p546	64	98	0.0000008341
p546	61	99	0.0000008341
p546	83	98	0.0000008341
p546	45	99	0.0000008341
p546	43	98	0.0000008341
p546	45	100	0.0000008341
p546	69	98	0.0000008341
p546	22	98	0.0000008341
p546	83	99	0.0000008341
p546	129	156	0.0000008314
p546	31	156	0.0000008314
p546	77	156	0.0000008314
p546	90	156	0.0000008314
p546	33	156	0.0000008314
p546	130	156	0.0000008314
p546	28	156	0.0000008314
p546	72	156	0.0000008314
p546	4	156	0.0000008314
p546	14	156	0.0000008314
p546	37	156	0.0000008314
p546	46	157	0.0000008281
p546	80	157	0.0000008281
p546	25	157	0.0000008281
p546	53	157	0.0000008281
p546	75	157	0.0000008281
p546	21	157	0.0000008281
p546	74	157	0.0000008281
p546	39	157	0.0000008281
p546	92	157	0.0000008281
p546	122	157	0.0000008281
p546	49	157	0.0000008281
p546	91	158	0.0000008267
p546	80	158	0.0000008267
p546	48	158	0.0000008267
p546	135	158	0.0000008267
p546	3	158	0.0000008267
p546	34	158	0.0000008267
p546	47	158	0.0000008267
p546	11	158	0.0000008267
p546	93	158	0.0000008267
p546	39	158	0.0000008267
p546	32	158	0.0000008267
p546	25	158	0.0000008267
p546	40	158	0.0000008267
p546	9	158	0.0000008267
p546	137	158	0.0000008267
p546	89	158	0.0000008267
p546	28	158	0.0000008267
p546	28	138	0.0000008208
p546	114	138	0.0000008208
p546	115	136	0.0000008206
p546	45	134	0.0000008206
p546	102	133	0.0000008205
p546	118	139	0.0000008201
p546	113	140	0.0000008199
p546	129	142	0.0000008196
p546	108	145	0.0000008193
p546	122	145	0.0000008193
p546	119	146	0.0000008184
p546	136	147	0.0000008178
p546	116	129	0.0000008177
p546	120	148	0.0000008174
p546	130	148	0.0000008174
p546	128	150	0.0000008156
p546	139	151	0.0000008131
p546	102	151	0.0000008131
p546	136	151	0.0000008131
p546	111	124	0.0000008083
p546	18	43	0.0000008054
p546	91	110	0.0000008054
p546	23	42	0.0000008051
p546	13	46	0.0000008051
p546	93	109	0.0000008050
p546	35	47	0.0000008049
p546	24	47	0.0000008049
p546	20	47	0.0000008049
p546	24	40	0.0000008048
p546	23	40	0.0000008048
p546	90	108	0.0000008039
p546	31	48	0.0000008039
p546	36	48	0.0000008039
p546	9	35	0.0000008035
p546	16	107	0.0000008028
p546	13	33	0.0000008026
p546	28	50	0.0000008025
p546	30	50	0.0000008025
p546	55	106	0.0000008020
p546	18	31	0.0000008020
p546	10	30	0.0000008019
p546	16	29	0.0000008017
p546	18	29	0.0000008017
p546	14	28	0.0000008012
p546	12	27	0.0000008008
p546	4	25	0.0000007999
p546	10	21	0.0000007981
p546	5	17	0.0000007956
p546	12	53	0.0000007914
p546	8	53	0.0000007914
p546	46	68	0.0000007911
p546	39	68	0.0000007911
p546	13	68	0.0000007911
p546	45	68	0.0000007911
p546	36	67	0.0000007910
p546	23	67	0.0000007910
p546	46	69	0.0000007910
p546	26	70	0.0000007908
p546	9	70	0.0000007908
p546	10	70	0.0000007908
p546	19	71	0.0000007908
[truncated: 639 more rows]
