# Supplementary material for: Identifying proximal RNA interactions from cDNA-encoded crosslinks with ShapeJumper
Source: PLoS Comput Biol. 2021 Dec 14;17(12):e1009632. doi: 10.1371/journal.pcbi.1009632 (PMC8670686; doi:10.1371/journal.pcbi.1009632)
Supplement: S1 Data — (ZIP) [file pcbi.1009632.s006.zip › ShapeJumper_DATA/Processed_Deletions/P546/TBIA-P546-Replicate1__Merged_NoCircDels_MaxInsertLimit10_NoAmbig_DelSiteExactMatch_normalizedDels_Subtracted_shift5nt2.txt]

Total Reads Aligned:2022342	Total Deletions:40413.0
p546	109	156	0.0011720763
p546	67	109	0.0005125760
p546	109	157	0.0004636686
p546	109	155	0.0004087805
p546	110	157	0.0003824805
p546	117	156	0.0003713486
p546	105	156	0.0002492716
p546	110	156	0.0002418897
p546	68	109	0.0002389570
p546	107	156	0.0001741535
p546	117	155	0.0001703136
p546	109	158	0.0001674678
p546	107	157	0.0001384360
p546	118	156	0.0001223918
p546	63	105	0.0001159043
p546	108	156	0.0001136811
p546	62	109	0.0001123886
p546	106	156	0.0001105905
p546	66	109	0.0001097627
p546	118	157	0.0001070495
p546	70	109	0.0000982087
p546	113	157	0.0000918767
p546	113	156	0.0000911814
p546	109	153	0.0000890972
p546	107	154	0.0000886365
p546	108	157	0.0000873932
p546	108	155	0.0000872288
p546	106	157	0.0000869129
p546	113	155	0.0000845002
p546	70	156	0.0000756004
p546	117	157	0.0000752228
p546	105	155	0.0000747584
p546	65	156	0.0000740748
p546	69	157	0.0000728611
p546	70	157	0.0000718202
p546	38	62	0.0000645934
p546	70	158	0.0000639706
p546	124	136	0.0000633173
p546	102	156	0.0000610334
p546	64	157	0.0000603706
p546	110	154	0.0000602780
p546	67	154	0.0000571679
p546	104	155	0.0000569837
p546	103	156	0.0000568602
p546	63	109	0.0000546188
p546	67	111	0.0000535868
p546	111	158	0.0000520086
p546	68	154	0.0000519231
p546	72	114	0.0000509623
p546	67	112	0.0000499131
p546	66	105	0.0000485545
p546	103	155	0.0000475735
p546	68	156	0.0000474705
p546	106	158	0.0000462473
p546	116	156	0.0000447048
p546	11	101	0.0000440722
p546	67	105	0.0000417673
p546	111	156	0.0000416142
p546	113	158	0.0000415665
p546	114	156	0.0000414962
p546	103	157	0.0000405940
p546	65	157	0.0000405940
p546	8	97	0.0000405028
p546	71	157	0.0000400736
p546	11	97	0.0000393494
p546	118	158	0.0000373251
p546	67	110	0.0000372976
p546	104	158	0.0000369261
p546	63	157	0.0000333079
p546	113	153	0.0000332091
p546	111	157	0.0000320666
p546	66	158	0.0000312052
p546	38	63	0.0000309104
p546	117	135	0.0000308065
p546	62	156	0.0000307775
p546	64	110	0.0000304685
p546	9	97	0.0000296259
p546	115	157	0.0000296248
p546	115	155	0.0000292378
p546	117	153	0.0000290573
p546	67	107	0.0000283530
p546	66	155	0.0000277077
p546	66	104	0.0000275829
p546	66	114	0.0000273369
p546	116	157	0.0000272224
p546	116	155	0.0000271084
p546	13	100	0.0000269207
p546	68	111	0.0000267934
p546	68	114	0.0000262855
p546	117	158	0.0000262821
p546	13	98	0.0000257602
p546	10	97	0.0000253920
p546	66	111	0.0000252173
p546	64	108	0.0000252068
p546	12	97	0.0000243145
p546	66	113	0.0000241696
p546	112	157	0.0000237797
p546	68	112	0.0000231177
p546	35	62	0.0000228985
p546	122	134	0.0000223318
p546	8	98	0.0000221219
p546	114	157	0.0000220581
p546	100	157	0.0000218583
p546	111	153	0.0000218445
p546	67	155	0.0000214342
p546	121	134	0.0000214281
p546	12	101	0.0000205862
p546	35	63	0.0000201952
p546	69	110	0.0000199621
p546	68	153	0.0000194458
p546	28	77	0.0000192211
p546	33	63	0.0000191916
p546	107	152	0.0000189875
p546	21	97	0.0000186731
p546	62	112	0.0000178318
p546	38	83	0.0000177225
p546	63	158	0.0000176829
p546	31	62	0.0000176178
p546	37	62	0.0000174647
p546	112	155	0.0000167292
p546	70	155	0.0000167292
p546	114	158	0.0000165620
p546	68	105	0.0000161848
p546	42	71	0.0000160988
p546	49	77	0.0000160922
p546	125	138	0.0000157936
p546	106	153	0.0000157540
p546	69	155	0.0000156836
p546	112	154	0.0000155504
p546	67	114	0.0000152456
p546	10	106	0.0000152038
p546	11	106	0.0000152038
p546	99	156	0.0000146063
p546	21	100	0.0000145567
p546	9	100	0.0000143681
p546	117	134	0.0000142775
p546	104	153	0.0000142059
p546	71	115	0.0000141996
p546	65	155	0.0000141152
p546	59	101	0.0000140468
p546	67	153	0.0000137125
p546	62	106	0.0000136310
p546	107	126	0.0000136139
p546	102	155	0.0000135924
p546	32	63	0.0000135014
p546	115	154	0.0000133789
p546	36	62	0.0000133779
p546	9	68	0.0000133465
p546	124	139	0.0000132309
p546	64	112	0.0000131350
p546	60	109	0.0000131295
p546	68	107	0.0000131264
p546	105	153	0.0000130489
p546	13	99	0.0000127665
p546	69	112	0.0000126096
p546	99	154	0.0000120630
p546	9	101	0.0000118912
p546	10	102	0.0000118743
p546	10	101	0.0000118538
p546	117	138	0.0000116432
p546	123	138	0.0000116432
p546	125	137	0.0000115870
p546	67	108	0.0000115531
p546	105	134	0.0000114949
p546	71	158	0.0000114419
p546	119	156	0.0000114370
p546	66	78	0.0000109503
p546	64	105	0.0000109285
p546	14	98	0.0000108769
p546	11	102	0.0000108688
p546	122	137	0.0000106200
p546	66	153	0.0000105481
p546	62	111	0.0000105072
p546	101	158	0.0000104017
p546	20	97	0.0000103951
p546	12	98	0.0000102813
p546	122	144	0.0000099795
p546	11	107	0.0000099761
p546	9	106	0.0000099611
p546	11	105	0.0000099197
p546	11	104	0.0000099138
p546	11	103	0.0000099065
p546	22	100	0.0000098400
p546	13	101	0.0000098102
p546	70	153	0.0000094933
p546	121	136	0.0000094643
p546	67	113	0.0000094577
p546	123	135	0.0000094338
p546	51	74	0.0000092421
p546	14	99	0.0000091661
p546	121	147	0.0000090320
p546	69	154	0.0000089161
p546	25	63	0.0000088526
p546	28	68	0.0000088338
p546	27	77	0.0000088283
p546	118	153	0.0000087950
p546	144	156	0.0000087894
p546	21	99	0.0000087600
p546	123	150	0.0000087024
p546	109	152	0.0000084204
p546	117	137	0.0000083693
p546	12	106	0.0000083551
p546	10	105	0.0000083535
p546	69	105	0.0000083535
p546	125	136	0.0000083386
p546	28	80	0.0000082311
p546	39	63	0.0000081802
p546	10	103	0.0000081617
p546	99	117	0.0000080408
p546	66	87	0.0000079306
p546	10	109	0.0000078777
p546	63	108	0.0000078771
p546	119	135	0.0000078086
p546	63	101	0.0000078038
p546	37	61	0.0000077667
p546	7	100	0.0000077228
p546	114	153	0.0000076727
p546	28	63	0.0000076594
p546	63	77	0.0000076009
p546	100	154	0.0000073427
p546	43	71	0.0000073036
p546	61	74	0.0000073028
p546	124	141	0.0000072654
p546	115	152	0.0000072640
p546	66	94	0.0000072545
p546	56	96	0.0000072401
p546	124	147	0.0000071801
p546	64	77	0.0000070260
p546	68	115	0.0000068368
p546	67	115	0.0000068368
p546	68	87	0.0000068318
p546	63	112	0.0000068302
p546	102	154	0.0000068182
p546	57	96	0.0000067582
p546	117	152	0.0000067024
p546	65	76	0.0000066691
p546	117	151	0.0000066625
p546	14	100	0.0000066453
p546	118	152	0.0000066323
p546	124	149	0.0000065372
p546	118	137	0.0000063403
p546	125	141	0.0000063320
p546	99	114	0.0000062770
p546	124	155	0.0000062734
p546	101	155	0.0000062734
p546	59	156	0.0000062598
p546	108	126	0.0000062497
p546	100	158	0.0000062410
p546	20	100	0.0000062386
p546	35	64	0.0000062168
p546	40	87	0.0000062167
p546	21	101	0.0000062057
p546	31	77	0.0000061840
p546	117	149	0.0000061349
p546	11	96	0.0000060108
p546	72	115	0.0000057850
p546	69	108	0.0000057766
p546	33	64	0.0000057331
p546	59	102	0.0000056949
p546	50	77	0.0000056625
p546	6	99	0.0000055658
p546	113	151	0.0000055292
p546	109	151	0.0000052921
p546	105	136	0.0000052791
p546	56	109	0.0000052518
p546	62	108	0.0000052514
p546	64	154	0.0000052448
p546	97	156	0.0000052165
p546	48	76	0.0000052152
p546	12	102	0.0000052104
p546	123	140	0.0000052089
p546	58	92	0.0000052088
p546	96	157	0.0000052044
p546	60	101	0.0000052025
p546	61	158	0.0000052009
p546	113	152	0.0000051838
p546	9	66	0.0000051814
p546	33	65	0.0000051811
p546	14	74	0.0000051795
p546	47	77	0.0000051780
p546	21	87	0.0000051744
p546	38	66	0.0000051447
p546	122	133	0.0000051204
p546	105	126	0.0000051039
p546	124	151	0.0000049126
p546	65	77	0.0000048091
p546	62	114	0.0000047314
p546	65	113	0.0000047288
p546	60	110	0.0000047279
p546	10	107	0.0000047255
p546	101	154	0.0000047203
p546	7	106	0.0000047184
p546	67	106	0.0000047184
p546	35	65	0.0000046961
p546	95	157	0.0000046839
p546	45	72	0.0000046581
p546	28	83	0.0000046542
p546	7	97	0.0000046398
p546	62	75	0.0000046205
p546	25	87	0.0000046162
p546	34	64	0.0000046158
p546	119	158	0.0000046000
p546	70	86	0.0000045792
p546	51	63	0.0000045729
p546	123	148	0.0000044514
p546	62	77	0.0000044352
p546	99	153	0.0000042192
p546	119	136	0.0000042169
p546	68	119	0.0000042079
p546	57	109	0.0000042014
p546	9	109	0.0000042014
p546	62	154	0.0000041958
p546	57	106	0.0000041941
p546	119	133	0.0000041852
p546	97	155	0.0000041823
p546	13	103	0.0000041712
p546	119	157	0.0000041635
p546	123	152	0.0000041603
p546	18	97	0.0000041580
p546	56	99	0.0000041580
p546	26	78	0.0000041346
p546	30	62	0.0000041251
p546	15	100	0.0000041213
p546	12	103	0.0000040989
p546	141	156	0.0000040945
p546	38	68	0.0000040643
p546	30	63	0.0000040522
p546	19	101	0.0000039754
p546	38	61	0.0000039707
p546	28	41	0.0000038000
p546	105	139	0.0000037135
p546	12	24	0.0000036967
p546	98	153	0.0000036918
p546	118	136	0.0000036858
p546	11	109	0.0000036763
p546	58	109	0.0000036763
p546	11	108	0.0000036760
p546	10	108	0.0000036760
p546	127	154	0.0000036713
p546	94	154	0.0000036713
p546	66	106	0.0000036699
p546	63	106	0.0000036699
p546	36	66	0.0000036527
p546	96	156	0.0000036516
p546	71	156	0.0000036516
p546	28	76	0.0000036506
p546	38	77	0.0000036504
p546	53	93	0.0000036461
p546	32	62	0.0000036429
p546	115	151	0.0000036395
p546	20	96	0.0000036390
p546	62	97	0.0000036383
p546	19	98	0.0000036383
p546	20	99	0.0000036383
p546	16	97	0.0000036383
p546	113	135	0.0000036229
p546	22	33	0.0000036215
p546	32	66	0.0000036160
p546	20	74	0.0000036146
p546	28	75	0.0000036142
p546	51	75	0.0000036142
p546	51	80	0.0000036127
p546	39	62	0.0000036047
p546	22	99	0.0000036004
p546	105	119	0.0000035881
p546	21	33	0.0000035785
p546	30	87	0.0000035368
p546	117	147	0.0000034560
p546	45	63	0.0000032659
p546	102	134	0.0000031869
p546	118	148	0.0000031797
p546	108	150	0.0000031781
p546	106	152	0.0000031701
p546	18	51	0.0000031698
p546	106	126	0.0000031561
p546	103	119	0.0000031559
p546	63	115	0.0000031555
p546	112	134	0.0000031552
p546	71	114	0.0000031543
p546	61	112	0.0000031524
p546	71	110	0.0000031519
p546	12	109	0.0000031511
p546	68	108	0.0000031509
p546	59	108	0.0000031509
p546	113	147	0.0000031484
p546	96	154	0.0000031469
p546	64	155	0.0000031367
p546	57	105	0.0000031325
p546	65	105	0.0000031325
p546	62	105	0.0000031325
p546	31	65	0.0000031308
p546	8	103	0.0000031284
p546	37	55	0.0000031277
p546	27	89	0.0000031263
p546	7	102	0.0000031262
p546	57	94	0.0000031249
p546	118	135	0.0000031234
p546	116	137	0.0000031227
p546	59	157	0.0000031226
p546	58	157	0.0000031226
p546	97	109	0.0000031188
p546	42	99	0.0000031185
p546	122	147	0.0000031064
p546	45	58	0.0000031021
p546	46	87	0.0000030898
p546	63	102	0.0000030897
p546	71	93	0.0000030882
p546	19	95	0.0000030868
p546	37	58	0.0000030833
p546	25	100	0.0000030816
p546	26	67	0.0000030575
p546	27	70	0.0000030569
p546	28	85	0.0000030530
p546	126	156	0.0000030512
p546	4	92	0.0000030512
p546	17	101	0.0000030469
p546	39	65	0.0000030203
p546	48	77	0.0000030182
p546	31	80	0.0000030174
p546	114	154	0.0000029261
p546	37	59	0.0000027365
p546	14	30	0.0000027086
p546	30	51	0.0000026703
p546	30	52	0.0000026587
p546	68	136	0.0000026554
p546	129	145	0.0000026513
p546	11	44	0.0000026313
p546	114	126	0.0000026301
p546	71	119	0.0000026300
p546	67	117	0.0000026299
p546	64	113	0.0000026271
p546	70	113	0.0000026271
p546	55	109	0.0000026259
p546	12	107	0.0000026253
p546	120	135	0.0000026240
p546	68	134	0.0000026240
p546	63	154	0.0000026224
p546	61	154	0.0000026224
p546	56	106	0.0000026213
p546	103	150	0.0000026164
p546	142	155	0.0000026139
p546	10	104	0.0000026089
p546	11	70	0.0000026086
p546	49	70	0.0000026086
p546	7	156	0.0000026083
p546	13	74	0.0000026081
p546	26	76	0.0000026076
p546	57	77	0.0000026074
p546	32	77	0.0000026074
p546	16	77	0.0000026074
p546	18	103	0.0000026070
p546	15	80	0.0000026069
p546	27	83	0.0000026063
p546	28	84	0.0000026062
p546	39	87	0.0000026057
p546	13	102	0.0000026052
p546	32	93	0.0000026043
p546	24	95	0.0000026033
p546	97	157	0.0000026022
p546	145	157	0.0000026022
p546	30	59	0.0000026015
p546	30	57	0.0000026015
p546	72	158	0.0000026004
p546	58	158	0.0000026004
p546	65	119	0.0000025987
p546	68	116	0.0000025985
p546	113	134	0.0000025923
p546	119	137	0.0000025917
p546	121	145	0.0000025878
p546	117	145	0.0000025878
p546	122	145	0.0000025878
p546	115	129	0.0000025871
p546	108	152	0.0000025753
p546	8	105	0.0000025750
p546	28	70	0.0000025719
p546	59	103	0.0000025708
p546	49	82	0.0000025693
p546	129	156	0.0000025689
p546	38	86	0.0000025687
p546	18	102	0.0000025687
p546	29	89	0.0000025682
p546	7	91	0.0000025675
p546	12	91	0.0000025675
p546	39	92	0.0000025674
p546	125	142	0.0000025562
p546	36	65	0.0000025353
p546	9	25	0.0000025316
p546	33	59	0.0000025245
p546	28	66	0.0000024988
p546	59	75	0.0000024974
p546	5	98	0.0000024850
p546	123	144	0.0000024605
p546	124	156	0.0000024115
p546	38	60	0.0000023141
p546	6	87	0.0000022721
p546	39	53	0.0000022510
p546	31	48	0.0000021734
p546	23	40	0.0000021712
p546	9	33	0.0000021676
p546	8	32	0.0000021673
p546	40	53	0.0000021465
p546	111	137	0.0000021240
p546	126	139	0.0000021220
p546	118	139	0.0000021220
p546	113	149	0.0000021193
p546	116	149	0.0000021193
p546	108	151	0.0000021168
p546	129	151	0.0000021168
p546	62	153	0.0000021096
p546	97	153	0.0000021096
p546	105	118	0.0000021039
p546	8	53	0.0000021033
p546	36	53	0.0000021033
p546	69	113	0.0000021017
p546	10	112	0.0000021016
p546	59	112	0.0000021016
p546	59	111	0.0000021014
p546	61	110	0.0000021013
p546	62	107	0.0000021002
p546	59	107	0.0000021002
p546	60	107	0.0000021002
p546	70	106	0.0000020971
p546	55	106	0.0000020971
p546	116	134	0.0000020929
p546	106	137	0.0000020923
p546	38	155	0.0000020911
p546	106	138	0.0000020910
p546	68	83	0.0000020906
p546	129	140	0.0000020899
p546	108	129	0.0000020887
p546	32	68	0.0000020872
p546	33	68	0.0000020872
p546	5	68	0.0000020872
p546	42	70	0.0000020869
p546	10	71	0.0000020868
p546	44	72	0.0000020866
p546	45	156	0.0000020866
p546	38	156	0.0000020866
p546	21	73	0.0000020866
p546	42	74	0.0000020865
p546	44	74	0.0000020865
p546	15	75	0.0000020863
p546	13	75	0.0000020863
p546	61	76	0.0000020861
p546	27	79	0.0000020856
p546	20	103	0.0000020856
p546	29	81	0.0000020854
p546	37	83	0.0000020850
p546	45	83	0.0000020850
p546	21	83	0.0000020850
p546	35	83	0.0000020850
p546	36	84	0.0000020850
p546	40	84	0.0000020850
p546	26	84	0.0000020850
p546	18	64	0.0000020848
p546	26	86	0.0000020847
p546	38	87	0.0000020846
p546	35	88	0.0000020844
p546	26	88	0.0000020844
p546	29	51	0.0000020843
p546	56	93	0.0000020835
p546	21	95	0.0000020826
p546	72	157	0.0000020817
p546	38	157	0.0000020817
p546	20	62	0.0000020817
p546	9	60	0.0000020813
p546	25	57	0.0000020812
p546	66	101	0.0000020810
p546	98	158	0.0000020803
p546	97	158	0.0000020803
p546	68	100	0.0000020795
p546	73	100	0.0000020795
p546	59	100	0.0000020795
p546	14	27	0.0000020791
p546	55	99	0.0000020790
p546	38	99	0.0000020790
p546	25	54	0.0000020768
p546	43	114	0.0000020714
p546	58	106	0.0000020638
p546	141	154	0.0000020611
p546	124	153	0.0000020582
p546	117	148	0.0000020562
p546	139	155	0.0000020529
p546	12	67	0.0000020506
p546	49	71	0.0000020500
p546	14	78	0.0000020489
p546	22	102	0.0000020476
p546	40	88	0.0000020474
p546	22	64	0.0000020473
p546	50	91	0.0000020466
p546	77	93	0.0000020464
p546	16	101	0.0000020437
p546	71	100	0.0000020418
p546	55	96	0.0000020415
p546	76	96	0.0000020415
p546	39	68	0.0000020138
p546	26	66	0.0000020138
p546	46	75	0.0000020126
p546	49	81	0.0000020114
p546	8	86	0.0000020105
p546	39	88	0.0000020103
p546	22	101	0.0000020064
p546	27	62	0.0000020051
p546	36	59	0.0000020042
p546	31	57	0.0000020041
p546	9	71	0.0000019765
p546	47	71	0.0000019765
p546	27	80	0.0000019747
p546	29	86	0.0000019734
p546	43	90	0.0000019726
p546	9	95	0.0000019711
p546	5	101	0.0000019690
p546	53	96	0.0000019657
p546	113	130	0.0000019624
p546	126	146	0.0000019618
p546	119	153	0.0000019053
p546	64	76	0.0000019017
p546	125	139	0.0000018998
p546	71	87	0.0000018622
p546	125	148	0.0000018335
p546	5	34	0.0000016259
p546	11	30	0.0000016252
p546	8	21	0.0000016200
p546	4	53	0.0000016099
p546	25	53	0.0000016099
p546	100	135	0.0000015934
p546	101	135	0.0000015934
p546	102	136	0.0000015932
p546	103	133	0.0000015932
p546	112	132	0.0000015923
p546	112	131	0.0000015921
p546	25	138	0.0000015920
p546	109	147	0.0000015901
p546	107	149	0.0000015895
p546	136	149	0.0000015895
p546	107	150	0.0000015890
p546	111	150	0.0000015890
p546	10	54	0.0000015887
p546	68	151	0.0000015876
p546	9	151	0.0000015876
p546	27	48	0.0000015870
p546	29	50	0.0000015852
p546	27	50	0.0000015852
p546	70	152	0.0000015851
p546	110	152	0.0000015851
p546	28	51	0.0000015849
p546	21	35	0.0000015834
p546	18	35	0.0000015834
p546	10	34	0.0000015830
p546	43	153	0.0000015822
p546	107	128	0.0000015784
p546	101	120	0.0000015781
p546	105	122	0.0000015781
p546	109	127	0.0000015781
p546	104	127	0.0000015781
p546	103	126	0.0000015781
p546	24	126	0.0000015781
p546	21	119	0.0000015780
p546	57	119	0.0000015780
p546	66	118	0.0000015780
p546	67	116	0.0000015778
p546	64	116	0.0000015778
p546	62	115	0.0000015777
p546	99	115	0.0000015777
p546	73	115	0.0000015777
p546	70	114	0.0000015771
p546	7	114	0.0000015771
p546	38	114	0.0000015771
p546	9	111	0.0000015761
p546	93	111	0.0000015761
p546	70	111	0.0000015761
p546	54	111	0.0000015761
p546	95	110	0.0000015760
p546	85	109	0.0000015755
p546	45	109	0.0000015755
p546	28	109	0.0000015755
p546	54	109	0.0000015755
p546	21	109	0.0000015755
p546	61	108	0.0000015754
p546	31	108	0.0000015754
p546	56	107	0.0000015752
p546	63	107	0.0000015752
p546	138	154	0.0000015734
p546	60	106	0.0000015728
p546	17	53	0.0000015667
p546	94	105	0.0000015663
p546	56	105	0.0000015663
p546	9	105	0.0000015663
p546	43	67	0.0000015655
p546	37	66	0.0000015655
p546	50	67	0.0000015655
p546	40	65	0.0000015654
p546	22	68	0.0000015654
p546	26	65	0.0000015654
p546	16	65	0.0000015654
p546	8	104	0.0000015653
p546	9	104	0.0000015653
p546	44	70	0.0000015652
p546	43	70	0.0000015652
p546	26	71	0.0000015651
p546	48	71	0.0000015651
p546	121	156	0.0000015650
p546	30	73	0.0000015649
p546	14	73	0.0000015649
p546	27	73	0.0000015649
p546	53	74	0.0000015649
p546	20	75	0.0000015647
p546	27	75	0.0000015647
p546	36	75	0.0000015647
p546	23	76	0.0000015645
p546	21	77	0.0000015645
p546	18	77	0.0000015645
p546	44	77	0.0000015645
p546	26	77	0.0000015645
p546	22	78	0.0000015643
p546	23	78	0.0000015643
p546	27	78	0.0000015643
p546	38	78	0.0000015643
p546	29	78	0.0000015643
p546	14	103	0.0000015642
p546	77	103	0.0000015642
p546	22	103	0.0000015642
p546	33	80	0.0000015641
p546	18	81	0.0000015640
p546	64	81	0.0000015640
p546	26	81	0.0000015640
p546	30	82	0.0000015638
p546	20	82	0.0000015638
p546	18	82	0.0000015638
p546	26	83	0.0000015638
p546	10	83	0.0000015638
p546	48	83	0.0000015638
p546	37	84	0.0000015637
p546	27	85	0.0000015636
p546	30	85	0.0000015636
p546	29	85	0.0000015636
p546	37	56	0.0000015636
p546	29	64	0.0000015636
p546	21	86	0.0000015635
p546	43	87	0.0000015634
p546	24	87	0.0000015634
p546	55	87	0.0000015634
p546	7	88	0.0000015633
p546	51	89	0.0000015631
p546	61	102	0.0000015631
p546	60	102	0.0000015631
p546	9	90	0.0000015628
p546	19	91	0.0000015627
p546	55	92	0.0000015626
p546	51	92	0.0000015626
p546	69	92	0.0000015626
p546	66	95	0.0000015620
p546	80	95	0.0000015620
p546	58	95	0.0000015620
p546	55	95	0.0000015620
p546	76	95	0.0000015620
p546	100	134	0.0000015617
p546	121	133	0.0000015615
p546	113	137	0.0000015613
p546	126	157	0.0000015613
p546	9	157	0.0000015613
p546	60	157	0.0000015613
p546	8	61	0.0000015610
p546	3	60	0.0000015610
p546	27	60	0.0000015610
p546	42	57	0.0000015609
p546	31	58	0.0000015609
p546	29	101	0.0000015608
p546	61	101	0.0000015608
p546	87	100	0.0000015596
p546	62	96	0.0000015596
p546	69	96	0.0000015596
p546	117	140	0.0000015595
p546	24	99	0.0000015593
p546	45	97	0.0000015593
p546	17	97	0.0000015593
p546	112	147	0.0000015583
p546	133	150	0.0000015571
p546	104	150	0.0000015571
p546	112	152	0.0000015518
p546	4	54	0.0000015472
p546	106	127	0.0000015468
p546	111	126	0.0000015468
p546	99	119	0.0000015467
p546	21	40	0.0000015428
p546	13	107	0.0000015427
p546	119	154	0.0000015366
p546	137	155	0.0000015301
p546	38	67	0.0000015287
p546	37	67	0.0000015287
p546	24	68	0.0000015287
p546	18	65	0.0000015286
p546	56	72	0.0000015282
p546	64	103	0.0000015281
p546	38	80	0.0000015272
p546	19	81	0.0000015271
p546	23	81	0.0000015271
p546	6	102	0.0000015266
p546	68	102	0.0000015266
p546	45	86	0.0000015264
p546	45	87	0.0000015264
p546	25	88	0.0000015263
p546	54	89	0.0000015261
p546	71	89	0.0000015261
p546	129	149	0.0000015257
p546	24	93	0.0000015256
p546	11	55	0.0000015250
p546	28	57	0.0000015223
p546	49	96	0.0000015217
p546	54	98	0.0000015213
p546	35	97	0.0000015213
p546	122	157	0.0000015212
p546	97	118	0.0000015155
p546	133	154	0.0000014999
p546	19	34	0.0000014971
p546	114	150	0.0000014931
p546	90	103	0.0000014919
p546	51	65	0.0000014917
p546	28	52	0.0000014908
p546	64	83	0.0000014897
p546	58	86	0.0000014893
p546	25	90	0.0000014887
p546	10	95	0.0000014876
p546	132	156	0.0000014863
p546	45	101	0.0000014861
p546	58	101	0.0000014861
p546	21	62	0.0000014847
p546	122	149	0.0000014620
p546	11	34	0.0000014541
p546	31	79	0.0000014534
p546	68	94	0.0000014514
p546	45	56	0.0000014470
p546	136	156	0.0000014469
p546	72	98	0.0000014455
p546	121	150	0.0000014291
p546	49	76	0.0000014170
p546	24	100	0.0000014088
p546	71	99	0.0000014077
p546	4	102	0.0000013805
p546	67	82	0.0000013786
p546	14	101	0.0000013368
p546	123	149	0.0000013345
p546	46	59	0.0000013297
p546	5	99	0.0000012941
p546	123	146	0.0000012411
p546	4	100	0.0000011825
p546	38	54	0.0000011734
p546	34	45	0.0000010871
p546	13	47	0.0000010871
p546	5	47	0.0000010871
p546	20	48	0.0000010867
p546	15	42	0.0000010862
p546	20	42	0.0000010862
p546	9	49	0.0000010858
p546	26	50	0.0000010856
p546	20	50	0.0000010856
p546	26	51	0.0000010854
p546	24	35	0.0000010842
p546	9	35	0.0000010842
p546	7	31	0.0000010836
p546	4	25	0.0000010817
p546	6	25	0.0000010817
p546	19	52	0.0000010809
p546	9	22	0.0000010804
p546	4	16	0.0000010764
p546	47	135	0.0000010623
p546	66	135	0.0000010623
p546	46	136	0.0000010622
p546	42	136	0.0000010622
p546	106	136	0.0000010622
p546	25	137	0.0000010620
p546	103	132	0.0000010615
p546	120	138	0.0000010613
p546	126	138	0.0000010613
p546	118	138	0.0000010613
p546	109	138	0.0000010613
p546	119	139	0.0000010610
p546	68	139	0.0000010610
p546	118	140	0.0000010608
p546	110	140	0.0000010608
p546	120	140	0.0000010608
p546	116	140	0.0000010608
p546	121	141	0.0000010606
p546	111	141	0.0000010606
p546	115	142	0.0000010606
p546	112	143	0.0000010606
p546	122	143	0.0000010606
p546	111	130	0.0000010605
p546	114	146	0.0000010603
p546	103	146	0.0000010603
p546	120	146	0.0000010603
p546	119	146	0.0000010603
p546	68	147	0.0000010600
p546	11	147	0.0000010600
p546	99	147	0.0000010600
p546	105	147	0.0000010600
p546	103	147	0.0000010600
p546	109	148	0.0000010599
p546	137	148	0.0000010599
p546	106	149	0.0000010597
p546	138	150	0.0000010594
p546	137	150	0.0000010594
p546	102	150	0.0000010594
p546	110	150	0.0000010594
p546	45	152	0.0000010567
p546	69	152	0.0000010567
p546	140	152	0.0000010567
p546	120	152	0.0000010567
p546	133	153	0.0000010548
p546	61	153	0.0000010548
p546	129	153	0.0000010548
p546	46	153	0.0000010548
p546	38	153	0.0000010548
p546	71	153	0.0000010548
p546	90	153	0.0000010548
p546	56	153	0.0000010548
p546	45	153	0.0000010548
p546	78	120	0.0000010521
p546	68	121	0.0000010521
p546	71	120	0.0000010521
p546	66	120	0.0000010521
p546	90	121	0.0000010521
p546	59	120	0.0000010521
p546	33	122	0.0000010521
p546	108	125	0.0000010520
p546	104	125	0.0000010520
p546	104	123	0.0000010520
p546	28	119	0.0000010520
p546	31	119	0.0000010520
p546	36	119	0.0000010520
p546	25	119	0.0000010520
p546	107	119	0.0000010520
p546	96	119	0.0000010520
p546	70	118	0.0000010520
p546	103	118	0.0000010520
p546	94	117	0.0000010519
p546	93	117	0.0000010519
p546	68	117	0.0000010519
p546	66	117	0.0000010519
p546	6	117	0.0000010519
p546	65	117	0.0000010519
p546	26	117	0.0000010519
p546	91	115	0.0000010518
p546	98	115	0.0000010518
p546	61	115	0.0000010518
p546	95	113	0.0000010509
p546	57	112	0.0000010508
p546	20	112	0.0000010508
p546	11	112	0.0000010508
p546	90	111	0.0000010507
p546	7	111	0.0000010507
p546	72	111	0.0000010507
p546	8	110	0.0000010506
p546	14	110	0.0000010506
p546	82	110	0.0000010506
p546	3	109	0.0000010504
p546	95	109	0.0000010504
p546	81	109	0.0000010504
p546	7	109	0.0000010504
p546	56	108	0.0000010503
p546	55	107	0.0000010501
p546	15	107	0.0000010501
p546	76	107	0.0000010501
p546	7	107	0.0000010501
p546	98	154	0.0000010490
p546	79	154	0.0000010490
p546	16	106	0.0000010485
p546	79	106	0.0000010485
p546	68	106	0.0000010485
p546	58	155	0.0000010456
p546	95	155	0.0000010456
p546	22	47	0.0000010442
p546	14	46	0.0000010442
p546	80	105	0.0000010442
p546	11	66	0.0000010436
p546	27	66	0.0000010436
p546	25	66	0.0000010436
p546	45	67	0.0000010436
p546	27	67	0.0000010436
p546	37	48	0.0000010436
p546	42	65	0.0000010436
p546	51	68	0.0000010436
p546	49	65	0.0000010436
p546	14	65	0.0000010436
p546	48	65	0.0000010436
p546	17	65	0.0000010436
p546	22	65	0.0000010436
p546	46	104	0.0000010436
p546	17	104	0.0000010436
p546	10	69	0.0000010436
p546	29	69	0.0000010436
p546	17	69	0.0000010436
p546	7	69	0.0000010436
p546	37	70	0.0000010435
p546	48	70	0.0000010435
p546	57	70	0.0000010435
p546	29	70	0.0000010435
p546	44	71	0.0000010434
p546	17	71	0.0000010434
p546	19	71	0.0000010434
p546	31	71	0.0000010434
p546	41	71	0.0000010434
p546	60	72	0.0000010433
p546	93	156	0.0000010433
p546	90	156	0.0000010433
p546	130	156	0.0000010433
p546	44	156	0.0000010433
p546	92	156	0.0000010433
p546	39	156	0.0000010433
p546	5	73	0.0000010433
p546	56	73	0.0000010433
p546	61	73	0.0000010433
p546	38	73	0.0000010433
p546	37	74	0.0000010433
p546	35	74	0.0000010433
p546	6	74	0.0000010433
p546	22	74	0.0000010433
p546	24	74	0.0000010433
p546	54	74	0.0000010433
p546	45	74	0.0000010433
p546	38	74	0.0000010433
p546	39	75	0.0000010432
p546	44	75	0.0000010432
p546	22	75	0.0000010432
p546	45	75	0.0000010432
p546	17	76	0.0000010430
p546	15	76	0.0000010430
p546	59	76	0.0000010430
p546	9	76	0.0000010430
p546	16	76	0.0000010430
p546	24	77	0.0000010430
p546	61	78	0.0000010429
p546	56	79	0.0000010428
p546	43	79	0.0000010428
p546	39	79	0.0000010428
p546	23	79	0.0000010428
p546	14	40	0.0000010428
p546	82	103	0.0000010428
p546	58	103	0.0000010428
p546	53	103	0.0000010428
p546	57	103	0.0000010428
p546	68	103	0.0000010428
p546	57	80	0.0000010427
p546	14	80	0.0000010427
p546	44	80	0.0000010427
p546	23	80	0.0000010427
p546	16	81	0.0000010427
p546	9	81	0.0000010427
p546	48	81	0.0000010427
p546	7	49	0.0000010426
p546	12	55	0.0000010426
p546	16	82	0.0000010425
p546	62	82	0.0000010425
p546	24	39	0.0000010425
p546	50	83	0.0000010425
p546	20	83	0.0000010425
p546	12	83	0.0000010425
p546	65	84	0.0000010425
p546	9	84	0.0000010425
p546	64	84	0.0000010425
p546	30	50	0.0000010424
p546	47	85	0.0000010424
p546	20	85	0.0000010424
p546	64	85	0.0000010424
p546	26	85	0.0000010424
p546	9	85	0.0000010424
p546	39	56	0.0000010424
p546	12	86	0.0000010423
p546	37	86	0.0000010423
p546	44	86	0.0000010423
p546	56	87	0.0000010423
p546	61	87	0.0000010423
p546	10	38	0.0000010423
p546	47	88	0.0000010422
p546	57	88	0.0000010422
p546	53	88	0.0000010422
p546	19	102	0.0000010421
p546	74	102	0.0000010421
p546	29	102	0.0000010421
p546	10	37	0.0000010420
p546	20	90	0.0000010419
p546	30	90	0.0000010419
p546	31	90	0.0000010419
p546	24	91	0.0000010418
p546	58	91	0.0000010418
p546	3	91	0.0000010418
p546	57	91	0.0000010418
p546	17	91	0.0000010418
p546	67	91	0.0000010418
p546	66	91	0.0000010418
p546	77	91	0.0000010418
p546	44	92	0.0000010418
p546	52	92	0.0000010418
p546	81	92	0.0000010418
p546	29	92	0.0000010418
p546	67	93	0.0000010417
p546	35	93	0.0000010417
p546	51	93	0.0000010417
p546	55	94	0.0000010416
p546	54	94	0.0000010416
p546	65	94	0.0000010416
p546	13	63	0.0000010415
p546	11	95	0.0000010413
p546	57	95	0.0000010413
p546	56	95	0.0000010413
p546	50	95	0.0000010413
p546	93	157	0.0000010409
p546	26	157	0.0000010409
p546	50	157	0.0000010409
p546	130	157	0.0000010409
p546	92	157	0.0000010409
p546	91	157	0.0000010409
p546	43	62	0.0000010408
p546	29	61	0.0000010407
p546	18	60	0.0000010407
p546	20	58	0.0000010406
p546	15	57	0.0000010406
p546	6	57	0.0000010406
p546	24	101	0.0000010405
p546	46	101	0.0000010405
p546	18	30	0.0000010405
p546	59	158	0.0000010402
p546	95	158	0.0000010402
p546	130	158	0.0000010402
p546	94	158	0.0000010402
p546	62	100	0.0000010398
p546	42	100	0.0000010398
p546	32	100	0.0000010398
p546	72	100	0.0000010398
p546	44	96	0.0000010397
p546	61	96	0.0000010397
p546	46	96	0.0000010397
p546	67	96	0.0000010397
p546	30	96	0.0000010397
p546	47	97	0.0000010395
p546	74	97	0.0000010395
p546	28	97	0.0000010395
p546	41	98	0.0000010395
p546	58	97	0.0000010395
p546	31	99	0.0000010395
p546	66	99	0.0000010395
p546	38	97	0.0000010395
p546	22	98	0.0000010395
p546	12	26	0.0000010391
p546	35	52	0.0000010374
p546	29	52	0.0000010374
p546	10	23	0.0000010373
p546	115	137	0.0000010303
p546	23	53	0.0000010300
p546	105	132	0.0000010298
p546	113	138	0.0000010297
p546	125	140	0.0000010291
p546	129	143	0.0000010288
p546	139	150	0.0000010274
p546	136	151	0.0000010260
p546	104	152	0.0000010235
p546	100	120	0.0000010208
p546	112	125	0.0000010208
p546	105	125	0.0000010208
p546	140	153	0.0000010208
p546	27	119	0.0000010207
p546	80	109	0.0000010181
p546	96	108	0.0000010179
p546	30	107	0.0000010177
p546	14	107	0.0000010177
p546	90	106	0.0000010153
p546	128	154	0.0000010122
p546	18	104	0.0000010078
p546	16	104	0.0000010078
p546	140	155	0.0000010073
p546	129	155	0.0000010073
p546	13	68	0.0000010069
p546	43	68	0.0000010069
p546	30	68	0.0000010069
p546	18	69	0.0000010069
p546	19	70	0.0000010067
p546	10	70	0.0000010067
p546	43	72	0.0000010065
p546	39	74	0.0000010065
p546	3	77	0.0000010061
p546	11	77	0.0000010061
p546	20	79	0.0000010059
p546	24	80	0.0000010058
p546	90	102	0.0000010056
p546	16	102	0.0000010056
p546	67	102	0.0000010056
p546	27	82	0.0000010055
p546	57	82	0.0000010055
p546	9	83	0.0000010055
p546	54	84	0.0000010054
p546	8	84	0.0000010054
p546	17	84	0.0000010054
p546	10	85	0.0000010053
p546	20	86	0.0000010052
p546	30	86	0.0000010052
p546	45	89	0.0000010050
p546	51	64	0.0000010049
p546	30	64	0.0000010049
p546	21	91	0.0000010048
p546	34	91	0.0000010048
p546	29	91	0.0000010048
p546	14	92	0.0000010047
p546	76	92	0.0000010047
p546	78	94	0.0000010046
p546	29	95	0.0000010041
p546	28	55	0.0000010037
p546	13	56	0.0000010035
p546	75	101	0.0000010032
p546	43	101	0.0000010032
p546	54	101	0.0000010032
p546	42	59	0.0000010021
p546	28	59	0.0000010021
p546	53	100	0.0000010020
p546	8	58	0.0000010020
p546	3	58	0.0000010020
p546	36	57	0.0000010020
p546	19	96	0.0000010018
p546	44	99	0.0000010016
p546	27	99	0.0000010016
p546	83	99	0.0000010016
p546	21	98	0.0000010016
p546	63	97	0.0000010015
p546	44	97	0.0000010015
p546	25	44	0.0000010012
p546	18	41	0.0000010001
p546	140	158	0.0000009998
p546	21	39	0.0000009997
p546	121	139	0.0000009975
p546	10	29	0.0000009973
p546	13	28	0.0000009969
p546	129	148	0.0000009963
p546	13	26	0.0000009959
p546	132	151	0.0000009935
p546	31	53	0.0000009868
p546	142	154	0.0000009754
p546	20	69	0.0000009702
p546	39	66	0.0000009701
p546	46	65	0.0000009699
p546	11	71	0.0000009699
p546	17	102	0.0000009690
p546	14	102	0.0000009690
p546	63	81	0.0000009688
p546	28	82	0.0000009684
p546	17	82	0.0000009684
p546	47	83	0.0000009684
p546	11	84	0.0000009684
p546	47	84	0.0000009684
p546	14	87	0.0000009682
p546	34	86	0.0000009681
p546	13	89	0.0000009680
p546	45	91	0.0000009677
p546	23	92	0.0000009677
p546	25	101	0.0000009658
p546	117	130	0.0000009654
p546	23	100	0.0000009643
p546	45	100	0.0000009643
p546	4	62	0.0000009643
p546	121	149	0.0000009640
p546	18	96	0.0000009639
p546	26	96	0.0000009639
p546	4	99	0.0000009637
p546	86	99	0.0000009637
p546	42	60	0.0000009637
p546	31	51	0.0000009557
p546	9	30	0.0000009545
p546	9	29	0.0000009543
p546	122	146	0.0000009333
p546	13	73	0.0000009329
p546	13	80	0.0000009319
p546	25	80	0.0000009319
p546	21	80	0.0000009319
p546	65	81	0.0000009318
p546	66	82	0.0000009314
p546	31	83	0.0000009314
p546	62	87	0.0000009311
p546	73	87	0.0000009311
p546	64	86	0.0000009311
p546	123	155	0.0000009309
p546	15	90	0.0000009307
p546	70	93	0.0000009306
p546	55	93	0.0000009306
p546	27	93	0.0000009306
p546	68	95	0.0000009298
p546	59	96	0.0000009260
p546	45	66	0.0000008966
p546	12	72	0.0000008962
p546	66	86	0.0000008940
p546	44	59	0.0000008865
p546	28	90	0.0000008566
p546	40	63	0.0000008519
p546	20	40	0.0000008288
p546	72	92	0.0000008195
p546	21	58	0.0000008092
p546	45	61	0.0000007335
p546	45	60	0.0000006761
p546	67	87	0.0000006390
p546	70	87	0.0000005604
p546	30	45	0.0000005435
p546	21	46	0.0000005435
p546	26	45	0.0000005435
p546	23	46	0.0000005435
p546	4	47	0.0000005435
p546	31	45	0.0000005435
p546	6	45	0.0000005435
p546	27	45	0.0000005435
p546	19	45	0.0000005435
p546	31	44	0.0000005434
p546	15	44	0.0000005434
p546	19	44	0.0000005434
p546	20	44	0.0000005434
p546	33	44	0.0000005434
p546	23	48	0.0000005433
p546	22	48	0.0000005433
p546	36	48	0.0000005433
p546	21	43	0.0000005433
p546	28	43	0.0000005433
p546	19	43	0.0000005433
p546	15	43	0.0000005433
p546	14	43	0.0000005433
p546	18	43	0.0000005433
p546	26	42	0.0000005431
p546	16	42	0.0000005431
p546	7	42	0.0000005431
p546	4	42	0.0000005431
p546	15	49	0.0000005429
p546	17	41	0.0000005429
p546	28	50	0.0000005428
p546	20	51	0.0000005427
p546	7	51	0.0000005427
p546	20	39	0.0000005427
p546	27	39	0.0000005427
p546	6	39	0.0000005427
p546	3	39	0.0000005427
p546	9	38	0.0000005426
p546	18	37	0.0000005424
p546	16	36	0.0000005423
p546	6	36	0.0000005423
p546	18	36	0.0000005423
p546	12	36	0.0000005423
p546	15	36	0.0000005423
p546	17	35	0.0000005421
p546	7	33	0.0000005419
p546	20	31	0.0000005418
p546	16	30	0.0000005417
p546	12	30	0.0000005417
p546	8	29	0.0000005416
p546	7	28	0.0000005415
p546	4	28	0.0000005415
p546	15	26	0.0000005411
p546	3	26	0.0000005411
p546	3	24	0.0000005405
p546	16	52	0.0000005404
p546	7	23	0.0000005403
p546	7	22	0.0000005402
p546	10	21	0.0000005400
p546	5	20	0.0000005396
p546	16	53	0.0000005366
p546	14	53	0.0000005366
p546	91	135	0.0000005311
p546	70	134	0.0000005311
p546	19	135	0.0000005311
p546	18	135	0.0000005311
p546	21	135	0.0000005311
p546	79	134	0.0000005311
p546	69	134	0.0000005311
p546	75	135	0.0000005311
p546	41	135	0.0000005311
p546	99	136	0.0000005311
p546	10	136	0.0000005311
p546	23	136	0.0000005311
p546	63	136	0.0000005311
p546	20	136	0.0000005311
p546	108	133	0.0000005311
p546	44	136	0.0000005311
p546	28	137	0.0000005310
p546	112	137	0.0000005310
p546	71	137	0.0000005310
p546	83	137	0.0000005310
p546	22	137	0.0000005310
p546	37	137	0.0000005310
p546	45	137	0.0000005310
p546	108	137	0.0000005310
p546	103	137	0.0000005310
p546	64	137	0.0000005310
p546	21	137	0.0000005310
p546	96	137	0.0000005310
p546	109	132	0.0000005308
p546	85	132	0.0000005308
p546	44	132	0.0000005308
p546	44	131	0.0000005307
p546	96	131	0.0000005307
p546	114	131	0.0000005307
p546	31	131	0.0000005307
p546	98	138	0.0000005307
p546	17	138	0.0000005307
p546	28	138	0.0000005307
p546	40	138	0.0000005307
p546	104	138	0.0000005307
p546	66	138	0.0000005307
p546	47	138	0.0000005307
p546	102	139	0.0000005305
p546	69	139	0.0000005305
p546	49	139	0.0000005305
p546	115	139	0.0000005305
p546	107	139	0.0000005305
p546	20	139	0.0000005305
p546	106	139	0.0000005305
p546	24	140	0.0000005304
p546	104	140	0.0000005304
p546	21	140	0.0000005304
p546	109	140	0.0000005304
p546	65	140	0.0000005304
p546	89	140	0.0000005304
p546	112	140	0.0000005304
p546	45	140	0.0000005304
p546	110	141	0.0000005303
p546	106	141	0.0000005303
p546	44	141	0.0000005303
p546	79	141	0.0000005303
p546	105	141	0.0000005303
p546	130	141	0.0000005303
p546	36	141	0.0000005303
p546	93	142	0.0000005303
p546	130	142	0.0000005303
p546	50	142	0.0000005303
p546	122	142	0.0000005303
p546	49	142	0.0000005303
p546	126	142	0.0000005303
p546	113	142	0.0000005303
p546	106	142	0.0000005303
p546	131	143	0.0000005303
p546	113	143	0.0000005303
p546	132	143	0.0000005303
p546	106	143	0.0000005303
p546	72	143	0.0000005303
p546	120	143	0.0000005303
p546	78	143	0.0000005303
p546	28	144	0.0000005303
p546	53	144	0.0000005303
p546	107	144	0.0000005303
p546	55	144	0.0000005303
p546	111	144	0.0000005303
p546	133	144	0.0000005303
p546	103	144	0.0000005303
p546	95	145	0.0000005303
p546	103	145	0.0000005303
p546	128	145	0.0000005303
p546	21	145	0.0000005303
p546	112	145	0.0000005303
p546	108	145	0.0000005303
p546	12	145	0.0000005303
p546	93	145	0.0000005303
p546	111	145	0.0000005303
p546	27	145	0.0000005303
p546	32	130	0.0000005303
p546	82	130	0.0000005303
p546	68	130	0.0000005303
p546	92	146	0.0000005301
p546	64	146	0.0000005301
p546	111	146	0.0000005301
p546	104	146	0.0000005301
p546	135	146	0.0000005301
p546	100	129	0.0000005301
p546	28	129	0.0000005301
p546	68	129	0.0000005301
p546	132	147	0.0000005300
p546	28	147	0.0000005300
p546	128	147	0.0000005300
p546	9	147	0.0000005300
p546	8	147	0.0000005300
p546	111	147	0.0000005300
p546	108	147	0.0000005300
p546	97	147	0.0000005300
p546	16	147	0.0000005300
p546	58	147	0.0000005300
p546	136	147	0.0000005300
p546	45	147	0.0000005300
p546	18	147	0.0000005300
p546	78	148	0.0000005299
p546	45	148	0.0000005299
p546	104	148	0.0000005299
p546	108	148	0.0000005299
p546	131	148	0.0000005299
p546	105	149	0.0000005298
p546	104	149	0.0000005298
p546	130	149	0.0000005298
p546	108	149	0.0000005298
p546	42	149	0.0000005298
p546	135	149	0.0000005298
p546	92	149	0.0000005298
p546	110	149	0.0000005298
p546	55	149	0.0000005298
p546	57	150	0.0000005297
p546	62	150	0.0000005297
p546	128	150	0.0000005297
p546	61	150	0.0000005297
p546	98	150	0.0000005297
p546	32	54	0.0000005296
p546	31	151	0.0000005292
p546	10	151	0.0000005292
p546	90	151	0.0000005292
p546	8	151	0.0000005292
p546	12	151	0.0000005292
p546	24	151	0.0000005292
p546	80	151	0.0000005292
p546	103	152	0.0000005284
p546	64	152	0.0000005284
p546	36	152	0.0000005284
p546	21	152	0.0000005284
p546	29	152	0.0000005284
p546	72	152	0.0000005284
p546	71	152	0.0000005284
p546	135	152	0.0000005284
p546	66	152	0.0000005284
p546	26	152	0.0000005284
p546	25	153	0.0000005274
p546	51	153	0.0000005274
p546	78	153	0.0000005274
p546	72	153	0.0000005274
p546	9	153	0.0000005274
p546	73	153	0.0000005274
p546	28	153	0.0000005274
p546	83	153	0.0000005274
p546	90	128	0.0000005261
p546	101	128	0.0000005261
p546	96	122	0.0000005260
p546	70	120	0.0000005260
p546	100	122	0.0000005260
p546	67	121	0.0000005260
p546	97	120	0.0000005260
p546	52	120	0.0000005260
p546	8	122	0.0000005260
p546	93	120	0.0000005260
p546	100	121	0.0000005260
p546	83	120	0.0000005260
p546	12	120	0.0000005260
p546	34	121	0.0000005260
p546	85	121	0.0000005260
p546	56	121	0.0000005260
p546	23	122	0.0000005260
p546	28	120	0.0000005260
p546	58	121	0.0000005260
p546	49	122	0.0000005260
p546	10	122	0.0000005260
p546	36	122	0.0000005260
p546	74	121	0.0000005260
p546	40	127	0.0000005260
p546	113	127	0.0000005260
p546	37	126	0.0000005260
p546	92	126	0.0000005260
p546	83	126	0.0000005260
p546	110	126	0.0000005260
p546	112	124	0.0000005260
p546	67	124	0.0000005260
p546	67	125	0.0000005260
p546	102	124	0.0000005260
p546	76	125	0.0000005260
p546	30	125	0.0000005260
p546	90	124	0.0000005260
p546	50	125	0.0000005260
p546	10	123	0.0000005260
p546	94	123	0.0000005260
p546	36	123	0.0000005260
p546	45	125	0.0000005260
p546	88	124	0.0000005260
p546	83	119	0.0000005260
p546	37	119	0.0000005260
p546	90	119	0.0000005260
p546	9	119	0.0000005260
p546	70	119	0.0000005260
p546	39	119	0.0000005260
p546	20	119	0.0000005260
p546	108	119	0.0000005260
p546	38	118	0.0000005260
p546	95	118	0.0000005260
p546	85	118	0.0000005260
p546	12	118	0.0000005260
p546	27	118	0.0000005260
p546	21	118	0.0000005260
p546	8	118	0.0000005260
p546	82	118	0.0000005260
p546	56	118	0.0000005260
p546	19	117	0.0000005260
p546	89	117	0.0000005260
p546	100	117	0.0000005260
p546	37	117	0.0000005260
p546	47	117	0.0000005260
p546	7	117	0.0000005260
p546	69	117	0.0000005260
p546	9	117	0.0000005260
p546	66	79	0.0000005260
p546	40	116	0.0000005259
p546	44	116	0.0000005259
p546	87	116	0.0000005259
p546	79	116	0.0000005259
p546	7	116	0.0000005259
p546	18	116	0.0000005259
p546	69	116	0.0000005259
p546	30	115	0.0000005259
p546	4	115	0.0000005259
p546	52	115	0.0000005259
p546	85	115	0.0000005259
p546	74	115	0.0000005259
p546	100	115	0.0000005259
p546	28	114	0.0000005257
p546	85	114	0.0000005257
p546	83	114	0.0000005257
p546	39	114	0.0000005257
p546	77	114	0.0000005257
p546	59	114	0.0000005257
p546	40	114	0.0000005257
p546	73	114	0.0000005257
p546	89	114	0.0000005257
p546	78	114	0.0000005257
p546	87	114	0.0000005257
p546	98	114	0.0000005257
p546	6	113	0.0000005254
p546	26	113	0.0000005254
p546	85	113	0.0000005254
p546	8	113	0.0000005254
p546	37	113	0.0000005254
p546	32	113	0.0000005254
p546	50	113	0.0000005254
p546	43	113	0.0000005254
p546	92	112	0.0000005254
p546	17	112	0.0000005254
p546	75	112	0.0000005254
p546	8	112	0.0000005254
p546	81	112	0.0000005254
p546	26	112	0.0000005254
p546	25	112	0.0000005254
p546	6	112	0.0000005254
p546	101	112	0.0000005254
p546	80	112	0.0000005254
p546	74	112	0.0000005254
p546	90	112	0.0000005254
p546	18	112	0.0000005254
p546	71	111	0.0000005254
p546	77	111	0.0000005254
p546	21	111	0.0000005254
p546	14	111	0.0000005254
p546	56	111	0.0000005254
p546	61	111	0.0000005254
p546	57	111	0.0000005254
p546	26	110	0.0000005253
p546	78	110	0.0000005253
p546	6	110	0.0000005253
p546	98	110	0.0000005253
p546	92	110	0.0000005253
p546	86	110	0.0000005253
p546	58	110	0.0000005253
p546	5	110	0.0000005253
p546	20	110	0.0000005253
p546	13	110	0.0000005253
p546	24	109	0.0000005252
p546	6	109	0.0000005252
p546	79	109	0.0000005252
p546	48	109	0.0000005252
p546	74	109	0.0000005252
p546	30	109	0.0000005252
p546	32	109	0.0000005252
p546	89	109	0.0000005252
p546	35	109	0.0000005252
p546	90	109	0.0000005252
p546	93	109	0.0000005252
p546	19	109	0.0000005252
p546	76	109	0.0000005252
p546	90	108	0.0000005251
p546	92	108	0.0000005251
p546	30	108	0.0000005251
p546	55	108	0.0000005251
p546	18	108	0.0000005251
p546	7	108	0.0000005251
p546	57	108	0.0000005251
p546	76	108	0.0000005251
p546	16	108	0.0000005251
p546	16	107	0.0000005251
p546	25	107	0.0000005251
p546	46	107	0.0000005251
p546	40	107	0.0000005251
p546	50	107	0.0000005251
p546	58	107	0.0000005251
p546	18	107	0.0000005251
p546	85	107	0.0000005251
p546	80	107	0.0000005251
p546	72	107	0.0000005251
p546	22	107	0.0000005251
p546	33	154	0.0000005245
p546	17	154	0.0000005245
p546	53	154	0.0000005245
p546	44	154	0.0000005245
p546	59	154	0.0000005245
p546	136	154	0.0000005245
p546	19	154	0.0000005245
p546	47	154	0.0000005245
p546	31	154	0.0000005245
p546	23	154	0.0000005245
p546	56	154	0.0000005245
p546	7	154	0.0000005245
p546	6	106	0.0000005243
p546	82	106	0.0000005243
p546	93	106	0.0000005243
p546	54	106	0.0000005243
p546	91	106	0.0000005243
p546	38	106	0.0000005243
p546	75	106	0.0000005243
p546	18	106	0.0000005243
p546	88	155	0.0000005228
p546	45	155	0.0000005228
p546	91	155	0.0000005228
p546	60	155	0.0000005228
p546	121	155	0.0000005228
p546	21	155	0.0000005228
p546	127	155	0.0000005228
p546	82	155	0.0000005228
p546	6	155	0.0000005228
p546	43	155	0.0000005228
p546	26	155	0.0000005228
p546	56	155	0.0000005228
p546	50	155	0.0000005228
p546	132	155	0.0000005228
p546	89	155	0.0000005228
p546	7	105	0.0000005221
p546	88	105	0.0000005221
p546	93	105	0.0000005221
p546	55	105	0.0000005221
p546	40	66	0.0000005218
p546	4	66	0.0000005218
p546	19	67	0.0000005218
p546	22	67	0.0000005218
p546	50	66	0.0000005218
p546	34	67	0.0000005218
p546	33	66	0.0000005218
p546	36	67	0.0000005218
p546	15	65	0.0000005218
p546	44	65	0.0000005218
p546	20	65	0.0000005218
p546	52	68	0.0000005218
p546	7	68	0.0000005218
p546	23	65	0.0000005218
p546	4	68	0.0000005218
p546	54	68	0.0000005218
p546	64	104	0.0000005218
p546	73	104	0.0000005218
p546	88	104	0.0000005218
p546	28	104	0.0000005218
p546	47	104	0.0000005218
p546	61	104	0.0000005218
p546	26	69	0.0000005218
p546	30	69	0.0000005218
p546	33	69	0.0000005218
p546	57	69	0.0000005218
p546	47	70	0.0000005217
p546	31	70	0.0000005217
p546	18	70	0.0000005217
p546	41	70	0.0000005217
p546	55	70	0.0000005217
p546	20	71	0.0000005217
p546	54	71	0.0000005217
p546	57	71	0.0000005217
p546	55	71	0.0000005217
p546	18	71	0.0000005217
p546	38	72	0.0000005217
p546	6	72	0.0000005217
p546	55	72	0.0000005217
p546	82	156	0.0000005217
p546	32	156	0.0000005217
p546	28	156	0.0000005217
p546	23	156	0.0000005217
p546	4	156	0.0000005217
p546	57	156	0.0000005217
p546	37	156	0.0000005217
p546	72	156	0.0000005217
p546	24	73	0.0000005216
p546	35	73	0.0000005216
p546	53	73	0.0000005216
p546	44	73	0.0000005216
p546	32	74	0.0000005216
p546	5	74	0.0000005216
p546	30	74	0.0000005216
p546	14	75	0.0000005216
p546	52	75	0.0000005216
p546	7	75	0.0000005216
p546	23	75	0.0000005216
p546	38	75	0.0000005216
p546	47	76	0.0000005215
p546	53	76	0.0000005215
p546	25	76	0.0000005215
p546	10	76	0.0000005215
p546	27	76	0.0000005215
p546	11	76	0.0000005215
p546	17	77	0.0000005215
p546	12	77	0.0000005215
p546	9	77	0.0000005215
p546	35	77	0.0000005215
p546	32	78	0.0000005214
p546	3	78	0.0000005214
p546	65	78	0.0000005214
p546	12	78	0.0000005214
p546	50	78	0.0000005214
p546	36	78	0.0000005214
p546	24	78	0.0000005214
p546	45	78	0.0000005214
p546	41	78	0.0000005214
p546	39	78	0.0000005214
p546	37	78	0.0000005214
p546	19	78	0.0000005214
p546	37	79	0.0000005214
p546	32	79	0.0000005214
p546	55	79	0.0000005214
p546	21	79	0.0000005214
p546	38	79	0.0000005214
p546	22	79	0.0000005214
p546	80	103	0.0000005214
p546	33	103	0.0000005214
p546	44	103	0.0000005214
p546	16	103	0.0000005214
p546	88	103	0.0000005214
p546	72	103	0.0000005214
p546	71	103	0.0000005214
p546	85	103	0.0000005214
p546	86	103	0.0000005214
p546	63	103	0.0000005214
p546	69	103	0.0000005214
p546	25	103	0.0000005214
p546	45	80	0.0000005214
p546	9	80	0.0000005214
p546	7	80	0.0000005214
p546	35	80	0.0000005214
p546	52	80	0.0000005214
p546	46	80	0.0000005214
p546	33	81	0.0000005213
p546	10	81	0.0000005213
p546	54	81	0.0000005213
p546	46	81	0.0000005213
p546	5	81	0.0000005213
p546	26	55	0.0000005213
p546	9	55	0.0000005213
p546	13	55	0.0000005213
p546	14	55	0.0000005213
p546	23	55	0.0000005213
p546	55	82	0.0000005213
p546	63	82	0.0000005213
p546	9	82	0.0000005213
p546	7	82	0.0000005213
p546	11	82	0.0000005213
p546	31	82	0.0000005213
p546	32	83	0.0000005213
p546	18	83	0.0000005213
p546	24	83	0.0000005213
p546	16	83	0.0000005213
p546	23	84	0.0000005212
p546	46	84	0.0000005212
p546	66	84	0.0000005212
p546	54	85	0.0000005212
p546	8	85	0.0000005212
p546	62	85	0.0000005212
p546	44	85	0.0000005212
p546	57	85	0.0000005212
p546	37	85	0.0000005212
p546	41	85	0.0000005212
p546	56	85	0.0000005212
p546	19	56	0.0000005212
p546	12	56	0.0000005212
p546	43	56	0.0000005212
p546	24	56	0.0000005212
p546	3	64	0.0000005212
p546	48	64	0.0000005212
p546	54	86	0.0000005212
p546	33	87	0.0000005211
p546	4	87	0.0000005211
p546	63	88	0.0000005211
p546	52	88	0.0000005211
p546	15	88	0.0000005211
p546	75	88	0.0000005211
p546	49	88	0.0000005211
p546	20	88	0.0000005211
p546	17	88	0.0000005211
p546	51	88	0.0000005211
p546	53	89	0.0000005210
p546	50	89	0.0000005210
p546	32	89	0.0000005210
p546	19	89	0.0000005210
p546	36	89	0.0000005210
p546	22	89	0.0000005210
p546	5	102	0.0000005210
p546	82	102	0.0000005210
p546	81	102	0.0000005210
p546	58	102	0.0000005210
p546	57	102	0.0000005210
p546	78	102	0.0000005210
p546	75	102	0.0000005210
p546	41	102	0.0000005210
p546	3	102	0.0000005210
p546	55	102	0.0000005210
p546	62	90	0.0000005209
p546	33	90	0.0000005209
p546	42	90	0.0000005209
p546	44	90	0.0000005209
p546	55	90	0.0000005209
p546	56	90	0.0000005209
p546	27	90	0.0000005209
p546	46	90	0.0000005209
p546	40	90	0.0000005209
p546	68	91	0.0000005209
p546	41	91	0.0000005209
p546	63	91	0.0000005209
p546	74	91	0.0000005209
p546	26	92	0.0000005209
p546	64	92	0.0000005209
p546	36	92	0.0000005209
p546	61	92	0.0000005209
p546	34	92	0.0000005209
p546	31	92	0.0000005209
p546	52	93	0.0000005209
p546	36	93	0.0000005209
p546	65	93	0.0000005209
p546	38	93	0.0000005209
p546	33	94	0.0000005208
p546	25	94	0.0000005208
p546	5	94	0.0000005208
p546	36	94	0.0000005208
p546	62	94	0.0000005208
p546	4	63	0.0000005207
p546	30	95	0.0000005207
p546	48	95	0.0000005207
p546	16	95	0.0000005207
p546	67	95	0.0000005207
p546	62	95	0.0000005207
p546	125	157	0.0000005204
p546	40	157	0.0000005204
p546	17	157	0.0000005204
p546	74	157	0.0000005204
p546	129	157	0.0000005204
p546	39	157	0.0000005204
p546	45	157	0.0000005204
p546	88	157	0.0000005204
p546	48	157	0.0000005204
p546	33	157	0.0000005204
p546	87	157	0.0000005204
p546	94	157	0.0000005204
p546	23	62	0.0000005204
p546	43	61	0.0000005203
p546	24	61	0.0000005203
p546	23	61	0.0000005203
p546	27	61	0.0000005203
p546	31	60	0.0000005203
p546	16	60	0.0000005203
p546	34	58	0.0000005203
p546	7	57	0.0000005203
p546	19	58	0.0000005203
p546	26	58	0.0000005203
p546	27	57	0.0000005203
p546	20	59	0.0000005203
p546	5	59	0.0000005203
p546	49	101	0.0000005203
p546	28	101	0.0000005203
p546	86	101	0.0000005203
p546	33	101	0.0000005203
p546	39	101	0.0000005203
p546	89	101	0.0000005203
p546	78	101	0.0000005203
p546	40	101	0.0000005203
p546	76	101	0.0000005203
p546	83	101	0.0000005203
p546	91	158	0.0000005201
p546	126	158	0.0000005201
p546	125	158	0.0000005201
p546	21	158	0.0000005201
p546	78	158	0.0000005201
p546	25	158	0.0000005201
p546	54	158	0.0000005201
p546	123	158	0.0000005201
p546	5	158	0.0000005201
p546	38	158	0.0000005201
p546	45	158	0.0000005201
p546	74	158	0.0000005201
p546	132	158	0.0000005201
p546	28	158	0.0000005201
p546	85	100	0.0000005199
p546	36	100	0.0000005199
p546	31	100	0.0000005199
p546	65	100	0.0000005199
p546	31	96	0.0000005199
p546	16	96	0.0000005199
p546	40	96	0.0000005199
p546	63	96	0.0000005199
p546	85	99	0.0000005198
p546	53	98	0.0000005198
p546	70	97	0.0000005198
p546	39	98	0.0000005198
p546	31	97	0.0000005198
p546	65	98	0.0000005198
p546	58	98	0.0000005198
p546	61	99	0.0000005198
p546	84	98	0.0000005198
p546	64	97	0.0000005198
p546	29	98	0.0000005198
p546	26	97	0.0000005198
[truncated: 841 more rows]
