# Supplementary material for: Identifying proximal RNA interactions from cDNA-encoded crosslinks with ShapeJumper
Source: PLoS Comput Biol. 2021 Dec 14;17(12):e1009632. doi: 10.1371/journal.pcbi.1009632 (PMC8670686; doi:10.1371/journal.pcbi.1009632)
Supplement: S1 Data — (ZIP) [file pcbi.1009632.s006.zip › ShapeJumper_DATA/Processed_Deletions/P546/DMSO-P546-Replicate1__Merged_NoCircDels_MaxInsertLimit10_NoAmbig_DelSiteExactMatch_normalizedDels_shift5nt2.txt]

Total Reads Aligned:1462011	Total Deletions:7557.0
p546	124	147	0.000102463935203
p546	68	80	7.55891317091e-05
p546	68	87	7.05909029004e-05
p546	117	153	3.72326676562e-05
p546	38	63	2.64057870066e-05
p546	124	151	2.36377154793e-05
p546	67	87	2.35303009668e-05
p546	123	150	1.57595945486e-05
p546	124	145	1.36198178385e-05
p546	118	152	1.36079367217e-05
p546	45	60	1.35633874203e-05
p546	124	149	1.28954515593e-05
p546	117	151	1.28932993523e-05
p546	124	153	1.28882311118e-05
p546	118	153	1.21722182722e-05
p546	113	156	1.21611770875e-05
p546	37	51	1.21535109974e-05
p546	39	61	1.21341985255e-05
p546	121	147	1.00314342156e-05
p546	122	147	1.00314342156e-05
p546	64	77	9.98468776812e-06
p546	99	117	9.95695749517e-06
p546	113	153	9.30816691405e-06
p546	123	144	8.60280422742e-06
p546	122	150	8.59614248106e-06
p546	4	93	8.55083937177e-06
p546	124	136	7.89840638881e-06
p546	119	133	7.89840638881e-06
p546	122	133	7.89840638881e-06
p546	66	87	7.8434336556e-06
p546	123	148	7.16474030682e-06
p546	125	149	7.16413975517e-06
p546	45	58	7.13940473071e-06
p546	67	86	7.13092303381e-06
p546	4	100	7.1214774502e-06
p546	11	50	6.83745099827e-06
p546	121	134	6.46257843955e-06
p546	118	156	6.43827022279e-06
p546	116	157	6.43284467539e-06
p546	27	93	6.41312952883e-06
p546	8	96	6.4115122264e-06
p546	105	126	6.40096042855e-06
p546	20	40	6.06757918001e-06
p546	122	134	5.74451416849e-06
p546	122	145	5.73466014253e-06
p546	119	150	5.73076165404e-06
p546	122	151	5.7303552677e-06
p546	113	151	5.7303552677e-06
p546	38	60	5.71089996645e-06
p546	35	63	5.70935935279e-06
p546	45	63	5.70935935279e-06
p546	28	52	5.29350600246e-06
p546	39	53	5.24553211802e-06
p546	122	144	5.01830246599e-06
p546	125	148	5.01531821478e-06
p546	123	149	5.01489782862e-06
p546	121	150	5.01441644729e-06
p546	111	153	5.0120898768e-06
p546	143	154	5.01034995147e-06
p546	117	156	5.00754350661e-06
p546	37	59	4.99728718696e-06
p546	38	62	4.99599963172e-06
p546	66	79	4.99180274678e-06
p546	67	79	4.99180274678e-06
p546	68	82	4.99167104032e-06
p546	70	86	4.99164612367e-06
p546	70	87	4.99127596266e-06
p546	68	90	4.98912015441e-06
p546	5	92	4.98814958178e-06
p546	83	102	4.98446626691e-06
p546	123	143	4.30155630307e-06
p546	123	146	4.30000258e-06
p546	129	147	4.29918609242e-06
p546	117	149	4.2984838531e-06
p546	115	152	4.29724317526e-06
p546	119	153	4.29607703725e-06
p546	113	155	4.2925762755e-06
p546	131	156	4.29218014852e-06
p546	110	156	4.29218014852e-06
p546	37	60	4.28317497484e-06
p546	36	62	4.28228539862e-06
p546	65	80	4.27863009674e-06
p546	9	87	4.27823653942e-06
p546	8	88	4.27781865471e-06
p546	23	98	4.27347687942e-06
p546	38	52	3.78107571604e-06
p546	28	54	3.67191848928e-06
p546	125	136	3.59018472218e-06
p546	121	133	3.59018472218e-06
p546	115	137	3.58899413415e-06
p546	125	139	3.58601340021e-06
p546	122	146	3.58333548333e-06
p546	126	146	3.58333548333e-06
p546	111	151	3.58147204231e-06
p546	115	151	3.58147204231e-06
p546	125	152	3.58103597938e-06
p546	117	152	3.58103597938e-06
p546	123	153	3.58006419771e-06
p546	117	157	3.57380259744e-06
p546	114	157	3.57380259744e-06
p546	113	157	3.57380259744e-06
p546	44	59	3.56949084783e-06
p546	13	61	3.56888191926e-06
p546	38	61	3.56888191926e-06
p546	37	62	3.56857116552e-06
p546	39	63	3.56834959549e-06
p546	24	63	3.56834959549e-06
p546	51	74	3.56637959688e-06
p546	65	77	3.56595991718e-06
p546	5	87	3.56519711618e-06
p546	33	87	3.56519711618e-06
p546	68	88	3.56484887893e-06
p546	3	89	3.56439144432e-06
p546	13	92	3.56296398699e-06
p546	8	92	3.56296398699e-06
p546	24	93	3.56284973824e-06
p546	7	94	3.56256287923e-06
p546	7	95	3.56237251159e-06
p546	12	101	3.56055615887e-06
p546	59	102	3.56033304779e-06
p546	107	126	3.55608912697e-06
p546	24	47	3.04069206151e-06
p546	30	48	3.04069206151e-06
p546	31	48	3.04069206151e-06
p546	37	49	3.03894560743e-06
p546	7	50	3.03886711034e-06
p546	37	50	3.03886711034e-06
p546	10	51	3.03837774935e-06
p546	19	41	3.03460665429e-06
p546	13	40	3.03378959001e-06
p546	17	35	3.02909827531e-06
p546	19	34	3.02839651704e-06
p546	8	34	3.02839651704e-06
p546	21	33	3.02778675601e-06
p546	9	29	3.02615811071e-06
p546	30	52	3.02486057283e-06
p546	9	25	3.02152002097e-06
p546	18	53	2.99744692458e-06
p546	38	54	2.93753479143e-06
p546	39	54	2.93753479143e-06
p546	21	54	2.93753479143e-06
p546	123	135	2.87225708424e-06
p546	117	134	2.87225708424e-06
p546	115	134	2.87225708424e-06
p546	105	134	2.87225708424e-06
p546	106	137	2.87119530732e-06
p546	124	139	2.86881072017e-06
p546	117	130	2.86797766706e-06
p546	111	129	2.86710194053e-06
p546	129	148	2.86589612273e-06
p546	121	149	2.86565590207e-06
p546	114	153	2.86405135817e-06
p546	140	153	2.86405135817e-06
p546	45	56	2.86363512707e-06
p546	135	154	2.86305711513e-06
p546	142	154	2.86305711513e-06
p546	124	156	2.86145343235e-06
p546	111	157	2.85904207795e-06
p546	118	157	2.85904207795e-06
p546	118	158	2.85880913447e-06
p546	36	59	2.85559267826e-06
p546	44	60	2.85544998322e-06
p546	37	61	2.85510553541e-06
p546	4	62	2.85485693241e-06
p546	35	62	2.85485693241e-06
p546	40	63	2.85467967639e-06
p546	14	67	2.85380187052e-06
p546	5	79	2.85245871244e-06
p546	11	83	2.85242006449e-06
p546	16	85	2.85236921352e-06
p546	30	86	2.85236921352e-06
p546	6	87	2.85215769295e-06
p546	13	87	2.85215769295e-06
p546	28	87	2.85215769295e-06
p546	18	88	2.85187910314e-06
p546	66	90	2.85092580252e-06
p546	48	96	2.84956098951e-06
p546	46	96	2.84956098951e-06
p546	71	98	2.84898458628e-06
p546	4	98	2.84898458628e-06
p546	22	99	2.84881820338e-06
p546	15	100	2.84859098008e-06
p546	14	101	2.8484449271e-06
p546	8	105	2.84803727511e-06
p546	105	119	2.84499270615e-06
p546	30	49	2.27920920557e-06
p546	16	50	2.27915033276e-06
p546	18	50	2.27915033276e-06
p546	30	51	2.27878331201e-06
p546	28	51	2.27878331201e-06
p546	28	40	2.2753421925e-06
p546	9	40	2.2753421925e-06
p546	21	40	2.2753421925e-06
p546	8	39	2.27476249584e-06
p546	12	39	2.27476249584e-06
p546	12	35	2.27182370648e-06
p546	21	35	2.27182370648e-06
p546	18	35	2.27182370648e-06
p546	16	34	2.27129738778e-06
p546	17	30	2.27001529234e-06
p546	21	52	2.26864542962e-06
p546	13	27	2.26821146989e-06
p546	36	53	2.24808519344e-06
p546	40	53	2.24808519344e-06
p546	26	54	2.20315109357e-06
p546	11	54	2.20315109357e-06
p546	113	134	2.15419281318e-06
p546	119	135	2.15419281318e-06
p546	113	135	2.15419281318e-06
p546	116	134	2.15419281318e-06
p546	114	136	2.15411083331e-06
p546	118	137	2.15339648049e-06
p546	122	137	2.15339648049e-06
p546	115	132	2.1530580242e-06
p546	117	132	2.1530580242e-06
p546	123	140	2.1512485488e-06
p546	111	130	2.15098325029e-06
p546	126	142	2.150802823e-06
p546	113	145	2.15049755345e-06
p546	115	129	2.15032645539e-06
p546	130	148	2.14942209205e-06
p546	122	149	2.14924192655e-06
p546	110	150	2.14903562027e-06
p546	130	152	2.14862158763e-06
p546	24	55	2.14837847554e-06
p546	137	153	2.14803851863e-06
p546	141	153	2.14803851863e-06
p546	130	153	2.14803851863e-06
p546	125	153	2.14803851863e-06
p546	38	56	2.1477263453e-06
p546	13	56	2.1477263453e-06
p546	115	154	2.14729283634e-06
p546	142	155	2.14628813775e-06
p546	141	156	2.14609007426e-06
p546	105	156	2.14609007426e-06
p546	114	158	2.14410685085e-06
p546	117	158	2.14410685085e-06
p546	137	158	2.14410685085e-06
p546	42	58	2.14182141921e-06
p546	21	58	2.14182141921e-06
p546	21	60	2.14158748742e-06
p546	28	60	2.14158748742e-06
p546	11	60	2.14158748742e-06
p546	42	60	2.14158748742e-06
p546	45	61	2.14132915156e-06
p546	45	62	2.14114269931e-06
p546	50	64	2.14080044529e-06
p546	49	66	2.14052091717e-06
p546	38	68	2.14008878515e-06
p546	13	73	2.139865916e-06
p546	51	75	2.13981249536e-06
p546	65	76	2.13971176656e-06
p546	13	78	2.13949050173e-06
p546	33	80	2.13931504837e-06
p546	68	83	2.13931504837e-06
p546	69	81	2.13928758871e-06
p546	69	82	2.13928758871e-06
p546	66	86	2.13927691014e-06
p546	9	85	2.13927691014e-06
p546	8	84	2.13927691014e-06
p546	28	85	2.13927691014e-06
p546	34	86	2.13927691014e-06
p546	68	85	2.13927691014e-06
p546	30	87	2.13911826971e-06
p546	25	87	2.13911826971e-06
p546	7	87	2.13911826971e-06
p546	48	88	2.13890932736e-06
p546	69	88	2.13890932736e-06
p546	60	89	2.13863486659e-06
p546	12	89	2.13863486659e-06
p546	5	89	2.13863486659e-06
p546	14	89	2.13863486659e-06
p546	67	90	2.13819435189e-06
p546	15	90	2.13819435189e-06
p546	6	91	2.13792007457e-06
p546	29	91	2.13792007457e-06
p546	12	92	2.13777839219e-06
p546	6	93	2.13770984294e-06
p546	30	93	2.13770984294e-06
p546	6	94	2.13753772754e-06
p546	28	94	2.13753772754e-06
p546	68	95	2.13742350696e-06
p546	6	95	2.13742350696e-06
p546	68	96	2.13717074213e-06
p546	11	96	2.13717074213e-06
p546	80	96	2.13717074213e-06
p546	3	97	2.13694086942e-06
p546	21	98	2.13673843971e-06
p546	3	98	2.13673843971e-06
p546	72	98	2.13673843971e-06
p546	72	99	2.13661365253e-06
p546	5	99	2.13661365253e-06
p546	56	99	2.13661365253e-06
p546	36	99	2.13661365253e-06
p546	28	100	2.13644323506e-06
p546	5	101	2.13633369532e-06
p546	70	101	2.13633369532e-06
p546	9	101	2.13633369532e-06
p546	13	101	2.13633369532e-06
p546	4	102	2.13619982868e-06
p546	69	104	2.13604316516e-06
p546	8	110	2.13523891544e-06
p546	13	47	1.52034603076e-06
p546	20	48	1.52034603076e-06
p546	31	47	1.52034603076e-06
p546	13	48	1.52034603076e-06
p546	27	47	1.52034603076e-06
p546	13	46	1.52034603076e-06
p546	32	47	1.52034603076e-06
p546	24	45	1.51993239341e-06
p546	31	49	1.51947280372e-06
p546	28	49	1.51947280372e-06
p546	15	49	1.51947280372e-06
p546	28	50	1.51943355517e-06
p546	29	50	1.51943355517e-06
p546	10	50	1.51943355517e-06
p546	27	50	1.51943355517e-06
p546	11	44	1.51938969155e-06
p546	31	44	1.51938969155e-06
p546	25	44	1.51938969155e-06
p546	34	51	1.51918887468e-06
p546	11	51	1.51918887468e-06
p546	31	51	1.51918887468e-06
p546	20	42	1.51811298556e-06
p546	21	41	1.51730332714e-06
p546	22	41	1.51730332714e-06
p546	14	41	1.51730332714e-06
p546	15	40	1.516894795e-06
p546	25	40	1.516894795e-06
p546	19	39	1.51650833056e-06
p546	21	39	1.51650833056e-06
p546	27	38	1.51607379338e-06
p546	8	38	1.51607379338e-06
p546	16	38	1.51607379338e-06
p546	10	38	1.51607379338e-06
p546	18	38	1.51607379338e-06
p546	17	38	1.51607379338e-06
p546	17	37	1.51569234174e-06
p546	7	37	1.51569234174e-06
p546	13	36	1.51507576136e-06
p546	10	36	1.51507576136e-06
p546	17	36	1.51507576136e-06
p546	5	34	1.51419825852e-06
p546	17	34	1.51419825852e-06
p546	20	33	1.513893378e-06
p546	6	32	1.51363100401e-06
p546	12	32	1.51363100401e-06
p546	20	32	1.51363100401e-06
p546	6	31	1.51350729586e-06
p546	19	30	1.51334352822e-06
p546	11	30	1.51334352822e-06
p546	16	29	1.51307905535e-06
p546	12	29	1.51307905535e-06
p546	8	29	1.51307905535e-06
p546	4	29	1.51307905535e-06
p546	18	52	1.51243028642e-06
p546	41	52	1.51243028642e-06
p546	35	52	1.51243028642e-06
p546	24	52	1.51243028642e-06
p546	32	52	1.51243028642e-06
p546	29	52	1.51243028642e-06
p546	13	26	1.51143247524e-06
p546	4	25	1.51076001048e-06
p546	8	24	1.50980429162e-06
p546	9	22	1.50917199279e-06
p546	7	21	1.50851405332e-06
p546	20	53	1.49872346229e-06
p546	42	53	1.49872346229e-06
p546	31	53	1.49872346229e-06
p546	10	53	1.49872346229e-06
p546	8	53	1.49872346229e-06
p546	33	54	1.46876739571e-06
p546	36	54	1.46876739571e-06
p546	24	54	1.46876739571e-06
p546	4	54	1.46876739571e-06
p546	117	135	1.43612854212e-06
p546	68	134	1.43612854212e-06
p546	112	136	1.43607388887e-06
p546	116	133	1.43607388887e-06
p546	44	133	1.43607388887e-06
p546	121	136	1.43607388887e-06
p546	114	137	1.43559765366e-06
p546	113	137	1.43559765366e-06
p546	105	132	1.43537201613e-06
p546	113	132	1.43537201613e-06
p546	115	131	1.43513512156e-06
p546	119	131	1.43513512156e-06
p546	117	138	1.43467597484e-06
p546	123	138	1.43467597484e-06
p546	115	139	1.43440536009e-06
p546	114	139	1.43440536009e-06
p546	121	139	1.43440536009e-06
p546	118	140	1.4341656992e-06
p546	115	140	1.4341656992e-06
p546	119	141	1.43391994998e-06
p546	129	142	1.43386854867e-06
p546	116	142	1.43386854867e-06
p546	125	142	1.43386854867e-06
p546	122	142	1.43386854867e-06
p546	113	143	1.43385210102e-06
p546	121	144	1.43380070457e-06
p546	126	144	1.43380070457e-06
p546	117	145	1.43366503563e-06
p546	116	145	1.43366503563e-06
p546	116	129	1.43355097026e-06
p546	135	146	1.43333419333e-06
p546	117	147	1.43306203081e-06
p546	105	147	1.43306203081e-06
p546	128	147	1.43306203081e-06
p546	112	147	1.43306203081e-06
p546	122	148	1.43294806136e-06
p546	130	149	1.43282795103e-06
p546	116	149	1.43282795103e-06
p546	104	150	1.43269041351e-06
p546	129	151	1.43258881693e-06
p546	132	151	1.43258881693e-06
p546	112	151	1.43258881693e-06
p546	122	152	1.43241439175e-06
p546	134	152	1.43241439175e-06
p546	123	152	1.43241439175e-06
p546	39	55	1.43225231703e-06
p546	37	55	1.43225231703e-06
p546	38	55	1.43225231703e-06
p546	28	55	1.43225231703e-06
p546	104	153	1.43202567908e-06
p546	97	153	1.43202567908e-06
p546	138	153	1.43202567908e-06
p546	105	153	1.43202567908e-06
p546	12	56	1.43181756353e-06
p546	39	56	1.43181756353e-06
p546	114	154	1.43152855756e-06
p546	110	154	1.43152855756e-06
p546	112	154	1.43152855756e-06
p546	120	154	1.43152855756e-06
p546	123	155	1.4308587585e-06
p546	112	155	1.4308587585e-06
p546	116	155	1.4308587585e-06
p546	136	156	1.43072671617e-06
p546	139	156	1.43072671617e-06
p546	119	156	1.43072671617e-06
p546	107	156	1.43072671617e-06
p546	144	156	1.43072671617e-06
p546	114	156	1.43072671617e-06
p546	111	156	1.43072671617e-06
p546	134	157	1.42952103898e-06
p546	133	157	1.42952103898e-06
p546	113	158	1.42940456723e-06
p546	106	158	1.42940456723e-06
p546	42	57	1.42788808213e-06
p546	44	57	1.42788808213e-06
p546	37	57	1.42788808213e-06
p546	31	57	1.42788808213e-06
p546	35	58	1.42788094614e-06
p546	30	58	1.42788094614e-06
p546	24	58	1.42788094614e-06
p546	40	59	1.42779633913e-06
p546	9	59	1.42779633913e-06
p546	12	60	1.42772499161e-06
p546	8	60	1.42772499161e-06
p546	9	60	1.42772499161e-06
p546	32	61	1.4275527677e-06
p546	24	61	1.4275527677e-06
p546	41	61	1.4275527677e-06
p546	26	61	1.4275527677e-06
p546	30	62	1.42742846621e-06
p546	13	62	1.42742846621e-06
p546	39	62	1.42742846621e-06
p546	33	63	1.4273398382e-06
p546	22	63	1.4273398382e-06
p546	28	63	1.4273398382e-06
p546	46	63	1.4273398382e-06
p546	5	63	1.4273398382e-06
p546	21	63	1.4273398382e-06
p546	39	64	1.42720029686e-06
p546	47	64	1.42720029686e-06
p546	13	64	1.42720029686e-06
p546	35	65	1.42713104559e-06
p546	52	65	1.42713104559e-06
p546	33	65	1.42713104559e-06
p546	38	66	1.42701394478e-06
p546	32	66	1.42701394478e-06
p546	21	66	1.42701394478e-06
p546	51	67	1.42690093526e-06
p546	5	67	1.42690093526e-06
p546	34	67	1.42690093526e-06
p546	28	68	1.42672585677e-06
p546	7	68	1.42672585677e-06
p546	49	69	1.42671975015e-06
p546	19	69	1.42671975015e-06
p546	17	70	1.42669532422e-06
p546	7	70	1.42669532422e-06
p546	47	71	1.42658338273e-06
p546	9	71	1.42658338273e-06
p546	11	71	1.42658338273e-06
p546	23	73	1.42657727733e-06
p546	61	74	1.42655183875e-06
p546	28	75	1.42654166358e-06
p546	24	75	1.42654166358e-06
p546	44	75	1.42654166358e-06
p546	54	76	1.42647451104e-06
p546	49	76	1.42647451104e-06
p546	11	76	1.42647451104e-06
p546	63	77	1.42638396687e-06
p546	8	78	1.42632700115e-06
p546	13	79	1.42622935622e-06
p546	43	79	1.42622935622e-06
p546	31	79	1.42622935622e-06
p546	23	79	1.42622935622e-06
p546	65	83	1.42621003225e-06
p546	27	83	1.42621003225e-06
p546	28	80	1.42621003225e-06
p546	57	83	1.42621003225e-06
p546	66	81	1.42619172581e-06
p546	17	81	1.42619172581e-06
p546	11	81	1.42619172581e-06
p546	63	82	1.42619172581e-06
p546	10	82	1.42619172581e-06
p546	67	82	1.42619172581e-06
p546	65	82	1.42619172581e-06
p546	32	86	1.42618460676e-06
p546	9	84	1.42618460676e-06
p546	54	86	1.42618460676e-06
p546	29	86	1.42618460676e-06
p546	8	85	1.42618460676e-06
p546	11	84	1.42618460676e-06
p546	55	86	1.42618460676e-06
p546	57	85	1.42618460676e-06
p546	27	86	1.42618460676e-06
p546	6	86	1.42618460676e-06
p546	64	86	1.42618460676e-06
p546	55	85	1.42618460676e-06
p546	29	84	1.42618460676e-06
p546	8	86	1.42618460676e-06
p546	11	85	1.42618460676e-06
p546	58	86	1.42618460676e-06
p546	62	87	1.42607884647e-06
p546	15	87	1.42607884647e-06
p546	21	87	1.42607884647e-06
p546	14	87	1.42607884647e-06
p546	59	87	1.42607884647e-06
p546	11	88	1.42593955157e-06
p546	3	88	1.42593955157e-06
p546	13	88	1.42593955157e-06
p546	71	88	1.42593955157e-06
p546	59	88	1.42593955157e-06
p546	8	89	1.42575657773e-06
p546	51	89	1.42575657773e-06
p546	39	89	1.42575657773e-06
p546	24	89	1.42575657773e-06
p546	29	89	1.42575657773e-06
p546	13	89	1.42575657773e-06
p546	20	90	1.42546290126e-06
p546	25	90	1.42546290126e-06
p546	43	90	1.42546290126e-06
p546	55	90	1.42546290126e-06
p546	65	90	1.42546290126e-06
p546	11	91	1.42528004971e-06
p546	16	91	1.42528004971e-06
p546	54	91	1.42528004971e-06
p546	77	91	1.42528004971e-06
p546	72	92	1.42518559479e-06
p546	77	92	1.42518559479e-06
p546	14	92	1.42518559479e-06
p546	3	92	1.42518559479e-06
p546	41	92	1.42518559479e-06
p546	4	92	1.42518559479e-06
p546	69	92	1.42518559479e-06
p546	6	92	1.42518559479e-06
p546	67	92	1.42518559479e-06
p546	36	93	1.42513989529e-06
p546	5	93	1.42513989529e-06
p546	37	94	1.42502515169e-06
p546	31	94	1.42502515169e-06
p546	9	94	1.42502515169e-06
p546	10	95	1.42494900464e-06
p546	28	95	1.42494900464e-06
p546	34	95	1.42494900464e-06
p546	80	95	1.42494900464e-06
p546	3	95	1.42494900464e-06
p546	76	95	1.42494900464e-06
p546	19	96	1.42478049476e-06
p546	59	96	1.42478049476e-06
p546	31	96	1.42478049476e-06
p546	55	96	1.42478049476e-06
p546	18	96	1.42478049476e-06
p546	75	96	1.42478049476e-06
p546	29	96	1.42478049476e-06
p546	81	96	1.42478049476e-06
p546	74	97	1.42462724628e-06
p546	12	97	1.42462724628e-06
p546	85	97	1.42462724628e-06
p546	45	97	1.42462724628e-06
p546	7	97	1.42462724628e-06
p546	10	97	1.42462724628e-06
p546	8	97	1.42462724628e-06
p546	66	98	1.42449229314e-06
p546	41	98	1.42449229314e-06
p546	70	98	1.42449229314e-06
p546	76	98	1.42449229314e-06
p546	19	98	1.42449229314e-06
p546	8	98	1.42449229314e-06
p546	5	98	1.42449229314e-06
p546	13	98	1.42449229314e-06
p546	4	99	1.42440910169e-06
p546	82	99	1.42440910169e-06
p546	23	99	1.42440910169e-06
p546	77	99	1.42440910169e-06
p546	27	99	1.42440910169e-06
p546	70	99	1.42440910169e-06
p546	86	100	1.42429549004e-06
p546	72	100	1.42429549004e-06
p546	73	100	1.42429549004e-06
p546	59	100	1.42429549004e-06
p546	70	100	1.42429549004e-06
p546	53	100	1.42429549004e-06
p546	27	100	1.42429549004e-06
p546	82	100	1.42429549004e-06
p546	45	100	1.42429549004e-06
p546	22	101	1.42422246355e-06
p546	15	101	1.42422246355e-06
p546	71	101	1.42422246355e-06
p546	29	101	1.42422246355e-06
p546	17	101	1.42422246355e-06
p546	58	101	1.42422246355e-06
p546	51	101	1.42422246355e-06
p546	38	101	1.42422246355e-06
p546	66	101	1.42422246355e-06
p546	11	101	1.42422246355e-06
p546	90	102	1.42413321912e-06
p546	7	102	1.42413321912e-06
p546	16	102	1.42413321912e-06
p546	75	102	1.42413321912e-06
p546	13	102	1.42413321912e-06
p546	80	102	1.42413321912e-06
p546	68	102	1.42413321912e-06
p546	60	103	1.42404297192e-06
p546	42	103	1.42404297192e-06
p546	12	103	1.42404297192e-06
p546	68	103	1.42404297192e-06
p546	18	103	1.42404297192e-06
p546	18	104	1.42402877677e-06
p546	45	106	1.42399937344e-06
p546	58	109	1.42366790953e-06
p546	88	110	1.42349261029e-06
p546	39	111	1.42322518482e-06
p546	82	111	1.42322518482e-06
p546	88	112	1.4229001551e-06
p546	44	112	1.4229001551e-06
p546	91	113	1.42255706054e-06
p546	19	113	1.42255706054e-06
p546	67	121	1.42249635307e-06
p546	102	119	1.42249635307e-06
p546	114	126	1.42243565079e-06
p546	111	126	1.42243565079e-06
p546	68	126	1.42243565079e-06
p546	103	126	1.42243565079e-06
p546	110	123	1.42242249931e-06
p546	111	124	1.42242249931e-06
p546	31	46	7.60173015378e-07
p546	30	47	7.60173015378e-07
p546	5	46	7.60173015378e-07
p546	21	46	7.60173015378e-07
p546	24	48	7.60173015378e-07
p546	32	46	7.60173015378e-07
p546	37	48	7.60173015378e-07
p546	4	46	7.60173015378e-07
p546	5	47	7.60173015378e-07
p546	21	47	7.60173015378e-07
p546	20	47	7.60173015378e-07
p546	24	46	7.60173015378e-07
p546	27	48	7.60173015378e-07
p546	30	46	7.60173015378e-07
p546	23	47	7.60173015378e-07
p546	30	45	7.59966196704e-07
p546	12	45	7.59966196704e-07
p546	21	45	7.59966196704e-07
p546	20	49	7.59736401858e-07
p546	23	49	7.59736401858e-07
p546	33	49	7.59736401858e-07
p546	6	49	7.59736401858e-07
p546	9	49	7.59736401858e-07
p546	36	49	7.59736401858e-07
p546	9	50	7.59716777585e-07
p546	17	50	7.59716777585e-07
p546	30	50	7.59716777585e-07
p546	19	50	7.59716777585e-07
p546	29	44	7.59694845774e-07
p546	6	44	7.59694845774e-07
p546	10	44	7.59694845774e-07
p546	6	51	7.59594437338e-07
p546	18	51	7.59594437338e-07
p546	29	51	7.59594437338e-07
p546	20	51	7.59594437338e-07
p546	24	43	7.59434646472e-07
p546	18	43	7.59434646472e-07
p546	11	43	7.59434646472e-07
p546	5	43	7.59434646472e-07
p546	12	42	7.59056492779e-07
p546	23	42	7.59056492779e-07
p546	3	42	7.59056492779e-07
p546	11	42	7.59056492779e-07
p546	22	42	7.59056492779e-07
p546	14	42	7.59056492779e-07
p546	25	42	7.59056492779e-07
p546	18	42	7.59056492779e-07
p546	13	41	7.58651663571e-07
p546	16	41	7.58651663571e-07
p546	12	41	7.58651663571e-07
p546	24	40	7.58447397502e-07
p546	14	40	7.58447397502e-07
p546	7	40	7.58447397502e-07
p546	24	39	7.5825416528e-07
p546	11	38	7.58036896688e-07
p546	20	38	7.58036896688e-07
p546	15	37	7.57846170869e-07
p546	18	37	7.57846170869e-07
p546	16	36	7.57537880682e-07
p546	6	36	7.57537880682e-07
p546	18	36	7.57537880682e-07
p546	11	36	7.57537880682e-07
p546	15	36	7.57537880682e-07
p546	12	36	7.57537880682e-07
p546	19	36	7.57537880682e-07
p546	19	35	7.57274568827e-07
p546	10	35	7.57274568827e-07
p546	3	35	7.57274568827e-07
p546	18	34	7.5709912926e-07
p546	11	34	7.5709912926e-07
p546	15	34	7.5709912926e-07
p546	23	34	7.5709912926e-07
p546	13	33	7.56946689002e-07
p546	9	33	7.56946689002e-07
p546	14	33	7.56946689002e-07
p546	3	32	7.56815502003e-07
p546	8	32	7.56815502003e-07
p546	16	31	7.56753647931e-07
p546	14	30	7.56671764112e-07
p546	10	30	7.56671764112e-07
p546	9	30	7.56671764112e-07
p546	15	30	7.56671764112e-07
p546	11	29	7.56539527677e-07
p546	18	29	7.56539527677e-07
p546	17	29	7.56539527677e-07
p546	14	28	7.56351842776e-07
p546	7	28	7.56351842776e-07
p546	9	28	7.56351842776e-07
p546	7	52	7.56215143208e-07
p546	16	52	7.56215143208e-07
p546	10	52	7.56215143208e-07
p546	14	27	7.56070489964e-07
p546	6	27	7.56070489964e-07
p546	12	27	7.56070489964e-07
p546	8	27	7.56070489964e-07
p546	14	26	7.55716237621e-07
p546	12	26	7.55716237621e-07
p546	5	26	7.55716237621e-07
p546	11	26	7.55716237621e-07
p546	13	25	7.55380005242e-07
p546	14	25	7.55380005242e-07
p546	8	23	7.5470046316e-07
p546	7	23	7.5470046316e-07
p546	11	22	7.54585996393e-07
p546	7	22	7.54585996393e-07
p546	8	21	7.54257026658e-07
p546	5	17	7.51954329302e-07
p546	23	53	7.49361731145e-07
p546	11	53	7.49361731145e-07
p546	15	53	7.49361731145e-07
p546	26	53	7.49361731145e-07
p546	13	53	7.49361731145e-07
p546	14	53	7.49361731145e-07
p546	25	53	7.49361731145e-07
p546	12	54	7.34383697857e-07
p546	13	54	7.34383697857e-07
p546	25	54	7.34383697857e-07
p546	40	54	7.34383697857e-07
p546	18	54	7.34383697857e-07
p546	37	54	7.34383697857e-07
p546	23	54	7.34383697857e-07
p546	14	54	7.34383697857e-07
p546	103	134	7.18064271061e-07
p546	24	134	7.18064271061e-07
p546	21	134	7.18064271061e-07
p546	100	135	7.18064271061e-07
p546	19	135	7.18064271061e-07
p546	100	134	7.18064271061e-07
p546	118	135	7.18064271061e-07
p546	69	134	7.18064271061e-07
p546	114	135	7.18064271061e-07
p546	120	135	7.18064271061e-07
p546	93	135	7.18064271061e-07
p546	107	133	7.18036944437e-07
p546	26	136	7.18036944437e-07
p546	68	133	7.18036944437e-07
p546	95	136	7.18036944437e-07
p546	102	133	7.18036944437e-07
p546	114	133	7.18036944437e-07
p546	118	136	7.18036944437e-07
p546	5	133	7.18036944437e-07
p546	119	136	7.18036944437e-07
p546	104	133	7.18036944437e-07
p546	110	136	7.18036944437e-07
p546	67	133	7.18036944437e-07
p546	115	136	7.18036944437e-07
p546	111	133	7.18036944437e-07
p546	28	137	7.1779882683e-07
p546	18	137	7.1779882683e-07
p546	125	137	7.1779882683e-07
p546	109	137	7.1779882683e-07
p546	65	137	7.1779882683e-07
p546	117	137	7.1779882683e-07
p546	112	132	7.17686008065e-07
p546	45	132	7.17686008065e-07
p546	108	132	7.17686008065e-07
p546	44	131	7.1756756078e-07
p546	112	131	7.1756756078e-07
p546	114	138	7.17337987422e-07
p546	125	138	7.17337987422e-07
p546	113	138	7.17337987422e-07
p546	111	138	7.17337987422e-07
p546	101	138	7.17337987422e-07
p546	118	138	7.17337987422e-07
p546	119	138	7.17337987422e-07
p546	126	139	7.17202680043e-07
p546	110	139	7.17202680043e-07
p546	113	140	7.17082849601e-07
p546	107	140	7.17082849601e-07
p546	109	140	7.17082849601e-07
p546	112	140	7.17082849601e-07
p546	21	130	7.16994416764e-07
p546	118	141	7.16959974992e-07
p546	113	141	7.16959974992e-07
p546	106	141	7.16959974992e-07
p546	125	141	7.16959974992e-07
p546	27	141	7.16959974992e-07
p546	130	141	7.16959974992e-07
p546	116	141	7.16959974992e-07
p546	111	142	7.16934274333e-07
p546	118	142	7.16934274333e-07
p546	114	142	7.16934274333e-07
p546	109	142	7.16934274333e-07
p546	100	142	7.16934274333e-07
p546	117	143	7.16926050512e-07
p546	115	143	7.16926050512e-07
p546	122	143	7.16926050512e-07
p546	129	143	7.16926050512e-07
p546	103	143	7.16926050512e-07
p546	118	143	7.16926050512e-07
p546	125	143	7.16926050512e-07
p546	120	143	7.16926050512e-07
p546	116	144	7.16900352285e-07
p546	128	144	7.16900352285e-07
p546	111	144	7.16900352285e-07
p546	119	144	7.16900352285e-07
p546	103	145	7.16832517817e-07
p546	112	145	7.16832517817e-07
p546	129	145	7.16832517817e-07
p546	108	129	7.16775485132e-07
p546	131	146	7.16667096667e-07
p546	127	146	7.16667096667e-07
p546	120	146	7.16667096667e-07
p546	111	146	7.16667096667e-07
p546	116	146	7.16667096667e-07
p546	132	147	7.16531015403e-07
p546	115	147	7.16531015403e-07
p546	116	147	7.16531015403e-07
p546	134	147	7.16531015403e-07
p546	136	147	7.16531015403e-07
p546	120	148	7.16474030682e-07
p546	117	148	7.16474030682e-07
p546	135	148	7.16474030682e-07
p546	113	148	7.16474030682e-07
p546	132	148	7.16474030682e-07
p546	137	148	7.16474030682e-07
p546	83	149	7.16413975517e-07
p546	131	149	7.16413975517e-07
p546	106	149	7.16413975517e-07
p546	110	149	7.16413975517e-07
p546	136	150	7.16345206755e-07
p546	139	150	7.16345206755e-07
p546	133	150	7.16345206755e-07
p546	68	150	7.16345206755e-07
p546	131	150	7.16345206755e-07
p546	116	150	7.16345206755e-07
p546	103	150	7.16345206755e-07
p546	137	150	7.16345206755e-07
p546	107	150	7.16345206755e-07
p546	121	151	7.16294408463e-07
p546	109	151	7.16294408463e-07
p546	105	151	7.16294408463e-07
p546	139	151	7.16294408463e-07
p546	102	151	7.16294408463e-07
p546	116	151	7.16294408463e-07
p546	134	151	7.16294408463e-07
p546	137	152	7.16207195877e-07
p546	127	152	7.16207195877e-07
p546	107	152	7.16207195877e-07
p546	140	152	7.16207195877e-07
p546	109	152	7.16207195877e-07
p546	112	152	7.16207195877e-07
p546	116	152	7.16207195877e-07
p546	113	152	7.16207195877e-07
p546	108	152	7.16207195877e-07
p546	22	55	7.16126158513e-07
p546	40	55	7.16126158513e-07
p546	18	55	7.16126158513e-07
p546	8	55	7.16126158513e-07
p546	25	55	7.16126158513e-07
p546	4	55	7.16126158513e-07
p546	11	55	7.16126158513e-07
p546	12	55	7.16126158513e-07
p546	68	153	7.16012839542e-07
p546	67	153	7.16012839542e-07
p546	129	153	7.16012839542e-07
p546	7	153	7.16012839542e-07
p546	126	153	7.16012839542e-07
p546	133	153	7.16012839542e-07
p546	27	56	7.15908781767e-07
p546	37	56	7.15908781767e-07
p546	14	56	7.15908781767e-07
p546	23	56	7.15908781767e-07
p546	36	56	7.15908781767e-07
p546	32	56	7.15908781767e-07
p546	24	56	7.15908781767e-07
p546	29	56	7.15908781767e-07
p546	133	154	7.15764278782e-07
p546	126	154	7.15764278782e-07
p546	127	154	7.15764278782e-07
p546	67	154	7.15764278782e-07
p546	131	154	7.15764278782e-07
p546	139	154	7.15764278782e-07
p546	119	154	7.15764278782e-07
p546	143	155	7.15429379251e-07
p546	121	155	7.15429379251e-07
p546	129	155	7.15429379251e-07
p546	136	155	7.15429379251e-07
p546	67	155	7.15429379251e-07
p546	104	155	7.15429379251e-07
p546	117	155	7.15429379251e-07
p546	134	155	7.15429379251e-07
p546	137	155	7.15429379251e-07
p546	121	156	7.15363358087e-07
p546	133	156	7.15363358087e-07
p546	109	156	7.15363358087e-07
p546	125	156	7.15363358087e-07
p546	37	156	7.15363358087e-07
p546	125	157	7.14760519488e-07
p546	112	157	7.14760519488e-07
p546	130	157	7.14760519488e-07
p546	108	157	7.14760519488e-07
p546	131	157	7.14760519488e-07
p546	100	157	7.14760519488e-07
p546	110	157	7.14760519488e-07
p546	115	157	7.14760519488e-07
p546	132	157	7.14760519488e-07
p546	94	157	7.14760519488e-07
p546	145	158	7.14702283617e-07
p546	126	158	7.14702283617e-07
p546	111	158	7.14702283617e-07
p546	132	158	7.14702283617e-07
p546	70	158	7.14702283617e-07
p546	36	57	7.13944041066e-07
p546	20	57	7.13944041066e-07
p546	23	57	7.13944041066e-07
p546	7	57	7.13944041066e-07
p546	46	57	7.13944041066e-07
p546	27	57	7.13944041066e-07
p546	30	57	7.13944041066e-07
p546	25	57	7.13944041066e-07
p546	41	58	7.13940473071e-07
p546	8	58	7.13940473071e-07
p546	38	58	7.13940473071e-07
p546	27	58	7.13940473071e-07
p546	44	58	7.13940473071e-07
p546	29	58	7.13940473071e-07
p546	12	58	7.13940473071e-07
p546	32	58	7.13940473071e-07
p546	3	58	7.13940473071e-07
p546	7	59	7.13898169565e-07
p546	31	59	7.13898169565e-07
p546	46	59	7.13898169565e-07
p546	43	59	7.13898169565e-07
p546	20	59	7.13898169565e-07
p546	35	60	7.13862495806e-07
p546	16	60	7.13862495806e-07
p546	7	60	7.13862495806e-07
p546	27	60	7.13862495806e-07
p546	32	60	7.13862495806e-07
p546	24	60	7.13862495806e-07
p546	43	61	7.13776383852e-07
p546	4	61	7.13776383852e-07
p546	8	61	7.13776383852e-07
p546	14	61	7.13776383852e-07
p546	23	61	7.13776383852e-07
p546	27	61	7.13776383852e-07
p546	36	61	7.13776383852e-07
p546	24	62	7.13714233103e-07
p546	42	62	7.13714233103e-07
p546	43	62	7.13714233103e-07
p546	14	62	7.13714233103e-07
p546	44	62	7.13714233103e-07
p546	31	62	7.13714233103e-07
p546	5	62	7.13714233103e-07
p546	22	62	7.13714233103e-07
p546	21	62	7.13714233103e-07
p546	23	62	7.13714233103e-07
p546	13	63	7.13669919098e-07
p546	43	63	7.13669919098e-07
p546	6	63	7.13669919098e-07
p546	52	63	7.13669919098e-07
p546	25	63	7.13669919098e-07
p546	15	63	7.13669919098e-07
p546	11	64	7.13600148429e-07
p546	5	64	7.13600148429e-07
p546	22	64	7.13600148429e-07
p546	6	64	7.13600148429e-07
p546	49	64	7.13600148429e-07
p546	12	64	7.13600148429e-07
p546	46	64	7.13600148429e-07
p546	52	64	7.13600148429e-07
p546	41	64	7.13600148429e-07
p546	18	64	7.13600148429e-07
p546	17	64	7.13600148429e-07
p546	14	64	7.13600148429e-07
p546	35	64	7.13600148429e-07
p546	48	64	7.13600148429e-07
p546	13	65	7.13565522797e-07
p546	46	65	7.13565522797e-07
p546	36	65	7.13565522797e-07
p546	8	65	7.13565522797e-07
p546	39	65	7.13565522797e-07
p546	42	65	7.13565522797e-07
p546	3	65	7.13565522797e-07
p546	16	65	7.13565522797e-07
p546	36	66	7.1350697239e-07
p546	14	66	7.1350697239e-07
p546	40	66	7.1350697239e-07
p546	11	66	7.1350697239e-07
p546	9	66	7.1350697239e-07
p546	8	66	7.1350697239e-07
p546	28	66	7.1350697239e-07
p546	24	66	7.1350697239e-07
p546	3	66	7.1350697239e-07
p546	27	66	7.1350697239e-07
p546	46	66	7.1350697239e-07
p546	25	66	7.1350697239e-07
p546	50	66	7.1350697239e-07
p546	22	66	7.1350697239e-07
p546	54	67	7.13450467631e-07
p546	12	67	7.13450467631e-07
p546	50	67	7.13450467631e-07
p546	4	67	7.13450467631e-07
p546	26	67	7.13450467631e-07
p546	39	67	7.13450467631e-07
p546	21	68	7.13362928383e-07
p546	9	68	7.13362928383e-07
p546	30	68	7.13362928383e-07
p546	35	68	7.13362928383e-07
p546	13	68	7.13362928383e-07
p546	14	68	7.13362928383e-07
p546	15	68	7.13362928383e-07
p546	15	69	7.13359875076e-07
p546	41	69	7.13359875076e-07
p546	34	69	7.13359875076e-07
p546	17	69	7.13359875076e-07
p546	8	69	7.13359875076e-07
p546	16	69	7.13359875076e-07
p546	31	69	7.13359875076e-07
p546	47	70	7.1334766211e-07
p546	6	70	7.1334766211e-07
p546	19	70	7.1334766211e-07
p546	44	70	7.1334766211e-07
p546	20	70	7.1334766211e-07
p546	28	70	7.1334766211e-07
p546	43	70	7.1334766211e-07
p546	37	71	7.13291691364e-07
p546	29	71	7.13291691364e-07
p546	49	71	7.13291691364e-07
p546	50	72	7.13290673796e-07
p546	3	72	7.13290673796e-07
p546	29	72	7.13290673796e-07
p546	12	72	7.13290673796e-07
p546	43	72	7.13290673796e-07
p546	34	72	7.13290673796e-07
p546	6	72	7.13290673796e-07
p546	24	72	7.13290673796e-07
p546	31	72	7.13290673796e-07
p546	21	72	7.13290673796e-07
p546	41	72	7.13290673796e-07
p546	22	73	7.13288638667e-07
p546	43	73	7.13288638667e-07
p546	14	73	7.13288638667e-07
p546	38	73	7.13288638667e-07
p546	13	74	7.13275919377e-07
p546	5	74	7.13275919377e-07
p546	52	74	7.13275919377e-07
p546	56	74	7.13275919377e-07
p546	45	74	7.13275919377e-07
p546	42	74	7.13275919377e-07
p546	14	74	7.13275919377e-07
p546	53	74	7.13275919377e-07
p546	31	74	7.13275919377e-07
p546	44	74	7.13275919377e-07
p546	52	75	7.13270831788e-07
p546	36	75	7.13270831788e-07
p546	53	75	7.13270831788e-07
p546	62	75	7.13270831788e-07
p546	31	75	7.13270831788e-07
p546	46	75	7.13270831788e-07
p546	15	75	7.13270831788e-07
p546	27	75	7.13270831788e-07
p546	14	75	7.13270831788e-07
p546	45	75	7.13270831788e-07
p546	33	76	7.1323725552e-07
p546	63	76	7.1323725552e-07
p546	18	76	7.1323725552e-07
p546	29	76	7.1323725552e-07
p546	28	76	7.1323725552e-07
p546	3	77	7.13191983437e-07
p546	18	77	7.13191983437e-07
p546	62	77	7.13191983437e-07
p546	7	77	7.13191983437e-07
p546	35	77	7.13191983437e-07
p546	49	77	7.13191983437e-07
p546	5	78	7.13163500577e-07
p546	50	78	7.13163500577e-07
p546	14	78	7.13163500577e-07
p546	6	79	7.13114678111e-07
p546	42	79	7.13114678111e-07
p546	57	80	7.13105016123e-07
p546	24	80	7.13105016123e-07
p546	49	83	7.13105016123e-07
p546	20	80	7.13105016123e-07
p546	70	83	7.13105016123e-07
p546	9	83	7.13105016123e-07
p546	25	80	7.13105016123e-07
p546	64	83	7.13105016123e-07
p546	59	80	7.13105016123e-07
p546	47	83	7.13105016123e-07
p546	48	83	7.13105016123e-07
p546	17	83	7.13105016123e-07
p546	21	80	7.13105016123e-07
p546	20	83	7.13105016123e-07
p546	32	80	7.13105016123e-07
p546	27	80	7.13105016123e-07
p546	40	80	7.13105016123e-07
p546	28	83	7.13105016123e-07
p546	42	80	7.13105016123e-07
p546	49	81	7.13095862903e-07
p546	28	82	7.13095862903e-07
p546	23	81	7.13095862903e-07
p546	29	82	7.13095862903e-07
p546	26	82	7.13095862903e-07
p546	47	81	7.13095862903e-07
p546	27	82	7.13095862903e-07
p546	63	81	7.13095862903e-07
p546	11	82	7.13095862903e-07
p546	64	81	7.13095862903e-07
p546	43	81	7.13095862903e-07
p546	64	82	7.13095862903e-07
p546	57	82	7.13095862903e-07
p546	15	81	7.13095862903e-07
p546	65	81	7.13095862903e-07
p546	54	82	7.13095862903e-07
p546	43	85	7.13092303381e-07
p546	12	86	7.13092303381e-07
p546	17	85	7.13092303381e-07
p546	18	84	7.13092303381e-07
p546	64	85	7.13092303381e-07
p546	50	86	7.13092303381e-07
p546	43	86	7.13092303381e-07
p546	37	84	7.13092303381e-07
p546	26	86	7.13092303381e-07
p546	15	84	7.13092303381e-07
p546	67	85	7.13092303381e-07
p546	65	84	7.13092303381e-07
p546	7	85	7.13092303381e-07
p546	27	85	7.13092303381e-07
p546	66	85	7.13092303381e-07
p546	5	84	7.13092303381e-07
p546	49	84	7.13092303381e-07
p546	56	86	7.13092303381e-07
p546	65	85	7.13092303381e-07
p546	19	85	7.13092303381e-07
p546	6	85	7.13092303381e-07
p546	49	85	7.13092303381e-07
p546	10	85	7.13092303381e-07
p546	60	86	7.13092303381e-07
p546	17	84	7.13092303381e-07
p546	26	84	7.13092303381e-07
p546	73	84	7.13092303381e-07
p546	44	86	7.13092303381e-07
p546	18	85	7.13092303381e-07
p546	56	85	7.13092303381e-07
p546	57	87	7.13039423237e-07
p546	56	87	7.13039423237e-07
p546	40	87	7.13039423237e-07
p546	55	87	7.13039423237e-07
p546	32	87	7.13039423237e-07
p546	54	87	7.13039423237e-07
p546	38	87	7.13039423237e-07
p546	72	87	7.13039423237e-07
p546	47	88	7.12969775785e-07
p546	40	88	7.12969775785e-07
p546	64	88	7.12969775785e-07
p546	23	88	7.12969775785e-07
p546	58	88	7.12969775785e-07
p546	57	88	7.12969775785e-07
p546	31	88	7.12969775785e-07
p546	42	88	7.12969775785e-07
p546	22	88	7.12969775785e-07
p546	15	88	7.12969775785e-07
p546	50	88	7.12969775785e-07
p546	72	88	7.12969775785e-07
p546	26	88	7.12969775785e-07
p546	25	88	7.12969775785e-07
p546	46	88	7.12969775785e-07
p546	10	88	7.12969775785e-07
p546	14	88	7.12969775785e-07
p546	53	89	7.12878288864e-07
p546	4	89	7.12878288864e-07
p546	65	89	7.12878288864e-07
p546	66	89	7.12878288864e-07
p546	38	89	7.12878288864e-07
p546	61	89	7.12878288864e-07
p546	45	89	7.12878288864e-07
p546	71	89	7.12878288864e-07
p546	76	89	7.12878288864e-07
p546	43	89	7.12878288864e-07
p546	69	89	7.12878288864e-07
p546	9	90	7.12731450629e-07
p546	5	90	7.12731450629e-07
p546	59	90	7.12731450629e-07
p546	6	90	7.12731450629e-07
p546	56	90	7.12731450629e-07
p546	30	91	7.12640024857e-07
p546	21	91	7.12640024857e-07
p546	18	91	7.12640024857e-07
p546	10	91	7.12640024857e-07
p546	45	91	7.12640024857e-07
p546	12	91	7.12640024857e-07
p546	28	91	7.12640024857e-07
p546	62	91	7.12640024857e-07
p546	70	91	7.12640024857e-07
p546	9	91	7.12640024857e-07
p546	35	91	7.12640024857e-07
p546	43	91	7.12640024857e-07
p546	50	91	7.12640024857e-07
p546	19	91	7.12640024857e-07
p546	49	91	7.12640024857e-07
p546	39	92	7.12592797397e-07
p546	26	92	7.12592797397e-07
p546	55	92	7.12592797397e-07
p546	52	92	7.12592797397e-07
p546	23	92	7.12592797397e-07
p546	56	92	7.12592797397e-07
p546	36	92	7.12592797397e-07
p546	50	92	7.12592797397e-07
p546	20	92	7.12592797397e-07
p546	34	92	7.12592797397e-07
p546	81	92	7.12592797397e-07
p546	71	92	7.12592797397e-07
p546	78	92	7.12592797397e-07
p546	60	92	7.12592797397e-07
p546	31	92	7.12592797397e-07
p546	53	93	7.12569947647e-07
p546	70	93	7.12569947647e-07
p546	66	93	7.12569947647e-07
p546	72	93	7.12569947647e-07
p546	13	93	7.12569947647e-07
p546	14	93	7.12569947647e-07
p546	65	93	7.12569947647e-07
p546	55	93	7.12569947647e-07
p546	23	93	7.12569947647e-07
p546	77	93	7.12569947647e-07
p546	44	93	7.12569947647e-07
p546	51	93	7.12569947647e-07
p546	57	94	7.12512575847e-07
p546	54	94	7.12512575847e-07
p546	43	94	7.12512575847e-07
p546	59	94	7.12512575847e-07
p546	68	94	7.12512575847e-07
p546	5	94	7.12512575847e-07
p546	55	94	7.12512575847e-07
p546	27	94	7.12512575847e-07
p546	40	94	7.12512575847e-07
p546	66	94	7.12512575847e-07
p546	23	94	7.12512575847e-07
p546	36	94	7.12512575847e-07
p546	61	94	7.12512575847e-07
p546	11	95	7.12474502319e-07
p546	18	95	7.12474502319e-07
p546	30	95	7.12474502319e-07
p546	48	95	7.12474502319e-07
p546	82	95	7.12474502319e-07
p546	57	95	7.12474502319e-07
p546	75	95	7.12474502319e-07
p546	17	95	7.12474502319e-07
p546	12	95	7.12474502319e-07
p546	63	95	7.12474502319e-07
p546	29	95	7.12474502319e-07
p546	50	95	7.12474502319e-07
p546	19	95	7.12474502319e-07
p546	81	95	7.12474502319e-07
p546	9	95	7.12474502319e-07
p546	77	95	7.12474502319e-07
p546	10	96	7.12390247378e-07
p546	78	96	7.12390247378e-07
p546	16	96	7.12390247378e-07
p546	15	96	7.12390247378e-07
p546	5	96	7.12390247378e-07
p546	23	96	7.12390247378e-07
p546	79	96	7.12390247378e-07
p546	33	96	7.12390247378e-07
p546	41	96	7.12390247378e-07
p546	53	96	7.12390247378e-07
p546	67	96	7.12390247378e-07
p546	47	96	7.12390247378e-07
p546	20	96	7.12390247378e-07
p546	27	97	7.12313623141e-07
p546	9	97	7.12313623141e-07
p546	21	97	7.12313623141e-07
p546	38	97	7.12313623141e-07
p546	82	97	7.12313623141e-07
p546	64	97	7.12313623141e-07
p546	57	97	7.12313623141e-07
p546	17	97	7.12313623141e-07
p546	18	97	7.12313623141e-07
p546	44	97	7.12313623141e-07
p546	34	98	7.1224614657e-07
p546	37	98	7.1224614657e-07
p546	86	98	7.1224614657e-07
p546	24	98	7.1224614657e-07
p546	84	98	7.1224614657e-07
p546	22	98	7.1224614657e-07
p546	13	99	7.12204550845e-07
p546	20	99	7.12204550845e-07
p546	86	99	7.12204550845e-07
p546	6	99	7.12204550845e-07
p546	42	99	7.12204550845e-07
p546	53	99	7.12204550845e-07
p546	32	99	7.12204550845e-07
p546	66	99	7.12204550845e-07
p546	71	99	7.12204550845e-07
p546	14	99	7.12204550845e-07
p546	7	100	7.1214774502e-07
p546	24	100	7.1214774502e-07
p546	42	100	7.1214774502e-07
p546	25	100	7.1214774502e-07
p546	9	100	7.1214774502e-07
p546	68	100	7.1214774502e-07
p546	13	100	7.1214774502e-07
p546	51	100	7.1214774502e-07
p546	14	100	7.1214774502e-07
p546	22	100	7.1214774502e-07
p546	36	100	7.1214774502e-07
p546	57	100	7.1214774502e-07
p546	31	100	7.1214774502e-07
p546	35	100	7.1214774502e-07
p546	65	100	7.1214774502e-07
p546	20	100	7.1214774502e-07
p546	38	100	7.1214774502e-07
p546	87	100	7.1214774502e-07
p546	19	101	7.12111231774e-07
p546	76	101	7.12111231774e-07
p546	21	101	7.12111231774e-07
p546	25	101	7.12111231774e-07
p546	75	101	7.12111231774e-07
p546	33	101	7.12111231774e-07
p546	40	101	7.12111231774e-07
p546	43	101	7.12111231774e-07
p546	24	101	7.12111231774e-07
p546	46	101	7.12111231774e-07
p546	17	102	7.12066609559e-07
p546	40	102	7.12066609559e-07
p546	6	102	7.12066609559e-07
p546	74	102	7.12066609559e-07
p546	63	102	7.12066609559e-07
p546	48	102	7.12066609559e-07
p546	15	102	7.12066609559e-07
p546	3	102	7.12066609559e-07
p546	12	102	7.12066609559e-07
p546	71	102	7.12066609559e-07
p546	85	102	7.12066609559e-07
p546	79	102	7.12066609559e-07
p546	46	102	7.12066609559e-07
p546	39	102	7.12066609559e-07
p546	82	103	7.1202148596e-07
p546	51	103	7.1202148596e-07
p546	39	103	7.1202148596e-07
p546	77	103	7.1202148596e-07
p546	79	103	7.1202148596e-07
p546	88	103	7.1202148596e-07
p546	62	103	7.1202148596e-07
p546	91	103	7.1202148596e-07
p546	15	103	7.1202148596e-07
p546	10	103	7.1202148596e-07
p546	22	103	7.1202148596e-07
p546	90	103	7.1202148596e-07
p546	69	103	7.1202148596e-07
p546	75	104	7.12014388387e-07
p546	88	104	7.12014388387e-07
p546	80	104	7.12014388387e-07
p546	76	104	7.12014388387e-07
p546	11	104	7.12014388387e-07
p546	81	104	7.12014388387e-07
p546	16	104	7.12014388387e-07
p546	66	104	7.12014388387e-07
p546	65	104	7.12014388387e-07
p546	19	105	7.12009318778e-07
p546	10	105	7.12009318778e-07
p546	80	105	7.12009318778e-07
p546	65	105	7.12009318778e-07
p546	29	105	7.12009318778e-07
p546	76	105	7.12009318778e-07
p546	94	105	7.12009318778e-07
p546	37	105	7.12009318778e-07
p546	48	106	7.1199968672e-07
p546	70	106	7.1199968672e-07
p546	32	106	7.1199968672e-07
p546	3	106	7.1199968672e-07
p546	30	106	7.1199968672e-07
p546	25	107	7.11994617321e-07
p546	4	107	7.11994617321e-07
p546	95	107	7.11994617321e-07
p546	18	107	7.11994617321e-07
p546	91	107	7.11994617321e-07
p546	87	107	7.11994617321e-07
p546	82	107	7.11994617321e-07
p546	6	107	7.11994617321e-07
p546	90	108	7.11934297008e-07
p546	92	108	7.11934297008e-07
p546	63	108	7.11934297008e-07
p546	75	108	7.11934297008e-07
p546	49	108	7.11934297008e-07
p546	23	108	7.11934297008e-07
p546	11	109	7.11833954764e-07
p546	45	109	7.11833954764e-07
p546	67	109	7.11833954764e-07
p546	89	109	7.11833954764e-07
p546	76	109	7.11833954764e-07
p546	60	110	7.11746305147e-07
p546	76	110	7.11746305147e-07
p546	95	110	7.11746305147e-07
p546	77	111	7.11612592412e-07
p546	4	111	7.11612592412e-07
p546	68	111	7.11612592412e-07
p546	67	111	7.11612592412e-07
p546	49	112	7.11450077548e-07
p546	114	128	7.11387825166e-07
p546	107	128	7.11387825166e-07
p546	10	128	7.11387825166e-07
p546	26	113	7.11278530271e-07
p546	29	113	7.11278530271e-07
p546	82	121	7.11248176537e-07
p546	94	120	7.11248176537e-07
p546	95	120	7.11248176537e-07
p546	82	119	7.11248176537e-07
p546	38	120	7.11248176537e-07
p546	62	119	7.11248176537e-07
p546	22	122	7.11236541627e-07
p546	99	122	7.11236541627e-07
p546	113	127	7.11228448e-07
p546	104	127	7.11228448e-07
p546	106	127	7.11228448e-07
p546	111	127	7.11228448e-07
p546	13	114	7.11218331226e-07
p546	66	118	7.11218331226e-07
p546	68	114	7.11218331226e-07
p546	86	114	7.11218331226e-07
p546	87	114	7.11218331226e-07
p546	99	126	7.11217825395e-07
p546	108	126	7.11217825395e-07
p546	43	117	7.11211249655e-07
p546	112	125	7.11211249655e-07
p546	94	117	7.11211249655e-07
p546	43	125	7.11211249655e-07
p546	38	125	7.11211249655e-07
p546	112	124	7.11211249655e-07
p546	112	123	7.11211249655e-07
p546	9	117	7.11211249655e-07
p546	98	116	7.11206191477e-07
p546	101	116	7.11206191477e-07
p546	6	115	7.11206191477e-07
p546	17	115	7.11206191477e-07
p546	99	116	7.11206191477e-07
p546	17	116	7.11206191477e-07
