# Supplementary material for: Identifying proximal RNA interactions from cDNA-encoded crosslinks with ShapeJumper
Source: PLoS Comput Biol. 2021 Dec 14;17(12):e1009632. doi: 10.1371/journal.pcbi.1009632 (PMC8670686; doi:10.1371/journal.pcbi.1009632)
Supplement: S1 Data — (ZIP) [file pcbi.1009632.s006.zip › ShapeJumper_DATA/Processed_Deletions/P546/IA-P546-Replicate2_Merged_NoCircDels_MaxInsertLimit10_NoAmbig_DelSiteExactMatch_normalizedDels_shift5nt2.txt]

Total Reads Aligned:1193195	Total Deletions:6936.0
p546	68	80	7.56228430808e-05
p546	68	87	5.42087302716e-05
p546	124	147	4.62677085206e-05
p546	64	77	2.75861332517e-05
p546	117	153	2.13133272235e-05
p546	65	77	1.51278795251e-05
p546	67	79	1.42358000119e-05
p546	118	153	1.42088848157e-05
p546	67	87	1.33300156406e-05
p546	99	117	1.23388458596e-05
p546	121	134	1.15926106916e-05
p546	124	145	1.06906707861e-05
p546	69	81	1.06757766628e-05
p546	69	82	9.7851623136e-06
p546	124	149	9.78024674673e-06
p546	5	87	9.77534480307e-06
p546	68	88	9.77325167633e-06
p546	4	93	9.76174248878e-06
p546	45	60	8.91474561328e-06
p546	38	63	8.90988453681e-06
p546	66	79	8.89737500745e-06
p546	124	151	8.88738000926e-06
p546	8	88	8.88477425121e-06
p546	113	153	8.8805530098e-06
p546	5	90	8.87805371755e-06
p546	4	100	8.86206636802e-06
p546	11	101	8.86059798404e-06
p546	65	79	8.00763750671e-06
p546	118	152	7.99598423903e-06
p546	5	92	7.987695399e-06
p546	124	136	7.13397152654e-06
p546	123	148	7.11665894213e-06
p546	68	83	7.11602591301e-06
p546	125	149	7.1129067249e-06
p546	117	151	7.10990400741e-06
p546	8	96	7.09560170259e-06
p546	19	98	7.09290284142e-06
p546	4	99	7.0916327598e-06
p546	11	34	6.75943182147e-06
p546	39	53	6.66981736134e-06
p546	121	136	6.24222508572e-06
p546	18	60	6.24032192929e-06
p546	39	61	6.23919838779e-06
p546	62	77	6.22912686329e-06
p546	113	151	6.22116600648e-06
p546	113	156	6.20880017598e-06
p546	117	156	6.20880017598e-06
p546	37	51	5.81244968598e-06
p546	18	53	5.71698630972e-06
p546	122	134	5.35043570381e-06
p546	123	138	5.34953410016e-06
p546	45	58	5.34946255733e-06
p546	125	139	5.3492527094e-06
p546	38	60	5.34884736797e-06
p546	64	76	5.34007844575e-06
p546	63	77	5.3392515971e-06
p546	122	147	5.33858175237e-06
p546	123	150	5.33360831047e-06
p546	122	150	5.33360831047e-06
p546	6	87	5.33200625622e-06
p546	9	87	5.33200625622e-06
p546	28	87	5.33200625622e-06
p546	117	152	5.33065615935e-06
p546	124	153	5.32833180588e-06
p546	68	90	5.32683223053e-06
p546	6	91	5.32577310254e-06
p546	8	92	5.325130266e-06
p546	17	95	5.3231365695e-06
p546	13	100	5.31723982081e-06
p546	37	49	4.84513964661e-06
p546	17	50	4.84503166228e-06
p546	11	50	4.84503166228e-06
p546	20	40	4.84118961584e-06
p546	17	34	4.82816558677e-06
p546	113	135	4.45873220409e-06
p546	119	133	4.45828295474e-06
p546	113	141	4.45647891818e-06
p546	38	62	4.45575215324e-06
p546	13	63	4.4549422684e-06
p546	46	63	4.4549422684e-06
p546	121	132	4.45462077813e-06
p546	19	69	4.45146787153e-06
p546	126	146	4.45046939101e-06
p546	129	147	4.44881812698e-06
p546	65	80	4.44840253417e-06
p546	70	83	4.44751619563e-06
p546	69	83	4.44751619563e-06
p546	54	87	4.44333854685e-06
p546	123	153	4.4402765049e-06
p546	112	154	4.43866431713e-06
p546	11	91	4.43814425211e-06
p546	18	91	4.43814425211e-06
p546	3	92	4.437608555e-06
p546	71	93	4.43715567672e-06
p546	18	95	4.43594714125e-06
p546	16	96	4.43475106412e-06
p546	6	96	4.43475106412e-06
p546	7	96	4.43475106412e-06
p546	5	101	4.43029899202e-06
p546	83	102	4.42964352887e-06
p546	114	157	4.42776848438e-06
p546	9	49	3.87611171729e-06
p546	37	50	3.87602532983e-06
p546	17	38	3.87007387971e-06
p546	24	52	3.85537337845e-06
p546	30	52	3.85537337845e-06
p546	9	28	3.85465261389e-06
p546	10	26	3.8505004688e-06
p546	11	23	3.8459208721e-06
p546	11	53	3.81132420648e-06
p546	21	54	3.71063365563e-06
p546	8	55	3.58002062092e-06
p546	45	56	3.57903081635e-06
p546	115	134	3.56695713588e-06
p546	114	133	3.56662636379e-06
p546	122	133	3.56662636379e-06
p546	124	139	3.56616847293e-06
p546	30	59	3.56610806556e-06
p546	36	59	3.56610806556e-06
p546	17	60	3.56589824531e-06
p546	38	61	3.56525622159e-06
p546	39	62	3.56460172259e-06
p546	39	63	3.56395381472e-06
p546	24	63	3.56395381472e-06
p546	15	64	3.56341089691e-06
p546	38	67	3.561738734e-06
p546	9	68	3.56119014975e-06
p546	38	68	3.56119014975e-06
p546	12	72	3.56087312609e-06
p546	51	75	3.56038502004e-06
p546	45	77	3.55950106474e-06
p546	67	82	3.55824084131e-06
p546	10	82	3.55824084131e-06
p546	27	85	3.55671899786e-06
p546	66	86	3.5559443388e-06
p546	6	86	3.5559443388e-06
p546	8	86	3.5559443388e-06
p546	139	150	3.55573887365e-06
p546	70	87	3.55467083748e-06
p546	72	88	3.55390970049e-06
p546	4	89	3.55260294777e-06
p546	21	89	3.55260294777e-06
p546	119	153	3.55222120392e-06
p546	114	153	3.55222120392e-06
p546	140	153	3.55222120392e-06
p546	132	153	3.55222120392e-06
p546	105	153	3.55222120392e-06
p546	7	91	3.55051540169e-06
p546	10	91	3.55051540169e-06
p546	14	92	3.550086844e-06
p546	5	93	3.54972454138e-06
p546	68	95	3.548757713e-06
p546	9	95	3.548757713e-06
p546	109	156	3.54788581484e-06
p546	74	96	3.54780085129e-06
p546	75	96	3.54780085129e-06
p546	12	97	3.54708354357e-06
p546	85	97	3.54708354357e-06
p546	70	98	3.54645142071e-06
p546	5	98	3.54645142071e-06
p546	3	98	3.54645142071e-06
p546	13	98	3.54645142071e-06
p546	5	99	3.5458163799e-06
p546	14	99	3.5458163799e-06
p546	45	101	3.54423919361e-06
p546	12	101	3.54423919361e-06
p546	16	102	3.54371482309e-06
p546	4	102	3.54371482309e-06
p546	13	102	3.54371482309e-06
p546	17	103	3.54234340185e-06
p546	10	103	3.54234340185e-06
p546	112	157	3.54221478751e-06
p546	116	157	3.54221478751e-06
p546	132	157	3.54221478751e-06
p546	31	47	2.90894704844e-06
p546	13	48	2.90886807217e-06
p546	27	48	2.90886807217e-06
p546	36	49	2.90708378797e-06
p546	9	50	2.90701899737e-06
p546	26	50	2.90701899737e-06
p546	34	50	2.90701899737e-06
p546	11	51	2.90622484299e-06
p546	31	51	2.90622484299e-06
p546	8	39	2.90334755974e-06
p546	8	38	2.90255540978e-06
p546	10	37	2.90190403597e-06
p546	8	37	2.90190403597e-06
p546	10	36	2.90087703182e-06
p546	21	35	2.89932107565e-06
p546	5	34	2.89689935206e-06
p546	16	34	2.89689935206e-06
p546	13	29	2.89231059945e-06
p546	11	52	2.89153003384e-06
p546	32	52	2.89153003384e-06
p546	13	26	2.8878753516e-06
p546	7	25	2.88659158963e-06
p546	13	25	2.88659158963e-06
p546	14	25	2.88659158963e-06
p546	26	54	2.78297524172e-06
p546	22	54	2.78297524172e-06
p546	11	54	2.78297524172e-06
p546	36	54	2.78297524172e-06
p546	11	55	2.68501546569e-06
p546	38	55	2.68501546569e-06
p546	123	135	2.67523932245e-06
p546	119	136	2.67523932245e-06
p546	105	134	2.67521785191e-06
p546	119	138	2.67476705008e-06
p546	44	57	2.67475751094e-06
p546	21	58	2.67473127866e-06
p546	26	60	2.67442368398e-06
p546	27	60	2.67442368398e-06
p546	12	60	2.67442368398e-06
p546	118	140	2.67434977642e-06
p546	117	140	2.67434977642e-06
p546	123	140	2.67434977642e-06
p546	21	61	2.6739421662e-06
p546	23	61	2.6739421662e-06
p546	45	61	2.6739421662e-06
p546	45	62	2.67345129195e-06
p546	37	62	2.67345129195e-06
p546	13	62	2.67345129195e-06
p546	44	62	2.67345129195e-06
p546	122	144	2.67324641718e-06
p546	123	144	2.67324641718e-06
p546	30	63	2.67296536104e-06
p546	35	63	2.67296536104e-06
p546	43	63	2.67296536104e-06
p546	49	64	2.67255817268e-06
p546	119	131	2.67193929354e-06
p546	38	66	2.67167278777e-06
p546	21	66	2.67167278777e-06
p546	6	70	2.67085932228e-06
p546	43	71	2.67072379286e-06
p546	21	72	2.67065484457e-06
p546	20	74	2.67044088979e-06
p546	122	146	2.6702816346e-06
p546	63	76	2.67003922288e-06
p546	13	78	2.66945001321e-06
p546	121	147	2.66929087619e-06
p546	28	80	2.6690415205e-06
p546	19	81	2.66894416569e-06
p546	125	148	2.6687471033e-06
p546	132	148	2.6687471033e-06
p546	11	83	2.66850971738e-06
p546	111	129	2.66806354616e-06
p546	8	84	2.66800185337e-06
p546	9	84	2.66800185337e-06
p546	16	85	2.66753924839e-06
p546	113	149	2.66734002184e-06
p546	122	149	2.66734002184e-06
p546	118	149	2.66734002184e-06
p546	121	149	2.66734002184e-06
p546	58	86	2.6669582541e-06
p546	122	151	2.66621400278e-06
p546	13	87	2.66600312811e-06
p546	25	87	2.66600312811e-06
p546	33	87	2.66600312811e-06
p546	7	87	2.66600312811e-06
p546	50	88	2.66543227536e-06
p546	49	88	2.66543227536e-06
p546	13	88	2.66543227536e-06
p546	69	88	2.66543227536e-06
p546	18	88	2.66543227536e-06
p546	112	152	2.66532807968e-06
p546	125	152	2.66532807968e-06
p546	8	89	2.66445221083e-06
p546	3	89	2.66445221083e-06
p546	125	153	2.66416590294e-06
p546	43	90	2.66341611527e-06
p546	59	90	2.66341611527e-06
p546	114	154	2.66319859028e-06
p546	131	154	2.66319859028e-06
p546	143	154	2.66319859028e-06
p546	115	154	2.66319859028e-06
p546	29	91	2.66288655127e-06
p546	72	92	2.662565133e-06
p546	4	92	2.662565133e-06
p546	51	92	2.662565133e-06
p546	6	93	2.66229340603e-06
p546	55	93	2.66229340603e-06
p546	113	155	2.66205244243e-06
p546	116	155	2.66205244243e-06
p546	9	94	2.66192961503e-06
p546	7	94	2.66192961503e-06
p546	7	95	2.66156828475e-06
p546	10	95	2.66156828475e-06
p546	19	95	2.66156828475e-06
p546	3	95	2.66156828475e-06
p546	136	156	2.66091436113e-06
p546	119	156	2.66091436113e-06
p546	69	97	2.66031265768e-06
p546	58	98	2.65983856553e-06
p546	85	99	2.65936228492e-06
p546	13	99	2.65936228492e-06
p546	42	99	2.65936228492e-06
p546	6	99	2.65936228492e-06
p546	9	100	2.6586199104e-06
p546	22	100	2.6586199104e-06
p546	70	101	2.65817939521e-06
p546	4	101	2.65817939521e-06
p546	14	101	2.65817939521e-06
p546	17	102	2.65778611732e-06
p546	41	102	2.65778611732e-06
p546	3	102	2.65778611732e-06
p546	79	102	2.65778611732e-06
p546	11	103	2.65675755139e-06
p546	12	103	2.65675755139e-06
p546	18	103	2.65675755139e-06
p546	134	157	2.65666109063e-06
p546	115	157	2.65666109063e-06
p546	69	104	2.65595079054e-06
p546	132	158	2.65494009128e-06
p546	90	106	2.65378930151e-06
p546	114	127	2.64315783353e-06
p546	24	45	1.93929803229e-06
p546	13	47	1.93929803229e-06
p546	12	45	1.93929803229e-06
p546	4	46	1.93929803229e-06
p546	4	48	1.93924538144e-06
p546	20	48	1.93924538144e-06
p546	14	48	1.93924538144e-06
p546	29	44	1.93900660813e-06
p546	24	43	1.93869835792e-06
p546	5	43	1.93869835792e-06
p546	8	50	1.93801266491e-06
p546	27	50	1.93801266491e-06
p546	11	42	1.93793379437e-06
p546	17	42	1.93793379437e-06
p546	18	42	1.93793379437e-06
p546	10	51	1.93748322866e-06
p546	9	51	1.93748322866e-06
p546	18	51	1.93748322866e-06
p546	28	51	1.93748322866e-06
p546	21	41	1.93705726135e-06
p546	15	41	1.93705726135e-06
p546	17	41	1.93705726135e-06
p546	28	40	1.93647584634e-06
p546	21	40	1.93647584634e-06
p546	19	37	1.93460269065e-06
p546	16	37	1.93460269065e-06
p546	17	36	1.93391802122e-06
p546	10	35	1.9328807171e-06
p546	9	33	1.93027275719e-06
p546	8	32	1.92960604198e-06
p546	20	32	1.92960604198e-06
p546	17	31	1.92910165594e-06
p546	19	31	1.92910165594e-06
p546	12	29	1.9282070663e-06
p546	9	29	1.9282070663e-06
p546	17	29	1.9282070663e-06
p546	7	52	1.92768668923e-06
p546	38	52	1.92768668923e-06
p546	21	52	1.92768668923e-06
p546	9	52	1.92768668923e-06
p546	4	28	1.92732630694e-06
p546	14	27	1.92642037382e-06
p546	13	27	1.92642037382e-06
p546	8	27	1.92642037382e-06
p546	14	26	1.9252502344e-06
p546	7	26	1.9252502344e-06
p546	6	25	1.92439439308e-06
p546	12	24	1.92340982093e-06
p546	9	22	1.92246136574e-06
p546	17	53	1.90566210324e-06
p546	23	53	1.90566210324e-06
p546	38	54	1.85531682782e-06
p546	28	54	1.85531682782e-06
p546	9	54	1.85531682782e-06
p546	32	54	1.85531682782e-06
p546	24	54	1.85531682782e-06
p546	23	56	1.78951540818e-06
p546	4	56	1.78951540818e-06
p546	120	135	1.78349288163e-06
p546	114	135	1.78349288163e-06
p546	125	136	1.78349288163e-06
p546	44	136	1.78349288163e-06
p546	118	137	1.78347856794e-06
p546	115	137	1.78347856794e-06
p546	116	134	1.78347856794e-06
p546	117	134	1.78347856794e-06
p546	119	137	1.78347856794e-06
p546	116	137	1.78347856794e-06
p546	109	137	1.78347856794e-06
p546	116	133	1.78331318189e-06
p546	99	133	1.78331318189e-06
p546	106	138	1.78317803339e-06
p546	36	57	1.78317167396e-06
p546	42	57	1.78317167396e-06
p546	37	57	1.78317167396e-06
p546	28	57	1.78317167396e-06
p546	31	57	1.78317167396e-06
p546	43	57	1.78317167396e-06
p546	41	58	1.78315418578e-06
p546	8	58	1.78315418578e-06
p546	105	139	1.78308423647e-06
p546	25	59	1.78305403278e-06
p546	46	59	1.78305403278e-06
p546	43	59	1.78305403278e-06
p546	21	60	1.78294912266e-06
p546	16	60	1.78294912266e-06
p546	11	60	1.78294912266e-06
p546	47	60	1.78294912266e-06
p546	8	60	1.78294912266e-06
p546	42	60	1.78294912266e-06
p546	37	60	1.78294912266e-06
p546	116	140	1.78289985095e-06
p546	37	61	1.7826281108e-06
p546	32	61	1.7826281108e-06
p546	43	61	1.7826281108e-06
p546	26	61	1.7826281108e-06
p546	114	142	1.78247400262e-06
p546	126	142	1.78247400262e-06
p546	120	143	1.78233262783e-06
p546	51	62	1.7823008613e-06
p546	4	62	1.7823008613e-06
p546	45	63	1.78197690736e-06
p546	115	132	1.78184831125e-06
p546	105	132	1.78184831125e-06
p546	45	132	1.78184831125e-06
p546	112	145	1.78177846436e-06
p546	117	145	1.78177846436e-06
p546	115	145	1.78177846436e-06
p546	5	64	1.78170544846e-06
p546	50	64	1.78170544846e-06
p546	52	64	1.78170544846e-06
p546	33	64	1.78170544846e-06
p546	17	64	1.78170544846e-06
p546	41	64	1.78170544846e-06
p546	18	64	1.78170544846e-06
p546	14	64	1.78170544846e-06
p546	19	64	1.78170544846e-06
p546	39	65	1.78148326296e-06
p546	16	65	1.78148326296e-06
p546	115	131	1.78129286236e-06
p546	48	66	1.78111519184e-06
p546	51	67	1.780869367e-06
p546	27	67	1.780869367e-06
p546	5	67	1.780869367e-06
p546	29	67	1.780869367e-06
p546	35	68	1.78059507487e-06
p546	25	69	1.78058714861e-06
p546	44	69	1.78058714861e-06
p546	17	70	1.78057288152e-06
p546	18	70	1.78057288152e-06
p546	19	70	1.78057288152e-06
p546	28	70	1.78057288152e-06
p546	18	71	1.78048252857e-06
p546	43	72	1.78043656305e-06
p546	37	72	1.78043656305e-06
p546	31	72	1.78043656305e-06
p546	5	73	1.78036048739e-06
p546	51	74	1.78029392653e-06
p546	42	74	1.78029392653e-06
p546	52	75	1.78019251002e-06
p546	24	75	1.78019251002e-06
p546	123	146	1.7801877564e-06
p546	115	146	1.7801877564e-06
p546	59	76	1.78002614858e-06
p546	23	76	1.78002614858e-06
p546	5	78	1.77963334214e-06
p546	8	78	1.77963334214e-06
p546	14	78	1.77963334214e-06
p546	13	79	1.77947500149e-06
p546	27	79	1.77947500149e-06
p546	23	79	1.77947500149e-06
p546	59	80	1.77936101367e-06
p546	21	80	1.77936101367e-06
p546	15	80	1.77936101367e-06
p546	27	80	1.77936101367e-06
p546	47	81	1.77929611046e-06
p546	127	148	1.77916473553e-06
p546	137	148	1.77916473553e-06
p546	28	82	1.77912042066e-06
p546	68	82	1.77912042066e-06
p546	8	82	1.77912042066e-06
p546	64	83	1.77900647825e-06
p546	115	129	1.77870903077e-06
p546	34	84	1.77866790225e-06
p546	11	84	1.77866790225e-06
p546	73	84	1.77866790225e-06
p546	17	85	1.77835949893e-06
p546	69	85	1.77835949893e-06
p546	8	85	1.77835949893e-06
p546	28	85	1.77835949893e-06
p546	34	85	1.77835949893e-06
p546	9	85	1.77835949893e-06
p546	130	149	1.77822668122e-06
p546	117	149	1.77822668122e-06
p546	32	86	1.7779721694e-06
p546	67	86	1.7779721694e-06
p546	34	86	1.7779721694e-06
p546	56	86	1.7779721694e-06
p546	114	150	1.77786943682e-06
p546	119	150	1.77786943682e-06
p546	116	150	1.77786943682e-06
p546	121	150	1.77786943682e-06
p546	129	151	1.77747600185e-06
p546	100	151	1.77747600185e-06
p546	111	151	1.77747600185e-06
p546	62	87	1.77733541874e-06
p546	22	87	1.77733541874e-06
p546	71	87	1.77733541874e-06
p546	30	87	1.77733541874e-06
p546	14	87	1.77733541874e-06
p546	51	87	1.77733541874e-06
p546	73	87	1.77733541874e-06
p546	66	87	1.77733541874e-06
p546	73	88	1.77695485024e-06
p546	4	88	1.77695485024e-06
p546	3	88	1.77695485024e-06
p546	59	88	1.77695485024e-06
p546	116	152	1.77688538645e-06
p546	110	152	1.77688538645e-06
p546	123	152	1.77688538645e-06
p546	51	89	1.77630147389e-06
p546	24	89	1.77630147389e-06
p546	38	89	1.77630147389e-06
p546	61	89	1.77630147389e-06
p546	12	89	1.77630147389e-06
p546	5	89	1.77630147389e-06
p546	13	89	1.77630147389e-06
p546	14	89	1.77630147389e-06
p546	130	153	1.77611060196e-06
p546	129	153	1.77611060196e-06
p546	97	153	1.77611060196e-06
p546	111	153	1.77611060196e-06
p546	67	90	1.77561074351e-06
p546	25	90	1.77561074351e-06
p546	135	154	1.77546572685e-06
p546	128	154	1.77546572685e-06
p546	141	154	1.77546572685e-06
p546	30	91	1.77525770085e-06
p546	58	91	1.77525770085e-06
p546	3	91	1.77525770085e-06
p546	48	91	1.77525770085e-06
p546	16	91	1.77525770085e-06
p546	28	91	1.77525770085e-06
p546	62	91	1.77525770085e-06
p546	80	91	1.77525770085e-06
p546	66	91	1.77525770085e-06
p546	19	91	1.77525770085e-06
p546	49	91	1.77525770085e-06
p546	13	92	1.775043422e-06
p546	6	92	1.775043422e-06
p546	26	92	1.775043422e-06
p546	77	92	1.775043422e-06
p546	12	92	1.775043422e-06
p546	50	92	1.775043422e-06
p546	82	93	1.77486227069e-06
p546	54	93	1.77486227069e-06
p546	30	93	1.77486227069e-06
p546	20	93	1.77486227069e-06
p546	77	93	1.77486227069e-06
p546	27	93	1.77486227069e-06
p546	122	155	1.77470162829e-06
p546	121	155	1.77470162829e-06
p546	67	94	1.77461974335e-06
p546	31	94	1.77461974335e-06
p546	30	94	1.77461974335e-06
p546	59	94	1.77461974335e-06
p546	68	94	1.77461974335e-06
p546	27	94	1.77461974335e-06
p546	6	94	1.77461974335e-06
p546	82	95	1.7743788565e-06
p546	76	95	1.7743788565e-06
p546	131	156	1.77394290742e-06
p546	108	156	1.77394290742e-06
p546	122	156	1.77394290742e-06
p546	125	156	1.77394290742e-06
p546	110	156	1.77394290742e-06
p546	118	156	1.77394290742e-06
p546	105	156	1.77394290742e-06
p546	132	156	1.77394290742e-06
p546	10	96	1.77390042565e-06
p546	18	96	1.77390042565e-06
p546	59	96	1.77390042565e-06
p546	11	97	1.77354177179e-06
p546	10	97	1.77354177179e-06
p546	81	98	1.77322571035e-06
p546	8	98	1.77322571035e-06
p546	71	98	1.77322571035e-06
p546	21	98	1.77322571035e-06
p546	78	99	1.77290818995e-06
p546	86	99	1.77290818995e-06
p546	77	99	1.77290818995e-06
p546	24	99	1.77290818995e-06
p546	22	99	1.77290818995e-06
p546	28	100	1.7724132736e-06
p546	79	100	1.7724132736e-06
p546	83	100	1.7724132736e-06
p546	70	100	1.7724132736e-06
p546	27	100	1.7724132736e-06
p546	19	101	1.77211959681e-06
p546	10	101	1.77211959681e-06
p546	25	101	1.77211959681e-06
p546	29	101	1.77211959681e-06
p546	18	101	1.77211959681e-06
p546	3	101	1.77211959681e-06
p546	9	101	1.77211959681e-06
p546	13	101	1.77211959681e-06
p546	51	101	1.77211959681e-06
p546	66	101	1.77211959681e-06
p546	5	102	1.77185741155e-06
p546	7	102	1.77185741155e-06
p546	14	102	1.77185741155e-06
p546	11	102	1.77185741155e-06
p546	22	102	1.77185741155e-06
p546	39	103	1.77117170093e-06
p546	13	103	1.77117170093e-06
p546	59	103	1.77117170093e-06
p546	111	157	1.77110739375e-06
p546	133	157	1.77110739375e-06
p546	113	157	1.77110739375e-06
p546	18	105	1.76965780127e-06
p546	34	106	1.76919286768e-06
p546	50	107	1.76834815946e-06
p546	8	110	1.76366843034e-06
p546	100	112	1.76281189651e-06
p546	91	115	1.76264100026e-06
p546	111	126	1.76210522235e-06
p546	108	126	1.76210522235e-06
p546	31	46	9.69649016146e-07
p546	32	46	9.69649016146e-07
p546	36	47	9.69649016146e-07
p546	3	45	9.69649016146e-07
p546	24	47	9.69649016146e-07
p546	5	47	9.69649016146e-07
p546	21	47	9.69649016146e-07
p546	20	47	9.69649016146e-07
p546	30	47	9.69649016146e-07
p546	35	47	9.69649016146e-07
p546	14	46	9.69649016146e-07
p546	13	46	9.69649016146e-07
p546	23	47	9.69649016146e-07
p546	30	48	9.69622690722e-07
p546	24	48	9.69622690722e-07
p546	5	48	9.69622690722e-07
p546	31	48	9.69622690722e-07
p546	36	48	9.69622690722e-07
p546	17	44	9.69503304067e-07
p546	18	44	9.69503304067e-07
p546	19	44	9.69503304067e-07
p546	5	44	9.69503304067e-07
p546	23	44	9.69503304067e-07
p546	32	43	9.69349178961e-07
p546	18	43	9.69349178961e-07
p546	22	43	9.69349178961e-07
p546	27	49	9.69027929323e-07
p546	30	49	9.69027929323e-07
p546	23	49	9.69027929323e-07
p546	7	49	9.69027929323e-07
p546	25	49	9.69027929323e-07
p546	5	49	9.69027929323e-07
p546	31	49	9.69027929323e-07
p546	15	49	9.69027929323e-07
p546	28	50	9.69006332456e-07
p546	29	50	9.69006332456e-07
p546	30	50	9.69006332456e-07
p546	10	50	9.69006332456e-07
p546	18	50	9.69006332456e-07
p546	19	50	9.69006332456e-07
p546	7	50	9.69006332456e-07
p546	13	42	9.68966897184e-07
p546	15	42	9.68966897184e-07
p546	22	42	9.68966897184e-07
p546	23	42	9.68966897184e-07
p546	16	42	9.68966897184e-07
p546	20	42	9.68966897184e-07
p546	8	42	9.68966897184e-07
p546	31	42	9.68966897184e-07
p546	25	42	9.68966897184e-07
p546	19	51	9.6874161433e-07
p546	26	51	9.6874161433e-07
p546	6	51	9.6874161433e-07
p546	29	51	9.6874161433e-07
p546	8	51	9.6874161433e-07
p546	7	51	9.6874161433e-07
p546	27	51	9.6874161433e-07
p546	22	41	9.68528630675e-07
p546	25	41	9.68528630675e-07
p546	16	41	9.68528630675e-07
p546	9	41	9.68528630675e-07
p546	28	41	9.68528630675e-07
p546	27	40	9.68237923168e-07
p546	9	40	9.68237923168e-07
p546	14	40	9.68237923168e-07
p546	23	40	9.68237923168e-07
p546	24	40	9.68237923168e-07
p546	19	39	9.67782519912e-07
p546	7	38	9.67518469928e-07
p546	16	38	9.67518469928e-07
p546	20	38	9.67518469928e-07
p546	11	37	9.67301345323e-07
p546	18	37	9.67301345323e-07
p546	5	37	9.67301345323e-07
p546	23	37	9.67301345323e-07
p546	17	37	9.67301345323e-07
p546	6	37	9.67301345323e-07
p546	13	36	9.66959010608e-07
p546	6	36	9.66959010608e-07
p546	4	36	9.66959010608e-07
p546	7	35	9.66440358549e-07
p546	16	35	9.66440358549e-07
p546	11	35	9.66440358549e-07
p546	9	35	9.66440358549e-07
p546	18	35	9.66440358549e-07
p546	18	34	9.65633117353e-07
p546	15	34	9.65633117353e-07
p546	8	34	9.65633117353e-07
p546	10	34	9.65633117353e-07
p546	13	33	9.65136378596e-07
p546	21	33	9.65136378596e-07
p546	20	33	9.65136378596e-07
p546	14	33	9.65136378596e-07
p546	7	33	9.65136378596e-07
p546	22	33	9.65136378596e-07
p546	21	32	9.64803020991e-07
p546	6	32	9.64803020991e-07
p546	3	32	9.64803020991e-07
p546	12	32	9.64803020991e-07
p546	18	31	9.6455082797e-07
p546	16	31	9.6455082797e-07
p546	17	30	9.64365722199e-07
p546	10	30	9.64365722199e-07
p546	9	30	9.64365722199e-07
p546	5	30	9.64365722199e-07
p546	12	30	9.64365722199e-07
p546	16	29	9.6410353315e-07
p546	18	29	9.6410353315e-07
p546	11	29	9.6410353315e-07
p546	18	52	9.63843344614e-07
p546	19	52	9.63843344614e-07
p546	12	52	9.63843344614e-07
p546	28	52	9.63843344614e-07
p546	10	52	9.63843344614e-07
p546	7	28	9.63663153472e-07
p546	14	28	9.63663153472e-07
p546	5	27	9.63210186911e-07
p546	12	27	9.63210186911e-07
p546	12	26	9.626251172e-07
p546	5	26	9.626251172e-07
p546	4	25	9.62197196542e-07
p546	9	25	9.62197196542e-07
p546	8	24	9.61704910465e-07
p546	10	23	9.61480218025e-07
p546	8	23	9.61480218025e-07
p546	7	23	9.61480218025e-07
p546	10	22	9.61230682868e-07
p546	8	21	9.60516988664e-07
p546	7	21	9.60516988664e-07
p546	10	21	9.60516988664e-07
p546	5	20	9.59826463375e-07
p546	5	19	9.58922631245e-07
p546	4	17	9.56918569101e-07
p546	5	17	9.56918569101e-07
p546	4	16	9.56159146953e-07
p546	4	53	9.52831051621e-07
p546	42	53	9.52831051621e-07
p546	12	53	9.52831051621e-07
p546	16	53	9.52831051621e-07
p546	36	53	9.52831051621e-07
p546	15	53	9.52831051621e-07
p546	22	53	9.52831051621e-07
p546	10	53	9.52831051621e-07
p546	3	53	9.52831051621e-07
p546	8	53	9.52831051621e-07
p546	4	54	9.27658413908e-07
p546	12	54	9.27658413908e-07
p546	13	54	9.27658413908e-07
p546	8	54	9.27658413908e-07
p546	33	54	9.27658413908e-07
p546	17	54	9.27658413908e-07
p546	18	54	9.27658413908e-07
p546	37	54	9.27658413908e-07
p546	23	54	9.27658413908e-07
p546	14	54	9.27658413908e-07
p546	16	54	9.27658413908e-07
p546	10	55	8.9500515523e-07
p546	21	55	8.9500515523e-07
p546	40	55	8.9500515523e-07
p546	18	55	8.9500515523e-07
p546	25	55	8.9500515523e-07
p546	39	55	8.9500515523e-07
p546	33	55	8.9500515523e-07
p546	4	55	8.9500515523e-07
p546	17	55	8.9500515523e-07
p546	32	55	8.9500515523e-07
p546	28	55	8.9500515523e-07
p546	27	56	8.94757704088e-07
p546	36	56	8.94757704088e-07
p546	5	56	8.94757704088e-07
p546	21	56	8.94757704088e-07
p546	41	56	8.94757704088e-07
p546	8	56	8.94757704088e-07
p546	29	56	8.94757704088e-07
p546	12	56	8.94757704088e-07
p546	39	56	8.94757704088e-07
p546	119	135	8.91746440817e-07
p546	25	135	8.91746440817e-07
p546	16	135	8.91746440817e-07
p546	112	136	8.91746440817e-07
p546	111	135	8.91746440817e-07
p546	118	135	8.91746440817e-07
p546	115	136	8.91746440817e-07
p546	125	137	8.91739283969e-07
p546	23	137	8.91739283969e-07
p546	45	134	8.91739283969e-07
p546	27	137	8.91739283969e-07
p546	111	134	8.91739283969e-07
p546	24	137	8.91739283969e-07
p546	122	137	8.91739283969e-07
p546	113	137	8.91739283969e-07
p546	68	134	8.91739283969e-07
p546	26	134	8.91739283969e-07
p546	107	137	8.91739283969e-07
p546	117	137	8.91739283969e-07
p546	68	133	8.91656590947e-07
p546	102	133	8.91656590947e-07
p546	65	133	8.91656590947e-07
p546	110	133	8.91656590947e-07
p546	103	133	8.91656590947e-07
p546	121	133	8.91656590947e-07
p546	28	133	8.91656590947e-07
p546	19	138	8.91589016693e-07
p546	98	138	8.91589016693e-07
p546	46	138	8.91589016693e-07
p546	117	138	8.91589016693e-07
p546	28	138	8.91589016693e-07
p546	24	138	8.91589016693e-07
p546	100	138	8.91589016693e-07
p546	114	138	8.91589016693e-07
p546	111	138	8.91589016693e-07
p546	20	57	8.91585836981e-07
p546	23	57	8.91585836981e-07
p546	7	57	8.91585836981e-07
p546	46	57	8.91585836981e-07
p546	5	57	8.91585836981e-07
p546	15	57	8.91585836981e-07
p546	27	57	8.91585836981e-07
p546	30	57	8.91585836981e-07
p546	25	57	8.91585836981e-07
p546	20	58	8.91577092888e-07
p546	24	58	8.91577092888e-07
p546	38	58	8.91577092888e-07
p546	29	58	8.91577092888e-07
p546	19	58	8.91577092888e-07
p546	43	58	8.91577092888e-07
p546	12	58	8.91577092888e-07
p546	3	58	8.91577092888e-07
p546	114	139	8.91542118233e-07
p546	118	139	8.91542118233e-07
p546	106	139	8.91542118233e-07
p546	44	59	8.91527016389e-07
p546	37	59	8.91527016389e-07
p546	20	59	8.91527016389e-07
p546	5	59	8.91527016389e-07
p546	31	60	8.91474561328e-07
p546	48	60	8.91474561328e-07
p546	28	60	8.91474561328e-07
p546	9	60	8.91474561328e-07
p546	127	140	8.91449925475e-07
p546	122	140	8.91449925475e-07
p546	109	140	8.91449925475e-07
p546	113	140	8.91449925475e-07
p546	115	140	8.91449925475e-07
p546	110	140	8.91449925475e-07
p546	36	61	8.91314055399e-07
p546	50	61	8.91314055399e-07
p546	13	61	8.91314055399e-07
p546	19	61	8.91314055399e-07
p546	24	61	8.91314055399e-07
p546	8	61	8.91314055399e-07
p546	34	61	8.91314055399e-07
p546	22	61	8.91314055399e-07
p546	41	61	8.91314055399e-07
p546	118	141	8.91295783636e-07
p546	125	141	8.91295783636e-07
p546	70	141	8.91295783636e-07
p546	105	141	8.91295783636e-07
p546	130	141	8.91295783636e-07
p546	119	141	8.91295783636e-07
p546	129	141	8.91295783636e-07
p546	115	142	8.91237001308e-07
p546	118	142	8.91237001308e-07
p546	129	142	8.91237001308e-07
p546	125	142	8.91237001308e-07
p546	129	143	8.91166313913e-07
p546	112	143	8.91166313913e-07
p546	118	143	8.91166313913e-07
p546	20	62	8.91150430648e-07
p546	30	62	8.91150430648e-07
p546	35	62	8.91150430648e-07
p546	14	62	8.91150430648e-07
p546	31	62	8.91150430648e-07
p546	22	62	8.91150430648e-07
p546	21	62	8.91150430648e-07
p546	32	62	8.91150430648e-07
p546	36	62	8.91150430648e-07
p546	114	144	8.9108213906e-07
p546	116	144	8.9108213906e-07
p546	107	144	8.9108213906e-07
p546	51	63	8.90988453681e-07
p546	33	63	8.90988453681e-07
p546	32	63	8.90988453681e-07
p546	21	63	8.90988453681e-07
p546	6	63	8.90988453681e-07
p546	25	63	8.90988453681e-07
p546	9	63	8.90988453681e-07
p546	5	63	8.90988453681e-07
p546	117	132	8.90924155627e-07
p546	116	132	8.90924155627e-07
p546	113	145	8.90889232178e-07
p546	132	145	8.90889232178e-07
p546	108	145	8.90889232178e-07
p546	116	145	8.90889232178e-07
p546	122	145	8.90889232178e-07
p546	25	64	8.90852724228e-07
p546	22	64	8.90852724228e-07
p546	39	64	8.90852724228e-07
p546	3	64	8.90852724228e-07
p546	12	64	8.90852724228e-07
p546	7	64	8.90852724228e-07
p546	35	64	8.90852724228e-07
p546	47	64	8.90852724228e-07
p546	48	64	8.90852724228e-07
p546	40	65	8.90741631482e-07
p546	51	65	8.90741631482e-07
p546	4	65	8.90741631482e-07
p546	12	65	8.90741631482e-07
p546	35	65	8.90741631482e-07
p546	52	65	8.90741631482e-07
p546	36	65	8.90741631482e-07
p546	8	65	8.90741631482e-07
p546	18	65	8.90741631482e-07
p546	14	65	8.90741631482e-07
p546	7	65	8.90741631482e-07
p546	33	65	8.90741631482e-07
p546	22	65	8.90741631482e-07
p546	53	65	8.90741631482e-07
p546	112	131	8.9064643118e-07
p546	114	131	8.9064643118e-07
p546	120	131	8.9064643118e-07
p546	99	131	8.9064643118e-07
p546	107	131	8.9064643118e-07
p546	8	66	8.90557595922e-07
p546	28	66	8.90557595922e-07
p546	49	66	8.90557595922e-07
p546	32	66	8.90557595922e-07
p546	46	66	8.90557595922e-07
p546	16	66	8.90557595922e-07
p546	22	66	8.90557595922e-07
p546	13	66	8.90557595922e-07
p546	17	66	8.90557595922e-07
p546	47	66	8.90557595922e-07
p546	4	67	8.90434683499e-07
p546	36	67	8.90434683499e-07
p546	54	67	8.90434683499e-07
p546	23	67	8.90434683499e-07
p546	26	67	8.90434683499e-07
p546	52	67	8.90434683499e-07
p546	13	67	8.90434683499e-07
p546	14	67	8.90434683499e-07
p546	28	68	8.90297537437e-07
p546	46	68	8.90297537437e-07
p546	25	68	8.90297537437e-07
p546	22	68	8.90297537437e-07
p546	13	68	8.90297537437e-07
p546	33	68	8.90297537437e-07
p546	39	68	8.90297537437e-07
p546	55	68	8.90297537437e-07
p546	14	68	8.90297537437e-07
p546	7	68	8.90297537437e-07
p546	40	68	8.90297537437e-07
p546	4	68	8.90297537437e-07
p546	45	68	8.90297537437e-07
p546	41	69	8.90293574306e-07
p546	26	69	8.90293574306e-07
p546	10	69	8.90293574306e-07
p546	29	69	8.90293574306e-07
p546	18	69	8.90293574306e-07
p546	40	69	8.90293574306e-07
p546	47	69	8.90293574306e-07
p546	20	69	8.90293574306e-07
p546	23	69	8.90293574306e-07
p546	46	69	8.90293574306e-07
p546	31	69	8.90293574306e-07
p546	8	70	8.90286440759e-07
p546	16	70	8.90286440759e-07
p546	26	70	8.90286440759e-07
p546	9	70	8.90286440759e-07
p546	27	70	8.90286440759e-07
p546	10	70	8.90286440759e-07
p546	9	71	8.90241264285e-07
p546	11	71	8.90241264285e-07
p546	37	71	8.90241264285e-07
p546	19	71	8.90241264285e-07
p546	7	71	8.90241264285e-07
p546	28	71	8.90241264285e-07
p546	26	71	8.90241264285e-07
p546	31	71	8.90241264285e-07
p546	49	71	8.90241264285e-07
p546	29	72	8.90218281523e-07
p546	60	72	8.90218281523e-07
p546	42	72	8.90218281523e-07
p546	22	73	8.90180243696e-07
p546	20	73	8.90180243696e-07
p546	23	73	8.90180243696e-07
p546	45	73	8.90180243696e-07
p546	13	74	8.90146963264e-07
p546	24	74	8.90146963264e-07
p546	5	74	8.90146963264e-07
p546	6	74	8.90146963264e-07
p546	56	74	8.90146963264e-07
p546	4	74	8.90146963264e-07
p546	31	74	8.90146963264e-07
p546	36	74	8.90146963264e-07
p546	4	75	8.90096255009e-07
p546	53	75	8.90096255009e-07
p546	59	75	8.90096255009e-07
p546	23	75	8.90096255009e-07
p546	14	75	8.90096255009e-07
p546	13	75	8.90096255009e-07
p546	62	75	8.90096255009e-07
p546	119	146	8.90093878201e-07
p546	133	146	8.90093878201e-07
p546	120	146	8.90093878201e-07
p546	10	146	8.90093878201e-07
p546	33	76	8.90013074292e-07
p546	41	76	8.90013074292e-07
p546	15	76	8.90013074292e-07
p546	65	76	8.90013074292e-07
p546	48	76	8.90013074292e-07
p546	28	76	8.90013074292e-07
p546	36	76	8.90013074292e-07
p546	40	76	8.90013074292e-07
p546	11	76	8.90013074292e-07
p546	61	76	8.90013074292e-07
p546	24	77	8.89875266184e-07
p546	18	77	8.89875266184e-07
p546	11	77	8.89875266184e-07
p546	60	77	8.89875266184e-07
p546	37	77	8.89875266184e-07
p546	31	77	8.89875266184e-07
p546	35	77	8.89875266184e-07
p546	49	77	8.89875266184e-07
p546	38	77	8.89875266184e-07
p546	66	78	8.89816671071e-07
p546	12	78	8.89816671071e-07
p546	50	78	8.89816671071e-07
p546	45	78	8.89816671071e-07
p546	19	78	8.89816671071e-07
p546	58	78	8.89816671071e-07
p546	132	147	8.89763625395e-07
p546	115	147	8.89763625395e-07
p546	116	147	8.89763625395e-07
p546	113	147	8.89763625395e-07
p546	134	147	8.89763625395e-07
p546	112	147	8.89763625395e-07
p546	136	147	8.89763625395e-07
p546	37	79	8.89737500745e-07
p546	31	79	8.89737500745e-07
p546	5	79	8.89737500745e-07
p546	42	79	8.89737500745e-07
p546	20	79	8.89737500745e-07
p546	30	79	8.89737500745e-07
p546	61	79	8.89737500745e-07
p546	51	79	8.89737500745e-07
p546	45	79	8.89737500745e-07
p546	39	79	8.89737500745e-07
p546	117	130	8.89706628136e-07
p546	113	130	8.89706628136e-07
p546	105	130	8.89706628136e-07
p546	24	80	8.89680506833e-07
p546	33	80	8.89680506833e-07
p546	20	80	8.89680506833e-07
p546	37	80	8.89680506833e-07
p546	13	80	8.89680506833e-07
p546	25	80	8.89680506833e-07
p546	62	80	8.89680506833e-07
p546	22	80	8.89680506833e-07
p546	32	80	8.89680506833e-07
p546	46	80	8.89680506833e-07
p546	49	81	8.89648055229e-07
p546	17	81	8.89648055229e-07
p546	66	81	8.89648055229e-07
p546	63	81	8.89648055229e-07
p546	46	81	8.89648055229e-07
p546	59	81	8.89648055229e-07
p546	65	81	8.89648055229e-07
p546	120	148	8.89582367766e-07
p546	122	148	8.89582367766e-07
p546	135	148	8.89582367766e-07
p546	130	148	8.89582367766e-07
p546	108	148	8.89582367766e-07
p546	115	148	8.89582367766e-07
p546	49	82	8.89560210328e-07
p546	62	82	8.89560210328e-07
p546	66	82	8.89560210328e-07
p546	47	82	8.89560210328e-07
p546	17	82	8.89560210328e-07
p546	26	82	8.89560210328e-07
p546	27	82	8.89560210328e-07
p546	57	82	8.89560210328e-07
p546	65	82	8.89560210328e-07
p546	50	83	8.89503239126e-07
p546	45	83	8.89503239126e-07
p546	65	83	8.89503239126e-07
p546	47	83	8.89503239126e-07
p546	17	83	8.89503239126e-07
p546	27	83	8.89503239126e-07
p546	28	83	8.89503239126e-07
p546	31	83	8.89503239126e-07
p546	108	129	8.89354515386e-07
p546	116	129	8.89354515386e-07
p546	66	84	8.89333951124e-07
p546	29	84	8.89333951124e-07
p546	47	84	8.89333951124e-07
p546	10	84	8.89333951124e-07
p546	64	85	8.89179749465e-07
p546	48	85	8.89179749465e-07
p546	20	85	8.89179749465e-07
p546	63	85	8.89179749465e-07
p546	10	85	8.89179749465e-07
p546	67	85	8.89179749465e-07
p546	57	85	8.89179749465e-07
p546	11	85	8.89179749465e-07
p546	31	85	8.89179749465e-07
p546	68	85	8.89179749465e-07
p546	19	85	8.89179749465e-07
p546	49	85	8.89179749465e-07
p546	18	85	8.89179749465e-07
p546	29	85	8.89179749465e-07
p546	123	149	8.89113340612e-07
p546	107	149	8.89113340612e-07
p546	135	149	8.89113340612e-07
p546	3	86	8.88986084701e-07
p546	65	86	8.88986084701e-07
p546	12	86	8.88986084701e-07
p546	54	86	8.88986084701e-07
p546	50	86	8.88986084701e-07
p546	43	86	8.88986084701e-07
p546	26	86	8.88986084701e-07
p546	55	86	8.88986084701e-07
p546	64	86	8.88986084701e-07
p546	35	86	8.88986084701e-07
p546	30	86	8.88986084701e-07
p546	21	86	8.88986084701e-07
p546	70	86	8.88986084701e-07
p546	45	86	8.88986084701e-07
p546	60	86	8.88986084701e-07
p546	31	86	8.88986084701e-07
p546	44	86	8.88986084701e-07
p546	136	150	8.88934718412e-07
p546	133	150	8.88934718412e-07
p546	126	150	8.88934718412e-07
p546	128	150	8.88934718412e-07
p546	131	150	8.88934718412e-07
p546	111	150	8.88934718412e-07
p546	108	151	8.88738000926e-07
p546	109	151	8.88738000926e-07
p546	139	151	8.88738000926e-07
p546	128	151	8.88738000926e-07
p546	102	151	8.88738000926e-07
p546	134	151	8.88738000926e-07
p546	136	151	8.88738000926e-07
p546	57	87	8.8866770937e-07
p546	21	87	8.8866770937e-07
p546	40	87	8.8866770937e-07
p546	52	87	8.8866770937e-07
p546	59	87	8.8866770937e-07
p546	4	87	8.8866770937e-07
p546	35	87	8.8866770937e-07
p546	72	87	8.8866770937e-07
p546	52	88	8.88477425121e-07
p546	48	88	8.88477425121e-07
p546	57	88	8.88477425121e-07
p546	16	88	8.88477425121e-07
p546	75	88	8.88477425121e-07
p546	77	88	8.88477425121e-07
p546	10	88	8.88477425121e-07
p546	14	88	8.88477425121e-07
p546	39	88	8.88477425121e-07
p546	130	152	8.88442693225e-07
p546	109	152	8.88442693225e-07
p546	113	152	8.88442693225e-07
p546	34	89	8.88150736943e-07
p546	60	89	8.88150736943e-07
p546	53	89	8.88150736943e-07
p546	27	89	8.88150736943e-07
p546	72	89	8.88150736943e-07
p546	26	89	8.88150736943e-07
p546	65	89	8.88150736943e-07
p546	29	89	8.88150736943e-07
p546	76	89	8.88150736943e-07
p546	71	89	8.88150736943e-07
p546	69	89	8.88150736943e-07
p546	52	89	8.88150736943e-07
p546	104	153	8.8805530098e-07
p546	61	153	8.8805530098e-07
p546	138	153	8.8805530098e-07
p546	135	153	8.8805530098e-07
p546	133	153	8.8805530098e-07
p546	30	90	8.87805371755e-07
p546	53	90	8.87805371755e-07
p546	15	90	8.87805371755e-07
p546	9	90	8.87805371755e-07
p546	78	90	8.87805371755e-07
p546	23	90	8.87805371755e-07
p546	28	90	8.87805371755e-07
p546	27	90	8.87805371755e-07
p546	79	90	8.87805371755e-07
p546	40	90	8.87805371755e-07
p546	66	90	8.87805371755e-07
p546	133	154	8.87732863427e-07
p546	127	154	8.87732863427e-07
p546	110	154	8.87732863427e-07
p546	102	154	8.87732863427e-07
p546	120	154	8.87732863427e-07
p546	21	91	8.87628850423e-07
p546	34	91	8.87628850423e-07
p546	17	91	8.87628850423e-07
p546	63	91	8.87628850423e-07
p546	67	91	8.87628850423e-07
p546	56	91	8.87628850423e-07
p546	43	91	8.87628850423e-07
p546	50	91	8.87628850423e-07
p546	55	91	8.87628850423e-07
p546	54	91	8.87628850423e-07
p546	39	92	8.87521711e-07
p546	23	92	8.87521711e-07
p546	56	92	8.87521711e-07
p546	69	92	8.87521711e-07
p546	30	92	8.87521711e-07
p546	78	92	8.87521711e-07
p546	66	93	8.87431135344e-07
p546	37	93	8.87431135344e-07
p546	13	93	8.87431135344e-07
p546	72	93	8.87431135344e-07
p546	35	93	8.87431135344e-07
p546	43	93	8.87431135344e-07
p546	65	93	8.87431135344e-07
p546	21	93	8.87431135344e-07
p546	14	93	8.87431135344e-07
p546	42	93	8.87431135344e-07
p546	24	93	8.87431135344e-07
p546	22	93	8.87431135344e-07
p546	44	93	8.87431135344e-07
p546	123	155	8.87350814144e-07
p546	115	155	8.87350814144e-07
p546	128	155	8.87350814144e-07
p546	120	155	8.87350814144e-07
p546	124	155	8.87350814144e-07
p546	132	155	8.87350814144e-07
p546	127	155	8.87350814144e-07
p546	142	155	8.87350814144e-07
p546	105	155	8.87350814144e-07
p546	104	155	8.87350814144e-07
p546	66	155	8.87350814144e-07
p546	117	155	8.87350814144e-07
p546	101	155	8.87350814144e-07
p546	129	155	8.87350814144e-07
p546	79	94	8.87309871677e-07
p546	54	94	8.87309871677e-07
p546	37	94	8.87309871677e-07
p546	25	94	8.87309871677e-07
p546	5	94	8.87309871677e-07
p546	78	94	8.87309871677e-07
p546	15	94	8.87309871677e-07
p546	65	94	8.87309871677e-07
p546	61	94	8.87309871677e-07
p546	11	95	8.87189428251e-07
p546	49	95	8.87189428251e-07
p546	79	95	8.87189428251e-07
p546	67	95	8.87189428251e-07
p546	6	95	8.87189428251e-07
p546	29	95	8.87189428251e-07
p546	74	95	8.87189428251e-07
p546	50	95	8.87189428251e-07
p546	81	95	8.87189428251e-07
p546	28	95	8.87189428251e-07
p546	70	95	8.87189428251e-07
p546	24	95	8.87189428251e-07
p546	55	95	8.87189428251e-07
p546	139	156	8.86971453711e-07
p546	124	156	8.86971453711e-07
p546	103	156	8.86971453711e-07
p546	116	156	8.86971453711e-07
p546	121	156	8.86971453711e-07
p546	133	156	8.86971453711e-07
p546	114	156	8.86971453711e-07
p546	141	156	8.86971453711e-07
p546	111	156	8.86971453711e-07
p546	128	156	8.86971453711e-07
p546	48	96	8.86950212824e-07
p546	15	96	8.86950212824e-07
p546	5	96	8.86950212824e-07
p546	56	96	8.86950212824e-07
p546	55	96	8.86950212824e-07
p546	49	96	8.86950212824e-07
p546	11	96	8.86950212824e-07
p546	80	96	8.86950212824e-07
p546	34	96	8.86950212824e-07
p546	33	96	8.86950212824e-07
p546	76	96	8.86950212824e-07
p546	47	96	8.86950212824e-07
p546	29	96	8.86950212824e-07
p546	20	96	8.86950212824e-07
p546	81	96	8.86950212824e-07
p546	74	97	8.86770885893e-07
p546	35	97	8.86770885893e-07
p546	70	97	8.86770885893e-07
p546	9	97	8.86770885893e-07
p546	31	97	8.86770885893e-07
p546	24	97	8.86770885893e-07
p546	18	97	8.86770885893e-07
p546	27	97	8.86770885893e-07
p546	82	97	8.86770885893e-07
p546	7	97	8.86770885893e-07
p546	57	97	8.86770885893e-07
p546	60	97	8.86770885893e-07
p546	17	97	8.86770885893e-07
p546	8	97	8.86770885893e-07
p546	23	98	8.86612855177e-07
p546	14	98	8.86612855177e-07
p546	53	98	8.86612855177e-07
p546	4	98	8.86612855177e-07
p546	61	98	8.86612855177e-07
p546	54	98	8.86612855177e-07
p546	24	98	8.86612855177e-07
p546	84	98	8.86612855177e-07
p546	32	98	8.86612855177e-07
p546	29	98	8.86612855177e-07
p546	50	98	8.86612855177e-07
p546	52	98	8.86612855177e-07
p546	44	99	8.86454094975e-07
p546	82	99	8.86454094975e-07
p546	27	99	8.86454094975e-07
p546	31	99	8.86454094975e-07
p546	53	99	8.86454094975e-07
p546	70	99	8.86454094975e-07
p546	66	99	8.86454094975e-07
p546	67	99	8.86454094975e-07
p546	30	99	8.86454094975e-07
p546	52	99	8.86454094975e-07
p546	36	99	8.86454094975e-07
p546	24	100	8.86206636802e-07
p546	25	100	8.86206636802e-07
p546	46	100	8.86206636802e-07
p546	85	100	8.86206636802e-07
p546	39	100	8.86206636802e-07
p546	73	100	8.86206636802e-07
p546	59	100	8.86206636802e-07
p546	51	100	8.86206636802e-07
p546	14	100	8.86206636802e-07
p546	23	100	8.86206636802e-07
p546	36	100	8.86206636802e-07
p546	7	100	8.86206636802e-07
p546	31	100	8.86206636802e-07
p546	82	100	8.86206636802e-07
p546	22	101	8.86059798404e-07
p546	76	101	8.86059798404e-07
p546	21	101	8.86059798404e-07
p546	75	101	8.86059798404e-07
p546	86	101	8.86059798404e-07
p546	33	101	8.86059798404e-07
p546	39	101	8.86059798404e-07
p546	43	101	8.86059798404e-07
p546	17	101	8.86059798404e-07
p546	58	101	8.86059798404e-07
p546	63	101	8.86059798404e-07
p546	81	101	8.86059798404e-07
p546	52	102	8.85928705773e-07
p546	61	102	8.85928705773e-07
p546	82	102	8.85928705773e-07
p546	86	102	8.85928705773e-07
p546	15	102	8.85928705773e-07
p546	78	102	8.85928705773e-07
p546	75	102	8.85928705773e-07
p546	71	102	8.85928705773e-07
p546	51	102	8.85928705773e-07
p546	39	102	8.85928705773e-07
p546	80	102	8.85928705773e-07
p546	10	102	8.85928705773e-07
p546	33	102	8.85928705773e-07
p546	82	103	8.85585850464e-07
p546	77	103	8.85585850464e-07
p546	58	103	8.85585850464e-07
p546	44	103	8.85585850464e-07
p546	16	103	8.85585850464e-07
p546	53	103	8.85585850464e-07
p546	35	103	8.85585850464e-07
p546	72	103	8.85585850464e-07
p546	46	103	8.85585850464e-07
p546	3	103	8.85585850464e-07
p546	40	103	8.85585850464e-07
p546	83	103	8.85585850464e-07
p546	85	103	8.85585850464e-07
p546	90	103	8.85585850464e-07
p546	131	157	8.85553696877e-07
p546	126	157	8.85553696877e-07
p546	118	157	8.85553696877e-07
p546	75	104	8.85316930181e-07
p546	80	104	8.85316930181e-07
p546	33	104	8.85316930181e-07
p546	92	104	8.85316930181e-07
p546	47	104	8.85316930181e-07
p546	11	104	8.85316930181e-07
p546	81	104	8.85316930181e-07
p546	8	104	8.85316930181e-07
p546	65	104	8.85316930181e-07
p546	9	104	8.85316930181e-07
p546	41	104	8.85316930181e-07
p546	16	104	8.85316930181e-07
p546	145	158	8.84980030426e-07
p546	114	158	8.84980030426e-07
p546	113	158	8.84980030426e-07
p546	134	158	8.84980030426e-07
p546	111	158	8.84980030426e-07
p546	117	158	8.84980030426e-07
p546	118	158	8.84980030426e-07
p546	120	158	8.84980030426e-07
p546	119	158	8.84980030426e-07
p546	123	158	8.84980030426e-07
p546	19	105	8.84828900635e-07
p546	75	105	8.84828900635e-07
p546	56	105	8.84828900635e-07
p546	88	105	8.84828900635e-07
p546	8	105	8.84828900635e-07
p546	79	105	8.84828900635e-07
p546	80	105	8.84828900635e-07
p546	55	106	8.84596433838e-07
p546	10	106	8.84596433838e-07
p546	30	106	8.84596433838e-07
p546	95	106	8.84596433838e-07
p546	29	106	8.84596433838e-07
p546	16	107	8.8417407973e-07
p546	10	107	8.8417407973e-07
p546	46	107	8.8417407973e-07
p546	86	107	8.8417407973e-07
p546	76	107	8.8417407973e-07
p546	73	107	8.8417407973e-07
p546	11	107	8.8417407973e-07
p546	30	107	8.8417407973e-07
p546	95	107	8.8417407973e-07
p546	14	107	8.8417407973e-07
p546	84	107	8.8417407973e-07
p546	79	107	8.8417407973e-07
p546	18	107	8.8417407973e-07
p546	78	107	8.8417407973e-07
p546	12	107	8.8417407973e-07
p546	90	108	8.83290007958e-07
p546	11	108	8.83290007958e-07
p546	81	108	8.83290007958e-07
p546	8	108	8.83290007958e-07
p546	29	108	8.83290007958e-07
p546	45	109	8.82259006541e-07
p546	68	109	8.82259006541e-07
p546	43	109	8.82259006541e-07
p546	93	109	8.82259006541e-07
p546	21	109	8.82259006541e-07
p546	12	110	8.81834215168e-07
p546	95	110	8.81834215168e-07
p546	92	110	8.81834215168e-07
p546	91	110	8.81834215168e-07
p546	53	110	8.81834215168e-07
p546	30	110	8.81834215168e-07
p546	72	110	8.81834215168e-07
p546	40	111	8.81611091373e-07
p546	43	111	8.81611091373e-07
p546	9	111	8.81611091373e-07
p546	39	111	8.81611091373e-07
p546	77	111	8.81611091373e-07
p546	66	111	8.81611091373e-07
p546	4	111	8.81611091373e-07
p546	98	111	8.81611091373e-07
p546	92	112	8.81405948256e-07
p546	81	112	8.81405948256e-07
p546	97	119	8.81363998925e-07
p546	70	120	8.81363998925e-07
p546	68	119	8.81363998925e-07
p546	37	119	8.81363998925e-07
p546	97	120	8.81363998925e-07
p546	109	120	8.81363998925e-07
p546	105	118	8.81363998925e-07
p546	105	119	8.81363998925e-07
p546	36	119	8.81363998925e-07
p546	100	120	8.81363998925e-07
p546	82	119	8.81363998925e-07
p546	97	118	8.81363998925e-07
p546	73	119	8.81363998925e-07
p546	103	117	8.81346132829e-07
p546	79	117	8.81346132829e-07
p546	90	117	8.81346132829e-07
p546	8	113	8.81320500132e-07
p546	99	114	8.81320500132e-07
p546	49	115	8.81320500132e-07
p546	13	115	8.81320500132e-07
p546	90	115	8.81320500132e-07
p546	94	115	8.81320500132e-07
p546	19	113	8.81320500132e-07
p546	11	115	8.81320500132e-07
p546	112	128	8.81289432194e-07
p546	105	122	8.81266909309e-07
p546	40	122	8.81266909309e-07
p546	112	123	8.81138007359e-07
p546	108	123	8.81138007359e-07
p546	102	124	8.81085215038e-07
p546	108	124	8.81085215038e-07
p546	10	124	8.81085215038e-07
p546	111	124	8.81085215038e-07
p546	92	126	8.81052611176e-07
p546	103	125	8.81052611176e-07
p546	105	126	8.81052611176e-07
p546	113	125	8.81052611176e-07
p546	107	126	8.81052611176e-07
