# Supplementary material for: Identifying proximal RNA interactions from cDNA-encoded crosslinks with ShapeJumper
Source: PLoS Comput Biol. 2021 Dec 14;17(12):e1009632. doi: 10.1371/journal.pcbi.1009632 (PMC8670686; doi:10.1371/journal.pcbi.1009632)
Supplement: S1 Data — (ZIP) [file pcbi.1009632.s006.zip › ShapeJumper_DATA/Processed_Deletions/P546/IA-P546-Replicate1__Merged_NoCircDels_MaxInsertLimit10_NoAmbig_DelSiteExactMatch_normalizedDels_shift5nt2.txt]

Total Reads Aligned:1871506	Total Deletions:9576.0
p546	68	80	8.09549784241e-05
p546	124	147	7.92138391633e-05
p546	68	87	6.97771652273e-05
p546	64	77	3.57356034375e-05
p546	38	63	2.79334914741e-05
p546	117	153	2.52652429422e-05
p546	67	87	2.17704755509e-05
p546	118	153	2.02121943537e-05
p546	124	151	1.57264938063e-05
p546	68	83	1.56319523806e-05
p546	123	150	1.46035911354e-05
p546	117	151	1.29181913409e-05
p546	118	152	1.29167403763e-05
p546	45	60	1.28525007893e-05
p546	124	145	1.23644129714e-05
p546	39	61	1.22921852432e-05
p546	125	149	1.17961093061e-05
p546	38	60	1.1734892025e-05
p546	67	79	1.17246253982e-05
p546	122	147	1.06742052773e-05
p546	37	51	1.05474538739e-05
p546	124	153	9.5446473337e-06
p546	68	82	9.4911143629e-06
p546	68	88	9.48865101523e-06
p546	122	134	9.00578903376e-06
p546	121	147	8.98880444406e-06
p546	113	153	8.98319749054e-06
p546	113	156	8.97605636963e-06
p546	68	90	8.92805826451e-06
p546	117	156	8.41505284653e-06
p546	45	58	7.82435004801e-06
p546	66	79	7.81641693215e-06
p546	67	86	7.81565330209e-06
p546	124	136	7.31659820957e-06
p546	122	150	7.3017955677e-06
p546	122	151	7.30158641006e-06
p546	69	82	7.2579109834e-06
p546	70	87	7.25682518364e-06
p546	8	92	7.2530314882e-06
p546	115	134	6.75434177532e-06
p546	38	62	6.70431512069e-06
p546	69	81	6.69962510015e-06
p546	8	96	6.69325749129e-06
p546	99	117	6.68640269863e-06
p546	121	134	6.19147996071e-06
p546	123	146	6.18094549361e-06
p546	124	149	6.17891439844e-06
p546	123	153	6.17594827475e-06
p546	24	63	6.14536812431e-06
p546	65	77	6.14205684083e-06
p546	65	79	6.14147044669e-06
p546	66	87	6.14039054e-06
p546	28	87	6.14039054e-06
p546	39	53	5.79842920553e-06
p546	38	54	5.71108098199e-06
p546	111	129	5.61805958963e-06
p546	123	148	5.61759881356e-06
p546	37	59	5.58843729969e-06
p546	45	62	5.58692926724e-06
p546	45	63	5.58669829483e-06
p546	5	87	5.58217321818e-06
p546	4	100	5.57598534631e-06
p546	125	148	5.05583893221e-06
p546	113	151	5.05494443774e-06
p546	111	153	5.05304858843e-06
p546	116	157	5.0446790407e-06
p546	70	83	5.02455612234e-06
p546	6	87	5.02395589637e-06
p546	4	89	5.02283436311e-06
p546	44	100	5.01838681168e-06
p546	83	102	5.01797550336e-06
p546	28	40	4.68474862517e-06
p546	115	131	4.49937683631e-06
p546	117	147	4.49440222203e-06
p546	129	147	4.49440222203e-06
p546	123	149	4.49375592614e-06
p546	125	153	4.49159874527e-06
p546	114	157	4.48415914729e-06
p546	37	60	4.47043505715e-06
p546	45	61	4.46988554299e-06
p546	8	88	4.46524753658e-06
p546	5	92	4.46340399274e-06
p546	3	92	4.46340399274e-06
p546	75	96	4.46217166086e-06
p546	11	51	4.10178761764e-06
p546	17	34	4.09446276554e-06
p546	21	52	4.08757453254e-06
p546	28	54	3.99775668739e-06
p546	113	132	3.93764126288e-06
p546	125	139	3.93574170739e-06
p546	122	148	3.93231916949e-06
p546	117	149	3.93203643537e-06
p546	141	153	3.93014890211e-06
p546	114	153	3.93014890211e-06
p546	115	154	3.9288408348e-06
p546	6	63	3.91068880638e-06
p546	62	77	3.90858162598e-06
p546	65	80	3.9081713722e-06
p546	5	90	3.90602549072e-06
p546	4	93	3.90533468718e-06
p546	5	99	3.90344657604e-06
p546	11	50	3.5163722291e-06
p546	18	50	3.5163722291e-06
p546	10	51	3.51581795798e-06
p546	20	40	3.51356146888e-06
p546	16	34	3.50953951332e-06
p546	9	28	3.50722751911e-06
p546	13	25	3.5039647361e-06
p546	38	52	3.50363531361e-06
p546	18	53	3.47905752332e-06
p546	105	134	3.37717088766e-06
p546	122	133	3.37689148134e-06
p546	123	143	3.37248602245e-06
p546	123	144	3.37236091681e-06
p546	118	149	3.37031694461e-06
p546	119	153	3.36869905895e-06
p546	114	154	3.3675778584e-06
p546	120	154	3.3675778584e-06
p546	114	156	3.36602113861e-06
p546	117	157	3.36311936047e-06
p546	113	157	3.36311936047e-06
p546	117	158	3.36281400276e-06
p546	4	56	3.36031103039e-06
p546	21	58	3.35329287772e-06
p546	46	59	3.35306237981e-06
p546	51	62	3.35215756034e-06
p546	37	62	3.35215756034e-06
p546	13	62	3.35215756034e-06
p546	24	66	3.35144229319e-06
p546	9	68	3.35086580788e-06
p546	63	77	3.35021282227e-06
p546	66	81	3.34981255007e-06
p546	71	87	3.34930393091e-06
p546	13	87	3.34930393091e-06
p546	13	92	3.34755299455e-06
p546	72	92	3.34755299455e-06
p546	6	94	3.34719070284e-06
p546	7	94	3.34719070284e-06
p546	11	96	3.34662874564e-06
p546	8	98	3.34600913126e-06
p546	13	98	3.34600913126e-06
p546	13	99	3.34581135089e-06
p546	14	101	3.34549793555e-06
p546	12	101	3.34549793555e-06
p546	21	48	2.93194601466e-06
p546	37	49	2.93041667009e-06
p546	36	49	2.93041667009e-06
p546	31	49	2.93041667009e-06
p546	16	50	2.93031019092e-06
p546	8	50	2.93031019092e-06
p546	12	39	2.92743646146e-06
p546	21	33	2.92424338127e-06
p546	16	29	2.92325177851e-06
p546	11	26	2.92098729371e-06
p546	21	54	2.85554049099e-06
p546	119	135	2.81430907305e-06
p546	114	133	2.81407623445e-06
p546	125	136	2.81407623445e-06
p546	120	132	2.81260090206e-06
p546	124	141	2.8105377177e-06
p546	113	130	2.8098285555e-06
p546	126	146	2.80952067892e-06
p546	121	150	2.80838291065e-06
p546	117	152	2.80798703833e-06
p546	132	153	2.80724921579e-06
p546	112	154	2.806314882e-06
p546	113	155	2.80506010402e-06
p546	124	156	2.80501761551e-06
p546	122	156	2.80501761551e-06
p546	125	156	2.80501761551e-06
p546	118	156	2.80501761551e-06
p546	111	157	2.80259946706e-06
p546	38	58	2.79441073143e-06
p546	6	59	2.79421864984e-06
p546	36	61	2.79367846437e-06
p546	38	61	2.79367846437e-06
p546	41	61	2.79367846437e-06
p546	40	63	2.79334914741e-06
p546	14	63	2.79334914741e-06
p546	17	70	2.79231955752e-06
p546	63	76	2.79195626233e-06
p546	64	76	2.79195626233e-06
p546	10	82	2.79150422438e-06
p546	67	82	2.79150422438e-06
p546	65	86	2.79130475074e-06
p546	6	86	2.79130475074e-06
p546	56	86	2.79130475074e-06
p546	52	87	2.79108660909e-06
p546	9	87	2.79108660909e-06
p546	69	88	2.79077971036e-06
p546	3	89	2.79046353506e-06
p546	65	90	2.79001820766e-06
p546	28	90	2.79001820766e-06
p546	10	91	2.789756683e-06
p546	28	91	2.789756683e-06
p546	6	93	2.78952477656e-06
p546	46	94	2.7893255857e-06
p546	7	95	2.78918710258e-06
p546	6	96	2.78885728804e-06
p546	7	96	2.78885728804e-06
p546	3	97	2.78859598096e-06
p546	14	99	2.78817612574e-06
p546	9	100	2.78799267316e-06
p546	83	100	2.78799267316e-06
p546	27	100	2.78799267316e-06
p546	19	101	2.78791494629e-06
p546	4	102	2.78776416853e-06
p546	10	103	2.78758543252e-06
p546	105	126	2.7863923742e-06
p546	10	50	2.34424815273e-06
p546	37	50	2.34424815273e-06
p546	34	51	2.34387863865e-06
p546	9	51	2.34387863865e-06
p546	21	41	2.34271453848e-06
p546	9	41	2.34271453848e-06
p546	27	40	2.34237431259e-06
p546	19	36	2.34057879003e-06
p546	10	35	2.34004477676e-06
p546	7	35	2.34004477676e-06
p546	11	34	2.33969300888e-06
p546	22	33	2.33939470501e-06
p546	12	29	2.33860142281e-06
p546	8	27	2.33749173112e-06
p546	7	25	2.33597649073e-06
p546	9	25	2.33597649073e-06
p546	11	52	2.33575687574e-06
p546	11	23	2.33441961659e-06
p546	11	53	2.31937168221e-06
p546	39	54	2.28443239279e-06
p546	22	54	2.28443239279e-06
p546	11	54	2.28443239279e-06
p546	18	54	2.28443239279e-06
p546	37	54	2.28443239279e-06
p546	123	135	2.25144725844e-06
p546	109	137	2.25068463013e-06
p546	117	137	2.25068463013e-06
p546	121	132	2.25008072165e-06
p546	125	138	2.2493822634e-06
p546	118	142	2.24838088472e-06
p546	114	142	2.24838088472e-06
p546	122	146	2.24761654313e-06
p546	115	147	2.24720111102e-06
p546	130	148	2.24703952543e-06
p546	122	149	2.24687796307e-06
p546	119	150	2.24670632852e-06
p546	121	151	2.24664197233e-06
p546	139	151	2.24664197233e-06
p546	115	152	2.24638963067e-06
p546	130	152	2.24638963067e-06
p546	125	152	2.24638963067e-06
p546	129	152	2.24638963067e-06
p546	130	153	2.24579937264e-06
p546	105	153	2.24579937264e-06
p546	131	154	2.2450519056e-06
p546	139	154	2.2450519056e-06
p546	143	154	2.2450519056e-06
p546	116	156	2.24401409241e-06
p546	110	156	2.24401409241e-06
p546	112	157	2.24207957365e-06
p546	118	157	2.24207957365e-06
p546	132	157	2.24207957365e-06
p546	38	56	2.24020735359e-06
p546	24	58	2.23552858515e-06
p546	42	58	2.23552858515e-06
p546	27	58	2.23552858515e-06
p546	44	59	2.23537491988e-06
p546	9	59	2.23537491988e-06
p546	13	61	2.2349427715e-06
p546	44	62	2.2347717069e-06
p546	36	62	2.2347717069e-06
p546	28	63	2.23467931793e-06
p546	39	63	2.23467931793e-06
p546	21	63	2.23467931793e-06
p546	16	64	2.23454823859e-06
p546	17	64	2.23454823859e-06
p546	14	64	2.23454823859e-06
p546	45	66	2.23429486213e-06
p546	21	66	2.23429486213e-06
p546	17	66	2.23429486213e-06
p546	47	66	2.23429486213e-06
p546	19	69	2.2339018055e-06
p546	9	70	2.23385564601e-06
p546	12	72	2.23375959051e-06
p546	51	74	2.23371094217e-06
p546	49	76	2.23356500986e-06
p546	45	77	2.23347521485e-06
p546	65	83	2.23313605437e-06
p546	69	83	2.23313605437e-06
p546	68	85	2.23312608062e-06
p546	66	86	2.2330438006e-06
p546	22	87	2.23286928727e-06
p546	59	87	2.23286928727e-06
p546	72	87	2.23286928727e-06
p546	7	87	2.23286928727e-06
p546	64	88	2.23262376829e-06
p546	72	88	2.23262376829e-06
p546	18	88	2.23262376829e-06
p546	8	89	2.23237082805e-06
p546	5	89	2.23237082805e-06
p546	21	89	2.23237082805e-06
p546	70	89	2.23237082805e-06
p546	31	94	2.23146046856e-06
p546	18	95	2.23134968206e-06
p546	6	95	2.23134968206e-06
p546	28	95	2.23134968206e-06
p546	11	97	2.23087678477e-06
p546	23	98	2.23067275417e-06
p546	4	98	2.23067275417e-06
p546	76	98	2.23067275417e-06
p546	6	99	2.23054090059e-06
p546	71	99	2.23054090059e-06
p546	24	100	2.23039413852e-06
p546	46	100	2.23039413852e-06
p546	70	101	2.23033195703e-06
p546	11	101	2.23033195703e-06
p546	80	104	2.23006834602e-06
p546	102	119	2.22909278153e-06
p546	4	48	1.7591676088e-06
p546	32	48	1.7591676088e-06
p546	30	46	1.7591676088e-06
p546	20	49	1.75825000205e-06
p546	28	49	1.75825000205e-06
p546	9	50	1.75818611455e-06
p546	17	50	1.75818611455e-06
p546	31	51	1.75790897899e-06
p546	11	42	1.75769577801e-06
p546	15	40	1.75678073444e-06
p546	13	40	1.75678073444e-06
p546	25	40	1.75678073444e-06
p546	22	40	1.75678073444e-06
p546	9	40	1.75678073444e-06
p546	8	39	1.75646187687e-06
p546	26	39	1.75646187687e-06
p546	7	38	1.75616266749e-06
p546	17	36	1.75543409252e-06
p546	4	36	1.75543409252e-06
p546	16	35	1.75503358257e-06
p546	12	35	1.75503358257e-06
p546	19	34	1.75476975666e-06
p546	8	34	1.75476975666e-06
p546	9	30	1.75414900092e-06
p546	9	29	1.7539510671e-06
p546	18	29	1.7539510671e-06
p546	17	29	1.7539510671e-06
p546	13	27	1.75311879834e-06
p546	6	26	1.75259237622e-06
p546	14	25	1.75198236805e-06
p546	28	52	1.7518176568e-06
p546	10	22	1.7506257028e-06
p546	5	17	1.74645338978e-06
p546	22	53	1.73952876166e-06
p546	26	53	1.73952876166e-06
p546	33	54	1.7133242946e-06
p546	24	54	1.7133242946e-06
p546	113	135	1.68858544383e-06
p546	111	134	1.68858544383e-06
p546	106	135	1.68858544383e-06
p546	107	133	1.68844574067e-06
p546	121	136	1.68844574067e-06
p546	115	136	1.68844574067e-06
p546	111	133	1.68844574067e-06
p546	125	137	1.6880134726e-06
p546	114	137	1.6880134726e-06
p546	115	132	1.68756054123e-06
p546	119	131	1.68726631362e-06
p546	123	140	1.68653877831e-06
p546	117	142	1.68628566354e-06
p546	116	142	1.68628566354e-06
p546	125	142	1.68628566354e-06
p546	117	143	1.68624301123e-06
p546	121	144	1.68618045841e-06
p546	122	144	1.68618045841e-06
p546	119	144	1.68618045841e-06
p546	115	145	1.68605631428e-06
p546	116	145	1.68605631428e-06
p546	117	130	1.6858971333e-06
p546	116	129	1.68541787689e-06
p546	120	148	1.68527964407e-06
p546	135	148	1.68527964407e-06
p546	112	148	1.68527964407e-06
p546	132	148	1.68527964407e-06
p546	121	149	1.6851584723e-06
p546	114	150	1.68502974639e-06
p546	116	151	1.68498147925e-06
p546	103	151	1.68498147925e-06
p546	113	152	1.684792223e-06
p546	138	153	1.68434952948e-06
p546	121	154	1.6837889292e-06
p546	123	155	1.68303606241e-06
p546	122	155	1.68303606241e-06
p546	117	155	1.68303606241e-06
p546	136	156	1.68301056931e-06
p546	111	156	1.68301056931e-06
p546	134	157	1.68155968023e-06
p546	118	158	1.68140700138e-06
p546	27	55	1.68051692701e-06
p546	16	55	1.68051692701e-06
p546	38	55	1.68051692701e-06
p546	45	56	1.68015551519e-06
p546	20	57	1.67667455076e-06
p546	23	57	1.67667455076e-06
p546	43	57	1.67667455076e-06
p546	32	58	1.67664643886e-06
p546	31	59	1.67653118991e-06
p546	35	60	1.67641314643e-06
p546	48	60	1.67641314643e-06
p546	17	60	1.67641314643e-06
p546	47	60	1.67641314643e-06
p546	8	60	1.67641314643e-06
p546	21	61	1.67620707862e-06
p546	3	61	1.67620707862e-06
p546	14	62	1.67607878017e-06
p546	30	63	1.67600948845e-06
p546	51	63	1.67600948845e-06
p546	43	63	1.67600948845e-06
p546	52	63	1.67600948845e-06
p546	35	63	1.67600948845e-06
p546	46	63	1.67600948845e-06
p546	25	64	1.67591117894e-06
p546	39	64	1.67591117894e-06
p546	50	64	1.67591117894e-06
p546	12	64	1.67591117894e-06
p546	47	64	1.67591117894e-06
p546	50	65	1.67585594342e-06
p546	47	65	1.67585594342e-06
p546	39	65	1.67585594342e-06
p546	28	66	1.6757211466e-06
p546	8	67	1.67559573014e-06
p546	5	67	1.67559573014e-06
p546	39	67	1.67559573014e-06
p546	21	68	1.67543290394e-06
p546	25	68	1.67543290394e-06
p546	45	68	1.67543290394e-06
p546	38	68	1.67543290394e-06
p546	6	70	1.67539173451e-06
p546	8	70	1.67539173451e-06
p546	47	71	1.67533091974e-06
p546	9	71	1.67533091974e-06
p546	22	73	1.67530659507e-06
p546	13	73	1.67530659507e-06
p546	52	74	1.67528320663e-06
p546	23	74	1.67528320663e-06
p546	56	74	1.67528320663e-06
p546	59	75	1.67524672196e-06
p546	65	76	1.6751737574e-06
p546	60	77	1.67510641113e-06
p546	48	77	1.67510641113e-06
p546	58	78	1.67504094079e-06
p546	64	78	1.67504094079e-06
p546	13	78	1.67504094079e-06
p546	31	79	1.67494648546e-06
p546	5	79	1.67494648546e-06
p546	13	80	1.67493058808e-06
p546	25	80	1.67493058808e-06
p546	59	80	1.67493058808e-06
p546	31	80	1.67493058808e-06
p546	21	80	1.67493058808e-06
p546	27	80	1.67493058808e-06
p546	28	80	1.67493058808e-06
p546	27	81	1.67490627504e-06
p546	59	81	1.67490627504e-06
p546	65	81	1.67490627504e-06
p546	66	82	1.67490253463e-06
p546	37	82	1.67490253463e-06
p546	65	82	1.67490253463e-06
p546	31	83	1.67485204078e-06
p546	67	85	1.67484456047e-06
p546	11	85	1.67484456047e-06
p546	31	85	1.67484456047e-06
p546	6	85	1.67484456047e-06
p546	29	86	1.67478285045e-06
p546	69	86	1.67478285045e-06
p546	64	86	1.67478285045e-06
p546	70	86	1.67478285045e-06
p546	62	87	1.67465196546e-06
p546	30	87	1.67465196546e-06
p546	73	87	1.67465196546e-06
p546	24	89	1.67427812104e-06
p546	61	89	1.67427812104e-06
p546	43	90	1.6740109246e-06
p546	15	90	1.6740109246e-06
p546	11	91	1.6738540098e-06
p546	18	91	1.6738540098e-06
p546	70	91	1.6738540098e-06
p546	12	92	1.67377649728e-06
p546	50	92	1.67377649728e-06
p546	70	93	1.67371486594e-06
p546	72	93	1.67371486594e-06
p546	5	93	1.67371486594e-06
p546	55	93	1.67371486594e-06
p546	54	93	1.67371486594e-06
p546	23	93	1.67371486594e-06
p546	27	93	1.67371486594e-06
p546	67	94	1.67359535142e-06
p546	30	94	1.67359535142e-06
p546	68	94	1.67359535142e-06
p546	27	94	1.67359535142e-06
p546	68	95	1.67351226155e-06
p546	17	95	1.67351226155e-06
p546	70	95	1.67351226155e-06
p546	9	95	1.67351226155e-06
p546	5	96	1.67331437282e-06
p546	84	96	1.67331437282e-06
p546	10	96	1.67331437282e-06
p546	80	96	1.67331437282e-06
p546	59	96	1.67331437282e-06
p546	53	96	1.67331437282e-06
p546	81	96	1.67331437282e-06
p546	12	97	1.67315758858e-06
p546	77	97	1.67315758858e-06
p546	24	97	1.67315758858e-06
p546	82	97	1.67315758858e-06
p546	12	98	1.67300456563e-06
p546	5	98	1.67300456563e-06
p546	72	98	1.67300456563e-06
p546	32	99	1.67290567544e-06
p546	45	99	1.67290567544e-06
p546	13	100	1.67279560389e-06
p546	14	100	1.67279560389e-06
p546	10	101	1.67274896777e-06
p546	3	101	1.67274896777e-06
p546	38	101	1.67274896777e-06
p546	81	101	1.67274896777e-06
p546	5	101	1.67274896777e-06
p546	10	102	1.67265850112e-06
p546	17	103	1.67255125951e-06
p546	89	106	1.67253913742e-06
p546	17	108	1.67244589638e-06
p546	105	119	1.67181958615e-06
p546	82	119	1.67181958615e-06
p546	112	123	1.67180933795e-06
p546	35	46	1.17277840587e-06
p546	5	46	1.17277840587e-06
p546	27	46	1.17277840587e-06
p546	31	47	1.17277840587e-06
p546	13	48	1.17277840587e-06
p546	30	48	1.17277840587e-06
p546	21	47	1.17277840587e-06
p546	27	47	1.17277840587e-06
p546	20	47	1.17277840587e-06
p546	31	46	1.17277840587e-06
p546	24	46	1.17277840587e-06
p546	30	47	1.17277840587e-06
p546	20	45	1.17264500635e-06
p546	11	44	1.17238791971e-06
p546	25	44	1.17238791971e-06
p546	10	44	1.17238791971e-06
p546	16	44	1.17238791971e-06
p546	32	43	1.17220239247e-06
p546	5	43	1.17220239247e-06
p546	30	49	1.17216666803e-06
p546	23	49	1.17216666803e-06
p546	33	49	1.17216666803e-06
p546	31	50	1.17212407637e-06
p546	7	50	1.17212407637e-06
p546	18	51	1.17193931933e-06
p546	29	51	1.17193931933e-06
p546	17	51	1.17193931933e-06
p546	8	51	1.17193931933e-06
p546	27	51	1.17193931933e-06
p546	23	42	1.17179718534e-06
p546	31	42	1.17179718534e-06
p546	18	42	1.17179718534e-06
p546	12	41	1.17135726924e-06
p546	29	41	1.17135726924e-06
p546	18	41	1.17135726924e-06
p546	21	40	1.17118715629e-06
p546	19	39	1.17097458458e-06
p546	21	39	1.17097458458e-06
p546	11	38	1.17077511166e-06
p546	8	38	1.17077511166e-06
p546	6	37	1.17058255797e-06
p546	19	37	1.17058255797e-06
p546	25	37	1.17058255797e-06
p546	8	37	1.17058255797e-06
p546	23	37	1.17058255797e-06
p546	16	37	1.17058255797e-06
p546	10	36	1.17028939501e-06
p546	22	36	1.17028939501e-06
p546	11	35	1.17002238838e-06
p546	19	35	1.17002238838e-06
p546	23	34	1.16984650444e-06
p546	18	34	1.16984650444e-06
p546	21	32	1.1695899593e-06
p546	6	32	1.1695899593e-06
p546	11	31	1.16952225016e-06
p546	19	31	1.16952225016e-06
p546	17	31	1.16952225016e-06
p546	4	30	1.16943266728e-06
p546	13	29	1.1693007114e-06
p546	10	29	1.1693007114e-06
p546	14	28	1.1690758397e-06
p546	13	28	1.1690758397e-06
p546	14	27	1.16874586556e-06
p546	12	27	1.16874586556e-06
p546	13	26	1.16839491748e-06
p546	14	26	1.16839491748e-06
p546	18	52	1.16787843787e-06
p546	32	52	1.16787843787e-06
p546	12	24	1.1674244224e-06
p546	6	24	1.1674244224e-06
p546	6	23	1.1672098083e-06
p546	7	21	1.16670322337e-06
p546	33	53	1.15968584111e-06
p546	20	53	1.15968584111e-06
p546	12	53	1.15968584111e-06
p546	31	53	1.15968584111e-06
p546	35	53	1.15968584111e-06
p546	10	53	1.15968584111e-06
p546	13	54	1.1422161964e-06
p546	9	54	1.1422161964e-06
p546	40	54	1.1422161964e-06
p546	113	134	1.12572362922e-06
p546	45	134	1.12572362922e-06
p546	117	134	1.12572362922e-06
p546	111	135	1.12572362922e-06
p546	118	135	1.12572362922e-06
p546	108	134	1.12572362922e-06
p546	104	135	1.12572362922e-06
p546	43	133	1.12563049378e-06
p546	119	133	1.12563049378e-06
p546	116	133	1.12563049378e-06
p546	119	137	1.12534231507e-06
p546	116	137	1.12534231507e-06
p546	43	132	1.12504036082e-06
p546	119	138	1.1246911317e-06
p546	128	139	1.12449763068e-06
p546	121	139	1.12449763068e-06
p546	115	140	1.12435918554e-06
p546	127	140	1.12435918554e-06
p546	122	140	1.12435918554e-06
p546	113	140	1.12435918554e-06
p546	129	142	1.12419044236e-06
p546	118	143	1.12416200748e-06
p546	125	143	1.12416200748e-06
p546	134	145	1.12403754285e-06
p546	121	145	1.12403754285e-06
p546	132	145	1.12403754285e-06
p546	113	145	1.12403754285e-06
p546	117	145	1.12403754285e-06
p546	122	145	1.12403754285e-06
p546	133	146	1.12380827157e-06
p546	115	146	1.12380827157e-06
p546	115	129	1.12361191793e-06
p546	112	129	1.12361191793e-06
p546	116	147	1.12360055551e-06
p546	117	148	1.12351976271e-06
p546	129	148	1.12351976271e-06
p546	113	148	1.12351976271e-06
p546	128	149	1.12343898154e-06
p546	129	149	1.12343898154e-06
p546	116	150	1.12335316426e-06
p546	132	151	1.12332098616e-06
p546	105	151	1.12332098616e-06
p546	112	151	1.12332098616e-06
p546	115	151	1.12332098616e-06
p546	116	152	1.12319481533e-06
p546	134	152	1.12319481533e-06
p546	108	152	1.12319481533e-06
p546	123	152	1.12319481533e-06
p546	106	153	1.12289968632e-06
p546	68	153	1.12289968632e-06
p546	135	153	1.12289968632e-06
p546	133	154	1.1225259528e-06
p546	142	154	1.1225259528e-06
p546	143	155	1.12202404161e-06
p546	136	155	1.12202404161e-06
p546	120	155	1.12202404161e-06
p546	116	155	1.12202404161e-06
p546	108	155	1.12202404161e-06
p546	134	155	1.12202404161e-06
p546	131	156	1.1220070462e-06
p546	139	156	1.1220070462e-06
p546	132	156	1.1220070462e-06
p546	141	156	1.1220070462e-06
p546	133	156	1.1220070462e-06
p546	126	156	1.1220070462e-06
p546	107	156	1.1220070462e-06
p546	144	156	1.1220070462e-06
p546	109	156	1.1220070462e-06
p546	105	156	1.1220070462e-06
p546	131	157	1.12103978682e-06
p546	145	158	1.12093800092e-06
p546	114	158	1.12093800092e-06
p546	127	158	1.12093800092e-06
p546	146	158	1.12093800092e-06
p546	119	158	1.12093800092e-06
p546	137	158	1.12093800092e-06
p546	129	158	1.12093800092e-06
p546	18	55	1.120344618e-06
p546	8	55	1.120344618e-06
p546	39	55	1.120344618e-06
p546	24	55	1.120344618e-06
p546	4	55	1.120344618e-06
p546	8	56	1.1201036768e-06
p546	21	56	1.1201036768e-06
p546	29	56	1.1201036768e-06
p546	26	56	1.1201036768e-06
p546	22	56	1.1201036768e-06
p546	44	57	1.11778303384e-06
p546	31	57	1.11778303384e-06
p546	9	57	1.11778303384e-06
p546	30	58	1.11776429257e-06
p546	6	58	1.11776429257e-06
p546	33	59	1.11768745994e-06
p546	36	59	1.11768745994e-06
p546	43	59	1.11768745994e-06
p546	44	60	1.11760876429e-06
p546	49	60	1.11760876429e-06
p546	10	60	1.11760876429e-06
p546	21	60	1.11760876429e-06
p546	42	60	1.11760876429e-06
p546	11	60	1.11760876429e-06
p546	32	61	1.11747138575e-06
p546	34	61	1.11747138575e-06
p546	14	61	1.11747138575e-06
p546	26	61	1.11747138575e-06
p546	24	62	1.11738585345e-06
p546	4	62	1.11738585345e-06
p546	31	62	1.11738585345e-06
p546	21	62	1.11738585345e-06
p546	27	62	1.11738585345e-06
p546	7	63	1.11733965897e-06
p546	33	63	1.11733965897e-06
p546	15	63	1.11733965897e-06
p546	10	64	1.11727411929e-06
p546	15	64	1.11727411929e-06
p546	49	64	1.11727411929e-06
p546	11	64	1.11727411929e-06
p546	34	64	1.11727411929e-06
p546	41	64	1.11727411929e-06
p546	13	65	1.11723729562e-06
p546	12	65	1.11723729562e-06
p546	46	65	1.11723729562e-06
p546	36	65	1.11723729562e-06
p546	51	65	1.11723729562e-06
p546	18	66	1.11714743106e-06
p546	48	66	1.11714743106e-06
p546	39	66	1.11714743106e-06
p546	38	66	1.11714743106e-06
p546	3	66	1.11714743106e-06
p546	13	66	1.11714743106e-06
p546	26	66	1.11714743106e-06
p546	26	67	1.11706382009e-06
p546	39	68	1.11695526929e-06
p546	15	68	1.11695526929e-06
p546	35	68	1.11695526929e-06
p546	15	69	1.11695090275e-06
p546	20	69	1.11695090275e-06
p546	20	70	1.11692782301e-06
p546	27	70	1.11692782301e-06
p546	42	71	1.11688727983e-06
p546	11	71	1.11688727983e-06
p546	28	71	1.11688727983e-06
p546	20	72	1.11687979525e-06
p546	31	73	1.11687106338e-06
p546	37	73	1.11687106338e-06
p546	23	73	1.11687106338e-06
p546	62	75	1.11683114797e-06
p546	46	75	1.11683114797e-06
p546	24	75	1.11683114797e-06
p546	33	76	1.11678250493e-06
p546	29	76	1.11678250493e-06
p546	36	76	1.11678250493e-06
p546	42	77	1.11673760742e-06
p546	28	77	1.11673760742e-06
p546	50	77	1.11673760742e-06
p546	31	77	1.11673760742e-06
p546	49	77	1.11673760742e-06
p546	21	78	1.11669396053e-06
p546	53	79	1.11663099031e-06
p546	13	79	1.11663099031e-06
p546	52	79	1.11663099031e-06
p546	61	79	1.11663099031e-06
p546	20	80	1.11662039206e-06
p546	32	80	1.11662039206e-06
p546	62	80	1.11662039206e-06
p546	49	81	1.11660418336e-06
p546	17	81	1.11660418336e-06
p546	63	81	1.11660418336e-06
p546	28	82	1.11660168975e-06
p546	17	82	1.11660168975e-06
p546	8	82	1.11660168975e-06
p546	64	83	1.11656802719e-06
p546	47	83	1.11656802719e-06
p546	17	83	1.11656802719e-06
p546	63	83	1.11656802719e-06
p546	34	84	1.11656740382e-06
p546	11	84	1.11656740382e-06
p546	47	84	1.11656740382e-06
p546	59	84	1.11656740382e-06
p546	43	85	1.11656304031e-06
p546	66	85	1.11656304031e-06
p546	28	85	1.11656304031e-06
p546	49	85	1.11656304031e-06
p546	34	85	1.11656304031e-06
p546	32	86	1.1165219003e-06
p546	55	86	1.1165219003e-06
p546	34	86	1.1165219003e-06
p546	8	86	1.1165219003e-06
p546	27	86	1.1165219003e-06
p546	58	86	1.1165219003e-06
p546	14	87	1.11643464364e-06
p546	25	87	1.11643464364e-06
p546	51	87	1.11643464364e-06
p546	54	87	1.11643464364e-06
p546	74	88	1.11631188414e-06
p546	31	88	1.11631188414e-06
p546	44	88	1.11631188414e-06
p546	50	88	1.11631188414e-06
p546	3	88	1.11631188414e-06
p546	12	88	1.11631188414e-06
p546	13	88	1.11631188414e-06
p546	11	88	1.11631188414e-06
p546	14	88	1.11631188414e-06
p546	39	88	1.11631188414e-06
p546	58	89	1.11618541402e-06
p546	66	89	1.11618541402e-06
p546	12	89	1.11618541402e-06
p546	72	89	1.11618541402e-06
p546	26	89	1.11618541402e-06
p546	13	89	1.11618541402e-06
p546	14	89	1.11618541402e-06
p546	67	90	1.11600728306e-06
p546	25	90	1.11600728306e-06
p546	7	90	1.11600728306e-06
p546	30	91	1.1159026732e-06
p546	60	91	1.1159026732e-06
p546	47	91	1.1159026732e-06
p546	45	91	1.1159026732e-06
p546	16	91	1.1159026732e-06
p546	43	91	1.1159026732e-06
p546	49	91	1.1159026732e-06
p546	53	92	1.11585099818e-06
p546	77	92	1.11585099818e-06
p546	23	92	1.11585099818e-06
p546	4	92	1.11585099818e-06
p546	67	92	1.11585099818e-06
p546	78	92	1.11585099818e-06
p546	66	93	1.11580991062e-06
p546	31	93	1.11580991062e-06
p546	37	93	1.11580991062e-06
p546	39	93	1.11580991062e-06
p546	13	93	1.11580991062e-06
p546	14	93	1.11580991062e-06
p546	30	93	1.11580991062e-06
p546	79	94	1.11573023428e-06
p546	23	94	1.11573023428e-06
p546	44	94	1.11573023428e-06
p546	9	94	1.11573023428e-06
p546	28	94	1.11573023428e-06
p546	49	95	1.11567484103e-06
p546	10	95	1.11567484103e-06
p546	47	95	1.11567484103e-06
p546	41	95	1.11567484103e-06
p546	81	95	1.11567484103e-06
p546	3	95	1.11567484103e-06
p546	48	96	1.11554291521e-06
p546	73	96	1.11554291521e-06
p546	18	96	1.11554291521e-06
p546	26	96	1.11554291521e-06
p546	85	97	1.11543839239e-06
p546	10	97	1.11543839239e-06
p546	71	98	1.11533637709e-06
p546	45	98	1.11533637709e-06
p546	3	98	1.11533637709e-06
p546	43	99	1.1152704503e-06
p546	4	99	1.1152704503e-06
p546	86	99	1.1152704503e-06
p546	53	99	1.1152704503e-06
p546	21	99	1.1152704503e-06
p546	70	99	1.1152704503e-06
p546	7	100	1.11519706926e-06
p546	77	100	1.11519706926e-06
p546	70	100	1.11519706926e-06
p546	23	100	1.11519706926e-06
p546	45	100	1.11519706926e-06
p546	41	101	1.11516597852e-06
p546	22	101	1.11516597852e-06
p546	15	101	1.11516597852e-06
p546	45	101	1.11516597852e-06
p546	87	101	1.11516597852e-06
p546	25	101	1.11516597852e-06
p546	52	101	1.11516597852e-06
p546	18	101	1.11516597852e-06
p546	9	101	1.11516597852e-06
p546	13	101	1.11516597852e-06
p546	17	101	1.11516597852e-06
p546	48	101	1.11516597852e-06
p546	58	101	1.11516597852e-06
p546	17	102	1.11510566741e-06
p546	11	102	1.11510566741e-06
p546	73	102	1.11510566741e-06
p546	14	102	1.11510566741e-06
p546	15	102	1.11510566741e-06
p546	75	104	1.11503417301e-06
p546	4	103	1.11503417301e-06
p546	12	103	1.11503417301e-06
p546	7	103	1.11503417301e-06
p546	90	103	1.11503417301e-06
p546	66	104	1.11503417301e-06
p546	65	104	1.11503417301e-06
p546	18	105	1.11503230806e-06
p546	17	105	1.11503230806e-06
p546	95	106	1.11502609161e-06
p546	90	107	1.1150211185e-06
p546	115	128	1.11484460181e-06
p546	112	128	1.11484460181e-06
p546	88	110	1.11477189816e-06
p546	13	111	1.11467248972e-06
p546	77	126	1.11455694968e-06
p546	107	126	1.11455694968e-06
p546	108	126	1.11455694968e-06
p546	28	126	1.11455694968e-06
p546	97	118	1.11445199052e-06
p546	19	113	1.11435263912e-06
p546	24	48	5.86389202933e-07
p546	36	47	5.86389202933e-07
p546	22	47	5.86389202933e-07
p546	37	48	5.86389202933e-07
p546	4	46	5.86389202933e-07
p546	24	47	5.86389202933e-07
p546	14	48	5.86389202933e-07
p546	35	48	5.86389202933e-07
p546	23	47	5.86389202933e-07
p546	14	47	5.86389202933e-07
p546	20	46	5.86389202933e-07
p546	35	47	5.86389202933e-07
p546	27	48	5.86389202933e-07
p546	14	46	5.86389202933e-07
p546	13	46	5.86389202933e-07
p546	32	47	5.86389202933e-07
p546	24	45	5.86322503175e-07
p546	29	45	5.86322503175e-07
p546	8	44	5.86193959857e-07
p546	5	44	5.86193959857e-07
p546	18	44	5.86193959857e-07
p546	26	44	5.86193959857e-07
p546	23	44	5.86193959857e-07
p546	7	44	5.86193959857e-07
p546	9	43	5.86101196233e-07
p546	25	43	5.86101196233e-07
p546	29	43	5.86101196233e-07
p546	13	43	5.86101196233e-07
p546	17	43	5.86101196233e-07
p546	24	43	5.86101196233e-07
p546	7	49	5.86083334017e-07
p546	25	49	5.86083334017e-07
p546	27	49	5.86083334017e-07
p546	5	49	5.86083334017e-07
p546	29	50	5.86062038183e-07
p546	6	50	5.86062038183e-07
p546	30	50	5.86062038183e-07
p546	34	50	5.86062038183e-07
p546	27	50	5.86062038183e-07
p546	19	50	5.86062038183e-07
p546	19	51	5.85969659663e-07
p546	30	51	5.85969659663e-07
p546	16	51	5.85969659663e-07
p546	28	51	5.85969659663e-07
p546	13	42	5.85898592672e-07
p546	12	42	5.85898592672e-07
p546	17	42	5.85898592672e-07
p546	8	42	5.85898592672e-07
p546	22	42	5.85898592672e-07
p546	25	42	5.85898592672e-07
p546	19	41	5.85678634619e-07
p546	10	41	5.85678634619e-07
p546	22	41	5.85678634619e-07
p546	13	41	5.85678634619e-07
p546	5	41	5.85678634619e-07
p546	25	41	5.85678634619e-07
p546	16	41	5.85678634619e-07
p546	11	41	5.85678634619e-07
p546	24	40	5.85593578147e-07
p546	4	40	5.85593578147e-07
p546	14	40	5.85593578147e-07
p546	7	40	5.85593578147e-07
p546	24	39	5.85487292291e-07
p546	27	38	5.85387555831e-07
p546	19	38	5.85387555831e-07
p546	20	38	5.85387555831e-07
p546	10	38	5.85387555831e-07
p546	17	38	5.85387555831e-07
p546	18	38	5.85387555831e-07
p546	11	37	5.85291278984e-07
p546	20	37	5.85291278984e-07
p546	10	37	5.85291278984e-07
p546	17	37	5.85291278984e-07
p546	7	37	5.85291278984e-07
p546	11	36	5.85144697507e-07
p546	21	35	5.85011194189e-07
p546	6	35	5.85011194189e-07
p546	18	35	5.85011194189e-07
p546	9	34	5.8492325222e-07
p546	10	34	5.8492325222e-07
p546	15	33	5.84848676254e-07
p546	20	33	5.84848676254e-07
p546	12	32	5.84794979652e-07
p546	20	32	5.84794979652e-07
p546	8	31	5.8476112508e-07
p546	15	31	5.8476112508e-07
p546	18	30	5.84716333641e-07
p546	17	30	5.84716333641e-07
p546	15	30	5.84716333641e-07
p546	3	30	5.84716333641e-07
p546	10	30	5.84716333641e-07
p546	11	29	5.84650355701e-07
p546	4	29	5.84650355701e-07
p546	14	29	5.84650355701e-07
p546	5	27	5.84372932781e-07
p546	3	27	5.84372932781e-07
p546	6	27	5.84372932781e-07
p546	10	26	5.84197458741e-07
p546	12	26	5.84197458741e-07
p546	7	26	5.84197458741e-07
p546	7	52	5.83939218935e-07
p546	41	52	5.83939218935e-07
p546	35	52	5.83939218935e-07
p546	29	52	5.83939218935e-07
p546	12	52	5.83939218935e-07
p546	24	52	5.83939218935e-07
p546	9	52	5.83939218935e-07
p546	30	52	5.83939218935e-07
p546	10	52	5.83939218935e-07
p546	8	24	5.83712211201e-07
p546	10	23	5.83604904149e-07
p546	8	23	5.83604904149e-07
p546	6	22	5.83541900934e-07
p546	11	22	5.83541900934e-07
p546	6	21	5.83351611684e-07
p546	9	21	5.83351611684e-07
p546	7	20	5.8303564505e-07
p546	6	20	5.8303564505e-07
p546	5	19	5.82765865072e-07
p546	3	19	5.82765865072e-07
p546	4	19	5.82765865072e-07
p546	7	18	5.82478691473e-07
p546	4	18	5.82478691473e-07
p546	4	17	5.82151129926e-07
p546	17	53	5.79842920553e-07
p546	42	53	5.79842920553e-07
p546	23	53	5.79842920553e-07
p546	13	53	5.79842920553e-07
p546	15	53	5.79842920553e-07
p546	3	53	5.79842920553e-07
p546	36	53	5.79842920553e-07
p546	8	53	5.79842920553e-07
p546	12	54	5.71108098199e-07
p546	4	54	5.71108098199e-07
p546	25	54	5.71108098199e-07
p546	27	54	5.71108098199e-07
p546	8	54	5.71108098199e-07
p546	23	54	5.71108098199e-07
p546	36	54	5.71108098199e-07
p546	14	54	5.71108098199e-07
p546	15	54	5.71108098199e-07
p546	16	54	5.71108098199e-07
p546	25	135	5.6286181461e-07
p546	18	134	5.6286181461e-07
p546	24	134	5.6286181461e-07
p546	116	134	5.6286181461e-07
p546	21	134	5.6286181461e-07
p546	109	134	5.6286181461e-07
p546	100	134	5.6286181461e-07
p546	99	134	5.6286181461e-07
p546	42	134	5.6286181461e-07
p546	103	134	5.6286181461e-07
p546	22	135	5.6286181461e-07
p546	120	135	5.6286181461e-07
p546	114	135	5.6286181461e-07
p546	68	134	5.6286181461e-07
p546	112	134	5.6286181461e-07
p546	68	133	5.6281524689e-07
p546	102	133	5.6281524689e-07
p546	118	136	5.6281524689e-07
p546	114	136	5.6281524689e-07
p546	110	133	5.6281524689e-07
p546	119	136	5.6281524689e-07
p546	112	136	5.6281524689e-07
p546	104	133	5.6281524689e-07
p546	110	136	5.6281524689e-07
p546	107	136	5.6281524689e-07
p546	42	133	5.6281524689e-07
p546	105	136	5.6281524689e-07
p546	67	133	5.6281524689e-07
p546	121	133	5.6281524689e-07
p546	118	137	5.62671157533e-07
p546	115	137	5.62671157533e-07
p546	113	137	5.62671157533e-07
p546	110	137	5.62671157533e-07
p546	18	137	5.62671157533e-07
p546	106	137	5.62671157533e-07
p546	105	132	5.62520180411e-07
p546	45	132	5.62520180411e-07
p546	117	132	5.62520180411e-07
p546	120	131	5.62422104539e-07
p546	106	138	5.62345565849e-07
p546	123	138	5.62345565849e-07
p546	113	138	5.62345565849e-07
p546	114	138	5.62345565849e-07
p546	117	138	5.62345565849e-07
p546	46	139	5.62248815342e-07
p546	124	139	5.62248815342e-07
p546	110	139	5.62248815342e-07
p546	112	139	5.62248815342e-07
p546	125	140	5.62179592768e-07
p546	117	140	5.62179592768e-07
p546	129	140	5.62179592768e-07
p546	122	141	5.62107543539e-07
p546	118	141	5.62107543539e-07
p546	116	141	5.62107543539e-07
p546	119	141	5.62107543539e-07
p546	117	141	5.62107543539e-07
p546	126	141	5.62107543539e-07
p546	125	141	5.62107543539e-07
p546	114	141	5.62107543539e-07
p546	110	142	5.62095221179e-07
p546	111	142	5.62095221179e-07
p546	112	142	5.62095221179e-07
p546	119	142	5.62095221179e-07
p546	109	142	5.62095221179e-07
p546	115	143	5.62081003742e-07
p546	129	143	5.62081003742e-07
p546	114	144	5.62060152802e-07
p546	116	144	5.62060152802e-07
p546	126	144	5.62060152802e-07
p546	110	144	5.62060152802e-07
p546	68	144	5.62060152802e-07
p546	108	144	5.62060152802e-07
p546	66	144	5.62060152802e-07
p546	99	144	5.62060152802e-07
p546	104	144	5.62060152802e-07
p546	109	145	5.62018771427e-07
p546	68	145	5.62018771427e-07
p546	105	145	5.62018771427e-07
p546	109	130	5.619657111e-07
p546	105	130	5.619657111e-07
p546	30	130	5.619657111e-07
p546	127	146	5.61904135783e-07
p546	116	146	5.61904135783e-07
p546	104	129	5.61805958963e-07
p546	108	129	5.61805958963e-07
p546	99	129	5.61805958963e-07
p546	113	147	5.61800277754e-07
p546	93	147	5.61800277754e-07
p546	134	147	5.61800277754e-07
p546	100	147	5.61800277754e-07
p546	112	147	5.61800277754e-07
p546	110	148	5.61759881356e-07
p546	116	148	5.61759881356e-07
p546	115	148	5.61759881356e-07
p546	127	148	5.61759881356e-07
p546	131	149	5.61719490768e-07
p546	109	149	5.61719490768e-07
p546	44	149	5.61719490768e-07
p546	135	150	5.61676582131e-07
p546	139	150	5.61676582131e-07
p546	133	150	5.61676582131e-07
p546	126	150	5.61676582131e-07
p546	103	150	5.61676582131e-07
p546	131	150	5.61676582131e-07
p546	104	150	5.61676582131e-07
p546	99	151	5.61660493082e-07
p546	134	151	5.61660493082e-07
p546	136	151	5.61660493082e-07
p546	111	151	5.61660493082e-07
p546	137	152	5.61597407666e-07
p546	127	152	5.61597407666e-07
p546	92	152	5.61597407666e-07
p546	122	152	5.61597407666e-07
p546	109	152	5.61597407666e-07
p546	107	152	5.61597407666e-07
p546	112	152	5.61597407666e-07
p546	132	152	5.61597407666e-07
p546	104	152	5.61597407666e-07
p546	104	153	5.61449843159e-07
p546	137	153	5.61449843159e-07
p546	109	153	5.61449843159e-07
p546	126	153	5.61449843159e-07
p546	140	153	5.61449843159e-07
p546	29	154	5.612629764e-07
p546	20	154	5.612629764e-07
p546	128	154	5.612629764e-07
p546	119	154	5.612629764e-07
p546	110	154	5.612629764e-07
p546	141	154	5.612629764e-07
p546	140	155	5.61012020805e-07
p546	109	155	5.61012020805e-07
p546	129	155	5.61012020805e-07
p546	137	155	5.61012020805e-07
p546	139	155	5.61012020805e-07
p546	138	155	5.61012020805e-07
p546	115	155	5.61012020805e-07
p546	119	156	5.61003523102e-07
p546	129	156	5.61003523102e-07
p546	70	156	5.61003523102e-07
p546	108	156	5.61003523102e-07
p546	128	156	5.61003523102e-07
p546	115	157	5.60519893412e-07
p546	108	157	5.60519893412e-07
p546	122	157	5.60519893412e-07
p546	110	157	5.60519893412e-07
p546	3	157	5.60519893412e-07
p546	133	157	5.60519893412e-07
p546	15	157	5.60519893412e-07
p546	109	157	5.60519893412e-07
p546	113	158	5.6046900046e-07
p546	140	158	5.6046900046e-07
p546	106	158	5.6046900046e-07
p546	120	158	5.6046900046e-07
p546	10	55	5.60172309002e-07
p546	21	55	5.60172309002e-07
p546	22	55	5.60172309002e-07
p546	40	55	5.60172309002e-07
p546	11	55	5.60172309002e-07
p546	25	55	5.60172309002e-07
p546	33	55	5.60172309002e-07
p546	32	55	5.60172309002e-07
p546	28	55	5.60172309002e-07
p546	36	55	5.60172309002e-07
p546	32	56	5.60051838398e-07
p546	36	56	5.60051838398e-07
p546	13	56	5.60051838398e-07
p546	33	57	5.58891516921e-07
p546	36	57	5.58891516921e-07
p546	37	57	5.58891516921e-07
p546	46	57	5.58891516921e-07
p546	28	57	5.58891516921e-07
p546	40	57	5.58891516921e-07
p546	41	58	5.58882146286e-07
p546	8	58	5.58882146286e-07
p546	35	58	5.58882146286e-07
p546	37	58	5.58882146286e-07
p546	29	58	5.58882146286e-07
p546	43	58	5.58882146286e-07
p546	3	58	5.58882146286e-07
p546	7	59	5.58843729969e-07
p546	27	59	5.58843729969e-07
p546	42	59	5.58843729969e-07
p546	28	59	5.58843729969e-07
p546	25	59	5.58843729969e-07
p546	40	59	5.58843729969e-07
p546	32	60	5.58804382144e-07
p546	28	60	5.58804382144e-07
p546	12	60	5.58804382144e-07
p546	24	60	5.58804382144e-07
p546	12	61	5.58735692874e-07
p546	37	61	5.58735692874e-07
p546	19	61	5.58735692874e-07
p546	4	61	5.58735692874e-07
p546	22	61	5.58735692874e-07
p546	42	62	5.58692926724e-07
p546	30	62	5.58692926724e-07
p546	39	62	5.58692926724e-07
p546	5	62	5.58692926724e-07
p546	22	62	5.58692926724e-07
p546	6	62	5.58692926724e-07
p546	22	63	5.58669829483e-07
p546	32	63	5.58669829483e-07
p546	9	63	5.58669829483e-07
p546	5	63	5.58669829483e-07
p546	22	64	5.58637059647e-07
p546	40	64	5.58637059647e-07
p546	46	64	5.58637059647e-07
p546	52	64	5.58637059647e-07
p546	7	64	5.58637059647e-07
p546	51	64	5.58637059647e-07
p546	30	64	5.58637059647e-07
p546	35	64	5.58637059647e-07
p546	13	64	5.58637059647e-07
p546	19	64	5.58637059647e-07
p546	18	65	5.58618647808e-07
p546	11	65	5.58618647808e-07
p546	33	65	5.58618647808e-07
p546	10	65	5.58618647808e-07
p546	10	66	5.58573715532e-07
p546	23	66	5.58573715532e-07
p546	9	66	5.58573715532e-07
p546	8	66	5.58573715532e-07
p546	49	66	5.58573715532e-07
p546	32	66	5.58573715532e-07
p546	22	66	5.58573715532e-07
p546	51	66	5.58573715532e-07
p546	51	67	5.58531910045e-07
p546	13	67	5.58531910045e-07
p546	54	67	5.58531910045e-07
p546	12	67	5.58531910045e-07
p546	38	67	5.58531910045e-07
p546	24	67	5.58531910045e-07
p546	14	67	5.58531910045e-07
p546	37	67	5.58531910045e-07
p546	4	67	5.58531910045e-07
p546	41	67	5.58531910045e-07
p546	52	67	5.58531910045e-07
p546	29	67	5.58531910045e-07
p546	28	68	5.58477634646e-07
p546	55	68	5.58477634646e-07
p546	43	68	5.58477634646e-07
p546	30	68	5.58477634646e-07
p546	13	68	5.58477634646e-07
p546	14	68	5.58477634646e-07
p546	24	68	5.58477634646e-07
p546	40	68	5.58477634646e-07
p546	41	69	5.58475451374e-07
p546	49	69	5.58475451374e-07
p546	56	69	5.58475451374e-07
p546	18	69	5.58475451374e-07
p546	55	69	5.58475451374e-07
p546	44	69	5.58475451374e-07
p546	23	69	5.58475451374e-07
p546	46	69	5.58475451374e-07
p546	16	69	5.58475451374e-07
p546	30	70	5.58463911504e-07
p546	19	70	5.58463911504e-07
p546	7	70	5.58463911504e-07
p546	26	70	5.58463911504e-07
p546	10	70	5.58463911504e-07
p546	28	70	5.58463911504e-07
p546	6	71	5.58443639913e-07
p546	37	71	5.58443639913e-07
p546	56	71	5.58443639913e-07
p546	49	71	5.58443639913e-07
p546	50	72	5.58439897627e-07
p546	3	72	5.58439897627e-07
p546	29	72	5.58439897627e-07
p546	43	72	5.58439897627e-07
p546	56	72	5.58439897627e-07
p546	27	72	5.58439897627e-07
p546	19	72	5.58439897627e-07
p546	45	72	5.58439897627e-07
p546	42	72	5.58439897627e-07
p546	21	72	5.58439897627e-07
p546	41	72	5.58439897627e-07
p546	6	73	5.58435531689e-07
p546	52	73	5.58435531689e-07
p546	36	73	5.58435531689e-07
p546	51	73	5.58435531689e-07
p546	39	73	5.58435531689e-07
p546	55	73	5.58435531689e-07
p546	20	73	5.58435531689e-07
p546	32	73	5.58435531689e-07
p546	45	73	5.58435531689e-07
p546	43	74	5.58427735542e-07
p546	36	74	5.58427735542e-07
p546	27	74	5.58427735542e-07
p546	21	74	5.58427735542e-07
p546	20	74	5.58427735542e-07
p546	14	74	5.58427735542e-07
p546	31	74	5.58427735542e-07
p546	39	74	5.58427735542e-07
p546	4	75	5.58415573987e-07
p546	53	75	5.58415573987e-07
p546	40	75	5.58415573987e-07
p546	32	75	5.58415573987e-07
p546	25	75	5.58415573987e-07
p546	9	75	5.58415573987e-07
p546	37	75	5.58415573987e-07
p546	21	75	5.58415573987e-07
p546	51	75	5.58415573987e-07
p546	28	75	5.58415573987e-07
p546	54	76	5.58391252466e-07
p546	41	76	5.58391252466e-07
p546	46	76	5.58391252466e-07
p546	40	76	5.58391252466e-07
p546	58	77	5.58368803712e-07
p546	3	77	5.58368803712e-07
p546	27	77	5.58368803712e-07
p546	47	77	5.58368803712e-07
p546	37	77	5.58368803712e-07
p546	11	77	5.58368803712e-07
p546	26	78	5.58346980264e-07
p546	5	78	5.58346980264e-07
p546	52	78	5.58346980264e-07
p546	4	78	5.58346980264e-07
p546	8	78	5.58346980264e-07
p546	14	78	5.58346980264e-07
p546	6	79	5.58315495153e-07
p546	36	79	5.58315495153e-07
p546	24	79	5.58315495153e-07
p546	20	79	5.58315495153e-07
p546	30	79	5.58315495153e-07
p546	54	79	5.58315495153e-07
p546	14	79	5.58315495153e-07
p546	42	79	5.58315495153e-07
p546	51	80	5.58310196028e-07
p546	53	80	5.58310196028e-07
p546	4	80	5.58310196028e-07
p546	38	80	5.58310196028e-07
p546	37	80	5.58310196028e-07
p546	22	80	5.58310196028e-07
p546	39	80	5.58310196028e-07
p546	24	80	5.58310196028e-07
p546	36	80	5.58310196028e-07
p546	40	80	5.58310196028e-07
p546	11	81	5.58302091679e-07
p546	61	81	5.58302091679e-07
p546	23	81	5.58302091679e-07
p546	19	81	5.58302091679e-07
p546	37	81	5.58302091679e-07
p546	47	81	5.58302091679e-07
p546	43	81	5.58302091679e-07
p546	28	81	5.58302091679e-07
p546	15	81	5.58302091679e-07
p546	49	82	5.58300844877e-07
p546	29	82	5.58300844877e-07
p546	43	82	5.58300844877e-07
p546	47	82	5.58300844877e-07
p546	26	82	5.58300844877e-07
p546	56	82	5.58300844877e-07
p546	27	82	5.58300844877e-07
p546	64	82	5.58300844877e-07
p546	57	82	5.58300844877e-07
p546	19	82	5.58300844877e-07
p546	54	82	5.58300844877e-07
p546	49	83	5.58284013593e-07
p546	60	83	5.58284013593e-07
p546	9	83	5.58284013593e-07
p546	8	83	5.58284013593e-07
p546	28	83	5.58284013593e-07
p546	62	83	5.58284013593e-07
p546	11	83	5.58284013593e-07
p546	27	84	5.58283701912e-07
p546	15	84	5.58283701912e-07
p546	54	84	5.58283701912e-07
p546	19	84	5.58283701912e-07
p546	8	84	5.58283701912e-07
p546	16	84	5.58283701912e-07
p546	29	84	5.58283701912e-07
p546	17	84	5.58283701912e-07
p546	73	84	5.58283701912e-07
p546	17	85	5.58281520156e-07
p546	55	85	5.58281520156e-07
p546	48	85	5.58281520156e-07
p546	63	85	5.58281520156e-07
p546	42	85	5.58281520156e-07
p546	16	85	5.58281520156e-07
p546	65	85	5.58281520156e-07
p546	19	85	5.58281520156e-07
p546	10	85	5.58281520156e-07
p546	18	85	5.58281520156e-07
p546	74	85	5.58281520156e-07
p546	3	86	5.58260950149e-07
p546	20	86	5.58260950149e-07
p546	43	86	5.58260950149e-07
p546	35	86	5.58260950149e-07
p546	30	86	5.58260950149e-07
p546	45	86	5.58260950149e-07
p546	60	86	5.58260950149e-07
p546	31	86	5.58260950149e-07
p546	38	86	5.58260950149e-07
p546	24	86	5.58260950149e-07
p546	45	87	5.58217321818e-07
p546	46	87	5.58217321818e-07
p546	15	87	5.58217321818e-07
p546	57	87	5.58217321818e-07
p546	21	87	5.58217321818e-07
p546	40	87	5.58217321818e-07
p546	73	88	5.58155942072e-07
p546	40	88	5.58155942072e-07
p546	23	88	5.58155942072e-07
p546	48	88	5.58155942072e-07
p546	36	88	5.58155942072e-07
p546	58	88	5.58155942072e-07
p546	22	88	5.58155942072e-07
p546	16	88	5.58155942072e-07
p546	25	88	5.58155942072e-07
p546	46	88	5.58155942072e-07
p546	71	88	5.58155942072e-07
p546	10	88	5.58155942072e-07
p546	59	88	5.58155942072e-07
p546	33	88	5.58155942072e-07
p546	77	88	5.58155942072e-07
p546	34	89	5.58092707012e-07
p546	39	89	5.58092707012e-07
p546	65	89	5.58092707012e-07
p546	54	89	5.58092707012e-07
p546	37	89	5.58092707012e-07
p546	45	89	5.58092707012e-07
p546	71	89	5.58092707012e-07
p546	41	89	5.58092707012e-07
p546	29	89	5.58092707012e-07
p546	76	89	5.58092707012e-07
p546	43	89	5.58092707012e-07
p546	64	89	5.58092707012e-07
p546	61	90	5.58003641532e-07
p546	6	90	5.58003641532e-07
p546	73	90	5.58003641532e-07
p546	23	90	5.58003641532e-07
p546	66	90	5.58003641532e-07
p546	21	91	5.579513366e-07
p546	7	91	5.579513366e-07
p546	34	91	5.579513366e-07
p546	12	91	5.579513366e-07
p546	56	91	5.579513366e-07
p546	9	91	5.579513366e-07
p546	35	91	5.579513366e-07
p546	29	91	5.579513366e-07
p546	6	91	5.579513366e-07
p546	79	91	5.579513366e-07
p546	50	91	5.579513366e-07
p546	55	91	5.579513366e-07
p546	54	91	5.579513366e-07
p546	39	92	5.57925499092e-07
p546	22	92	5.57925499092e-07
p546	14	92	5.57925499092e-07
p546	56	92	5.57925499092e-07
p546	41	92	5.57925499092e-07
p546	76	92	5.57925499092e-07
p546	6	92	5.57925499092e-07
p546	30	92	5.57925499092e-07
p546	20	92	5.57925499092e-07
p546	42	92	5.57925499092e-07
p546	60	92	5.57925499092e-07
p546	71	93	5.57904955312e-07
p546	77	93	5.57904955312e-07
p546	24	93	5.57904955312e-07
p546	82	93	5.57904955312e-07
p546	45	93	5.57904955312e-07
p546	20	94	5.57865117141e-07
p546	43	94	5.57865117141e-07
p546	37	94	5.57865117141e-07
p546	59	94	5.57865117141e-07
p546	15	94	5.57865117141e-07
p546	78	94	5.57865117141e-07
p546	66	94	5.57865117141e-07
p546	73	94	5.57865117141e-07
p546	61	94	5.57865117141e-07
p546	38	95	5.57837420515e-07
p546	82	95	5.57837420515e-07
p546	32	95	5.57837420515e-07
p546	63	95	5.57837420515e-07
p546	35	95	5.57837420515e-07
p546	29	95	5.57837420515e-07
p546	75	95	5.57837420515e-07
p546	43	95	5.57837420515e-07
p546	19	95	5.57837420515e-07
p546	77	95	5.57837420515e-07
p546	19	96	5.57771457607e-07
p546	78	96	5.57771457607e-07
p546	68	96	5.57771457607e-07
p546	15	96	5.57771457607e-07
p546	74	96	5.57771457607e-07
p546	17	96	5.57771457607e-07
p546	56	96	5.57771457607e-07
p546	55	96	5.57771457607e-07
p546	49	96	5.57771457607e-07
p546	23	96	5.57771457607e-07
p546	79	96	5.57771457607e-07
p546	34	96	5.57771457607e-07
p546	33	96	5.57771457607e-07
p546	42	96	5.57771457607e-07
p546	41	96	5.57771457607e-07
p546	76	96	5.57771457607e-07
p546	47	96	5.57771457607e-07
p546	29	96	5.57771457607e-07
p546	64	96	5.57771457607e-07
p546	63	97	5.57719196193e-07
p546	35	97	5.57719196193e-07
p546	8	97	5.57719196193e-07
p546	21	97	5.57719196193e-07
p546	27	97	5.57719196193e-07
p546	7	97	5.57719196193e-07
p546	44	97	5.57719196193e-07
p546	60	97	5.57719196193e-07
p546	75	97	5.57719196193e-07
p546	34	98	5.57668188543e-07
p546	27	98	5.57668188543e-07
p546	81	98	5.57668188543e-07
p546	70	98	5.57668188543e-07
p546	86	98	5.57668188543e-07
p546	37	98	5.57668188543e-07
p546	54	98	5.57668188543e-07
p546	38	98	5.57668188543e-07
p546	14	98	5.57668188543e-07
p546	21	98	5.57668188543e-07
p546	66	98	5.57668188543e-07
p546	83	98	5.57668188543e-07
p546	43	98	5.57668188543e-07
p546	44	99	5.57635225148e-07
p546	82	99	5.57635225148e-07
p546	54	99	5.57635225148e-07
p546	27	99	5.57635225148e-07
p546	72	99	5.57635225148e-07
p546	78	99	5.57635225148e-07
p546	35	99	5.57635225148e-07
p546	22	99	5.57635225148e-07
p546	65	99	5.57635225148e-07
p546	83	99	5.57635225148e-07
p546	71	100	5.57598534631e-07
p546	25	100	5.57598534631e-07
p546	28	100	5.57598534631e-07
p546	86	100	5.57598534631e-07
p546	33	100	5.57598534631e-07
p546	22	100	5.57598534631e-07
p546	52	100	5.57598534631e-07
p546	53	100	5.57598534631e-07
p546	40	100	5.57598534631e-07
p546	82	100	5.57598534631e-07
p546	15	100	5.57598534631e-07
p546	35	100	5.57598534631e-07
p546	38	100	5.57598534631e-07
p546	72	101	5.57582989258e-07
p546	84	101	5.57582989258e-07
p546	21	101	5.57582989258e-07
p546	71	101	5.57582989258e-07
p546	75	101	5.57582989258e-07
p546	74	101	5.57582989258e-07
p546	43	101	5.57582989258e-07
p546	4	101	5.57582989258e-07
p546	47	101	5.57582989258e-07
p546	80	101	5.57582989258e-07
p546	51	101	5.57582989258e-07
p546	54	101	5.57582989258e-07
p546	16	101	5.57582989258e-07
p546	18	102	5.57552833707e-07
p546	6	102	5.57552833707e-07
p546	63	102	5.57552833707e-07
p546	90	102	5.57552833707e-07
p546	48	102	5.57552833707e-07
p546	86	102	5.57552833707e-07
p546	16	102	5.57552833707e-07
p546	87	102	5.57552833707e-07
p546	71	102	5.57552833707e-07
p546	85	102	5.57552833707e-07
p546	59	102	5.57552833707e-07
p546	79	102	5.57552833707e-07
p546	68	102	5.57552833707e-07
p546	80	102	5.57552833707e-07
p546	77	102	5.57552833707e-07
p546	67	102	5.57552833707e-07
p546	34	102	5.57552833707e-07
p546	22	102	5.57552833707e-07
p546	29	104	5.57517086505e-07
p546	49	104	5.57517086505e-07
p546	69	104	5.57517086505e-07
p546	47	103	5.57517086505e-07
p546	42	103	5.57517086505e-07
p546	64	103	5.57517086505e-07
p546	89	104	5.57517086505e-07
p546	18	104	5.57517086505e-07
p546	62	103	5.57517086505e-07
p546	31	103	5.57517086505e-07
p546	76	104	5.57517086505e-07
p546	26	103	5.57517086505e-07
p546	63	104	5.57517086505e-07
p546	23	104	5.57517086505e-07
p546	87	103	5.57517086505e-07
p546	19	104	5.57517086505e-07
p546	78	104	5.57517086505e-07
p546	74	103	5.57517086505e-07
p546	16	104	5.57517086505e-07
p546	15	104	5.57517086505e-07
p546	59	103	5.57517086505e-07
p546	19	105	5.57516154031e-07
p546	31	105	5.57516154031e-07
p546	34	105	5.57516154031e-07
p546	6	105	5.57516154031e-07
p546	90	105	5.57516154031e-07
p546	64	105	5.57516154031e-07
p546	8	105	5.57516154031e-07
p546	79	105	5.57516154031e-07
p546	89	105	5.57516154031e-07
p546	44	105	5.57516154031e-07
p546	43	106	5.57513045805e-07
p546	12	106	5.57513045805e-07
p546	32	106	5.57513045805e-07
p546	3	106	5.57513045805e-07
p546	90	106	5.57513045805e-07
p546	17	106	5.57513045805e-07
p546	45	106	5.57513045805e-07
p546	58	106	5.57513045805e-07
p546	19	107	5.5751055925e-07
p546	13	107	5.5751055925e-07
p546	30	107	5.5751055925e-07
p546	34	107	5.5751055925e-07
p546	14	107	5.5751055925e-07
p546	33	107	5.5751055925e-07
p546	48	107	5.5751055925e-07
p546	87	107	5.5751055925e-07
p546	82	107	5.5751055925e-07
p546	94	107	5.5751055925e-07
p546	96	108	5.57481965458e-07
p546	20	108	5.57481965458e-07
p546	88	108	5.57481965458e-07
p546	15	108	5.57481965458e-07
p546	6	108	5.57481965458e-07
p546	80	109	5.57432865573e-07
p546	97	109	5.57432865573e-07
p546	114	128	5.57422300905e-07
p546	110	128	5.57422300905e-07
p546	94	128	5.57422300905e-07
p546	99	128	5.57422300905e-07
p546	44	110	5.57385949081e-07
p546	56	110	5.57385949081e-07
p546	50	110	5.57385949081e-07
p546	96	110	5.57385949081e-07
p546	53	110	5.57385949081e-07
p546	82	111	5.57336244858e-07
p546	106	127	5.57290897489e-07
p546	111	127	5.57290897489e-07
p546	114	127	5.57290897489e-07
p546	39	120	5.57289655199e-07
p546	106	121	5.57289655199e-07
p546	100	120	5.57289655199e-07
p546	9	120	5.57289655199e-07
p546	109	126	5.5727847484e-07
p546	113	126	5.5727847484e-07
p546	111	126	5.5727847484e-07
p546	82	126	5.5727847484e-07
p546	27	126	5.5727847484e-07
p546	102	126	5.5727847484e-07
p546	79	126	5.5727847484e-07
p546	99	126	5.5727847484e-07
p546	73	119	5.57273195382e-07
p546	99	119	5.57273195382e-07
p546	65	119	5.57273195382e-07
p546	27	119	5.57273195382e-07
p546	106	119	5.57273195382e-07
p546	112	125	5.57269779316e-07
p546	105	125	5.57269779316e-07
p546	107	123	5.57269779316e-07
p546	108	124	5.57269779316e-07
p546	113	125	5.57269779316e-07
p546	111	124	5.57269779316e-07
p546	96	112	5.57260152444e-07
p546	88	112	5.57260152444e-07
p546	44	112	5.57260152444e-07
p546	99	112	5.57260152444e-07
p546	62	112	5.57260152444e-07
p546	65	118	5.57225995261e-07
p546	104	118	5.57225995261e-07
p546	104	117	5.57200224886e-07
p546	55	117	5.57200224886e-07
p546	79	117	5.57200224886e-07
p546	98	116	5.57197120182e-07
p546	88	116	5.57197120182e-07
p546	100	116	5.57197120182e-07
p546	68	116	5.57197120182e-07
p546	72	114	5.57176319561e-07
p546	55	114	5.57176319561e-07
p546	88	113	5.57176319561e-07
p546	43	114	5.57176319561e-07
p546	99	114	5.57176319561e-07
p546	9	114	5.57176319561e-07
p546	75	115	5.57176319561e-07
p546	91	113	5.57176319561e-07
p546	34	115	5.57176319561e-07
p546	61	114	5.57176319561e-07
p546	57	115	5.57176319561e-07
p546	97	114	5.57176319561e-07
p546	18	115	5.57176319561e-07
