# Supplementary material for: Identifying proximal RNA interactions from cDNA-encoded crosslinks with ShapeJumper
Source: PLoS Comput Biol. 2021 Dec 14;17(12):e1009632. doi: 10.1371/journal.pcbi.1009632 (PMC8670686; doi:10.1371/journal.pcbi.1009632)
Supplement: S1 Data — (ZIP) [file pcbi.1009632.s006.zip › ShapeJumper_DATA/Processed_Deletions/Mbox/IA-Mbox-Replicate2_Merged_NoCircDels_MaxInsertLimit10_NoAmbig_DelSiteExactMatch_normalizedDels_shift5nt2.txt]

Total Reads Aligned:2360534	Total Deletions:1897.0
mbox	66	81	2.58040906521e-05
mbox	47	81	1.5247871749e-05
mbox	126	138	1.42113079377e-05
mbox	47	63	1.05793859489e-05
mbox	67	82	1.05520356049e-05
mbox	25	37	1.02391874181e-05
mbox	40	53	8.96045877549e-06
mbox	25	38	7.68014745883e-06
mbox	24	37	7.67939056356e-06
mbox	24	35	7.67662965252e-06
mbox	126	144	7.09316278217e-06
mbox	40	71	5.87638668035e-06
mbox	43	71	5.87638668035e-06
mbox	63	81	5.8645660573e-06
mbox	65	81	5.8645660573e-06
mbox	71	83	5.86116998331e-06
mbox	47	117	5.84180394906e-06
mbox	37	51	5.13087581485e-06
mbox	133	144	4.72877518812e-06
mbox	126	145	4.72731656239e-06
mbox	64	81	4.69165284584e-06
mbox	66	84	4.6879138549e-06
mbox	88	101	4.6838078421e-06
mbox	39	120	4.669427855e-06
mbox	25	45	3.84408395479e-06
mbox	31	44	3.8426855761e-06
mbox	18	37	3.83969528178e-06
mbox	13	37	3.83969528178e-06
mbox	12	37	3.83969528178e-06
mbox	19	33	3.83526758662e-06
mbox	20	33	3.83526758662e-06
mbox	16	33	3.83526758662e-06
mbox	126	139	3.55116578854e-06
mbox	65	78	3.52273514551e-06
mbox	48	82	3.51734520164e-06
mbox	69	84	3.51593539117e-06
mbox	87	100	3.51285588157e-06
mbox	87	101	3.51285588157e-06
mbox	33	100	3.51285588157e-06
mbox	90	107	3.51268724087e-06
mbox	92	110	3.51058675947e-06
mbox	47	113	3.50893198637e-06
mbox	47	115	3.5081523614e-06
mbox	43	121	3.50142099335e-06
mbox	46	121	3.50142099335e-06
mbox	40	51	2.56543790742e-06
mbox	25	51	2.56543790742e-06
mbox	41	52	2.56332370805e-06
mbox	38	52	2.56332370805e-06
mbox	17	45	2.56272263653e-06
mbox	24	43	2.56114083457e-06
mbox	27	41	2.56060307324e-06
mbox	24	39	2.56016057327e-06
mbox	22	38	2.56004915294e-06
mbox	16	37	2.55979685452e-06
mbox	15	36	2.55942341309e-06
mbox	16	35	2.55887655084e-06
mbox	19	35	2.55887655084e-06
mbox	12	35	2.55887655084e-06
mbox	21	34	2.55822520568e-06
mbox	18	34	2.55822520568e-06
mbox	14	33	2.55684505775e-06
mbox	22	33	2.55684505775e-06
mbox	42	54	2.55207834881e-06
mbox	43	55	2.53008588377e-06
mbox	41	57	2.51758216444e-06
mbox	38	57	2.51758216444e-06
mbox	123	136	2.36989568904e-06
mbox	128	139	2.36744385903e-06
mbox	123	139	2.36744385903e-06
mbox	131	143	2.36470348983e-06
mbox	123	143	2.36470348983e-06
mbox	46	151	2.35620382577e-06
mbox	136	151	2.35620382577e-06
mbox	113	151	2.35620382577e-06
mbox	69	130	2.35450900247e-06
mbox	139	152	2.35361680294e-06
mbox	141	152	2.35361680294e-06
mbox	41	67	2.35098570953e-06
mbox	51	62	2.35097465532e-06
mbox	39	63	2.35097465532e-06
mbox	58	71	2.35055467214e-06
mbox	37	71	2.35055467214e-06
mbox	45	71	2.35055467214e-06
mbox	36	71	2.35055467214e-06
mbox	57	77	2.34922663459e-06
mbox	63	79	2.34770441462e-06
mbox	63	80	2.34667692947e-06
mbox	65	80	2.34667692947e-06
mbox	46	81	2.34582642292e-06
mbox	70	82	2.34489680109e-06
mbox	66	82	2.34489680109e-06
mbox	65	84	2.34395692745e-06
mbox	71	84	2.34395692745e-06
mbox	41	84	2.34395692745e-06
mbox	23	84	2.34395692745e-06
mbox	73	84	2.34395692745e-06
mbox	30	85	2.34367126729e-06
mbox	43	87	2.34304251099e-06
mbox	31	93	2.34254578506e-06
mbox	47	95	2.34250462937e-06
mbox	76	96	2.34232356155e-06
mbox	31	96	2.34232356155e-06
mbox	66	98	2.34202732912e-06
mbox	38	99	2.34199990398e-06
mbox	37	99	2.34199990398e-06
mbox	49	99	2.34199990398e-06
mbox	87	105	2.34197247948e-06
mbox	88	105	2.34197247948e-06
mbox	65	105	2.34197247948e-06
mbox	66	105	2.34197247948e-06
mbox	72	103	2.34193957093e-06
mbox	90	102	2.34190392105e-06
mbox	74	100	2.34190392105e-06
mbox	78	100	2.34190392105e-06
mbox	87	102	2.34190392105e-06
mbox	63	101	2.34190392105e-06
mbox	68	110	2.34039117298e-06
mbox	63	114	2.33914572059e-06
mbox	46	115	2.33876824093e-06
mbox	43	115	2.33876824093e-06
mbox	46	116	2.33764199714e-06
mbox	31	116	2.33764199714e-06
mbox	41	118	2.33627665254e-06
mbox	44	118	2.33627665254e-06
mbox	34	120	2.3347139275e-06
mbox	36	121	2.33428066224e-06
mbox	39	122	2.33397284189e-06
mbox	110	122	2.33397284189e-06
mbox	48	122	2.33397284189e-06
mbox	63	122	2.33397284189e-06
mbox	56	127	2.33214937883e-06
mbox	66	128	2.33214937883e-06
mbox	133	159	2.29526257804e-06
mbox	141	159	2.29526257804e-06
mbox	38	51	1.28271895371e-06
mbox	38	50	1.28271895371e-06
mbox	37	50	1.28271895371e-06
mbox	29	50	1.28271895371e-06
mbox	14	50	1.28271895371e-06
mbox	19	48	1.28256101784e-06
mbox	16	48	1.28256101784e-06
mbox	10	48	1.28256101784e-06
mbox	7	48	1.28256101784e-06
mbox	25	46	1.28182121158e-06
mbox	32	46	1.28182121158e-06
mbox	24	52	1.28166185403e-06
mbox	28	45	1.28136131826e-06
mbox	32	44	1.28089519203e-06
mbox	23	42	1.28042448633e-06
mbox	30	41	1.28030153662e-06
mbox	12	41	1.28030153662e-06
mbox	25	41	1.28030153662e-06
mbox	29	40	1.28021958326e-06
mbox	27	40	1.28021958326e-06
mbox	12	40	1.28021958326e-06
mbox	21	40	1.28021958326e-06
mbox	13	40	1.28021958326e-06
mbox	18	40	1.28021958326e-06
mbox	10	39	1.28008028664e-06
mbox	9	53	1.28006553936e-06
mbox	36	53	1.28006553936e-06
mbox	37	53	1.28006553936e-06
mbox	16	38	1.28002457647e-06
mbox	20	38	1.28002457647e-06
mbox	13	38	1.28002457647e-06
mbox	27	38	1.28002457647e-06
mbox	9	37	1.27989842726e-06
mbox	11	37	1.27989842726e-06
mbox	21	37	1.27989842726e-06
mbox	8	36	1.27971170655e-06
mbox	10	36	1.27971170655e-06
mbox	22	36	1.27971170655e-06
mbox	7	36	1.27971170655e-06
mbox	20	36	1.27971170655e-06
mbox	17	36	1.27971170655e-06
mbox	14	35	1.27943827542e-06
mbox	15	35	1.27943827542e-06
mbox	10	35	1.27943827542e-06
mbox	17	35	1.27943827542e-06
mbox	15	34	1.27911260284e-06
mbox	13	34	1.27911260284e-06
mbox	23	34	1.27911260284e-06
mbox	19	34	1.27911260284e-06
mbox	14	34	1.27911260284e-06
mbox	20	34	1.27911260284e-06
mbox	12	33	1.27842252887e-06
mbox	8	32	1.27768259042e-06
mbox	21	32	1.27768259042e-06
mbox	17	31	1.27697775122e-06
mbox	15	31	1.27697775122e-06
mbox	16	30	1.27648547806e-06
mbox	11	30	1.27648547806e-06
mbox	21	54	1.2760391744e-06
mbox	33	54	1.2760391744e-06
mbox	31	54	1.2760391744e-06
mbox	17	28	1.2753686772e-06
mbox	14	27	1.27377176558e-06
mbox	40	55	1.26504294188e-06
mbox	27	55	1.26504294188e-06
mbox	3	23	1.26447827626e-06
mbox	8	20	1.2619761537e-06
mbox	43	56	1.26182328417e-06
mbox	18	56	1.26182328417e-06
mbox	45	57	1.25879108222e-06
mbox	29	133	1.18499979855e-06
mbox	21	133	1.18499979855e-06
mbox	24	135	1.18499558589e-06
mbox	66	135	1.18499558589e-06
mbox	69	136	1.18494784452e-06
mbox	22	136	1.18494784452e-06
mbox	121	136	1.18494784452e-06
mbox	9	136	1.18494784452e-06
mbox	67	136	1.18494784452e-06
mbox	15	137	1.18455903605e-06
mbox	68	137	1.18455903605e-06
mbox	125	137	1.18455903605e-06
mbox	112	137	1.18455903605e-06
mbox	121	138	1.18427566148e-06
mbox	125	138	1.18427566148e-06
mbox	28	140	1.18332832391e-06
mbox	114	141	1.18297696152e-06
mbox	128	142	1.18273630776e-06
mbox	125	142	1.18273630776e-06
mbox	45	131	1.18254749111e-06
mbox	113	131	1.18254749111e-06
mbox	47	131	1.18254749111e-06
mbox	124	143	1.18235174491e-06
mbox	119	143	1.18235174491e-06
mbox	125	143	1.18235174491e-06
mbox	130	143	1.18235174491e-06
mbox	126	143	1.18235174491e-06
mbox	40	144	1.18219379703e-06
mbox	127	144	1.18219379703e-06
mbox	128	144	1.18219379703e-06
mbox	125	144	1.18219379703e-06
mbox	7	144	1.18219379703e-06
mbox	132	144	1.18219379703e-06
mbox	121	144	1.18219379703e-06
mbox	133	145	1.1818291406e-06
mbox	115	145	1.1818291406e-06
mbox	123	145	1.1818291406e-06
mbox	36	145	1.1818291406e-06
mbox	132	146	1.18130839355e-06
mbox	63	146	1.18130839355e-06
mbox	70	147	1.18085224468e-06
mbox	133	147	1.18085224468e-06
mbox	129	147	1.18085224468e-06
mbox	83	150	1.17909650551e-06
mbox	132	151	1.17810191288e-06
mbox	134	151	1.17810191288e-06
mbox	138	151	1.17810191288e-06
mbox	108	130	1.17725450123e-06
mbox	113	130	1.17725450123e-06
mbox	110	130	1.17725450123e-06
mbox	66	152	1.17680840147e-06
mbox	22	152	1.17680840147e-06
mbox	130	152	1.17680840147e-06
mbox	123	152	1.17680840147e-06
mbox	47	152	1.17680840147e-06
mbox	59	153	1.17634880154e-06
mbox	57	153	1.17634880154e-06
mbox	49	153	1.17634880154e-06
mbox	21	59	1.17576651158e-06
mbox	40	60	1.17561584636e-06
mbox	24	60	1.17561584636e-06
mbox	46	60	1.17561584636e-06
mbox	47	61	1.17550667276e-06
mbox	40	61	1.17550667276e-06
mbox	43	61	1.17550667276e-06
mbox	35	61	1.17550667276e-06
mbox	45	66	1.17549285477e-06
mbox	30	67	1.17549285477e-06
mbox	26	65	1.17549285477e-06
mbox	90	154	1.17549285477e-06
mbox	22	65	1.17549285477e-06
mbox	131	154	1.17549285477e-06
mbox	34	65	1.17549285477e-06
mbox	127	154	1.17549285477e-06
mbox	57	154	1.17549285477e-06
mbox	33	67	1.17549285477e-06
mbox	30	65	1.17549285477e-06
mbox	40	67	1.17549285477e-06
mbox	30	64	1.17548732766e-06
mbox	33	64	1.17548732766e-06
mbox	48	62	1.17548732766e-06
mbox	24	63	1.17548732766e-06
mbox	42	63	1.17548732766e-06
mbox	34	63	1.17548732766e-06
mbox	34	62	1.17548732766e-06
mbox	40	63	1.17548732766e-06
mbox	38	62	1.17548732766e-06
mbox	7	63	1.17548732766e-06
mbox	33	62	1.17548732766e-06
mbox	31	62	1.17548732766e-06
mbox	28	63	1.17548732766e-06
mbox	45	68	1.17543758603e-06
mbox	49	68	1.17543758603e-06
mbox	36	69	1.17538923014e-06
mbox	47	69	1.17538923014e-06
mbox	35	69	1.17538923014e-06
mbox	42	70	1.17533673397e-06
mbox	57	70	1.17533673397e-06
mbox	35	70	1.17533673397e-06
mbox	46	71	1.17527733607e-06
mbox	57	71	1.17527733607e-06
mbox	55	71	1.17527733607e-06
mbox	48	71	1.17527733607e-06
mbox	60	72	1.17521794417e-06
mbox	48	72	1.17521794417e-06
mbox	55	73	1.17516960635e-06
mbox	40	73	1.17516960635e-06
mbox	56	74	1.17512817711e-06
mbox	41	74	1.17512817711e-06
mbox	40	75	1.17486171878e-06
mbox	42	75	1.17486171878e-06
mbox	38	76	1.17478166683e-06
mbox	30	76	1.17478166683e-06
mbox	127	155	1.17477476631e-06
mbox	41	77	1.1746133173e-06
mbox	46	77	1.1746133173e-06
mbox	56	77	1.1746133173e-06
mbox	46	78	1.1742450485e-06
mbox	63	78	1.1742450485e-06
mbox	32	78	1.1742450485e-06
mbox	21	78	1.1742450485e-06
mbox	128	156	1.17417335261e-06
mbox	43	80	1.17333846473e-06
mbox	46	80	1.17333846473e-06
mbox	25	80	1.17333846473e-06
mbox	61	81	1.17291321146e-06
mbox	70	81	1.17291321146e-06
mbox	40	81	1.17291321146e-06
mbox	38	81	1.17291321146e-06
mbox	45	81	1.17291321146e-06
mbox	57	81	1.17291321146e-06
mbox	30	81	1.17291321146e-06
mbox	69	81	1.17291321146e-06
mbox	39	82	1.17244840055e-06
mbox	52	82	1.17244840055e-06
mbox	18	82	1.17244840055e-06
mbox	68	82	1.17244840055e-06
mbox	63	82	1.17244840055e-06
mbox	19	83	1.17223399666e-06
mbox	69	83	1.17223399666e-06
mbox	62	83	1.17223399666e-06
mbox	64	83	1.17223399666e-06
mbox	18	83	1.17223399666e-06
mbox	70	84	1.17197846372e-06
mbox	40	84	1.17197846372e-06
mbox	37	84	1.17197846372e-06
mbox	49	85	1.17183563365e-06
mbox	26	85	1.17183563365e-06
mbox	42	85	1.17183563365e-06
mbox	72	86	1.171657145e-06
mbox	39	87	1.1715212555e-06
mbox	68	87	1.1715212555e-06
mbox	22	87	1.1715212555e-06
mbox	69	87	1.1715212555e-06
mbox	23	87	1.1715212555e-06
mbox	109	157	1.17146498725e-06
mbox	145	157	1.17146498725e-06
mbox	140	157	1.17146498725e-06
mbox	125	157	1.17146498725e-06
mbox	146	157	1.17146498725e-06
mbox	57	88	1.17144165811e-06
mbox	31	88	1.17144165811e-06
mbox	47	88	1.17144165811e-06
mbox	14	89	1.17134697874e-06
mbox	5	90	1.17132914232e-06
mbox	57	90	1.17132914232e-06
mbox	71	90	1.17132914232e-06
mbox	36	91	1.17131542236e-06
mbox	5	91	1.17131542236e-06
mbox	71	92	1.17128249577e-06
mbox	41	92	1.17128249577e-06
mbox	43	92	1.17128249577e-06
mbox	74	93	1.17127289253e-06
mbox	33	93	1.17127289253e-06
mbox	66	94	1.17125780204e-06
mbox	57	94	1.17125780204e-06
mbox	67	95	1.17125231469e-06
mbox	83	95	1.17125231469e-06
mbox	40	95	1.17125231469e-06
mbox	48	95	1.17125231469e-06
mbox	45	95	1.17125231469e-06
mbox	49	96	1.17116178077e-06
mbox	75	96	1.17116178077e-06
mbox	38	96	1.17116178077e-06
mbox	63	97	1.17107400368e-06
mbox	56	97	1.17107400368e-06
mbox	55	97	1.17107400368e-06
mbox	77	98	1.17101366456e-06
mbox	71	98	1.17101366456e-06
mbox	63	98	1.17101366456e-06
mbox	74	98	1.17101366456e-06
mbox	81	99	1.17099995199e-06
mbox	80	99	1.17099995199e-06
mbox	87	99	1.17099995199e-06
mbox	28	106	1.17098623974e-06
mbox	31	106	1.17098623974e-06
mbox	74	105	1.17098623974e-06
mbox	93	106	1.17098623974e-06
mbox	55	104	1.17098623974e-06
mbox	90	105	1.17098623974e-06
mbox	92	105	1.17098623974e-06
mbox	71	103	1.17096978547e-06
mbox	56	103	1.17096978547e-06
mbox	70	103	1.17096978547e-06
mbox	59	101	1.17095196052e-06
mbox	18	102	1.17095196052e-06
mbox	71	102	1.17095196052e-06
mbox	66	101	1.17095196052e-06
mbox	76	100	1.17095196052e-06
mbox	75	101	1.17095196052e-06
mbox	64	100	1.17095196052e-06
mbox	66	100	1.17095196052e-06
mbox	70	101	1.17095196052e-06
mbox	17	100	1.17095196052e-06
mbox	66	102	1.17095196052e-06
mbox	48	100	1.17095196052e-06
mbox	56	102	1.17095196052e-06
mbox	77	102	1.17095196052e-06
mbox	19	101	1.17095196052e-06
mbox	90	101	1.17095196052e-06
mbox	77	100	1.17095196052e-06
mbox	75	102	1.17095196052e-06
mbox	36	101	1.17095196052e-06
mbox	32	107	1.17089574696e-06
mbox	28	107	1.17089574696e-06
mbox	57	107	1.17089574696e-06
mbox	39	107	1.17089574696e-06
mbox	74	107	1.17089574696e-06
mbox	34	107	1.17089574696e-06
mbox	87	107	1.17089574696e-06
mbox	97	108	1.17076825813e-06
mbox	71	108	1.17076825813e-06
mbox	83	108	1.17076825813e-06
mbox	26	108	1.17076825813e-06
mbox	95	108	1.17076825813e-06
mbox	41	109	1.17036267198e-06
mbox	66	110	1.17019558649e-06
mbox	78	110	1.17019558649e-06
mbox	69	110	1.17019558649e-06
mbox	74	110	1.17019558649e-06
mbox	12	110	1.17019558649e-06
mbox	17	111	1.17003539357e-06
mbox	67	111	1.17003539357e-06
mbox	44	111	1.17003539357e-06
mbox	20	111	1.17003539357e-06
mbox	97	111	1.17003539357e-06
mbox	39	112	1.16990672334e-06
mbox	47	112	1.16990672334e-06
mbox	90	112	1.16990672334e-06
mbox	46	113	1.16964399546e-06
mbox	85	113	1.16964399546e-06
mbox	81	113	1.16964399546e-06
mbox	90	113	1.16964399546e-06
mbox	45	113	1.16964399546e-06
mbox	65	114	1.1695728603e-06
mbox	62	114	1.1695728603e-06
mbox	85	114	1.1695728603e-06
mbox	21	114	1.1695728603e-06
mbox	40	115	1.16938412047e-06
mbox	45	115	1.16938412047e-06
mbox	65	115	1.16938412047e-06
mbox	41	115	1.16938412047e-06
mbox	33	115	1.16938412047e-06
mbox	64	115	1.16938412047e-06
mbox	97	115	1.16938412047e-06
mbox	56	116	1.16882099857e-06
mbox	48	116	1.16882099857e-06
mbox	57	116	1.16882099857e-06
mbox	44	116	1.16882099857e-06
mbox	68	117	1.16836078981e-06
mbox	77	117	1.16836078981e-06
mbox	27	117	1.16836078981e-06
mbox	35	117	1.16836078981e-06
mbox	60	117	1.16836078981e-06
mbox	24	117	1.16836078981e-06
mbox	39	117	1.16836078981e-06
mbox	42	117	1.16836078981e-06
mbox	71	118	1.16813832627e-06
mbox	75	118	1.16813832627e-06
mbox	88	118	1.16813832627e-06
mbox	60	118	1.16813832627e-06
mbox	47	119	1.16784093072e-06
mbox	38	119	1.16784093072e-06
mbox	87	119	1.16784093072e-06
mbox	9	119	1.16784093072e-06
mbox	59	119	1.16784093072e-06
mbox	46	119	1.16784093072e-06
mbox	45	119	1.16784093072e-06
mbox	36	120	1.16735696375e-06
mbox	24	120	1.16735696375e-06
mbox	62	120	1.16735696375e-06
mbox	31	120	1.16735696375e-06
mbox	42	120	1.16735696375e-06
mbox	47	120	1.16735696375e-06
mbox	20	120	1.16735696375e-06
mbox	45	121	1.16714033112e-06
mbox	66	121	1.16714033112e-06
mbox	25	121	1.16714033112e-06
mbox	63	121	1.16714033112e-06
mbox	22	121	1.16714033112e-06
mbox	40	121	1.16714033112e-06
mbox	58	121	1.16714033112e-06
mbox	32	121	1.16714033112e-06
mbox	37	121	1.16714033112e-06
mbox	47	121	1.16714033112e-06
mbox	57	121	1.16714033112e-06
mbox	49	121	1.16714033112e-06
mbox	76	121	1.16714033112e-06
mbox	74	122	1.16698642095e-06
mbox	54	122	1.16698642095e-06
mbox	60	122	1.16698642095e-06
mbox	30	122	1.16698642095e-06
mbox	84	122	1.16698642095e-06
mbox	21	122	1.16698642095e-06
mbox	110	123	1.1667821781e-06
mbox	69	123	1.1667821781e-06
mbox	52	123	1.1667821781e-06
mbox	27	124	1.16660658643e-06
mbox	40	124	1.16660658643e-06
mbox	30	124	1.16660658643e-06
mbox	113	124	1.16660658643e-06
mbox	81	124	1.16660658643e-06
mbox	113	158	1.16659569876e-06
mbox	141	158	1.16659569876e-06
mbox	146	158	1.16659569876e-06
mbox	143	158	1.16659569876e-06
mbox	71	125	1.16646642326e-06
mbox	70	125	1.16646642326e-06
mbox	54	125	1.16646642326e-06
mbox	34	125	1.16646642326e-06
mbox	23	126	1.16626508272e-06
mbox	44	126	1.16626508272e-06
mbox	64	126	1.16626508272e-06
mbox	88	126	1.16626508272e-06
mbox	109	126	1.16626508272e-06
mbox	21	128	1.16607468942e-06
mbox	38	127	1.16607468942e-06
mbox	39	128	1.16607468942e-06
mbox	13	128	1.16607468942e-06
mbox	116	127	1.16607468942e-06
mbox	68	127	1.16607468942e-06
mbox	46	127	1.16607468942e-06
mbox	66	127	1.16607468942e-06
mbox	32	128	1.16607468942e-06
mbox	54	127	1.16607468942e-06
mbox	57	128	1.16607468942e-06
mbox	68	128	1.16607468942e-06
mbox	10	129	1.16607468942e-06
mbox	27	129	1.16607468942e-06
mbox	96	129	1.16607468942e-06
mbox	97	129	1.16607468942e-06
mbox	45	127	1.16607468942e-06
mbox	74	128	1.16607468942e-06
mbox	113	159	1.14763128902e-06
mbox	4	160	1.10356335088e-06
mbox	144	160	5.51781675441e-07
mbox	127	161	5.42892585987e-07
mbox	145	161	5.42892585987e-07
mbox	73	161	5.42892585987e-07
