# Supplementary material for: Identifying proximal RNA interactions from cDNA-encoded crosslinks with ShapeJumper
Source: PLoS Comput Biol. 2021 Dec 14;17(12):e1009632. doi: 10.1371/journal.pcbi.1009632 (PMC8670686; doi:10.1371/journal.pcbi.1009632)
Supplement: S1 Data — (ZIP) [file pcbi.1009632.s006.zip › ShapeJumper_DATA/Processed_Deletions/Mbox/DMSO-Mbox-Replicate1_Merged_NoCircDels_MaxInsertLimit10_NoAmbig_DelSiteExactMatch_normalizedDels_shift5nt2.txt]

Total Reads Aligned:301486	Total Deletions:730.0
mbox	66	81	7.89130091683e-05
mbox	126	138	2.20322552216e-05
mbox	47	81	2.15217297732e-05
mbox	141	152	1.82055847452e-05
mbox	25	38	1.5933017594e-05
mbox	25	37	1.59318753012e-05
mbox	132	144	1.46368416623e-05
mbox	40	51	1.19919414154e-05
mbox	40	53	1.19469079411e-05
mbox	40	71	1.07629496222e-05
mbox	43	71	1.07629496222e-05
mbox	63	81	1.07608648866e-05
mbox	65	81	1.07608648866e-05
mbox	47	95	1.0756427862e-05
mbox	77	107	1.07532663046e-05
mbox	39	120	1.07344895571e-05
mbox	37	51	7.99462761025e-06
mbox	24	40	7.96882595287e-06
mbox	27	38	7.96650879702e-06
mbox	18	37	7.96593765061e-06
mbox	12	37	7.96593765061e-06
mbox	24	35	7.95978715529e-06
mbox	16	35	7.95978715529e-06
mbox	16	33	7.95067401839e-06
mbox	18	32	7.94416838459e-06
mbox	42	54	7.9278565058e-06
mbox	39	54	7.9278565058e-06
mbox	41	56	7.81222535145e-06
mbox	120	138	7.34408507388e-06
mbox	126	139	7.33732239094e-06
mbox	133	144	7.31842083115e-06
mbox	42	63	7.18156062494e-06
mbox	47	63	7.18156062494e-06
mbox	57	71	7.17529974815e-06
mbox	55	71	7.17529974815e-06
mbox	39	72	7.17478493582e-06
mbox	66	84	7.17439887505e-06
mbox	71	83	7.17439887505e-06
mbox	67	82	7.17411579023e-06
mbox	66	82	7.17411579023e-06
mbox	46	81	7.17390992439e-06
mbox	40	81	7.17390992439e-06
mbox	45	81	7.17390992439e-06
mbox	64	81	7.17390992439e-06
mbox	65	78	7.17321521439e-06
mbox	65	95	7.17095190801e-06
mbox	88	101	7.16956376789e-06
mbox	87	100	7.16956376789e-06
mbox	47	117	7.16488917708e-06
mbox	39	128	7.15092747529e-06
mbox	23	49	3.99808092116e-06
mbox	25	46	3.99534941328e-06
mbox	17	45	3.99311586824e-06
mbox	14	45	3.99311586824e-06
mbox	27	45	3.99311586824e-06
mbox	28	45	3.99311586824e-06
mbox	39	52	3.99107595417e-06
mbox	31	52	3.99107595417e-06
mbox	28	52	3.99107595417e-06
mbox	33	52	3.99107595417e-06
mbox	24	52	3.99107595417e-06
mbox	30	44	3.98997717733e-06
mbox	32	44	3.98997717733e-06
mbox	27	43	3.98730442272e-06
mbox	21	43	3.98730442272e-06
mbox	16	43	3.98730442272e-06
mbox	25	43	3.98730442272e-06
mbox	18	41	3.98469875677e-06
mbox	27	40	3.98441297644e-06
mbox	20	38	3.98325439851e-06
mbox	12	38	3.98325439851e-06
mbox	24	37	3.9829688253e-06
mbox	16	37	3.9829688253e-06
mbox	21	37	3.9829688253e-06
mbox	36	53	3.98230264704e-06
mbox	35	53	3.98230264704e-06
mbox	17	36	3.98215992354e-06
mbox	14	35	3.97989357765e-06
mbox	19	35	3.97989357765e-06
mbox	11	35	3.97989357765e-06
mbox	7	35	3.97989357765e-06
mbox	21	34	3.97821529306e-06
mbox	19	34	3.97821529306e-06
mbox	19	33	3.97533700919e-06
mbox	22	33	3.97533700919e-06
mbox	20	33	3.97533700919e-06
mbox	13	32	3.9720841923e-06
mbox	16	32	3.9720841923e-06
mbox	17	31	3.96894695899e-06
mbox	15	31	3.96894695899e-06
mbox	18	30	3.96634949092e-06
mbox	37	54	3.9639282529e-06
mbox	30	54	3.9639282529e-06
mbox	45	57	3.89578009101e-06
mbox	105	137	3.67301363423e-06
mbox	124	136	3.67301363423e-06
mbox	117	138	3.67204253694e-06
mbox	17	139	3.66866119547e-06
mbox	41	139	3.66866119547e-06
mbox	129	140	3.66327203458e-06
mbox	123	142	3.66057668725e-06
mbox	129	143	3.65963894002e-06
mbox	131	143	3.65963894002e-06
mbox	120	143	3.65963894002e-06
mbox	130	143	3.65963894002e-06
mbox	117	144	3.65921041558e-06
mbox	128	144	3.65921041558e-06
mbox	131	144	3.65921041558e-06
mbox	16	145	3.65784516341e-06
mbox	129	145	3.65784516341e-06
mbox	25	131	3.6544631959e-06
mbox	64	131	3.6544631959e-06
mbox	131	146	3.65399582714e-06
mbox	133	147	3.65064762489e-06
mbox	126	147	3.65064762489e-06
mbox	132	148	3.6461086905e-06
mbox	112	148	3.6461086905e-06
mbox	126	150	3.64254934744e-06
mbox	130	152	3.64111694904e-06
mbox	126	152	3.64111694904e-06
mbox	139	152	3.64111694904e-06
mbox	31	153	3.63989764608e-06
mbox	57	153	3.63989764608e-06
mbox	127	154	3.63878508244e-06
mbox	131	158	3.62621024767e-06
mbox	143	158	3.62621024767e-06
mbox	138	158	3.62621024767e-06
mbox	111	161	3.60996494724e-06
mbox	41	58	3.59546683541e-06
mbox	47	59	3.59279285753e-06
mbox	36	60	3.59203143746e-06
mbox	25	61	3.5913735208e-06
mbox	35	62	3.59079320622e-06
mbox	50	62	3.59079320622e-06
mbox	24	63	3.59078031247e-06
mbox	43	63	3.59078031247e-06
mbox	50	63	3.59078031247e-06
mbox	52	63	3.59078031247e-06
mbox	48	63	3.59078031247e-06
mbox	39	63	3.59078031247e-06
mbox	35	64	3.59034198007e-06
mbox	49	64	3.59034198007e-06
mbox	34	64	3.59034198007e-06
mbox	40	66	3.58945275203e-06
mbox	45	67	3.5893625651e-06
mbox	52	69	3.58834505526e-06
mbox	45	69	3.58834505526e-06
mbox	56	69	3.58834505526e-06
mbox	47	70	3.58786869836e-06
mbox	35	70	3.58786869836e-06
mbox	58	71	3.58764987407e-06
mbox	37	71	3.58764987407e-06
mbox	45	71	3.58764987407e-06
mbox	16	71	3.58764987407e-06
mbox	35	71	3.58764987407e-06
mbox	36	71	3.58764987407e-06
mbox	48	71	3.58764987407e-06
mbox	37	72	3.58739246791e-06
mbox	59	72	3.58739246791e-06
mbox	42	72	3.58739246791e-06
mbox	47	72	3.58739246791e-06
mbox	65	84	3.58719943753e-06
mbox	25	84	3.58719943753e-06
mbox	70	84	3.58719943753e-06
mbox	56	84	3.58719943753e-06
mbox	31	85	3.58719943753e-06
mbox	73	84	3.58719943753e-06
mbox	22	73	3.58717370171e-06
mbox	73	86	3.58714796627e-06
mbox	35	86	3.58714796627e-06
mbox	63	82	3.58705789511e-06
mbox	50	82	3.58705789511e-06
mbox	57	82	3.58705789511e-06
mbox	49	82	3.58705789511e-06
mbox	68	82	3.58705789511e-06
mbox	60	82	3.58705789511e-06
mbox	43	81	3.58695496219e-06
mbox	69	81	3.58695496219e-06
mbox	46	80	3.58673624935e-06
mbox	40	80	3.58673624935e-06
mbox	65	80	3.58673624935e-06
mbox	38	74	3.58672338472e-06
mbox	64	79	3.58671052018e-06
mbox	38	79	3.58671052018e-06
mbox	40	79	3.58671052018e-06
mbox	65	79	3.58671052018e-06
mbox	63	79	3.58671052018e-06
mbox	30	79	3.58671052018e-06
mbox	46	79	3.58671052018e-06
mbox	43	75	3.58667192712e-06
mbox	53	75	3.58667192712e-06
mbox	19	75	3.58667192712e-06
mbox	66	77	3.58660760719e-06
mbox	60	78	3.58660760719e-06
mbox	42	78	3.58660760719e-06
mbox	63	78	3.58660760719e-06
mbox	62	78	3.58660760719e-06
mbox	73	87	3.58637607457e-06
mbox	77	88	3.58635035057e-06
mbox	40	88	3.58635035057e-06
mbox	69	88	3.58635035057e-06
mbox	30	88	3.58635035057e-06
mbox	25	88	3.58635035057e-06
mbox	74	93	3.58574594273e-06
mbox	39	91	3.58574594273e-06
mbox	41	93	3.58574594273e-06
mbox	73	94	3.5856302283e-06
mbox	74	94	3.5856302283e-06
mbox	77	95	3.58547595401e-06
mbox	66	95	3.58547595401e-06
mbox	76	95	3.58547595401e-06
mbox	78	95	3.58547595401e-06
mbox	69	95	3.58547595401e-06
mbox	46	96	3.58528312981e-06
mbox	17	96	3.58528312981e-06
mbox	78	97	3.58497465423e-06
mbox	79	98	3.58482043634e-06
mbox	66	98	3.58482043634e-06
mbox	77	98	3.58482043634e-06
mbox	44	98	3.58482043634e-06
mbox	67	99	3.58482043634e-06
mbox	88	99	3.58482043634e-06
mbox	87	98	3.58482043634e-06
mbox	63	98	3.58482043634e-06
mbox	87	99	3.58482043634e-06
mbox	65	99	3.58482043634e-06
mbox	74	98	3.58482043634e-06
mbox	90	101	3.58478188395e-06
mbox	77	100	3.58478188395e-06
mbox	60	103	3.58478188395e-06
mbox	79	101	3.58478188395e-06
mbox	47	102	3.58473048204e-06
mbox	89	102	3.58473048204e-06
mbox	74	105	3.58473048204e-06
mbox	31	105	3.58473048204e-06
mbox	75	106	3.58453773801e-06
mbox	95	111	3.58448634311e-06
mbox	35	111	3.58448634311e-06
mbox	66	107	3.58442210155e-06
mbox	82	107	3.58442210155e-06
mbox	48	107	3.58442210155e-06
mbox	57	107	3.58442210155e-06
mbox	46	114	3.58438355772e-06
mbox	68	110	3.58429362533e-06
mbox	96	109	3.58429362533e-06
mbox	90	110	3.58429362533e-06
mbox	76	108	3.58429362533e-06
mbox	40	115	3.58422939068e-06
mbox	65	115	3.58422939068e-06
mbox	46	116	3.58354864488e-06
mbox	61	119	3.58058463786e-06
mbox	46	119	3.58058463786e-06
mbox	36	120	3.57816318571e-06
mbox	108	120	3.57816318571e-06
mbox	56	121	3.57727997939e-06
mbox	66	121	3.57727997939e-06
mbox	34	122	3.57680655557e-06
mbox	30	123	3.57648674554e-06
mbox	38	124	3.57625651773e-06
mbox	32	124	3.57625651773e-06
mbox	17	129	3.57548930571e-06
mbox	110	129	3.57548930571e-06
mbox	113	126	3.57548930571e-06
mbox	18	128	3.57546373765e-06
mbox	23	127	3.57546373765e-06
mbox	37	128	3.57546373765e-06
mbox	66	127	3.57546373765e-06
