# Supplementary material for: Identifying proximal RNA interactions from cDNA-encoded crosslinks with ShapeJumper
Source: PLoS Comput Biol. 2021 Dec 14;17(12):e1009632. doi: 10.1371/journal.pcbi.1009632 (PMC8670686; doi:10.1371/journal.pcbi.1009632)
Supplement: S1 Data — (ZIP) [file pcbi.1009632.s006.zip › ShapeJumper_DATA/Processed_Deletions/Mbox/TBIA-Mbox-Replicate1_Merged_NoCircDels_MaxInsertLimit10_NoAmbig_DelSiteExactMatch_normalizedDels_Subtracted_shift5nt2.txt]

Total Reads Aligned:302616	Total Deletions:2546.0
mbox	25	118	0.0003250737
mbox	25	121	0.0001772678
mbox	66	105	0.0001583437
mbox	35	118	0.0001398166
mbox	66	106	0.0000949958
mbox	67	106	0.0000879591
mbox	32	118	0.0000803946
mbox	31	105	0.0000738937
mbox	29	118	0.0000664129
mbox	31	119	0.0000663450
mbox	24	120	0.0000662940
mbox	33	118	0.0000629175
mbox	27	118	0.0000629175
mbox	26	122	0.0000627626
mbox	73	105	0.0000598187
mbox	46	120	0.0000593157
mbox	31	118	0.0000559267
mbox	29	121	0.0000523133
mbox	25	123	0.0000522965
mbox	24	35	0.0000479814
mbox	74	105	0.0000451679
mbox	26	120	0.0000418699
mbox	65	102	0.0000387507
mbox	25	117	0.0000378908
mbox	72	106	0.0000351836
mbox	24	117	0.0000349852
mbox	22	118	0.0000349542
mbox	23	34	0.0000337424
mbox	18	34	0.0000321987
mbox	24	106	0.0000316653
mbox	25	107	0.0000316628
mbox	30	119	0.0000314266
mbox	33	119	0.0000314266
mbox	32	121	0.0000313880
mbox	29	123	0.0000313779
mbox	16	142	0.0000288486
mbox	69	105	0.0000281500
mbox	66	107	0.0000281447
mbox	23	119	0.0000279347
mbox	32	119	0.0000279347
mbox	22	121	0.0000279004
mbox	31	122	0.0000272967
mbox	63	103	0.0000246417
mbox	35	105	0.0000246312
mbox	66	109	0.0000246196
mbox	25	128	0.0000243976
mbox	70	105	0.0000211125
mbox	23	106	0.0000211102
mbox	20	118	0.0000209725
mbox	32	122	0.0000209209
mbox	33	123	0.0000209186
mbox	25	37	0.0000194267
mbox	146	158	0.0000178536
mbox	65	81	0.0000176243
mbox	74	102	0.0000176139
mbox	71	105	0.0000175937
mbox	43	105	0.0000175937
mbox	23	105	0.0000175937
mbox	62	106	0.0000175918
mbox	43	117	0.0000174926
mbox	43	121	0.0000174378
mbox	35	121	0.0000174378
mbox	23	121	0.0000174378
mbox	46	121	0.0000174378
mbox	30	122	0.0000174341
mbox	24	37	0.0000150105
mbox	121	138	0.0000144695
mbox	14	142	0.0000144243
mbox	15	142	0.0000144243
mbox	74	98	0.0000140940
mbox	63	102	0.0000140912
mbox	37	105	0.0000140750
mbox	25	105	0.0000140750
mbox	65	106	0.0000140735
mbox	74	106	0.0000140735
mbox	26	108	0.0000140697
mbox	25	110	0.0000140684
mbox	70	111	0.0000140680
mbox	35	117	0.0000139941
mbox	30	118	0.0000139817
mbox	19	118	0.0000139817
mbox	45	119	0.0000139674
mbox	23	120	0.0000139566
mbox	30	124	0.0000139436
mbox	26	125	0.0000139422
mbox	24	128	0.0000139415
mbox	66	82	0.0000135284
mbox	25	38	0.0000126931
mbox	18	38	0.0000112583
mbox	12	37	0.0000112578
mbox	22	36	0.0000112549
mbox	14	34	0.0000112475
mbox	125	141	0.0000108223
mbox	126	143	0.0000108144
mbox	9	153	0.0000107516
mbox	47	67	0.0000105801
mbox	58	71	0.0000105768
mbox	40	75	0.0000105744
mbox	69	98	0.0000105705
mbox	74	100	0.0000105699
mbox	71	103	0.0000105607
mbox	63	104	0.0000105568
mbox	47	105	0.0000105562
mbox	77	105	0.0000105562
mbox	63	105	0.0000105562
mbox	33	105	0.0000105562
mbox	65	105	0.0000105562
mbox	59	106	0.0000105551
mbox	26	106	0.0000105551
mbox	63	107	0.0000105543
mbox	69	107	0.0000105543
mbox	35	107	0.0000105543
mbox	29	107	0.0000105543
mbox	69	108	0.0000105523
mbox	64	108	0.0000105523
mbox	71	108	0.0000105523
mbox	25	108	0.0000105523
mbox	65	109	0.0000105513
mbox	66	110	0.0000105513
mbox	32	117	0.0000104956
mbox	47	119	0.0000104755
mbox	66	119	0.0000104755
mbox	18	119	0.0000104755
mbox	31	120	0.0000104675
mbox	28	120	0.0000104675
mbox	27	121	0.0000104627
mbox	24	122	0.0000104604
mbox	32	123	0.0000104593
mbox	31	123	0.0000104593
mbox	27	123	0.0000104593
mbox	29	124	0.0000104577
mbox	22	124	0.0000104577
mbox	27	126	0.0000104561
mbox	25	124	0.0000098596
mbox	28	45	0.0000075217
mbox	27	43	0.0000075154
mbox	22	38	0.0000075055
mbox	15	36	0.0000075033
mbox	15	34	0.0000074983
mbox	9	34	0.0000074983
mbox	9	33	0.0000074946
mbox	16	27	0.0000074582
mbox	16	136	0.0000072348
mbox	58	136	0.0000072348
mbox	57	136	0.0000072348
mbox	125	140	0.0000072172
mbox	14	141	0.0000072149
mbox	128	141	0.0000072149
mbox	125	142	0.0000072121
mbox	84	144	0.0000072087
mbox	16	144	0.0000072087
mbox	17	145	0.0000072061
mbox	16	145	0.0000072061
mbox	9	148	0.0000071818
mbox	133	149	0.0000071768
mbox	8	152	0.0000071702
mbox	87	153	0.0000071678
mbox	84	153	0.0000071678
mbox	10	157	0.0000071478
mbox	50	63	0.0000070544
mbox	57	84	0.0000070515
mbox	37	71	0.0000070512
mbox	45	71	0.0000070512
mbox	58	72	0.0000070506
mbox	24	87	0.0000070503
mbox	61	81	0.0000070497
mbox	40	81	0.0000070497
mbox	66	77	0.0000070489
mbox	40	78	0.0000070489
mbox	22	90	0.0000070489
mbox	66	93	0.0000070483
mbox	47	93	0.0000070483
mbox	39	97	0.0000070474
mbox	47	98	0.0000070470
mbox	65	100	0.0000070466
mbox	80	100	0.0000070466
mbox	66	102	0.0000070456
mbox	64	103	0.0000070405
mbox	72	103	0.0000070405
mbox	43	104	0.0000070379
mbox	23	104	0.0000070379
mbox	39	104	0.0000070379
mbox	72	104	0.0000070379
mbox	25	104	0.0000070379
mbox	38	105	0.0000070375
mbox	30	105	0.0000070375
mbox	20	106	0.0000070367
mbox	75	106	0.0000070367
mbox	31	106	0.0000070367
mbox	64	106	0.0000070367
mbox	42	106	0.0000070367
mbox	33	106	0.0000070367
mbox	32	107	0.0000070362
mbox	75	107	0.0000070362
mbox	68	107	0.0000070362
mbox	67	107	0.0000070362
mbox	37	107	0.0000070362
mbox	40	107	0.0000070362
mbox	72	108	0.0000070349
mbox	38	108	0.0000070349
mbox	43	108	0.0000070349
mbox	62	108	0.0000070349
mbox	67	110	0.0000070342
mbox	68	110	0.0000070342
mbox	69	110	0.0000070342
mbox	73	111	0.0000070340
mbox	43	111	0.0000070340
mbox	64	111	0.0000070340
mbox	24	112	0.0000070337
mbox	26	112	0.0000070337
mbox	67	112	0.0000070337
mbox	68	113	0.0000070322
mbox	31	115	0.0000070254
mbox	27	115	0.0000070254
mbox	19	115	0.0000070254
mbox	26	116	0.0000070154
mbox	24	116	0.0000070154
mbox	21	117	0.0000069970
mbox	42	117	0.0000069970
mbox	34	117	0.0000069970
mbox	43	118	0.0000069908
mbox	19	119	0.0000069837
mbox	44	119	0.0000069837
mbox	44	120	0.0000069783
mbox	42	120	0.0000069783
mbox	47	120	0.0000069783
mbox	45	120	0.0000069783
mbox	66	120	0.0000069783
mbox	16	121	0.0000069751
mbox	36	121	0.0000069751
mbox	66	121	0.0000069751
mbox	33	122	0.0000069736
mbox	26	123	0.0000069729
mbox	19	123	0.0000069729
mbox	28	123	0.0000069729
mbox	30	123	0.0000069729
mbox	16	123	0.0000069729
mbox	32	124	0.0000069718
mbox	31	124	0.0000069718
mbox	33	129	0.0000069712
mbox	27	129	0.0000069712
mbox	30	125	0.0000069711
mbox	23	125	0.0000069711
mbox	21	125	0.0000069711
mbox	31	127	0.0000069708
mbox	47	71	0.0000064787
mbox	40	71	0.0000064787
mbox	67	82	0.0000064781
mbox	66	95	0.0000064764
mbox	16	33	0.0000044101
mbox	25	48	0.0000037626
mbox	8	47	0.0000037626
mbox	14	49	0.0000037626
mbox	26	46	0.0000037620
mbox	22	46	0.0000037620
mbox	3	46	0.0000037620
mbox	6	50	0.0000037616
mbox	11	45	0.0000037609
mbox	37	51	0.0000037603
mbox	27	44	0.0000037596
mbox	13	43	0.0000037577
mbox	25	41	0.0000037552
mbox	36	52	0.0000037552
mbox	12	40	0.0000037543
mbox	24	40	0.0000037543
mbox	26	39	0.0000037535
mbox	23	39	0.0000037535
mbox	13	38	0.0000037528
mbox	27	38	0.0000037528
mbox	16	38	0.0000037528
mbox	11	37	0.0000037526
mbox	20	36	0.0000037516
mbox	15	35	0.0000037502
mbox	21	35	0.0000037502
mbox	9	35	0.0000037502
mbox	10	35	0.0000037502
mbox	11	35	0.0000037502
mbox	12	35	0.0000037502
mbox	20	34	0.0000037492
mbox	10	34	0.0000037492
mbox	36	53	0.0000037491
mbox	9	53	0.0000037491
mbox	5	33	0.0000037473
mbox	7	32	0.0000037455
mbox	16	30	0.0000037405
mbox	8	30	0.0000037405
mbox	10	54	0.0000037372
mbox	17	28	0.0000037351
mbox	12	27	0.0000037291
mbox	40	56	0.0000037019
mbox	24	57	0.0000036962
mbox	3	20	0.0000036784
mbox	6	17	0.0000036710
mbox	27	138	0.0000036174
mbox	22	136	0.0000036174
mbox	110	136	0.0000036174
mbox	119	138	0.0000036174
mbox	125	137	0.0000036174
mbox	124	137	0.0000036174
mbox	56	136	0.0000036174
mbox	57	138	0.0000036174
mbox	109	138	0.0000036174
mbox	46	135	0.0000036162
mbox	20	139	0.0000036136
mbox	104	139	0.0000036136
mbox	19	139	0.0000036136
mbox	18	139	0.0000036136
mbox	14	139	0.0000036136
mbox	17	139	0.0000036136
mbox	112	133	0.0000036127
mbox	95	133	0.0000036127
mbox	118	132	0.0000036127
mbox	124	140	0.0000036086
mbox	119	141	0.0000036074
mbox	73	141	0.0000036074
mbox	10	141	0.0000036074
mbox	44	141	0.0000036074
mbox	56	142	0.0000036061
mbox	45	142	0.0000036061
mbox	44	142	0.0000036061
mbox	47	143	0.0000036048
mbox	112	143	0.0000036048
mbox	92	143	0.0000036048
mbox	15	143	0.0000036048
mbox	44	143	0.0000036048
mbox	46	143	0.0000036048
mbox	45	143	0.0000036048
mbox	96	143	0.0000036048
mbox	127	144	0.0000036044
mbox	11	144	0.0000036044
mbox	63	144	0.0000036044
mbox	120	144	0.0000036044
mbox	13	144	0.0000036044
mbox	128	144	0.0000036044
mbox	85	144	0.0000036044
mbox	87	144	0.0000036044
mbox	47	144	0.0000036044
mbox	50	144	0.0000036044
mbox	43	144	0.0000036044
mbox	93	144	0.0000036044
mbox	134	145	0.0000036030
mbox	70	145	0.0000036030
mbox	14	145	0.0000036030
mbox	79	145	0.0000036030
mbox	38	145	0.0000036030
mbox	89	145	0.0000036030
mbox	13	145	0.0000036030
mbox	19	145	0.0000036030
mbox	86	145	0.0000036030
mbox	13	146	0.0000035991
mbox	40	147	0.0000035953
mbox	95	147	0.0000035953
mbox	14	147	0.0000035953
mbox	8	147	0.0000035953
mbox	134	147	0.0000035953
mbox	121	147	0.0000035953
mbox	65	148	0.0000035909
mbox	112	148	0.0000035909
mbox	53	131	0.0000035904
mbox	20	131	0.0000035904
mbox	27	131	0.0000035904
mbox	113	149	0.0000035884
mbox	117	149	0.0000035884
mbox	79	149	0.0000035884
mbox	125	149	0.0000035884
mbox	7	149	0.0000035884
mbox	8	150	0.0000035867
mbox	132	151	0.0000035857
mbox	37	151	0.0000035857
mbox	16	151	0.0000035857
mbox	46	151	0.0000035857
mbox	117	151	0.0000035857
mbox	55	151	0.0000035857
mbox	113	151	0.0000035857
mbox	69	152	0.0000035851
mbox	90	152	0.0000035851
mbox	129	152	0.0000035851
mbox	64	152	0.0000035851
mbox	87	152	0.0000035851
mbox	55	152	0.0000035851
mbox	3	152	0.0000035851
mbox	57	152	0.0000035851
mbox	131	152	0.0000035851
mbox	126	152	0.0000035851
mbox	104	152	0.0000035851
mbox	57	153	0.0000035839
mbox	90	154	0.0000035827
mbox	131	154	0.0000035827
mbox	51	154	0.0000035827
mbox	50	154	0.0000035827
mbox	94	155	0.0000035803
mbox	132	155	0.0000035803
mbox	8	155	0.0000035803
mbox	141	157	0.0000035739
mbox	44	157	0.0000035739
mbox	146	157	0.0000035739
mbox	9	158	0.0000035707
mbox	87	158	0.0000035707
mbox	138	158	0.0000035707
mbox	115	159	0.0000035705
mbox	11	159	0.0000035705
mbox	3	160	0.0000035615
mbox	149	160	0.0000035615
mbox	139	161	0.0000035580
mbox	37	58	0.0000035296
mbox	16	58	0.0000035296
mbox	12	59	0.0000035281
mbox	47	59	0.0000035281
mbox	11	59	0.0000035281
mbox	36	60	0.0000035278
mbox	47	61	0.0000035275
mbox	42	63	0.0000035272
mbox	16	63	0.0000035272
mbox	40	63	0.0000035272
mbox	25	63	0.0000035272
mbox	32	65	0.0000035270
mbox	25	64	0.0000035270
mbox	46	66	0.0000035268
mbox	16	66	0.0000035268
mbox	43	66	0.0000035268
mbox	44	67	0.0000035267
mbox	14	67	0.0000035267
mbox	50	68	0.0000035265
mbox	39	68	0.0000035265
mbox	71	84	0.0000035258
mbox	30	84	0.0000035258
mbox	70	85	0.0000035258
mbox	63	85	0.0000035258
mbox	57	70	0.0000035258
mbox	35	70	0.0000035258
mbox	39	70	0.0000035258
mbox	21	70	0.0000035258
mbox	16	71	0.0000035256
mbox	32	71	0.0000035256
mbox	37	72	0.0000035253
mbox	26	72	0.0000035253
mbox	55	87	0.0000035251
mbox	48	82	0.0000035251
mbox	18	73	0.0000035251
mbox	70	88	0.0000035250
mbox	66	88	0.0000035250
mbox	41	81	0.0000035249
mbox	37	81	0.0000035249
mbox	57	81	0.0000035249
mbox	35	81	0.0000035249
mbox	38	74	0.0000035248
mbox	10	74	0.0000035248
mbox	16	74	0.0000035248
mbox	35	75	0.0000035248
mbox	39	75	0.0000035248
mbox	26	75	0.0000035248
mbox	11	75	0.0000035248
mbox	76	89	0.0000035247
mbox	72	89	0.0000035247
mbox	25	76	0.0000035247
mbox	64	76	0.0000035247
mbox	43	76	0.0000035247
mbox	40	76	0.0000035247
mbox	21	80	0.0000035245
mbox	63	80	0.0000035245
mbox	26	80	0.0000035245
mbox	46	78	0.0000035245
mbox	64	79	0.0000035245
mbox	64	77	0.0000035245
mbox	45	78	0.0000035245
mbox	25	78	0.0000035245
mbox	63	78	0.0000035245
mbox	25	79	0.0000035245
mbox	20	77	0.0000035245
mbox	24	79	0.0000035245
mbox	37	78	0.0000035245
mbox	24	91	0.0000035243
mbox	25	92	0.0000035242
mbox	38	92	0.0000035242
mbox	64	92	0.0000035242
mbox	20	92	0.0000035242
mbox	65	93	0.0000035242
mbox	31	93	0.0000035242
mbox	12	94	0.0000035241
mbox	62	95	0.0000035240
mbox	83	95	0.0000035240
mbox	39	96	0.0000035239
mbox	67	96	0.0000035239
mbox	74	96	0.0000035239
mbox	78	97	0.0000035237
mbox	13	97	0.0000035237
mbox	25	97	0.0000035237
mbox	71	98	0.0000035235
mbox	27	98	0.0000035235
mbox	63	98	0.0000035235
mbox	70	99	0.0000035235
mbox	79	99	0.0000035235
mbox	80	99	0.0000035235
mbox	77	99	0.0000035235
mbox	67	99	0.0000035235
mbox	88	99	0.0000035235
mbox	49	99	0.0000035235
mbox	71	99	0.0000035235
mbox	38	99	0.0000035235
mbox	75	100	0.0000035233
mbox	67	100	0.0000035233
mbox	31	100	0.0000035233
mbox	70	100	0.0000035233
mbox	79	100	0.0000035233
mbox	23	100	0.0000035233
mbox	32	100	0.0000035233
mbox	23	101	0.0000035231
mbox	88	101	0.0000035231
mbox	66	101	0.0000035231
mbox	71	101	0.0000035231
mbox	76	101	0.0000035231
mbox	78	101	0.0000035231
mbox	90	101	0.0000035231
mbox	44	102	0.0000035228
mbox	58	102	0.0000035228
mbox	38	102	0.0000035228
mbox	32	102	0.0000035228
mbox	70	102	0.0000035228
mbox	33	102	0.0000035228
mbox	78	103	0.0000035202
mbox	18	103	0.0000035202
mbox	24	103	0.0000035202
mbox	54	103	0.0000035202
mbox	91	103	0.0000035202
mbox	39	103	0.0000035202
mbox	24	104	0.0000035189
mbox	41	104	0.0000035189
mbox	42	104	0.0000035189
mbox	61	105	0.0000035187
mbox	45	105	0.0000035187
mbox	40	105	0.0000035187
mbox	27	105	0.0000035187
mbox	20	105	0.0000035187
mbox	57	105	0.0000035187
mbox	22	105	0.0000035187
mbox	64	105	0.0000035187
mbox	61	106	0.0000035184
mbox	15	106	0.0000035184
mbox	21	106	0.0000035184
mbox	57	106	0.0000035184
mbox	68	106	0.0000035184
mbox	47	106	0.0000035184
mbox	58	106	0.0000035184
mbox	12	107	0.0000035181
mbox	48	107	0.0000035181
mbox	59	107	0.0000035181
mbox	39	107	0.0000035181
mbox	13	107	0.0000035181
mbox	29	108	0.0000035174
mbox	34	108	0.0000035174
mbox	86	108	0.0000035174
mbox	30	108	0.0000035174
mbox	70	108	0.0000035174
mbox	55	108	0.0000035174
mbox	40	108	0.0000035174
mbox	35	109	0.0000035171
mbox	39	109	0.0000035171
mbox	27	110	0.0000035171
mbox	24	110	0.0000035171
mbox	31	109	0.0000035171
mbox	24	109	0.0000035171
mbox	40	110	0.0000035171
mbox	41	109	0.0000035171
mbox	27	109	0.0000035171
mbox	42	109	0.0000035171
mbox	77	110	0.0000035171
mbox	23	109	0.0000035171
mbox	75	111	0.0000035170
mbox	44	111	0.0000035170
mbox	31	111	0.0000035170
mbox	22	111	0.0000035170
mbox	67	111	0.0000035170
mbox	40	111	0.0000035170
mbox	29	111	0.0000035170
mbox	32	111	0.0000035170
mbox	62	111	0.0000035170
mbox	41	111	0.0000035170
mbox	21	112	0.0000035169
mbox	42	112	0.0000035169
mbox	50	112	0.0000035169
mbox	72	112	0.0000035169
mbox	47	112	0.0000035169
mbox	47	113	0.0000035161
mbox	100	113	0.0000035161
mbox	56	113	0.0000035161
mbox	74	113	0.0000035161
mbox	28	113	0.0000035161
mbox	65	113	0.0000035161
mbox	24	113	0.0000035161
mbox	100	114	0.0000035159
mbox	103	114	0.0000035159
mbox	46	114	0.0000035159
mbox	65	114	0.0000035159
mbox	29	114	0.0000035159
mbox	25	114	0.0000035159
mbox	32	114	0.0000035159
mbox	39	114	0.0000035159
mbox	22	114	0.0000035159
mbox	23	114	0.0000035159
mbox	65	115	0.0000035127
mbox	25	115	0.0000035127
mbox	30	115	0.0000035127
mbox	37	115	0.0000035127
mbox	29	115	0.0000035127
mbox	47	116	0.0000035077
mbox	45	116	0.0000035077
mbox	66	116	0.0000035077
mbox	36	116	0.0000035077
mbox	46	116	0.0000035077
mbox	42	116	0.0000035077
mbox	37	117	0.0000034985
mbox	12	117	0.0000034985
mbox	103	117	0.0000034985
mbox	9	117	0.0000034985
mbox	16	117	0.0000034985
mbox	28	117	0.0000034985
mbox	18	117	0.0000034985
mbox	90	117	0.0000034985
mbox	63	117	0.0000034985
mbox	92	117	0.0000034985
mbox	29	117	0.0000034985
mbox	69	117	0.0000034985
mbox	14	118	0.0000034954
mbox	71	118	0.0000034954
mbox	36	118	0.0000034954
mbox	38	118	0.0000034954
mbox	16	118	0.0000034954
mbox	44	118	0.0000034954
mbox	4	118	0.0000034954
mbox	40	118	0.0000034954
mbox	18	118	0.0000034954
mbox	76	119	0.0000034918
mbox	36	119	0.0000034918
mbox	38	119	0.0000034918
mbox	13	119	0.0000034918
mbox	64	119	0.0000034918
mbox	37	119	0.0000034918
mbox	74	119	0.0000034918
mbox	46	119	0.0000034918
mbox	94	119	0.0000034918
mbox	67	119	0.0000034918
mbox	90	119	0.0000034918
mbox	75	119	0.0000034918
mbox	20	119	0.0000034918
mbox	14	119	0.0000034918
mbox	34	120	0.0000034892
mbox	75	120	0.0000034892
mbox	74	120	0.0000034892
mbox	17	120	0.0000034892
mbox	65	121	0.0000034876
mbox	18	121	0.0000034876
mbox	12	121	0.0000034876
mbox	104	121	0.0000034876
mbox	39	122	0.0000034868
mbox	17	122	0.0000034868
mbox	109	122	0.0000034868
mbox	18	122	0.0000034868
mbox	34	122	0.0000034868
mbox	110	122	0.0000034868
mbox	28	122	0.0000034868
mbox	17	123	0.0000034864
mbox	34	123	0.0000034864
mbox	43	123	0.0000034864
mbox	35	123	0.0000034864
mbox	52	123	0.0000034864
mbox	7	123	0.0000034864
mbox	108	124	0.0000034859
mbox	104	124	0.0000034859
mbox	113	124	0.0000034859
mbox	35	124	0.0000034859
mbox	33	124	0.0000034859
mbox	107	124	0.0000034859
mbox	14	124	0.0000034859
mbox	41	124	0.0000034859
mbox	25	129	0.0000034856
mbox	107	129	0.0000034856
mbox	32	125	0.0000034856
mbox	28	125	0.0000034856
mbox	112	125	0.0000034856
mbox	33	126	0.0000034854
mbox	109	126	0.0000034854
mbox	41	127	0.0000034854
mbox	23	126	0.0000034854
mbox	28	127	0.0000034854
mbox	23	127	0.0000034854
mbox	25	126	0.0000034854
mbox	57	126	0.0000034854
mbox	24	127	0.0000034854
mbox	37	128	0.0000034854
mbox	112	127	0.0000034854
mbox	29	128	0.0000034854
mbox	45	126	0.0000034854
mbox	73	126	0.0000034854
mbox	43	128	0.0000034854
mbox	40	126	0.0000034854
mbox	16	128	0.0000034854
mbox	48	128	0.0000034854
mbox	127	138	0.0000030359
mbox	124	136	0.0000030347
mbox	17	42	0.0000029855
mbox	38	51	0.0000029806
mbox	16	37	0.0000029804
mbox	9	37	0.0000029804
mbox	19	35	0.0000029784
mbox	19	33	0.0000029762
mbox	35	71	0.0000029531
mbox	63	75	0.0000029526
mbox	69	81	0.0000029526
mbox	43	73	0.0000029524
mbox	77	100	0.0000029515
mbox	74	107	0.0000029421
mbox	47	117	0.0000029056
mbox	141	152	0.0000024300
mbox	63	81	0.0000023804
mbox	13	34	0.0000014337
mbox	40	53	-0.0000001260
mbox	87	101	-0.0000005719
mbox	77	101	-0.0000005719
mbox	38	76	-0.0000005719
mbox	70	84	-0.0000005719
mbox	33	77	-0.0000005721
mbox	45	81	-0.0000005722
mbox	47	81	-0.0000005722
mbox	87	103	-0.0000005745
mbox	62	103	-0.0000005745
mbox	40	104	-0.0000005758
mbox	35	110	-0.0000005767
mbox	119	148	-0.0000005769
mbox	39	113	-0.0000005776
mbox	126	145	-0.0000005792
mbox	131	144	-0.0000005795
mbox	130	143	-0.0000005796
mbox	21	128	-0.0000005969
mbox	41	120	-0.0000005970
mbox	33	120	-0.0000005970
mbox	54	122	-0.0000005978
mbox	46	57	-0.0000007334
mbox	15	31	-0.0000007707
mbox	25	40	-0.0000007718
mbox	14	35	-0.0000007719
mbox	18	37	-0.0000007722
mbox	8	36	-0.0000007724
mbox	12	36	-0.0000007724
mbox	17	38	-0.0000007726
mbox	66	98	-0.0000011433
mbox	74	101	-0.0000011437
mbox	90	105	-0.0000011516
mbox	133	144	-0.0000011589
mbox	126	144	-0.0000011589
mbox	17	31	-0.0000015414
mbox	22	33	-0.0000015422
mbox	65	80	-0.0000046691
mbox	64	81	-0.0000046693
mbox	43	71	-0.0000046705
mbox	63	128	-0.0000046792
mbox	47	121	-0.0000046823
mbox	126	139	-0.0000047761
mbox	126	138	-0.0000052336
mbox	39	54	-0.0000052707
mbox	20	33	-0.0000052895
mbox	14	33	-0.0000060607
mbox	16	35	-0.0000068378
mbox	66	81	-0.0000073476
