# Supplementary material for: Identifying proximal RNA interactions from cDNA-encoded crosslinks with ShapeJumper
Source: PLoS Comput Biol. 2021 Dec 14;17(12):e1009632. doi: 10.1371/journal.pcbi.1009632 (PMC8670686; doi:10.1371/journal.pcbi.1009632)
Supplement: S1 Data — (ZIP) [file pcbi.1009632.s006.zip › ShapeJumper_DATA/Processed_Deletions/Mbox/TBIA-Mbox-Replicate2_Merged_NoCircDels_MaxInsertLimit10_NoAmbig_DelSiteExactMatch_normalizedDels_Subtracted_shift5nt2.txt]

Total Reads Aligned:1399846	Total Deletions:6167.0
mbox	25	118	0.0003006076
mbox	25	121	0.0002182737
mbox	35	118	0.0001489374
mbox	66	105	0.0001190827
mbox	31	119	0.0000873403
mbox	26	122	0.0000817555
mbox	66	106	0.0000772535
mbox	29	118	0.0000765183
mbox	24	120	0.0000697425
mbox	32	118	0.0000683199
mbox	67	106	0.0000551811
mbox	27	118	0.0000546559
mbox	31	105	0.0000538132
mbox	25	123	0.0000517634
mbox	32	119	0.0000491289
mbox	29	121	0.0000463415
mbox	33	118	0.0000423583
mbox	73	105	0.0000400150
mbox	26	120	0.0000381823
mbox	22	118	0.0000368928
mbox	25	117	0.0000355587
mbox	25	124	0.0000354065
mbox	30	122	0.0000342604
mbox	30	119	0.0000327526
mbox	25	128	0.0000326618
mbox	66	81	0.0000323664
mbox	31	118	0.0000314272
mbox	25	105	0.0000275965
mbox	23	121	0.0000272597
mbox	35	121	0.0000272597
mbox	31	122	0.0000272518
mbox	32	121	0.0000260926
mbox	27	121	0.0000245338
mbox	18	34	0.0000244074
mbox	74	105	0.0000236659
mbox	65	102	0.0000234821
mbox	70	105	0.0000234570
mbox	22	121	0.0000233666
mbox	28	120	0.0000231821
mbox	33	105	0.0000220772
mbox	72	106	0.0000220724
mbox	25	107	0.0000220678
mbox	24	128	0.0000217745
mbox	74	102	0.0000207195
mbox	46	120	0.0000204548
mbox	16	142	0.0000193668
mbox	35	105	0.0000193176
mbox	24	106	0.0000193134
mbox	66	107	0.0000193093
mbox	24	35	0.0000192965
mbox	33	119	0.0000191057
mbox	24	117	0.0000179786
mbox	23	119	0.0000177410
mbox	30	123	0.0000177085
mbox	65	105	0.0000169756
mbox	63	103	0.0000165648
mbox	69	105	0.0000165579
mbox	71	105	0.0000165579
mbox	74	106	0.0000165543
mbox	20	118	0.0000163968
mbox	18	119	0.0000163763
mbox	23	120	0.0000163638
mbox	36	121	0.0000153845
mbox	45	121	0.0000151887
mbox	23	105	0.0000151781
mbox	25	108	0.0000151654
mbox	30	118	0.0000150304
mbox	33	120	0.0000150002
mbox	33	123	0.0000149841
mbox	26	106	0.0000137953
mbox	25	111	0.0000137702
mbox	25	37	0.0000137464
mbox	19	34	0.0000137018
mbox	19	118	0.0000136640
mbox	24	122	0.0000136259
mbox	29	123	0.0000136219
mbox	19	123	0.0000136219
mbox	31	123	0.0000136219
mbox	35	124	0.0000136179
mbox	24	37	0.0000133080
mbox	16	33	0.0000126328
mbox	31	120	0.0000124692
mbox	64	103	0.0000124236
mbox	63	105	0.0000124184
mbox	43	105	0.0000124184
mbox	37	105	0.0000124184
mbox	65	106	0.0000124157
mbox	57	152	0.0000123902
mbox	26	123	0.0000122597
mbox	27	123	0.0000122597
mbox	27	128	0.0000122482
mbox	13	34	0.0000122037
mbox	47	121	0.0000110997
mbox	43	104	0.0000110400
mbox	40	105	0.0000110386
mbox	29	105	0.0000110386
mbox	68	106	0.0000110362
mbox	64	108	0.0000110294
mbox	66	109	0.0000110237
mbox	64	111	0.0000110161
mbox	25	115	0.0000109950
mbox	16	121	0.0000109039
mbox	23	34	0.0000107056
mbox	45	119	0.0000097497
mbox	46	119	0.0000097497
mbox	47	120	0.0000097419
mbox	62	103	0.0000096628
mbox	72	104	0.0000096600
mbox	42	104	0.0000096600
mbox	64	106	0.0000096567
mbox	62	106	0.0000096567
mbox	40	107	0.0000096547
mbox	26	109	0.0000096457
mbox	24	110	0.0000096431
mbox	70	111	0.0000096391
mbox	19	33	0.0000096386
mbox	16	118	0.0000095648
mbox	17	120	0.0000095456
mbox	32	122	0.0000095381
mbox	24	125	0.0000095313
mbox	26	125	0.0000095313
mbox	21	34	0.0000094265
mbox	16	32	0.0000089775
mbox	46	121	0.0000087655
mbox	35	117	0.0000084051
mbox	47	119	0.0000083850
mbox	30	124	0.0000083659
mbox	16	139	0.0000083102
mbox	14	142	0.0000083001
mbox	74	101	0.0000082891
mbox	14	146	0.0000082867
mbox	23	104	0.0000082800
mbox	33	106	0.0000082772
mbox	59	106	0.0000082772
mbox	68	107	0.0000082754
mbox	25	110	0.0000082655
mbox	23	114	0.0000082547
mbox	32	117	0.0000082058
mbox	43	117	0.0000082058
mbox	34	117	0.0000082058
mbox	43	118	0.0000081984
mbox	36	119	0.0000081882
mbox	19	119	0.0000081882
mbox	35	123	0.0000081732
mbox	29	124	0.0000081707
mbox	25	126	0.0000081674
mbox	24	127	0.0000081655
mbox	25	129	0.0000081655
mbox	19	35	0.0000079307
mbox	27	38	0.0000077153
mbox	14	26	0.0000074198
mbox	25	38	0.0000073120
mbox	66	102	0.0000071168
mbox	67	111	0.0000070921
mbox	27	129	0.0000069994
mbox	12	59	0.0000069434
mbox	66	77	0.0000069363
mbox	15	142	0.0000069167
mbox	25	131	0.0000069145
mbox	15	143	0.0000069135
mbox	47	90	0.0000069127
mbox	16	144	0.0000069121
mbox	78	102	0.0000069065
mbox	65	104	0.0000069000
mbox	23	106	0.0000068976
mbox	43	107	0.0000068962
mbox	75	107	0.0000068962
mbox	70	108	0.0000068933
mbox	73	108	0.0000068933
mbox	69	108	0.0000068933
mbox	24	109	0.0000068898
mbox	24	116	0.0000068591
mbox	28	117	0.0000068382
mbox	36	118	0.0000068320
mbox	45	120	0.0000068183
mbox	19	122	0.0000068130
mbox	32	123	0.0000068110
mbox	27	126	0.0000068062
mbox	22	33	0.0000064257
mbox	21	37	0.0000062156
mbox	22	36	0.0000062148
mbox	14	34	0.0000062113
mbox	43	121	0.0000060395
mbox	9	33	0.0000059884
mbox	15	28	0.0000059657
mbox	68	110	0.0000059252
mbox	141	152	0.0000059065
mbox	77	102	0.0000057355
mbox	128	142	0.0000057340
mbox	71	108	0.0000057226
mbox	26	108	0.0000057226
mbox	66	110	0.0000057178
mbox	57	153	0.0000057043
mbox	21	122	0.0000056460
mbox	27	124	0.0000056423
mbox	47	67	0.0000055548
mbox	47	70	0.0000055536
mbox	12	143	0.0000055308
mbox	47	144	0.0000055297
mbox	11	144	0.0000055297
mbox	14	145	0.0000055273
mbox	71	104	0.0000055200
mbox	30	104	0.0000055200
mbox	20	105	0.0000055193
mbox	64	105	0.0000055193
mbox	30	105	0.0000055193
mbox	22	105	0.0000055193
mbox	63	107	0.0000055169
mbox	68	108	0.0000055147
mbox	41	108	0.0000055147
mbox	63	110	0.0000055104
mbox	32	110	0.0000055104
mbox	22	111	0.0000055081
mbox	71	111	0.0000055081
mbox	87	152	0.0000055067
mbox	25	130	0.0000055030
mbox	34	116	0.0000054873
mbox	18	117	0.0000054706
mbox	18	118	0.0000054656
mbox	21	120	0.0000054546
mbox	74	120	0.0000054546
mbox	109	121	0.0000054519
mbox	28	122	0.0000054504
mbox	18	122	0.0000054504
mbox	43	123	0.0000054488
mbox	28	123	0.0000054488
mbox	22	124	0.0000054471
mbox	32	124	0.0000054471
mbox	28	125	0.0000054465
mbox	26	127	0.0000054436
mbox	28	128	0.0000054436
mbox	18	37	0.0000051549
mbox	40	51	0.0000049493
mbox	16	35	0.0000049336
mbox	17	36	0.0000047159
mbox	17	31	0.0000047009
mbox	63	79	0.0000045838
mbox	25	40	0.0000044993
mbox	14	38	0.0000044976
mbox	18	38	0.0000044976
mbox	12	36	0.0000044967
mbox	44	118	0.0000044957
mbox	10	34	0.0000044943
mbox	17	33	0.0000044913
mbox	34	120	0.0000044835
mbox	16	27	0.0000044660
mbox	57	71	0.0000043780
mbox	126	143	0.0000043484
mbox	28	106	0.0000043471
mbox	74	107	0.0000043460
mbox	47	152	0.0000043299
mbox	23	126	0.0000042787
mbox	37	72	0.0000041648
mbox	43	73	0.0000041645
mbox	43	76	0.0000041628
mbox	25	136	0.0000041594
mbox	29	79	0.0000041589
mbox	16	138	0.0000041575
mbox	11	141	0.0000041514
mbox	16	141	0.0000041514
mbox	129	141	0.0000041514
mbox	39	85	0.0000041505
mbox	11	142	0.0000041500
mbox	45	143	0.0000041481
mbox	84	144	0.0000041473
mbox	131	144	0.0000041473
mbox	25	95	0.0000041467
mbox	66	95	0.0000041467
mbox	24	97	0.0000041458
mbox	66	99	0.0000041454
mbox	75	100	0.0000041450
mbox	64	101	0.0000041445
mbox	17	146	0.0000041434
mbox	13	147	0.0000041415
mbox	65	103	0.0000041412
mbox	39	103	0.0000041412
mbox	29	104	0.0000041400
mbox	24	104	0.0000041400
mbox	40	104	0.0000041400
mbox	22	104	0.0000041400
mbox	64	104	0.0000041400
mbox	19	105	0.0000041395
mbox	12	105	0.0000041395
mbox	41	105	0.0000041395
mbox	27	105	0.0000041395
mbox	17	105	0.0000041395
mbox	77	106	0.0000041386
mbox	58	106	0.0000041386
mbox	39	106	0.0000041386
mbox	38	106	0.0000041386
mbox	61	106	0.0000041386
mbox	67	107	0.0000041377
mbox	20	108	0.0000041360
mbox	74	109	0.0000041339
mbox	27	109	0.0000041339
mbox	37	110	0.0000041328
mbox	43	110	0.0000041328
mbox	69	111	0.0000041311
mbox	133	152	0.0000041301
mbox	55	152	0.0000041301
mbox	65	112	0.0000041300
mbox	64	112	0.0000041300
mbox	24	112	0.0000041300
mbox	66	113	0.0000041281
mbox	24	114	0.0000041274
mbox	20	115	0.0000041231
mbox	7	155	0.0000041220
mbox	8	155	0.0000041220
mbox	21	116	0.0000041155
mbox	21	117	0.0000041029
mbox	17	118	0.0000040992
mbox	12	118	0.0000040992
mbox	14	118	0.0000040992
mbox	17	119	0.0000040941
mbox	14	119	0.0000040941
mbox	41	120	0.0000040910
mbox	109	120	0.0000040910
mbox	107	121	0.0000040890
mbox	17	122	0.0000040878
mbox	19	124	0.0000040854
mbox	16	124	0.0000040854
mbox	33	124	0.0000040854
mbox	20	125	0.0000040848
mbox	20	126	0.0000040837
mbox	33	126	0.0000040837
mbox	29	126	0.0000040837
mbox	45	126	0.0000040837
mbox	23	127	0.0000040827
mbox	12	37	0.0000036558
mbox	69	84	0.0000034028
mbox	47	63	0.0000033067
mbox	9	37	0.0000032174
mbox	10	36	0.0000032170
mbox	9	53	0.0000032165
mbox	66	82	0.0000031925
mbox	63	101	0.0000031841
mbox	43	56	0.0000031728
mbox	41	118	0.0000031293
mbox	26	46	0.0000030052
mbox	27	44	0.0000030027
mbox	25	43	0.0000030014
mbox	24	40	0.0000029995
mbox	11	35	0.0000029970
mbox	9	35	0.0000029970
mbox	18	32	0.0000029925
mbox	39	54	0.0000029884
mbox	63	82	0.0000029806
mbox	66	100	0.0000029740
mbox	75	101	0.0000029736
mbox	70	101	0.0000029736
mbox	125	138	0.0000029732
mbox	75	102	0.0000029729
mbox	33	115	0.0000029538
mbox	146	158	0.0000029343
mbox	20	120	0.0000029236
mbox	36	120	0.0000029236
mbox	57	121	0.0000029218
mbox	113	124	0.0000029188
mbox	21	128	0.0000029167
mbox	16	58	0.0000027787
mbox	42	66	0.0000027775
mbox	44	65	0.0000027775
mbox	11	59	0.0000027774
mbox	17	59	0.0000027774
mbox	43	63	0.0000027772
mbox	8	60	0.0000027771
mbox	35	71	0.0000027766
mbox	47	71	0.0000027766
mbox	39	72	0.0000027765
mbox	43	75	0.0000027754
mbox	40	76	0.0000027752
mbox	42	77	0.0000027745
mbox	25	133	0.0000027731
mbox	124	136	0.0000027729
mbox	65	79	0.0000027726
mbox	117	138	0.0000027716
mbox	50	138	0.0000027716
mbox	67	139	0.0000027701
mbox	17	139	0.0000027701
mbox	20	139	0.0000027701
mbox	127	140	0.0000027689
mbox	124	141	0.0000027676
mbox	14	141	0.0000027676
mbox	128	141	0.0000027676
mbox	119	141	0.0000027676
mbox	25	84	0.0000027675
mbox	38	84	0.0000027675
mbox	123	142	0.0000027667
mbox	73	86	0.0000027664
mbox	25	87	0.0000027661
mbox	27	131	0.0000027658
mbox	109	131	0.0000027658
mbox	104	143	0.0000027654
mbox	47	143	0.0000027654
mbox	55	143	0.0000027654
mbox	86	143	0.0000027654
mbox	68	91	0.0000027649
mbox	9	144	0.0000027648
mbox	48	144	0.0000027648
mbox	57	93	0.0000027647
mbox	47	93	0.0000027647
mbox	23	94	0.0000027646
mbox	22	95	0.0000027645
mbox	65	95	0.0000027645
mbox	13	95	0.0000027645
mbox	69	97	0.0000027639
mbox	73	97	0.0000027639
mbox	25	97	0.0000027639
mbox	37	97	0.0000027639
mbox	69	98	0.0000027637
mbox	41	98	0.0000027637
mbox	57	98	0.0000027637
mbox	12	98	0.0000027637
mbox	73	98	0.0000027637
mbox	134	145	0.0000027636
mbox	13	145	0.0000027636
mbox	44	145	0.0000027636
mbox	71	99	0.0000027636
mbox	67	99	0.0000027636
mbox	74	99	0.0000027636
mbox	67	100	0.0000027633
mbox	79	101	0.0000027630
mbox	71	101	0.0000027630
mbox	37	101	0.0000027630
mbox	67	102	0.0000027626
mbox	50	146	0.0000027622
mbox	14	147	0.0000027610
mbox	16	147	0.0000027610
mbox	44	103	0.0000027608
mbox	26	103	0.0000027608
mbox	70	104	0.0000027600
mbox	63	104	0.0000027600
mbox	26	104	0.0000027600
mbox	38	104	0.0000027600
mbox	21	104	0.0000027600
mbox	25	104	0.0000027600
mbox	44	104	0.0000027600
mbox	46	105	0.0000027597
mbox	38	105	0.0000027597
mbox	36	106	0.0000027591
mbox	45	106	0.0000027591
mbox	34	106	0.0000027591
mbox	90	106	0.0000027591
mbox	78	107	0.0000027585
mbox	93	107	0.0000027585
mbox	35	107	0.0000027585
mbox	69	107	0.0000027585
mbox	59	107	0.0000027585
mbox	42	107	0.0000027585
mbox	29	107	0.0000027585
mbox	15	149	0.0000027580
mbox	44	108	0.0000027573
mbox	62	108	0.0000027573
mbox	32	108	0.0000027573
mbox	43	108	0.0000027573
mbox	133	150	0.0000027563
mbox	64	109	0.0000027559
mbox	65	109	0.0000027559
mbox	11	109	0.0000027559
mbox	42	109	0.0000027559
mbox	29	110	0.0000027552
mbox	90	110	0.0000027552
mbox	7	151	0.0000027543
mbox	80	111	0.0000027540
mbox	41	111	0.0000027540
mbox	5	152	0.0000027534
mbox	104	152	0.0000027534
mbox	8	152	0.0000027534
mbox	86	152	0.0000027534
mbox	66	112	0.0000027533
mbox	17	112	0.0000027533
mbox	31	112	0.0000027533
mbox	88	153	0.0000027523
mbox	35	113	0.0000027521
mbox	42	113	0.0000027521
mbox	39	113	0.0000027521
mbox	68	113	0.0000027521
mbox	24	113	0.0000027521
mbox	25	114	0.0000027516
mbox	32	114	0.0000027516
mbox	45	114	0.0000027516
mbox	29	130	0.0000027515
mbox	28	130	0.0000027515
mbox	66	115	0.0000027488
mbox	87	155	0.0000027480
mbox	9	155	0.0000027480
mbox	7	156	0.0000027465
mbox	47	116	0.0000027436
mbox	28	116	0.0000027436
mbox	42	116	0.0000027436
mbox	29	117	0.0000027353
mbox	16	117	0.0000027353
mbox	144	158	0.0000027339
mbox	104	118	0.0000027328
mbox	67	118	0.0000027328
mbox	48	119	0.0000027294
mbox	41	119	0.0000027294
mbox	37	119	0.0000027294
mbox	65	119	0.0000027294
mbox	98	119	0.0000027294
mbox	98	120	0.0000027273
mbox	38	120	0.0000027273
mbox	44	120	0.0000027273
mbox	15	120	0.0000027273
mbox	89	121	0.0000027260
mbox	18	121	0.0000027260
mbox	33	122	0.0000027252
mbox	85	122	0.0000027252
mbox	18	123	0.0000027244
mbox	17	123	0.0000027244
mbox	12	123	0.0000027244
mbox	110	124	0.0000027236
mbox	30	125	0.0000027232
mbox	31	126	0.0000027225
mbox	29	128	0.0000027218
mbox	105	129	0.0000027218
mbox	17	129	0.0000027218
mbox	34	128	0.0000027218
mbox	126	144	0.0000025838
mbox	43	71	0.0000024536
mbox	20	33	0.0000021531
mbox	126	139	0.0000019890
mbox	14	33	0.0000019344
mbox	66	98	0.0000018035
mbox	74	100	0.0000018031
mbox	31	116	0.0000017778
mbox	110	122	0.0000017538
mbox	32	44	0.0000017218
mbox	25	41	0.0000017199
mbox	12	41	0.0000017199
mbox	18	40	0.0000017193
mbox	17	35	0.0000017176
mbox	12	33	0.0000017158
mbox	57	70	0.0000016014
mbox	55	71	0.0000016014
mbox	63	78	0.0000015994
mbox	70	84	0.0000015955
mbox	77	98	0.0000015927
mbox	81	99	0.0000015926
mbox	77	100	0.0000015924
mbox	66	101	0.0000015921
mbox	90	101	0.0000015921
mbox	31	106	0.0000015881
mbox	125	137	0.0000015877
mbox	32	107	0.0000015876
mbox	87	107	0.0000015876
mbox	74	110	0.0000015850
mbox	125	142	0.0000015839
mbox	47	112	0.0000015834
mbox	130	143	0.0000015830
mbox	128	144	0.0000015827
mbox	132	144	0.0000015827
mbox	133	147	0.0000015801
mbox	66	152	0.0000015766
mbox	138	151	0.0000015762
mbox	57	116	0.0000015748
mbox	90	154	0.0000015746
mbox	143	158	0.0000015673
mbox	42	117	0.0000015669
mbox	27	117	0.0000015669
mbox	39	117	0.0000015669
mbox	71	118	0.0000015647
mbox	42	120	0.0000015599
mbox	37	121	0.0000015588
mbox	25	48	0.0000015033
mbox	8	48	0.0000015033
mbox	30	49	0.0000015033
mbox	19	47	0.0000015031
mbox	21	47	0.0000015031
mbox	30	47	0.0000015031
mbox	12	51	0.0000015029
mbox	35	51	0.0000015029
mbox	8	51	0.0000015029
mbox	27	51	0.0000015029
mbox	30	46	0.0000015026
mbox	11	45	0.0000015020
mbox	32	45	0.0000015020
mbox	31	45	0.0000015020
mbox	7	44	0.0000015013
mbox	33	44	0.0000015013
mbox	28	52	0.0000015011
mbox	31	52	0.0000015011
mbox	10	52	0.0000015011
mbox	36	52	0.0000015011
mbox	39	52	0.0000015011
mbox	16	43	0.0000015007
mbox	7	43	0.0000015007
mbox	5	41	0.0000015001
mbox	16	41	0.0000015001
mbox	8	41	0.0000015001
mbox	13	41	0.0000015001
mbox	4	41	0.0000015001
mbox	16	40	0.0000014998
mbox	9	40	0.0000014998
mbox	7	40	0.0000014998
mbox	11	40	0.0000014998
mbox	5	39	0.0000014995
mbox	20	39	0.0000014995
mbox	19	38	0.0000014992
mbox	12	38	0.0000014992
mbox	6	37	0.0000014991
mbox	11	36	0.0000014989
mbox	8	53	0.0000014989
mbox	23	53	0.0000014989
mbox	16	53	0.0000014989
mbox	21	35	0.0000014985
mbox	6	35	0.0000014985
mbox	7	35	0.0000014985
mbox	9	34	0.0000014981
mbox	3	34	0.0000014981
mbox	8	33	0.0000014971
mbox	9	32	0.0000014963
mbox	13	32	0.0000014963
mbox	11	32	0.0000014963
mbox	7	31	0.0000014945
mbox	6	54	0.0000014942
mbox	8	29	0.0000014926
mbox	4	27	0.0000014887
mbox	8	27	0.0000014887
mbox	9	26	0.0000014840
mbox	11	55	0.0000014816
mbox	8	25	0.0000014801
mbox	4	56	0.0000014782
mbox	20	56	0.0000014782
mbox	30	56	0.0000014782
mbox	41	56	0.0000014782
mbox	16	56	0.0000014782
mbox	22	56	0.0000014782
mbox	23	57	0.0000014751
mbox	44	57	0.0000014751
mbox	25	57	0.0000014751
mbox	7	22	0.0000014694
mbox	7	58	0.0000013893
mbox	22	58	0.0000013893
mbox	19	65	0.0000013887
mbox	11	66	0.0000013887
mbox	10	65	0.0000013887
mbox	40	66	0.0000013887
mbox	14	65	0.0000013887
mbox	43	66	0.0000013887
mbox	18	65	0.0000013887
mbox	43	67	0.0000013887
mbox	53	67	0.0000013887
mbox	43	64	0.0000013887
mbox	18	64	0.0000013887
mbox	55	67	0.0000013887
mbox	22	67	0.0000013887
mbox	45	67	0.0000013887
mbox	51	68	0.0000013887
mbox	47	68	0.0000013887
mbox	46	68	0.0000013887
mbox	26	59	0.0000013887
mbox	27	59	0.0000013887
mbox	20	59	0.0000013887
mbox	39	59	0.0000013887
mbox	37	63	0.0000013886
mbox	11	63	0.0000013886
mbox	27	63	0.0000013886
mbox	9	63	0.0000013886
mbox	49	63	0.0000013886
mbox	13	63	0.0000013886
mbox	50	63	0.0000013886
mbox	49	62	0.0000013886
mbox	9	61	0.0000013886
mbox	37	60	0.0000013886
mbox	29	60	0.0000013886
mbox	44	62	0.0000013886
mbox	9	60	0.0000013886
mbox	43	60	0.0000013886
mbox	12	62	0.0000013886
mbox	32	60	0.0000013886
mbox	15	62	0.0000013886
mbox	27	62	0.0000013886
mbox	25	60	0.0000013886
mbox	11	60	0.0000013886
mbox	36	62	0.0000013886
mbox	42	61	0.0000013886
mbox	55	69	0.0000013885
mbox	11	69	0.0000013885
mbox	56	69	0.0000013885
mbox	49	69	0.0000013885
mbox	23	69	0.0000013885
mbox	48	70	0.0000013884
mbox	36	70	0.0000013884
mbox	32	71	0.0000013883
mbox	25	71	0.0000013883
mbox	9	72	0.0000013883
mbox	26	72	0.0000013883
mbox	42	72	0.0000013883
mbox	47	72	0.0000013883
mbox	25	73	0.0000013882
mbox	4	73	0.0000013882
mbox	46	74	0.0000013880
mbox	43	74	0.0000013880
mbox	16	74	0.0000013880
mbox	22	74	0.0000013880
mbox	39	74	0.0000013880
mbox	38	74	0.0000013880
mbox	40	74	0.0000013880
mbox	30	74	0.0000013880
mbox	63	75	0.0000013877
mbox	16	75	0.0000013877
mbox	12	75	0.0000013877
mbox	31	75	0.0000013877
mbox	39	75	0.0000013877
mbox	27	75	0.0000013877
mbox	37	75	0.0000013877
mbox	16	76	0.0000013876
mbox	53	76	0.0000013876
mbox	14	76	0.0000013876
mbox	22	76	0.0000013876
mbox	32	76	0.0000013876
mbox	13	76	0.0000013876
mbox	64	76	0.0000013876
mbox	65	77	0.0000013873
mbox	55	77	0.0000013873
mbox	23	77	0.0000013873
mbox	29	78	0.0000013868
mbox	16	78	0.0000013868
mbox	18	78	0.0000013868
mbox	43	78	0.0000013868
mbox	42	78	0.0000013868
mbox	19	134	0.0000013867
mbox	113	134	0.0000013867
mbox	26	134	0.0000013867
mbox	29	134	0.0000013867
mbox	65	135	0.0000013865
mbox	15	135	0.0000013865
mbox	64	135	0.0000013865
mbox	112	135	0.0000013865
mbox	105	136	0.0000013865
mbox	12	136	0.0000013865
mbox	56	136	0.0000013865
mbox	23	136	0.0000013865
mbox	38	132	0.0000013865
mbox	45	132	0.0000013865
mbox	13	136	0.0000013865
mbox	42	79	0.0000013863
mbox	39	79	0.0000013863
mbox	55	79	0.0000013863
mbox	25	79	0.0000013863
mbox	37	79	0.0000013863
mbox	17	137	0.0000013861
mbox	115	137	0.0000013861
mbox	45	137	0.0000013861
mbox	23	137	0.0000013861
mbox	57	137	0.0000013861
mbox	116	138	0.0000013858
mbox	77	138	0.0000013858
mbox	58	138	0.0000013858
mbox	57	138	0.0000013858
mbox	103	138	0.0000013858
mbox	12	138	0.0000013858
mbox	66	138	0.0000013858
mbox	25	138	0.0000013858
mbox	43	138	0.0000013858
mbox	60	138	0.0000013858
mbox	11	138	0.0000013858
mbox	41	80	0.0000013855
mbox	64	80	0.0000013855
mbox	45	80	0.0000013855
mbox	88	139	0.0000013850
mbox	5	139	0.0000013850
mbox	12	139	0.0000013850
mbox	121	139	0.0000013850
mbox	104	139	0.0000013850
mbox	118	139	0.0000013850
mbox	114	139	0.0000013850
mbox	92	139	0.0000013850
mbox	22	139	0.0000013850
mbox	25	81	0.0000013850
mbox	23	81	0.0000013850
mbox	53	81	0.0000013850
mbox	31	81	0.0000013850
mbox	43	81	0.0000013850
mbox	35	81	0.0000013850
mbox	14	140	0.0000013845
mbox	18	140	0.0000013845
mbox	62	140	0.0000013845
mbox	51	82	0.0000013843
mbox	57	82	0.0000013843
mbox	60	82	0.0000013843
mbox	32	82	0.0000013843
mbox	14	82	0.0000013843
mbox	26	83	0.0000013841
mbox	7	83	0.0000013841
mbox	38	83	0.0000013841
mbox	68	83	0.0000013841
mbox	7	141	0.0000013838
mbox	46	141	0.0000013838
mbox	123	141	0.0000013838
mbox	15	141	0.0000013838
mbox	42	141	0.0000013838
mbox	6	141	0.0000013838
mbox	108	141	0.0000013838
mbox	20	141	0.0000013838
mbox	97	141	0.0000013838
mbox	5	141	0.0000013838
mbox	130	141	0.0000013838
mbox	9	141	0.0000013838
mbox	53	141	0.0000013838
mbox	121	141	0.0000013838
mbox	25	141	0.0000013838
mbox	120	141	0.0000013838
mbox	87	141	0.0000013838
mbox	31	84	0.0000013837
mbox	44	84	0.0000013837
mbox	30	84	0.0000013837
mbox	64	84	0.0000013837
mbox	47	84	0.0000013837
mbox	19	84	0.0000013837
mbox	31	85	0.0000013835
mbox	47	85	0.0000013835
mbox	19	85	0.0000013835
mbox	101	142	0.0000013833
mbox	10	142	0.0000013833
mbox	120	142	0.0000013833
mbox	6	142	0.0000013833
mbox	45	142	0.0000013833
mbox	86	142	0.0000013833
mbox	7	142	0.0000013833
mbox	21	142	0.0000013833
mbox	95	142	0.0000013833
mbox	22	86	0.0000013832
mbox	62	86	0.0000013832
mbox	41	86	0.0000013832
mbox	21	87	0.0000013830
mbox	55	87	0.0000013830
mbox	11	87	0.0000013830
mbox	52	87	0.0000013830
mbox	62	87	0.0000013830
mbox	43	131	0.0000013829
mbox	37	131	0.0000013829
mbox	23	131	0.0000013829
mbox	118	131	0.0000013829
mbox	111	131	0.0000013829
mbox	21	88	0.0000013829
mbox	7	88	0.0000013829
mbox	19	88	0.0000013829
mbox	25	88	0.0000013829
mbox	40	88	0.0000013829
mbox	66	88	0.0000013829
mbox	39	88	0.0000013829
mbox	12	88	0.0000013829
mbox	5	89	0.0000013828
mbox	28	89	0.0000013828
mbox	44	89	0.0000013828
mbox	22	89	0.0000013828
mbox	70	89	0.0000013828
mbox	57	143	0.0000013827
mbox	79	143	0.0000013827
mbox	120	143	0.0000013827
mbox	31	143	0.0000013827
mbox	90	143	0.0000013827
mbox	8	143	0.0000013827
mbox	11	143	0.0000013827
mbox	72	143	0.0000013827
mbox	102	143	0.0000013827
mbox	129	143	0.0000013827
mbox	44	143	0.0000013827
mbox	42	143	0.0000013827
mbox	7	143	0.0000013827
mbox	73	90	0.0000013825
mbox	25	90	0.0000013825
mbox	55	90	0.0000013825
mbox	56	90	0.0000013825
mbox	46	90	0.0000013825
mbox	37	90	0.0000013825
mbox	27	90	0.0000013825
mbox	64	90	0.0000013825
mbox	26	91	0.0000013825
mbox	87	144	0.0000013824
mbox	18	144	0.0000013824
mbox	13	144	0.0000013824
mbox	78	144	0.0000013824
mbox	69	144	0.0000013824
mbox	42	144	0.0000013824
mbox	104	144	0.0000013824
mbox	63	144	0.0000013824
mbox	58	144	0.0000013824
mbox	57	144	0.0000013824
mbox	97	144	0.0000013824
mbox	8	92	0.0000013824
mbox	65	92	0.0000013824
mbox	69	92	0.0000013824
mbox	38	92	0.0000013824
mbox	7	92	0.0000013824
mbox	56	92	0.0000013824
mbox	15	93	0.0000013823
mbox	45	93	0.0000013823
mbox	8	93	0.0000013823
mbox	65	93	0.0000013823
mbox	46	93	0.0000013823
mbox	21	93	0.0000013823
mbox	7	93	0.0000013823
mbox	49	94	0.0000013823
mbox	47	94	0.0000013823
mbox	48	94	0.0000013823
mbox	77	94	0.0000013823
mbox	67	94	0.0000013823
mbox	58	95	0.0000013822
mbox	77	95	0.0000013822
mbox	74	95	0.0000013822
mbox	63	95	0.0000013822
mbox	49	95	0.0000013822
mbox	69	95	0.0000013822
mbox	46	96	0.0000013821
mbox	23	96	0.0000013821
mbox	67	96	0.0000013821
mbox	33	96	0.0000013821
mbox	26	96	0.0000013821
mbox	66	96	0.0000013821
mbox	39	97	0.0000013819
mbox	22	97	0.0000013819
mbox	36	97	0.0000013819
mbox	65	97	0.0000013819
mbox	40	97	0.0000013819
mbox	29	97	0.0000013819
mbox	38	98	0.0000013818
mbox	17	98	0.0000013818
mbox	44	98	0.0000013818
mbox	27	98	0.0000013818
mbox	23	98	0.0000013818
mbox	47	98	0.0000013818
mbox	70	98	0.0000013818
mbox	8	98	0.0000013818
mbox	12	145	0.0000013818
mbox	64	145	0.0000013818
mbox	16	145	0.0000013818
mbox	41	145	0.0000013818
mbox	129	145	0.0000013818
mbox	86	145	0.0000013818
mbox	104	145	0.0000013818
mbox	67	145	0.0000013818
mbox	49	145	0.0000013818
mbox	8	145	0.0000013818
mbox	43	145	0.0000013818
mbox	55	145	0.0000013818
mbox	83	145	0.0000013818
mbox	17	99	0.0000013818
mbox	31	99	0.0000013818
mbox	18	99	0.0000013818
mbox	47	99	0.0000013818
mbox	77	99	0.0000013818
mbox	41	99	0.0000013818
mbox	78	99	0.0000013818
mbox	36	100	0.0000013817
mbox	65	100	0.0000013817
mbox	57	100	0.0000013817
mbox	63	100	0.0000013817
mbox	49	100	0.0000013817
mbox	44	100	0.0000013817
mbox	71	100	0.0000013817
mbox	48	101	0.0000013815
mbox	84	101	0.0000013815
mbox	62	101	0.0000013815
mbox	77	101	0.0000013815
mbox	78	101	0.0000013815
mbox	89	101	0.0000013815
mbox	38	101	0.0000013815
mbox	47	101	0.0000013815
mbox	45	102	0.0000013813
mbox	48	102	0.0000013813
mbox	62	102	0.0000013813
mbox	88	102	0.0000013813
mbox	47	102	0.0000013813
mbox	13	102	0.0000013813
mbox	89	102	0.0000013813
mbox	9	102	0.0000013813
mbox	70	102	0.0000013813
mbox	36	102	0.0000013813
mbox	26	146	0.0000013811
mbox	109	146	0.0000013811
mbox	47	146	0.0000013811
mbox	82	146	0.0000013811
mbox	125	146	0.0000013811
mbox	42	146	0.0000013811
mbox	131	146	0.0000013811
mbox	57	146	0.0000013811
mbox	127	146	0.0000013811
mbox	105	146	0.0000013811
mbox	121	147	0.0000013805
mbox	136	147	0.0000013805
mbox	25	147	0.0000013805
mbox	58	147	0.0000013805
mbox	71	147	0.0000013805
mbox	134	147	0.0000013805
mbox	128	147	0.0000013805
mbox	37	103	0.0000013804
mbox	60	103	0.0000013804
mbox	38	103	0.0000013804
mbox	41	103	0.0000013804
mbox	9	103	0.0000013804
mbox	87	103	0.0000013804
mbox	78	103	0.0000013804
mbox	21	103	0.0000013804
mbox	34	103	0.0000013804
mbox	45	103	0.0000013804
mbox	19	103	0.0000013804
mbox	41	104	0.0000013800
mbox	53	104	0.0000013800
mbox	39	104	0.0000013800
mbox	15	104	0.0000013800
mbox	69	104	0.0000013800
mbox	19	104	0.0000013800
mbox	73	104	0.0000013800
mbox	37	104	0.0000013800
mbox	57	105	0.0000013798
mbox	44	105	0.0000013798
mbox	55	105	0.0000013798
mbox	16	105	0.0000013798
mbox	8	105	0.0000013798
mbox	47	105	0.0000013798
mbox	61	105	0.0000013798
mbox	86	105	0.0000013798
mbox	112	148	0.0000013795
mbox	129	148	0.0000013795
mbox	54	106	0.0000013795
mbox	42	106	0.0000013795
mbox	44	106	0.0000013795
mbox	82	106	0.0000013795
mbox	49	107	0.0000013792
mbox	12	107	0.0000013792
mbox	58	107	0.0000013792
mbox	21	107	0.0000013792
mbox	18	107	0.0000013792
mbox	24	107	0.0000013792
mbox	16	107	0.0000013792
mbox	92	107	0.0000013792
mbox	77	107	0.0000013792
mbox	37	107	0.0000013792
mbox	25	149	0.0000013790
mbox	37	149	0.0000013790
mbox	47	149	0.0000013790
mbox	9	149	0.0000013790
mbox	87	149	0.0000013790
mbox	26	149	0.0000013790
mbox	12	149	0.0000013790
mbox	22	108	0.0000013787
mbox	40	108	0.0000013787
mbox	34	108	0.0000013787
mbox	38	108	0.0000013787
mbox	60	108	0.0000013787
mbox	89	108	0.0000013787
mbox	85	108	0.0000013787
mbox	29	108	0.0000013787
mbox	16	108	0.0000013787
mbox	18	108	0.0000013787
mbox	134	150	0.0000013782
mbox	50	150	0.0000013782
mbox	64	150	0.0000013782
mbox	62	150	0.0000013782
mbox	11	150	0.0000013782
mbox	21	109	0.0000013780
mbox	33	109	0.0000013780
mbox	23	109	0.0000013780
mbox	38	109	0.0000013780
mbox	12	109	0.0000013780
mbox	39	109	0.0000013780
mbox	31	109	0.0000013780
mbox	60	110	0.0000013776
mbox	75	110	0.0000013776
mbox	58	110	0.0000013776
mbox	27	110	0.0000013776
mbox	9	110	0.0000013776
mbox	16	110	0.0000013776
mbox	39	110	0.0000013776
mbox	57	110	0.0000013776
mbox	28	110	0.0000013776
mbox	40	110	0.0000013776
mbox	67	110	0.0000013776
mbox	21	110	0.0000013776
mbox	42	110	0.0000013776
mbox	47	110	0.0000013776
mbox	7	110	0.0000013776
mbox	9	151	0.0000013772
mbox	6	151	0.0000013772
mbox	16	151	0.0000013772
mbox	120	151	0.0000013772
mbox	102	151	0.0000013772
mbox	33	111	0.0000013770
mbox	40	111	0.0000013770
mbox	27	111	0.0000013770
mbox	19	111	0.0000013770
mbox	79	111	0.0000013770
mbox	31	111	0.0000013770
mbox	61	111	0.0000013770
mbox	35	111	0.0000013770
mbox	14	111	0.0000013770
mbox	59	111	0.0000013770
mbox	38	111	0.0000013770
mbox	30	111	0.0000013770
mbox	131	152	0.0000013767
mbox	90	152	0.0000013767
mbox	92	152	0.0000013767
mbox	14	152	0.0000013767
mbox	84	152	0.0000013767
mbox	53	152	0.0000013767
mbox	12	152	0.0000013767
mbox	46	152	0.0000013767
mbox	59	112	0.0000013767
mbox	42	112	0.0000013767
mbox	67	112	0.0000013767
mbox	134	153	0.0000013761
mbox	46	153	0.0000013761
mbox	47	153	0.0000013761
mbox	74	153	0.0000013761
mbox	5	153	0.0000013761
mbox	48	153	0.0000013761
mbox	139	153	0.0000013761
mbox	14	153	0.0000013761
mbox	87	153	0.0000013761
mbox	3	153	0.0000013761
mbox	9	153	0.0000013761
mbox	66	153	0.0000013761
mbox	77	153	0.0000013761
mbox	70	153	0.0000013761
mbox	58	153	0.0000013761
mbox	60	153	0.0000013761
mbox	56	153	0.0000013761
mbox	131	153	0.0000013761
mbox	76	113	0.0000013760
mbox	21	113	0.0000013760
mbox	28	113	0.0000013760
mbox	65	113	0.0000013760
mbox	80	113	0.0000013760
mbox	11	113	0.0000013760
mbox	23	113	0.0000013760
mbox	67	113	0.0000013760
mbox	48	113	0.0000013760
mbox	57	113	0.0000013760
mbox	12	113	0.0000013760
mbox	22	114	0.0000013758
mbox	28	114	0.0000013758
mbox	46	114	0.0000013758
mbox	19	130	0.0000013757
mbox	68	130	0.0000013757
mbox	103	130	0.0000013757
mbox	118	130	0.0000013757
mbox	91	130	0.0000013757
mbox	44	130	0.0000013757
mbox	95	130	0.0000013757
mbox	65	154	0.0000013750
mbox	45	154	0.0000013750
mbox	47	154	0.0000013750
mbox	10	154	0.0000013750
mbox	142	154	0.0000013750
mbox	116	154	0.0000013750
mbox	75	154	0.0000013750
mbox	6	154	0.0000013750
mbox	95	115	0.0000013744
mbox	35	115	0.0000013744
mbox	63	115	0.0000013744
mbox	19	115	0.0000013744
mbox	16	115	0.0000013744
mbox	31	115	0.0000013744
mbox	22	115	0.0000013744
mbox	27	115	0.0000013744
mbox	89	155	0.0000013740
mbox	86	155	0.0000013740
mbox	125	155	0.0000013740
mbox	138	155	0.0000013740
mbox	65	155	0.0000013740
mbox	37	155	0.0000013740
mbox	10	156	0.0000013733
mbox	96	156	0.0000013733
mbox	139	156	0.0000013733
mbox	72	156	0.0000013733
mbox	11	156	0.0000013733
mbox	130	156	0.0000013733
mbox	103	156	0.0000013733
mbox	20	116	0.0000013718
mbox	90	116	0.0000013718
mbox	96	116	0.0000013718
mbox	23	116	0.0000013718
mbox	90	157	0.0000013702
mbox	104	157	0.0000013702
mbox	73	157	0.0000013702
mbox	92	157	0.0000013702
mbox	72	157	0.0000013702
mbox	104	117	0.0000013676
mbox	13	117	0.0000013676
mbox	37	117	0.0000013676
mbox	66	117	0.0000013676
mbox	63	117	0.0000013676
mbox	106	117	0.0000013676
mbox	67	117	0.0000013676
mbox	6	117	0.0000013676
mbox	59	117	0.0000013676
mbox	11	117	0.0000013676
mbox	9	158	0.0000013670
mbox	140	158	0.0000013670
mbox	106	158	0.0000013670
mbox	136	158	0.0000013670
mbox	70	118	0.0000013664
mbox	92	118	0.0000013664
mbox	8	118	0.0000013664
mbox	79	118	0.0000013664
mbox	40	118	0.0000013664
mbox	63	119	0.0000013647
mbox	44	119	0.0000013647
mbox	66	119	0.0000013647
mbox	56	119	0.0000013647
mbox	61	119	0.0000013647
mbox	57	119	0.0000013647
mbox	90	119	0.0000013647
mbox	75	119	0.0000013647
mbox	76	120	0.0000013637
mbox	66	120	0.0000013637
mbox	65	120	0.0000013637
mbox	61	120	0.0000013637
mbox	91	120	0.0000013637
mbox	106	120	0.0000013637
mbox	77	120	0.0000013637
mbox	65	121	0.0000013630
mbox	110	121	0.0000013630
mbox	12	121	0.0000013630
mbox	73	121	0.0000013630
mbox	67	121	0.0000013630
mbox	8	121	0.0000013630
mbox	66	122	0.0000013626
mbox	42	122	0.0000013626
mbox	34	122	0.0000013626
mbox	87	122	0.0000013626
mbox	109	122	0.0000013626
mbox	47	122	0.0000013626
mbox	94	122	0.0000013626
mbox	77	122	0.0000013626
mbox	49	122	0.0000013626
mbox	11	123	0.0000013622
mbox	14	123	0.0000013622
mbox	34	123	0.0000013622
mbox	15	123	0.0000013622
mbox	40	123	0.0000013622
mbox	67	123	0.0000013622
mbox	104	123	0.0000013622
mbox	13	123	0.0000013622
mbox	36	124	0.0000013618
mbox	31	124	0.0000013618
mbox	43	124	0.0000013618
mbox	86	124	0.0000013618
mbox	20	124	0.0000013618
mbox	12	124	0.0000013618
mbox	17	124	0.0000013618
mbox	41	124	0.0000013618
mbox	32	125	0.0000013616
mbox	45	125	0.0000013616
mbox	23	125	0.0000013616
mbox	46	125	0.0000013616
mbox	112	125	0.0000013616
mbox	126	159	0.0000013614
mbox	138	159	0.0000013614
mbox	7	159	0.0000013614
mbox	61	159	0.0000013614
mbox	55	126	0.0000013612
mbox	35	126	0.0000013612
mbox	17	126	0.0000013612
mbox	63	126	0.0000013612
mbox	37	126	0.0000013612
mbox	98	126	0.0000013612
mbox	47	127	0.0000013609
mbox	28	127	0.0000013609
mbox	31	129	0.0000013609
mbox	30	129	0.0000013609
mbox	19	129	0.0000013609
mbox	91	129	0.0000013609
mbox	112	128	0.0000013609
mbox	44	127	0.0000013609
mbox	26	129	0.0000013609
mbox	28	129	0.0000013609
mbox	35	129	0.0000013609
mbox	107	129	0.0000013609
mbox	106	129	0.0000013609
mbox	103	129	0.0000013609
mbox	60	128	0.0000013609
mbox	40	128	0.0000013609
mbox	47	128	0.0000013609
mbox	32	129	0.0000013609
mbox	33	129	0.0000013609
mbox	63	128	0.0000013609
mbox	63	81	0.0000010605
mbox	39	120	0.0000007852
mbox	141	160	0.0000007679
mbox	113	160	0.0000007679
mbox	88	160	0.0000007679
mbox	143	160	0.0000007679
mbox	60	160	0.0000007679
mbox	147	161	0.0000007654
mbox	64	161	0.0000007654
mbox	11	161	0.0000007654
mbox	4	161	0.0000007654
mbox	47	115	0.0000006150
mbox	38	52	0.0000004390
mbox	24	39	0.0000004388
mbox	16	37	0.0000004384
mbox	15	36	0.0000004384
mbox	12	35	0.0000004381
mbox	4	160	0.0000004322
mbox	65	80	0.0000004244
mbox	63	80	0.0000004244
mbox	46	81	0.0000004242
mbox	37	99	0.0000004216
mbox	46	115	0.0000004100
mbox	123	139	0.0000004026
mbox	123	143	0.0000004007
mbox	39	122	0.0000003912
mbox	25	46	0.0000002208
mbox	38	50	0.0000002206
mbox	37	50	0.0000002206
mbox	38	51	0.0000002202
mbox	30	41	0.0000002198
mbox	27	40	0.0000002196
mbox	12	40	0.0000002196
mbox	13	40	0.0000002196
mbox	11	37	0.0000002192
mbox	7	36	0.0000002192
mbox	20	36	0.0000002192
mbox	13	38	0.0000002192
mbox	20	38	0.0000002192
mbox	16	38	0.0000002192
mbox	10	35	0.0000002191
mbox	15	35	0.0000002191
mbox	15	34	0.0000002190
mbox	20	34	0.0000002190
mbox	37	53	0.0000002188
mbox	36	53	0.0000002188
mbox	31	54	0.0000002181
mbox	15	31	0.0000002175
mbox	11	30	0.0000002172
mbox	45	57	0.0000002163
mbox	14	27	0.0000002149
mbox	49	68	0.0000002132
mbox	45	66	0.0000002132
mbox	30	65	0.0000002132
mbox	36	69	0.0000002131
mbox	42	63	0.0000002131
mbox	38	62	0.0000002131
mbox	43	61	0.0000002131
mbox	35	61	0.0000002131
mbox	47	61	0.0000002131
mbox	46	71	0.0000002130
mbox	55	73	0.0000002130
mbox	46	60	0.0000002129
mbox	40	75	0.0000002128
mbox	38	76	0.0000002128
mbox	46	80	0.0000002122
mbox	70	81	0.0000002121
mbox	57	81	0.0000002121
mbox	69	81	0.0000002121
mbox	39	82	0.0000002119
mbox	68	82	0.0000002119
mbox	69	83	0.0000002118
mbox	37	84	0.0000002118
mbox	72	86	0.0000002115
mbox	57	88	0.0000002114
mbox	57	90	0.0000002112
mbox	43	92	0.0000002111
mbox	57	94	0.0000002111
mbox	40	95	0.0000002110
mbox	48	95	0.0000002110
mbox	76	100	0.0000002107
mbox	36	101	0.0000002106
mbox	71	102	0.0000002103
mbox	71	103	0.0000002094
mbox	70	103	0.0000002094
mbox	55	104	0.0000002090
mbox	92	105	0.0000002088
mbox	90	105	0.0000002088
mbox	39	107	0.0000002083
mbox	28	107	0.0000002083
mbox	34	107	0.0000002083
mbox	12	110	0.0000002074
mbox	69	110	0.0000002074
mbox	44	111	0.0000002070
mbox	39	112	0.0000002068
mbox	81	113	0.0000002064
mbox	90	113	0.0000002064
mbox	45	113	0.0000002064
mbox	21	114	0.0000002062
mbox	45	115	0.0000002050
mbox	65	115	0.0000002050
mbox	15	137	0.0000002015
mbox	21	133	0.0000002015
mbox	121	136	0.0000002015
mbox	114	141	0.0000002008
mbox	141	158	0.0000002004
mbox	124	143	0.0000002003
mbox	133	145	0.0000002000
mbox	123	145	0.0000002000
mbox	36	145	0.0000002000
mbox	130	152	0.0000001999
mbox	129	147	0.0000001996
mbox	57	154	0.0000001995
mbox	131	154	0.0000001995
mbox	77	117	0.0000001993
mbox	145	157	0.0000001987
mbox	140	157	0.0000001987
mbox	110	130	0.0000001985
mbox	113	130	0.0000001985
mbox	76	121	0.0000001958
mbox	40	121	0.0000001958
mbox	66	121	0.0000001958
mbox	109	126	0.0000001950
mbox	66	127	0.0000001948
mbox	38	127	0.0000001948
mbox	45	127	0.0000001948
mbox	40	71	-0.0000003231
mbox	71	83	-0.0000003249
mbox	133	144	-0.0000005815
mbox	87	100	-0.0000007496
mbox	43	87	-0.0000009600
mbox	65	84	-0.0000009602
mbox	71	84	-0.0000009602
mbox	41	84	-0.0000009602
mbox	23	84	-0.0000009602
mbox	78	100	-0.0000009603
mbox	47	95	-0.0000009603
mbox	90	102	-0.0000009606
mbox	87	102	-0.0000009606
mbox	87	105	-0.0000009621
mbox	88	105	-0.0000009621
mbox	37	71	-0.0000009622
mbox	58	71	-0.0000009622
mbox	63	114	-0.0000009634
mbox	43	115	-0.0000009644
mbox	46	116	-0.0000009658
mbox	139	152	-0.0000009769
mbox	69	130	-0.0000009788
mbox	136	151	-0.0000009790
mbox	131	143	-0.0000009820
mbox	41	57	-0.0000010425
mbox	43	55	-0.0000010485
mbox	42	54	-0.0000010579
mbox	27	41	-0.0000010605
mbox	40	53	-0.0000014661
mbox	65	81	-0.0000017095
mbox	126	138	-0.0000017389
mbox	88	101	-0.0000019208
mbox	64	81	-0.0000019216
mbox	33	100	-0.0000021312
mbox	87	101	-0.0000021313
mbox	47	113	-0.0000021329
mbox	90	107	-0.0000021335
mbox	65	78	-0.0000021359
mbox	47	117	-0.0000031065
mbox	66	84	-0.0000033042
mbox	126	145	-0.0000033455
mbox	37	51	-0.0000036279
mbox	67	82	-0.0000036303
mbox	47	81	-0.0000083228
