# Supplementary material for: Identifying proximal RNA interactions from cDNA-encoded crosslinks with ShapeJumper
Source: PLoS Comput Biol. 2021 Dec 14;17(12):e1009632. doi: 10.1371/journal.pcbi.1009632 (PMC8670686; doi:10.1371/journal.pcbi.1009632)
Supplement: S1 Data — (ZIP) [file pcbi.1009632.s006.zip › ShapeJumper_DATA/Processed_Deletions/Mbox/IA-Mbox-Replicate1_Merged_NoCircDels_MaxInsertLimit10_NoAmbig_DelSiteExactMatch_normalizedDels_shift5nt2.txt]

Total Reads Aligned:260786	Total Deletions:596.0
mbox	66	81	7.78446057785e-05
mbox	126	138	3.77900385458e-05
mbox	40	53	2.26208519013e-05
mbox	25	37	1.8099383716e-05
mbox	16	35	1.80884979763e-05
mbox	16	33	1.80736229029e-05
mbox	25	38	1.35761964023e-05
mbox	13	34	1.35629388176e-05
mbox	14	33	1.35552171772e-05
mbox	40	55	1.33602319336e-05
mbox	18	34	9.04195921172e-06
mbox	22	33	9.03681145145e-06
mbox	20	33	9.03681145145e-06
mbox	17	31	9.02518930335e-06
mbox	39	54	9.0079540234e-06
mbox	126	139	8.3896840445e-06
mbox	133	144	8.36764066004e-06
mbox	126	144	8.36764066004e-06
mbox	132	144	8.36764066004e-06
mbox	141	152	8.32532021263e-06
mbox	133	152	8.32532021263e-06
mbox	43	71	8.19611667992e-06
mbox	57	71	8.19611667992e-06
mbox	63	81	8.19416902932e-06
mbox	64	81	8.19416902932e-06
mbox	65	80	8.19359834162e-06
mbox	66	98	8.19031004419e-06
mbox	74	101	8.19000819001e-06
mbox	90	105	8.18906923039e-06
mbox	90	107	8.18809696344e-06
mbox	47	115	8.18622013565e-06
mbox	47	121	8.16983452e-06
mbox	63	128	8.16453164164e-06
mbox	26	49	4.54039819292e-06
mbox	25	51	4.53992409247e-06
mbox	38	51	4.53992409247e-06
mbox	35	51	4.53992409247e-06
mbox	33	51	4.53992409247e-06
mbox	16	46	4.53745212988e-06
mbox	17	45	4.53496229179e-06
mbox	27	45	4.53496229179e-06
mbox	25	45	4.53496229179e-06
mbox	34	52	4.53362590332e-06
mbox	32	44	4.53200273733e-06
mbox	30	44	4.53200273733e-06
mbox	28	42	4.52724268284e-06
mbox	17	42	4.52724268284e-06
mbox	25	40	4.52611568752e-06
mbox	17	38	4.52539880077e-06
mbox	21	37	4.524845929e-06
mbox	9	37	4.524845929e-06
mbox	18	37	4.524845929e-06
mbox	16	37	4.524845929e-06
mbox	22	53	4.52417038026e-06
mbox	12	36	4.52406804198e-06
mbox	8	36	4.52406804198e-06
mbox	19	35	4.52212449409e-06
mbox	14	35	4.52212449409e-06
mbox	24	35	4.52212449409e-06
mbox	17	35	4.52212449409e-06
mbox	19	33	4.51840572572e-06
mbox	15	31	4.51259465167e-06
mbox	42	54	4.5039770117e-06
mbox	9	27	4.49741398696e-06
mbox	14	26	4.48378215993e-06
mbox	15	26	4.48378215993e-06
mbox	3	55	4.45341064454e-06
mbox	7	19	4.43760067807e-06
mbox	23	57	4.42965922632e-06
mbox	46	57	4.42965922632e-06
mbox	124	136	4.20011004288e-06
mbox	117	138	4.19889317176e-06
mbox	127	138	4.19889317176e-06
mbox	129	142	4.18562405562e-06
mbox	130	143	4.18443307209e-06
mbox	131	143	4.18443307209e-06
mbox	131	144	4.18382033002e-06
mbox	126	145	4.18224553127e-06
mbox	66	131	4.17812168362e-06
mbox	67	146	4.17707454407e-06
mbox	119	148	4.16783018593e-06
mbox	133	150	4.16442828646e-06
mbox	127	151	4.16321466784e-06
mbox	121	152	4.16266010631e-06
mbox	128	152	4.16266010631e-06
mbox	142	153	4.16134361463e-06
mbox	130	154	4.16021832826e-06
mbox	144	155	4.15776212611e-06
mbox	112	156	4.15594778467e-06
mbox	142	158	4.14602292751e-06
mbox	11	130	4.14526672719e-06
mbox	44	59	4.10389418519e-06
mbox	42	59	4.10389418519e-06
mbox	42	60	4.10328796465e-06
mbox	24	60	4.10328796465e-06
mbox	46	60	4.10328796465e-06
mbox	42	61	4.10271558745e-06
mbox	48	63	4.10162178125e-06
mbox	47	63	4.10162178125e-06
mbox	51	63	4.10162178125e-06
mbox	40	65	4.10083123849e-06
mbox	40	66	4.10030998343e-06
mbox	24	66	4.10030998343e-06
mbox	36	69	4.09881421305e-06
mbox	55	71	4.09805833996e-06
mbox	49	71	4.09805833996e-06
mbox	47	71	4.09805833996e-06
mbox	35	71	4.09805833996e-06
mbox	40	71	4.09805833996e-06
mbox	42	72	4.09785682088e-06
mbox	57	72	4.09785682088e-06
mbox	43	73	4.09775606878e-06
mbox	25	84	4.09770569458e-06
mbox	69	84	4.09770569458e-06
mbox	38	84	4.09770569458e-06
mbox	33	84	4.09770569458e-06
mbox	42	85	4.09770569458e-06
mbox	73	84	4.09770569458e-06
mbox	70	84	4.09770569458e-06
mbox	71	83	4.09767211247e-06
mbox	66	82	4.09736989826e-06
mbox	68	82	4.09736989826e-06
mbox	67	82	4.09736989826e-06
mbox	40	74	4.09720202074e-06
mbox	45	81	4.09708451466e-06
mbox	43	81	4.09708451466e-06
mbox	69	81	4.09708451466e-06
mbox	46	81	4.09708451466e-06
mbox	47	81	4.09708451466e-06
mbox	42	75	4.09698380053e-06
mbox	63	75	4.09698380053e-06
mbox	29	80	4.09679917081e-06
mbox	64	80	4.09679917081e-06
mbox	37	80	4.09679917081e-06
mbox	39	87	4.09671525371e-06
mbox	42	79	4.09664812251e-06
mbox	28	78	4.0965809935e-06
mbox	38	76	4.0965809935e-06
mbox	30	76	4.0965809935e-06
mbox	43	78	4.0965809935e-06
mbox	33	77	4.0965809935e-06
mbox	39	88	4.0964467421e-06
mbox	77	93	4.09604404067e-06
mbox	8	94	4.09597693146e-06
mbox	76	94	4.09597693146e-06
mbox	77	95	4.09577561703e-06
mbox	74	95	4.09577561703e-06
mbox	60	95	4.09577561703e-06
mbox	66	95	4.09577561703e-06
mbox	38	96	4.09569174186e-06
mbox	46	96	4.09569174186e-06
mbox	87	98	4.09515502209e-06
mbox	70	98	4.09515502209e-06
mbox	78	99	4.09512148178e-06
mbox	76	99	4.09512148178e-06
mbox	87	100	4.09512148178e-06
mbox	77	100	4.09512148178e-06
mbox	81	99	4.09512148178e-06
mbox	33	100	4.09512148178e-06
mbox	19	100	4.09512148178e-06
mbox	65	101	4.095004095e-06
mbox	87	101	4.095004095e-06
mbox	77	101	4.095004095e-06
mbox	90	102	4.09492025143e-06
mbox	62	103	4.09478610885e-06
mbox	68	103	4.09478610885e-06
mbox	87	103	4.09478610885e-06
mbox	40	104	4.09468550768e-06
mbox	74	105	4.0945346152e-06
mbox	82	106	4.09414905159e-06
mbox	90	106	4.09414905159e-06
mbox	74	107	4.09404848172e-06
mbox	91	107	4.09404848172e-06
mbox	35	110	4.09374680176e-06
mbox	74	110	4.09374680176e-06
mbox	21	113	4.09367976781e-06
mbox	42	113	4.09367976781e-06
mbox	45	113	4.09367976781e-06
mbox	39	113	4.09367976781e-06
mbox	97	114	4.09342841003e-06
mbox	60	114	4.09342841003e-06
mbox	68	116	4.09250702888e-06
mbox	61	116	4.09250702888e-06
mbox	25	117	4.09145213819e-06
mbox	47	117	4.09145213819e-06
mbox	75	117	4.09145213819e-06
mbox	105	118	4.09036432875e-06
mbox	79	118	4.09036432875e-06
mbox	64	118	4.09036432875e-06
mbox	80	119	4.08926037548e-06
mbox	41	120	4.08613574143e-06
mbox	33	120	4.08613574143e-06
mbox	25	121	4.08491726e-06
mbox	90	121	4.08491726e-06
mbox	60	122	4.08460024017e-06
mbox	54	122	4.08460024017e-06
mbox	42	122	4.08460024017e-06
mbox	31	122	4.08460024017e-06
mbox	110	124	4.08396634812e-06
mbox	48	124	4.08396634812e-06
mbox	25	124	4.08396634812e-06
mbox	111	125	4.0835994479e-06
mbox	114	129	4.08229915088e-06
mbox	96	129	4.08229915088e-06
mbox	18	128	4.08226582082e-06
mbox	99	127	4.08226582082e-06
mbox	67	127	4.08226582082e-06
mbox	56	126	4.08226582082e-06
mbox	21	128	4.08226582082e-06
mbox	35	128	4.08226582082e-06
