# Supplementary material for: Identifying proximal RNA interactions from cDNA-encoded crosslinks with ShapeJumper
Source: PLoS Comput Biol. 2021 Dec 14;17(12):e1009632. doi: 10.1371/journal.pcbi.1009632 (PMC8670686; doi:10.1371/journal.pcbi.1009632)
Supplement: S1 Data — (ZIP) [file pcbi.1009632.s006.zip › ShapeJumper_DATA/Processed_Deletions/RNaseP/TBIA-RNaseP-Replicate2__Merged_NoCircDels_MaxInsertLimit10_NoAmbig_DelSiteExactMatch_normalizedDels_Subtracted_shift5nt2.txt]

Total Reads Aligned:635314	Total Deletions:40714.0
rnasep	123	184	0.0015251234
rnasep	113	184	0.0011770531
rnasep	120	184	0.0009754123
rnasep	112	185	0.0009063073
rnasep	113	186	0.0007221153
rnasep	81	94	0.0006727420
rnasep	121	184	0.0006143133
rnasep	81	109	0.0005586827
rnasep	113	251	0.0005492201
rnasep	113	242	0.0005321439
rnasep	36	253	0.0004985691
rnasep	110	185	0.0004961844
rnasep	123	186	0.0004689692
rnasep	112	184	0.0004550751
rnasep	111	185	0.0003831297
rnasep	122	186	0.0003696387
rnasep	120	190	0.0003669925
rnasep	112	186	0.0003485275
rnasep	120	187	0.0003392833
rnasep	121	185	0.0003077599
rnasep	119	185	0.0002721687
rnasep	118	186	0.0002691701
rnasep	114	189	0.0002647261
rnasep	122	185	0.0002386710
rnasep	116	185	0.0002384473
rnasep	121	188	0.0002370256
rnasep	239	253	0.0002353246
rnasep	113	247	0.0002282639
rnasep	113	188	0.0002206072
rnasep	113	249	0.0002150404
rnasep	120	188	0.0002034953
rnasep	120	183	0.0001999607
rnasep	113	253	0.0001994276
rnasep	15	53	0.0001975629
rnasep	117	184	0.0001951265
rnasep	20	47	0.0001918301
rnasep	116	181	0.0001904988
rnasep	14	52	0.0001833755
rnasep	119	190	0.0001763507
rnasep	113	237	0.0001720124
rnasep	20	42	0.0001712466
rnasep	112	182	0.0001688656
rnasep	126	188	0.0001662648
rnasep	16	53	0.0001658875
rnasep	23	188	0.0001623336
rnasep	111	186	0.0001587149
rnasep	113	189	0.0001578693
rnasep	123	188	0.0001530841
rnasep	121	192	0.0001510333
rnasep	113	244	0.0001500597
rnasep	23	39	0.0001500585
rnasep	197	224	0.0001467290
rnasep	119	189	0.0001433287
rnasep	111	184	0.0001426731
rnasep	200	224	0.0001387698
rnasep	180	242	0.0001340515
rnasep	15	50	0.0001338774
rnasep	121	242	0.0001320204
rnasep	112	187	0.0001308523
rnasep	19	47	0.0001286649
rnasep	200	222	0.0001285963
rnasep	123	191	0.0001264409
rnasep	129	186	0.0001262515
rnasep	17	251	0.0001255312
rnasep	120	242	0.0001238961
rnasep	118	184	0.0001237899
rnasep	200	220	0.0001234193
rnasep	16	49	0.0001182473
rnasep	21	45	0.0001161852
rnasep	112	188	0.0001144660
rnasep	66	94	0.0001141526
rnasep	17	49	0.0001124053
rnasep	113	246	0.0001072128
rnasep	15	187	0.0001062998
rnasep	15	52	0.0001038217
rnasep	112	190	0.0001037357
rnasep	36	256	0.0001034947
rnasep	15	49	0.0001024052
rnasep	83	101	0.0001019046
rnasep	121	191	0.0001008722
rnasep	20	34	0.0000975195
rnasep	127	184	0.0000975125
rnasep	81	96	0.0000950895
rnasep	24	44	0.0000944144
rnasep	23	187	0.0000937940
rnasep	26	188	0.0000936540
rnasep	118	188	0.0000936540
rnasep	234	256	0.0000932486
rnasep	81	100	0.0000929893
rnasep	36	247	0.0000929216
rnasep	36	254	0.0000916477
rnasep	26	40	0.0000914064
rnasep	81	242	0.0000913988
rnasep	113	239	0.0000898500
rnasep	125	188	0.0000885669
rnasep	26	184	0.0000881216
rnasep	124	185	0.0000877077
rnasep	16	188	0.0000874104
rnasep	17	53	0.0000870919
rnasep	25	43	0.0000855707
rnasep	113	245	0.0000850428
rnasep	194	216	0.0000837107
rnasep	15	190	0.0000829886
rnasep	13	53	0.0000814155
rnasep	19	188	0.0000811668
rnasep	114	247	0.0000808014
rnasep	112	183	0.0000800693
rnasep	79	94	0.0000786446
rnasep	104	242	0.0000771812
rnasep	119	187	0.0000771195
rnasep	62	94	0.0000747181
rnasep	124	187	0.0000745759
rnasep	25	39	0.0000739954
rnasep	15	48	0.0000730927
rnasep	117	187	0.0000729509
rnasep	111	187	0.0000724916
rnasep	120	191	0.0000723164
rnasep	61	86	0.0000713069
rnasep	78	101	0.0000706421
rnasep	113	255	0.0000696879
rnasep	20	38	0.0000695698
rnasep	117	183	0.0000695338
rnasep	16	40	0.0000690979
rnasep	237	253	0.0000678054
rnasep	113	256	0.0000676696
rnasep	16	50	0.0000669894
rnasep	128	184	0.0000662604
rnasep	19	44	0.0000660709
rnasep	36	255	0.0000657058
rnasep	200	227	0.0000645179
rnasep	22	188	0.0000645172
rnasep	111	190	0.0000643162
rnasep	62	86	0.0000641322
rnasep	196	215	0.0000641208
rnasep	124	190	0.0000640841
rnasep	197	217	0.0000633883
rnasep	14	51	0.0000624320
rnasep	81	93	0.0000620342
rnasep	16	251	0.0000619121
rnasep	14	50	0.0000617917
rnasep	102	256	0.0000616988
rnasep	199	226	0.0000606952
rnasep	14	188	0.0000603548
rnasep	24	188	0.0000603548
rnasep	197	220	0.0000601191
rnasep	80	94	0.0000599650
rnasep	117	190	0.0000599347
rnasep	81	95	0.0000598123
rnasep	186	242	0.0000589014
rnasep	81	121	0.0000588612
rnasep	14	49	0.0000587346
rnasep	15	188	0.0000582736
rnasep	111	251	0.0000579178
rnasep	81	102	0.0000577310
rnasep	111	182	0.0000570621
rnasep	123	242	0.0000568703
rnasep	24	184	0.0000566496
rnasep	81	117	0.0000564675
rnasep	19	52	0.0000563526
rnasep	80	101	0.0000562725
rnasep	112	251	0.0000559206
rnasep	125	192	0.0000558616
rnasep	15	45	0.0000549016
rnasep	199	222	0.0000548495
rnasep	111	183	0.0000547842
rnasep	113	182	0.0000545343
rnasep	111	188	0.0000541112
rnasep	111	189	0.0000540079
rnasep	78	94	0.0000539631
rnasep	21	47	0.0000531954
rnasep	26	39	0.0000529004
rnasep	81	122	0.0000528660
rnasep	105	184	0.0000524533
rnasep	114	248	0.0000524257
rnasep	115	189	0.0000519307
rnasep	14	46	0.0000518075
rnasep	79	101	0.0000516651
rnasep	17	249	0.0000502431
rnasep	17	184	0.0000501353
rnasep	111	252	0.0000498896
rnasep	17	40	0.0000485878
rnasep	81	107	0.0000479482
rnasep	15	252	0.0000478941
rnasep	35	253	0.0000478626
rnasep	60	94	0.0000477366
rnasep	21	41	0.0000471313
rnasep	15	237	0.0000470986
rnasep	22	47	0.0000465431
rnasep	81	118	0.0000461689
rnasep	229	253	0.0000458684
rnasep	100	187	0.0000458548
rnasep	26	187	0.0000458548
rnasep	17	188	0.0000457864
rnasep	17	50	0.0000456271
rnasep	24	41	0.0000445121
rnasep	118	182	0.0000443816
rnasep	14	115	0.0000442481
rnasep	17	250	0.0000441396
rnasep	25	185	0.0000439657
rnasep	79	104	0.0000437950
rnasep	25	187	0.0000437705
rnasep	117	188	0.0000437052
rnasep	69	94	0.0000435856
rnasep	196	216	0.0000431114
rnasep	112	241	0.0000426960
rnasep	100	241	0.0000426960
rnasep	26	45	0.0000425560
rnasep	110	183	0.0000421417
rnasep	206	221	0.0000421183
rnasep	23	184	0.0000419627
rnasep	56	184	0.0000419627
rnasep	112	189	0.0000415445
rnasep	81	104	0.0000408811
rnasep	19	42	0.0000407857
rnasep	114	246	0.0000404577
rnasep	137	185	0.0000397785
rnasep	122	189	0.0000394673
rnasep	25	46	0.0000394572
rnasep	82	94	0.0000394346
rnasep	23	190	0.0000394196
rnasep	126	184	0.0000392047
rnasep	114	192	0.0000390793
rnasep	13	236	0.0000389499
rnasep	15	236	0.0000389499
rnasep	180	241	0.0000386297
rnasep	111	241	0.0000386297
rnasep	209	221	0.0000384789
rnasep	111	250	0.0000381205
rnasep	19	124	0.0000380484
rnasep	56	182	0.0000380414
rnasep	15	254	0.0000378545
rnasep	22	42	0.0000377588
rnasep	61	94	0.0000373590
rnasep	58	86	0.0000373372
rnasep	113	191	0.0000373104
rnasep	14	235	0.0000369077
rnasep	23	45	0.0000368697
rnasep	196	226	0.0000368330
rnasep	25	45	0.0000366785
rnasep	179	242	0.0000365595
rnasep	22	49	0.0000363651
rnasep	112	249	0.0000361750
rnasep	198	226	0.0000361399
rnasep	114	180	0.0000360426
rnasep	19	125	0.0000359286
rnasep	112	253	0.0000358970
rnasep	15	114	0.0000357988
rnasep	113	124	0.0000357421
rnasep	116	187	0.0000354333
rnasep	104	188	0.0000353804
rnasep	22	37	0.0000348533
rnasep	15	242	0.0000345284
rnasep	36	242	0.0000345284
rnasep	114	249	0.0000341653
rnasep	201	225	0.0000341068
rnasep	62	84	0.0000340799
rnasep	197	227	0.0000340730
rnasep	18	53	0.0000339335
rnasep	19	123	0.0000338255
rnasep	20	41	0.0000335996
rnasep	106	185	0.0000334977
rnasep	18	51	0.0000334741
rnasep	22	38	0.0000334516
rnasep	110	141	0.0000334330
rnasep	25	186	0.0000334137
rnasep	110	187	0.0000333490
rnasep	128	188	0.0000332992
rnasep	110	190	0.0000331954
rnasep	117	191	0.0000331648
rnasep	226	267	0.0000331126
rnasep	113	192	0.0000331032
rnasep	16	241	0.0000325303
rnasep	201	221	0.0000323307
rnasep	129	158	0.0000321791
rnasep	128	186	0.0000320479
rnasep	20	40	0.0000319634
rnasep	112	252	0.0000319294
rnasep	111	253	0.0000319084
rnasep	200	232	0.0000318397
rnasep	110	181	0.0000317835
rnasep	32	121	0.0000317365
rnasep	25	124	0.0000317070
rnasep	23	185	0.0000314041
rnasep	56	101	0.0000312625
rnasep	127	188	0.0000312180
rnasep	116	190	0.0000308887
rnasep	81	98	0.0000307434
rnasep	190	237	0.0000307165
rnasep	179	241	0.0000304972
rnasep	100	242	0.0000304663
rnasep	64	83	0.0000302166
rnasep	112	250	0.0000300952
rnasep	11	52	0.0000299753
rnasep	14	253	0.0000299141
rnasep	13	253	0.0000299141
rnasep	232	255	0.0000298663
rnasep	16	54	0.0000296195
rnasep	25	123	0.0000295973
rnasep	105	123	0.0000295973
rnasep	20	35	0.0000293110
rnasep	104	185	0.0000293105
rnasep	124	192	0.0000289653
rnasep	106	247	0.0000282805
rnasep	105	242	0.0000281750
rnasep	16	56	0.0000279890
rnasep	26	251	0.0000279603
rnasep	15	251	0.0000279603
rnasep	104	251	0.0000279603
rnasep	19	253	0.0000279199
rnasep	36	257	0.0000278520
rnasep	13	50	0.0000277742
rnasep	80	122	0.0000274903
rnasep	14	37	0.0000274864
rnasep	18	129	0.0000274574
rnasep	18	49	0.0000274219
rnasep	116	183	0.0000273921
rnasep	104	184	0.0000272757
rnasep	81	115	0.0000271941
rnasep	65	97	0.0000270201
rnasep	67	94	0.0000269815
rnasep	19	186	0.0000269210
rnasep	79	105	0.0000268970
rnasep	83	96	0.0000267757
rnasep	64	91	0.0000267501
rnasep	193	237	0.0000266210
rnasep	190	238	0.0000265893
rnasep	19	51	0.0000265758
rnasep	77	109	0.0000265278
rnasep	20	52	0.0000265013
rnasep	104	241	0.0000264309
rnasep	121	241	0.0000264309
rnasep	182	242	0.0000264041
rnasep	180	243	0.0000263875
rnasep	223	237	0.0000263767
rnasep	17	252	0.0000259426
rnasep	126	181	0.0000259283
rnasep	226	253	0.0000259256
rnasep	80	105	0.0000258136
rnasep	26	48	0.0000257726
rnasep	12	51	0.0000257321
rnasep	12	49	0.0000255752
rnasep	199	234	0.0000254464
rnasep	112	180	0.0000254418
rnasep	112	181	0.0000254268
rnasep	119	181	0.0000254268
rnasep	19	127	0.0000253589
rnasep	62	87	0.0000251724
rnasep	134	186	0.0000250602
rnasep	14	186	0.0000250602
rnasep	13	187	0.0000250117
rnasep	20	189	0.0000249267
rnasep	125	191	0.0000248736
rnasep	180	191	0.0000248736
rnasep	16	192	0.0000248274
rnasep	121	194	0.0000247782
rnasep	13	49	0.0000247738
rnasep	125	184	0.0000247377
rnasep	20	54	0.0000246394
rnasep	199	216	0.0000246351
rnasep	17	55	0.0000245780
rnasep	191	237	0.0000245732
rnasep	120	194	0.0000245483
rnasep	23	48	0.0000245479
rnasep	120	195	0.0000245353
rnasep	226	239	0.0000245045
rnasep	63	94	0.0000244569
rnasep	111	240	0.0000244196
rnasep	112	240	0.0000244196
rnasep	120	240	0.0000244196
rnasep	14	241	0.0000243977
rnasep	122	242	0.0000243730
rnasep	121	243	0.0000243577
rnasep	21	53	0.0000242899
rnasep	112	246	0.0000242746
rnasep	100	247	0.0000242404
rnasep	81	247	0.0000242404
rnasep	14	47	0.0000240449
rnasep	27	43	0.0000239685
rnasep	14	251	0.0000239660
rnasep	17	43	0.0000239351
rnasep	24	253	0.0000239313
rnasep	101	255	0.0000238930
rnasep	233	256	0.0000238834
rnasep	199	227	0.0000236167
rnasep	120	178	0.0000233555
rnasep	19	126	0.0000232475
rnasep	25	183	0.0000231779
rnasep	14	41	0.0000230877
rnasep	131	157	0.0000230559
rnasep	101	186	0.0000229719
rnasep	14	108	0.0000229686
rnasep	106	141	0.0000228641
rnasep	25	189	0.0000228495
rnasep	77	94	0.0000228305
rnasep	64	92	0.0000228271
rnasep	25	190	0.0000228219
rnasep	14	190	0.0000228219
rnasep	106	190	0.0000228219
rnasep	26	190	0.0000228219
rnasep	81	185	0.0000228060
rnasep	112	191	0.0000228008
rnasep	137	151	0.0000227700
rnasep	121	195	0.0000227010
rnasep	85	96	0.0000226219
rnasep	13	237	0.0000225254
rnasep	14	238	0.0000224987
rnasep	181	242	0.0000223419
rnasep	62	242	0.0000223419
rnasep	14	243	0.0000223279
rnasep	180	244	0.0000223062
rnasep	111	245	0.0000222731
rnasep	109	247	0.0000222204
rnasep	21	54	0.0000220432
rnasep	200	228	0.0000220336
rnasep	110	252	0.0000219514
rnasep	236	253	0.0000219370
rnasep	239	255	0.0000219019
rnasep	14	45	0.0000217879
rnasep	123	163	0.0000214730
rnasep	64	85	0.0000214707
rnasep	110	170	0.0000212473
rnasep	15	39	0.0000212424
rnasep	20	39	0.0000212424
rnasep	117	180	0.0000212015
rnasep	104	122	0.0000211464
rnasep	18	123	0.0000211409
rnasep	122	182	0.0000211341
rnasep	15	127	0.0000211324
rnasep	26	127	0.0000211324
rnasep	113	133	0.0000211167
rnasep	15	115	0.0000210705
rnasep	26	112	0.0000210508
rnasep	22	112	0.0000210508
rnasep	17	34	0.0000210155
rnasep	16	184	0.0000209813
rnasep	15	108	0.0000208805
rnasep	11	188	0.0000208120
rnasep	12	188	0.0000208120
rnasep	58	84	0.0000207974
rnasep	81	184	0.0000207614
rnasep	58	94	0.0000207550
rnasep	19	191	0.0000207280
rnasep	16	191	0.0000207280
rnasep	121	193	0.0000206695
rnasep	134	187	0.0000206135
rnasep	116	189	0.0000205405
rnasep	62	90	0.0000205250
rnasep	113	127	0.0000203589
rnasep	64	84	0.0000203486
rnasep	81	241	0.0000203314
rnasep	103	241	0.0000203314
rnasep	15	241	0.0000203314
rnasep	81	108	0.0000203146
rnasep	124	243	0.0000202981
rnasep	104	249	0.0000200972
rnasep	132	156	0.0000200001
rnasep	81	251	0.0000199716
rnasep	38	251	0.0000199716
rnasep	231	251	0.0000199716
rnasep	16	257	0.0000198943
rnasep	113	125	0.0000197822
rnasep	83	103	0.0000197640
rnasep	78	108	0.0000195975
rnasep	11	49	0.0000195821
rnasep	137	156	0.0000194108
rnasep	23	49	0.0000191756
rnasep	115	179	0.0000191090
rnasep	111	181	0.0000190701
rnasep	32	122	0.0000190317
rnasep	35	123	0.0000190268
rnasep	14	126	0.0000190207
rnasep	15	117	0.0000190149
rnasep	26	115	0.0000189635
rnasep	16	112	0.0000189457
rnasep	24	186	0.0000187952
rnasep	105	186	0.0000187952
rnasep	14	187	0.0000187588
rnasep	104	187	0.0000187588
rnasep	103	188	0.0000187308
rnasep	118	189	0.0000186950
rnasep	13	189	0.0000186950
rnasep	77	96	0.0000186921
rnasep	100	190	0.0000186724
rnasep	17	191	0.0000186552
rnasep	115	192	0.0000186205
rnasep	123	182	0.0000186064
rnasep	125	193	0.0000186026
rnasep	131	186	0.0000185676
rnasep	21	38	0.0000185663
rnasep	81	188	0.0000184996
rnasep	78	95	0.0000184601
rnasep	59	87	0.0000184455
rnasep	200	231	0.0000184435
rnasep	126	185	0.0000183951
rnasep	127	185	0.0000183951
rnasep	36	239	0.0000183784
rnasep	118	242	0.0000182798
rnasep	14	244	0.0000182505
rnasep	113	126	0.0000182478
rnasep	194	217	0.0000182400
rnasep	114	245	0.0000182235
rnasep	15	235	0.0000182120
rnasep	115	246	0.0000182059
rnasep	36	246	0.0000182059
rnasep	115	247	0.0000181803
rnasep	197	228	0.0000181745
rnasep	17	248	0.0000181474
rnasep	16	248	0.0000181474
rnasep	16	249	0.0000180875
rnasep	110	249	0.0000180875
rnasep	81	187	0.0000180699
rnasep	105	251	0.0000179745
rnasep	228	253	0.0000179485
rnasep	15	256	0.0000179126
rnasep	106	256	0.0000179126
rnasep	14	42	0.0000178963
rnasep	27	46	0.0000178236
rnasep	22	41	0.0000176022
rnasep	131	158	0.0000173987
rnasep	13	44	0.0000171336
rnasep	117	178	0.0000169858
rnasep	128	179	0.0000169858
rnasep	113	180	0.0000169612
rnasep	68	157	0.0000169431
rnasep	31	123	0.0000169127
rnasep	14	124	0.0000169104
rnasep	31	125	0.0000169076
rnasep	25	182	0.0000169073
rnasep	17	128	0.0000169023
rnasep	26	183	0.0000168567
rnasep	22	115	0.0000168564
rnasep	14	114	0.0000168465
rnasep	22	114	0.0000168465
rnasep	27	184	0.0000167851
rnasep	28	184	0.0000167851
rnasep	122	181	0.0000167490
rnasep	79	120	0.0000167365
rnasep	56	186	0.0000167068
rnasep	22	186	0.0000167068
rnasep	14	107	0.0000166936
rnasep	106	187	0.0000166745
rnasep	28	188	0.0000166496
rnasep	66	96	0.0000166152
rnasep	15	96	0.0000166152
rnasep	72	94	0.0000166040
rnasep	102	190	0.0000165977
rnasep	126	191	0.0000165824
rnasep	127	192	0.0000165516
rnasep	175	186	0.0000164792
rnasep	68	186	0.0000164792
rnasep	83	102	0.0000164601
rnasep	113	235	0.0000164034
rnasep	198	223	0.0000163860
rnasep	222	237	0.0000163821
rnasep	197	237	0.0000163821
rnasep	194	224	0.0000163802
rnasep	61	83	0.0000163699
rnasep	193	238	0.0000163627
rnasep	17	241	0.0000162652
rnasep	117	242	0.0000162487
rnasep	15	244	0.0000162227
rnasep	115	245	0.0000161986
rnasep	110	246	0.0000161831
rnasep	111	246	0.0000161831
rnasep	104	247	0.0000161603
rnasep	14	55	0.0000161466
rnasep	66	84	0.0000161455
rnasep	26	50	0.0000160303
rnasep	187	240	0.0000160232
rnasep	49	251	0.0000159773
rnasep	100	251	0.0000159773
rnasep	22	45	0.0000159744
rnasep	230	252	0.0000159647
rnasep	100	252	0.0000159647
rnasep	16	252	0.0000159647
rnasep	225	253	0.0000159542
rnasep	201	222	0.0000159276
rnasep	199	233	0.0000159241
rnasep	104	260	0.0000159033
rnasep	224	238	0.0000158697
rnasep	111	249	0.0000157993
rnasep	64	86	0.0000154718
rnasep	25	49	0.0000151802
rnasep	113	169	0.0000148731
rnasep	117	169	0.0000148731
rnasep	15	173	0.0000148652
rnasep	110	178	0.0000148626
rnasep	115	180	0.0000148411
rnasep	111	180	0.0000148411
rnasep	120	180	0.0000148411
rnasep	16	122	0.0000148025
rnasep	102	122	0.0000148025
rnasep	18	122	0.0000148025
rnasep	36	124	0.0000147966
rnasep	133	182	0.0000147939
rnasep	35	126	0.0000147939
rnasep	104	127	0.0000147927
rnasep	69	128	0.0000147895
rnasep	18	128	0.0000147895
rnasep	80	117	0.0000147894
rnasep	16	129	0.0000147847
rnasep	19	129	0.0000147847
rnasep	18	130	0.0000147820
rnasep	17	130	0.0000147820
rnasep	23	183	0.0000147496
rnasep	103	115	0.0000147494
rnasep	16	115	0.0000147494
rnasep	17	114	0.0000147407
rnasep	22	113	0.0000147373
rnasep	14	113	0.0000147373
rnasep	16	113	0.0000147373
rnasep	32	184	0.0000146869
rnasep	103	185	0.0000146552
rnasep	100	185	0.0000146552
rnasep	18	185	0.0000146552
rnasep	120	160	0.0000146285
rnasep	103	186	0.0000146185
rnasep	152	186	0.0000146185
rnasep	138	186	0.0000146185
rnasep	55	108	0.0000146164
rnasep	28	187	0.0000145902
rnasep	58	187	0.0000145902
rnasep	22	187	0.0000145902
rnasep	66	187	0.0000145902
rnasep	129	188	0.0000145684
rnasep	83	188	0.0000145684
rnasep	42	188	0.0000145684
rnasep	110	189	0.0000145406
rnasep	129	189	0.0000145406
rnasep	62	96	0.0000145383
rnasep	80	95	0.0000145325
rnasep	66	95	0.0000145325
rnasep	60	88	0.0000145241
rnasep	104	190	0.0000145230
rnasep	56	87	0.0000145210
rnasep	24	191	0.0000145096
rnasep	14	215	0.0000143772
rnasep	82	101	0.0000143696
rnasep	15	217	0.0000143654
rnasep	194	218	0.0000143599
rnasep	199	235	0.0000143530
rnasep	16	236	0.0000143500
rnasep	62	237	0.0000143344
rnasep	13	46	0.0000143281
rnasep	202	226	0.0000143240
rnasep	14	227	0.0000143154
rnasep	207	227	0.0000143154
rnasep	64	87	0.0000142966
rnasep	54	84	0.0000142956
rnasep	14	239	0.0000142943
rnasep	14	191	0.0000142779
rnasep	129	182	0.0000142559
rnasep	15	240	0.0000142448
rnasep	227	240	0.0000142448
rnasep	180	240	0.0000142448
rnasep	127	241	0.0000142320
rnasep	190	241	0.0000142320
rnasep	61	241	0.0000142320
rnasep	193	242	0.0000142176
rnasep	17	242	0.0000142176
rnasep	191	242	0.0000142176
rnasep	16	242	0.0000142176
rnasep	36	243	0.0000142086
rnasep	112	244	0.0000141948
rnasep	111	244	0.0000141948
rnasep	24	245	0.0000141738
rnasep	112	245	0.0000141738
rnasep	15	56	0.0000141559
rnasep	200	217	0.0000141356
rnasep	110	248	0.0000141146
rnasep	207	224	0.0000141018
rnasep	115	249	0.0000140681
rnasep	81	249	0.0000140681
rnasep	16	250	0.0000140444
rnasep	18	250	0.0000140444
rnasep	131	156	0.0000140393
rnasep	171	251	0.0000139801
rnasep	18	253	0.0000139599
rnasep	110	254	0.0000139464
rnasep	240	254	0.0000139464
rnasep	112	255	0.0000139376
rnasep	237	256	0.0000139320
rnasep	35	256	0.0000139320
rnasep	113	258	0.0000139206
rnasep	205	220	0.0000138900
rnasep	128	182	0.0000137581
rnasep	80	107	0.0000137461
rnasep	134	155	0.0000136471
rnasep	27	50	0.0000132965
rnasep	19	40	0.0000132516
rnasep	15	42	0.0000131054
rnasep	120	170	0.0000127484
rnasep	126	178	0.0000127393
rnasep	113	176	0.0000127379
rnasep	23	34	0.0000127336
rnasep	123	180	0.0000127209
rnasep	16	118	0.0000126948
rnasep	28	118	0.0000126948
rnasep	14	118	0.0000126948
rnasep	26	121	0.0000126946
rnasep	28	122	0.0000126878
rnasep	12	123	0.0000126846
rnasep	36	123	0.0000126846
rnasep	22	123	0.0000126846
rnasep	80	123	0.0000126846
rnasep	31	124	0.0000126828
rnasep	56	124	0.0000126828
rnasep	32	127	0.0000126795
rnasep	25	127	0.0000126795
rnasep	20	127	0.0000126795
rnasep	17	131	0.0000126700
rnasep	15	183	0.0000126425
rnasep	23	115	0.0000126423
rnasep	19	115	0.0000126423
rnasep	12	115	0.0000126423
rnasep	26	114	0.0000126349
rnasep	16	114	0.0000126349
rnasep	14	112	0.0000126305
rnasep	16	111	0.0000126216
rnasep	58	184	0.0000125888
rnasep	99	185	0.0000125616
rnasep	118	179	0.0000125413
rnasep	56	109	0.0000125376
rnasep	156	186	0.0000125301
rnasep	36	186	0.0000125301
rnasep	133	186	0.0000125301
rnasep	18	186	0.0000125301
rnasep	107	186	0.0000125301
rnasep	171	186	0.0000125301
rnasep	15	107	0.0000125202
rnasep	21	187	0.0000125059
rnasep	104	121	0.0000125045
rnasep	56	188	0.0000124872
rnasep	100	188	0.0000124872
rnasep	101	188	0.0000124872
rnasep	83	99	0.0000124833
rnasep	24	189	0.0000124634
rnasep	64	96	0.0000124614
rnasep	66	93	0.0000124517
rnasep	179	190	0.0000124483
rnasep	11	190	0.0000124483
rnasep	28	191	0.0000124368
rnasep	17	35	0.0000124118
rnasep	124	193	0.0000124017
rnasep	123	195	0.0000123824
rnasep	11	45	0.0000123285
rnasep	14	214	0.0000123270
rnasep	192	217	0.0000123132
rnasep	88	103	0.0000122942
rnasep	123	237	0.0000122866
rnasep	195	225	0.0000122825
rnasep	208	226	0.0000122777
rnasep	112	239	0.0000122523
rnasep	118	239	0.0000122523
rnasep	13	239	0.0000122523
rnasep	12	239	0.0000122523
rnasep	123	239	0.0000122523
rnasep	193	239	0.0000122523
rnasep	81	114	0.0000122388
rnasep	110	240	0.0000122098
rnasep	81	240	0.0000122098
rnasep	190	240	0.0000122098
rnasep	36	241	0.0000121989
rnasep	122	241	0.0000121989
rnasep	58	77	0.0000121982
rnasep	17	243	0.0000121788
rnasep	227	243	0.0000121788
rnasep	120	243	0.0000121788
rnasep	100	244	0.0000121670
rnasep	32	244	0.0000121670
rnasep	104	244	0.0000121670
rnasep	14	246	0.0000121373
rnasep	15	247	0.0000121202
rnasep	194	211	0.0000121119
rnasep	105	248	0.0000120982
rnasep	196	235	0.0000120607
rnasep	15	249	0.0000120583
rnasep	225	249	0.0000120583
rnasep	200	229	0.0000120393
rnasep	110	250	0.0000120381
rnasep	100	250	0.0000120381
rnasep	38	250	0.0000120381
rnasep	163	190	0.0000119843
rnasep	32	251	0.0000119830
rnasep	169	251	0.0000119830
rnasep	12	252	0.0000119735
rnasep	232	253	0.0000119657
rnasep	223	253	0.0000119657
rnasep	105	253	0.0000119657
rnasep	104	254	0.0000119540
rnasep	111	254	0.0000119540
rnasep	112	254	0.0000119540
rnasep	234	254	0.0000119540
rnasep	25	47	0.0000119506
rnasep	23	50	0.0000119467
rnasep	105	255	0.0000119465
rnasep	79	108	0.0000118868
rnasep	207	220	0.0000118401
rnasep	196	222	0.0000118306
rnasep	127	181	0.0000117025
rnasep	17	54	0.0000116955
rnasep	226	242	0.0000116661
rnasep	203	227	0.0000115773
rnasep	28	48	0.0000114774
rnasep	14	48	0.0000114774
rnasep	18	54	0.0000113585
rnasep	22	48	0.0000113545
rnasep	9	53	0.0000112904
rnasep	131	159	0.0000112856
rnasep	25	44	0.0000112795
rnasep	129	184	0.0000112690
rnasep	22	51	0.0000110919
rnasep	14	56	0.0000110204
rnasep	78	105	0.0000109972
rnasep	14	38	0.0000109498
rnasep	14	31	0.0000107942
rnasep	15	58	0.0000107128
rnasep	13	39	0.0000106212
rnasep	64	172	0.0000106212
rnasep	115	178	0.0000106161
rnasep	112	179	0.0000106161
rnasep	114	178	0.0000106161
rnasep	148	180	0.0000106008
rnasep	32	118	0.0000105790
rnasep	15	118	0.0000105790
rnasep	26	118	0.0000105790
rnasep	14	120	0.0000105790
rnasep	19	121	0.0000105788
rnasep	28	121	0.0000105788
rnasep	100	121	0.0000105788
rnasep	106	121	0.0000105788
rnasep	25	122	0.0000105732
rnasep	31	122	0.0000105732
rnasep	103	123	0.0000105705
rnasep	34	123	0.0000105705
rnasep	13	123	0.0000105705
rnasep	72	143	0.0000105699
rnasep	104	141	0.0000105690
rnasep	106	127	0.0000105662
rnasep	102	128	0.0000105639
rnasep	99	128	0.0000105639
rnasep	26	128	0.0000105639
rnasep	101	116	0.0000105396
rnasep	102	183	0.0000105354
rnasep	17	115	0.0000105353
rnasep	24	115	0.0000105353
rnasep	23	113	0.0000105266
rnasep	28	43	0.0000105252
rnasep	17	111	0.0000105180
rnasep	107	184	0.0000104907
rnasep	137	184	0.0000104907
rnasep	29	184	0.0000104907
rnasep	15	184	0.0000104907
rnasep	15	185	0.0000104680
rnasep	13	185	0.0000104680
rnasep	16	109	0.0000104480
rnasep	132	186	0.0000104418
rnasep	78	186	0.0000104418
rnasep	147	186	0.0000104418
rnasep	88	107	0.0000104335
rnasep	54	107	0.0000104335
rnasep	137	187	0.0000104216
rnasep	75	101	0.0000104208
rnasep	15	100	0.0000104063
rnasep	38	188	0.0000104060
rnasep	49	188	0.0000104060
rnasep	77	97	0.0000103924
rnasep	103	189	0.0000103861
rnasep	27	189	0.0000103861
rnasep	162	189	0.0000103861
rnasep	82	95	0.0000103803
rnasep	63	95	0.0000103803
rnasep	59	91	0.0000103748
rnasep	81	190	0.0000103736
rnasep	22	190	0.0000103736
rnasep	13	190	0.0000103736
rnasep	113	129	0.0000103666
rnasep	106	192	0.0000103447
rnasep	15	192	0.0000103447
rnasep	112	192	0.0000103447
rnasep	126	192	0.0000103447
rnasep	150	192	0.0000103447
rnasep	123	194	0.0000103243
rnasep	125	195	0.0000103186
rnasep	120	198	0.0000102835
rnasep	15	214	0.0000102725
rnasep	19	184	0.0000102707
rnasep	36	215	0.0000102694
rnasep	201	218	0.0000102571
rnasep	113	234	0.0000102521
rnasep	81	235	0.0000102521
rnasep	12	236	0.0000102500
rnasep	197	236	0.0000102500
rnasep	202	221	0.0000102469
rnasep	125	185	0.0000102444
rnasep	200	237	0.0000102388
rnasep	64	237	0.0000102388
rnasep	81	224	0.0000102376
rnasep	58	109	0.0000102357
rnasep	60	109	0.0000102357
rnasep	203	225	0.0000102355
rnasep	113	226	0.0000102314
rnasep	204	226	0.0000102314
rnasep	16	238	0.0000102267
rnasep	199	228	0.0000102253
rnasep	13	186	0.0000102141
rnasep	77	104	0.0000102100
rnasep	133	161	0.0000101958
rnasep	80	100	0.0000101838
rnasep	200	240	0.0000101748
rnasep	13	241	0.0000101657
rnasep	177	241	0.0000101657
rnasep	23	241	0.0000101657
rnasep	222	242	0.0000101554
rnasep	107	242	0.0000101554
rnasep	88	242	0.0000101554
rnasep	106	243	0.0000101490
rnasep	16	243	0.0000101490
rnasep	59	85	0.0000101470
rnasep	58	79	0.0000101466
rnasep	120	244	0.0000101392
rnasep	12	244	0.0000101392
rnasep	105	244	0.0000101392
rnasep	26	244	0.0000101392
rnasep	16	244	0.0000101392
rnasep	123	244	0.0000101392
rnasep	110	245	0.0000101241
rnasep	109	246	0.0000101144
rnasep	111	192	0.0000101140
rnasep	118	192	0.0000101140
rnasep	180	247	0.0000101002
rnasep	108	247	0.0000101002
rnasep	24	248	0.0000100819
rnasep	106	248	0.0000100819
rnasep	14	248	0.0000100819
rnasep	180	248	0.0000100819
rnasep	171	249	0.0000100486
rnasep	234	249	0.0000100486
rnasep	106	249	0.0000100486
rnasep	13	250	0.0000100317
rnasep	203	218	0.0000100273
rnasep	205	218	0.0000100273
rnasep	194	226	0.0000100003
rnasep	124	181	0.0000099880
rnasep	94	251	0.0000099858
rnasep	37	251	0.0000099858
rnasep	239	251	0.0000099858
rnasep	23	251	0.0000099858
rnasep	103	251	0.0000099858
rnasep	30	251	0.0000099858
rnasep	18	252	0.0000099779
rnasep	231	252	0.0000099779
rnasep	38	252	0.0000099779
rnasep	12	253	0.0000099714
rnasep	199	253	0.0000099714
rnasep	37	253	0.0000099714
rnasep	14	254	0.0000099617
rnasep	231	254	0.0000099617
rnasep	114	256	0.0000099514
rnasep	113	259	0.0000099419
rnasep	65	84	0.0000099226
rnasep	83	109	0.0000098111
rnasep	114	127	0.0000097927
rnasep	224	240	0.0000096618
rnasep	22	52	0.0000096526
rnasep	224	242	0.0000096350
rnasep	82	109	0.0000095988
rnasep	130	181	0.0000095836
rnasep	27	41	0.0000095370
rnasep	16	43	0.0000095339
rnasep	125	181	0.0000094786
rnasep	77	108	0.0000093711
rnasep	18	41	0.0000090401
rnasep	137	148	0.0000090190
rnasep	83	105	0.0000089115
rnasep	11	39	0.0000088756
rnasep	24	43	0.0000087654
rnasep	122	170	0.0000084989
rnasep	15	171	0.0000084976
rnasep	14	171	0.0000084976
rnasep	113	173	0.0000084944
rnasep	114	179	0.0000084929
rnasep	113	179	0.0000084929
rnasep	106	181	0.0000084756
rnasep	131	151	0.0000084665
rnasep	25	120	0.0000084632
rnasep	22	120	0.0000084632
rnasep	19	118	0.0000084632
rnasep	78	122	0.0000084586
rnasep	111	123	0.0000084564
rnasep	60	123	0.0000084564
rnasep	101	123	0.0000084564
rnasep	83	123	0.0000084564
rnasep	113	144	0.0000084563
rnasep	13	124	0.0000084552
rnasep	14	125	0.0000084538
rnasep	22	125	0.0000084538
rnasep	131	182	0.0000084536
rnasep	20	126	0.0000084536
rnasep	31	126	0.0000084536
rnasep	27	128	0.0000084512
rnasep	34	128	0.0000084512
rnasep	103	128	0.0000084512
rnasep	13	117	0.0000084511
rnasep	79	117	0.0000084511
rnasep	62	117	0.0000084511
rnasep	26	117	0.0000084511
rnasep	32	117	0.0000084511
rnasep	108	133	0.0000084467
rnasep	21	116	0.0000084317
rnasep	119	183	0.0000084283
rnasep	104	183	0.0000084283
rnasep	33	115	0.0000084282
rnasep	23	114	0.0000084233
rnasep	100	113	0.0000084213
rnasep	26	113	0.0000084213
rnasep	19	111	0.0000084144
rnasep	16	110	0.0000084018
rnasep	14	184	0.0000083925
rnasep	61	184	0.0000083925
rnasep	101	184	0.0000083925
rnasep	59	184	0.0000083925
rnasep	69	184	0.0000083925
rnasep	11	184	0.0000083925
rnasep	82	185	0.0000083744
rnasep	102	185	0.0000083744
rnasep	24	185	0.0000083744
rnasep	65	185	0.0000083744
rnasep	135	186	0.0000083534
rnasep	162	186	0.0000083534
rnasep	59	186	0.0000083534
rnasep	60	186	0.0000083534
rnasep	98	186	0.0000083534
rnasep	79	107	0.0000083468
rnasep	79	106	0.0000083439
rnasep	61	104	0.0000083419
rnasep	76	102	0.0000083395
rnasep	11	187	0.0000083372
rnasep	99	187	0.0000083372
rnasep	36	187	0.0000083372
rnasep	64	188	0.0000083248
rnasep	107	188	0.0000083248
rnasep	137	188	0.0000083248
rnasep	146	188	0.0000083248
rnasep	84	97	0.0000083139
rnasep	12	189	0.0000083089
rnasep	107	189	0.0000083089
rnasep	61	95	0.0000083043
rnasep	77	95	0.0000083043
rnasep	61	93	0.0000083011
rnasep	56	92	0.0000083008
rnasep	121	170	0.0000083004
rnasep	64	90	0.0000082997
rnasep	36	190	0.0000082989
rnasep	177	191	0.0000082912
rnasep	128	191	0.0000082912
rnasep	15	191	0.0000082912
rnasep	62	77	0.0000082842
rnasep	149	192	0.0000082758
rnasep	105	192	0.0000082758
rnasep	12	41	0.0000082757
rnasep	122	157	0.0000082750
rnasep	80	120	0.0000082733
rnasep	119	151	0.0000082713
rnasep	81	193	0.0000082678
rnasep	131	145	0.0000082631
rnasep	131	143	0.0000082619
rnasep	108	125	0.0000082606
rnasep	108	127	0.0000082596
rnasep	16	195	0.0000082549
rnasep	122	195	0.0000082549
rnasep	156	182	0.0000082465
rnasep	128	162	0.0000082238
rnasep	25	51	0.0000082134
rnasep	14	216	0.0000082117
rnasep	193	217	0.0000082088
rnasep	206	219	0.0000082032
rnasep	57	110	0.0000081999
rnasep	199	232	0.0000081976
rnasep	197	231	0.0000081971
rnasep	16	222	0.0000081941
rnasep	122	237	0.0000081911
rnasep	81	237	0.0000081911
rnasep	117	237	0.0000081911
rnasep	188	237	0.0000081911
rnasep	120	237	0.0000081911
rnasep	209	224	0.0000081901
rnasep	120	224	0.0000081901
rnasep	113	224	0.0000081901
rnasep	180	224	0.0000081901
rnasep	179	224	0.0000081901
rnasep	14	226	0.0000081851
rnasep	121	238	0.0000081813
rnasep	206	227	0.0000081802
rnasep	179	239	0.0000081682
rnasep	61	239	0.0000081682
rnasep	186	239	0.0000081682
rnasep	80	239	0.0000081682
rnasep	100	240	0.0000081399
rnasep	117	240	0.0000081399
rnasep	26	240	0.0000081399
rnasep	102	240	0.0000081399
rnasep	183	240	0.0000081399
rnasep	104	240	0.0000081399
rnasep	18	241	0.0000081326
rnasep	29	242	0.0000081243
rnasep	13	242	0.0000081243
rnasep	64	242	0.0000081243
rnasep	173	242	0.0000081243
rnasep	125	242	0.0000081243
rnasep	175	242	0.0000081243
rnasep	26	242	0.0000081243
rnasep	101	242	0.0000081243
rnasep	126	243	0.0000081192
rnasep	230	243	0.0000081192
rnasep	121	244	0.0000081113
rnasep	19	244	0.0000081113
rnasep	101	244	0.0000081113
rnasep	17	244	0.0000081113
rnasep	81	244	0.0000081113
rnasep	226	244	0.0000081113
rnasep	129	166	0.0000080951
rnasep	179	247	0.0000080801
rnasep	123	247	0.0000080801
rnasep	92	247	0.0000080801
rnasep	124	247	0.0000080801
rnasep	59	94	0.0000080775
rnasep	62	93	0.0000080767
rnasep	61	92	0.0000080765
rnasep	61	89	0.0000080752
rnasep	63	83	0.0000080727
rnasep	66	86	0.0000080727
rnasep	27	248	0.0000080655
rnasep	103	248	0.0000080655
rnasep	115	248	0.0000080655
rnasep	121	248	0.0000080655
rnasep	118	191	0.0000080595
rnasep	64	77	0.0000080561
rnasep	12	249	0.0000080389
rnasep	28	249	0.0000080389
rnasep	99	249	0.0000080389
rnasep	121	249	0.0000080389
rnasep	38	249	0.0000080389
rnasep	101	249	0.0000080389
rnasep	104	250	0.0000080254
rnasep	103	250	0.0000080254
rnasep	200	214	0.0000079893
rnasep	19	251	0.0000079887
rnasep	107	251	0.0000079887
rnasep	24	251	0.0000079887
rnasep	200	215	0.0000079865
rnasep	13	252	0.0000079823
rnasep	104	252	0.0000079823
rnasep	81	252	0.0000079823
rnasep	25	253	0.0000079771
rnasep	198	219	0.0000079734
rnasep	26	254	0.0000079694
rnasep	38	254	0.0000079694
rnasep	35	254	0.0000079694
rnasep	236	255	0.0000079643
rnasep	107	255	0.0000079643
rnasep	241	255	0.0000079643
rnasep	111	255	0.0000079643
rnasep	35	255	0.0000079643
rnasep	104	256	0.0000079611
rnasep	231	256	0.0000079611
rnasep	200	256	0.0000079611
rnasep	20	256	0.0000079611
rnasep	17	257	0.0000079577
rnasep	14	257	0.0000079577
rnasep	102	257	0.0000079577
rnasep	156	184	0.0000079526
rnasep	195	227	0.0000079492
rnasep	226	265	0.0000079438
rnasep	58	108	0.0000079245
rnasep	77	102	0.0000079017
rnasep	131	144	0.0000078739
rnasep	223	242	0.0000078641
rnasep	62	88	0.0000078509
rnasep	65	87	0.0000078489
rnasep	129	164	0.0000078296
rnasep	21	40	0.0000077467
rnasep	197	222	0.0000077335
rnasep	16	55	0.0000077151
rnasep	229	256	0.0000076664
rnasep	60	85	0.0000076239
rnasep	18	46	0.0000074390
rnasep	25	48	0.0000073517
rnasep	80	104	0.0000072551
rnasep	21	39	0.0000070718
rnasep	130	158	0.0000068987
rnasep	133	158	0.0000068540
rnasep	78	107	0.0000068404
rnasep	20	57	0.0000067777
rnasep	23	53	0.0000067742
rnasep	20	58	0.0000067655
rnasep	12	50	0.0000066147
rnasep	27	51	0.0000065013
rnasep	13	45	0.0000064802
rnasep	19	39	0.0000064201
rnasep	24	35	0.0000064160
rnasep	26	169	0.0000063742
rnasep	63	170	0.0000063742
rnasep	26	173	0.0000063708
rnasep	119	179	0.0000063697
rnasep	111	179	0.0000063697
rnasep	120	174	0.0000063689
rnasep	109	176	0.0000063689
rnasep	103	174	0.0000063689
rnasep	110	180	0.0000063605
rnasep	23	180	0.0000063605
rnasep	124	180	0.0000063605
rnasep	81	180	0.0000063605
rnasep	109	180	0.0000063605
rnasep	102	181	0.0000063567
rnasep	103	181	0.0000063567
rnasep	114	158	0.0000063537
rnasep	121	161	0.0000063537
rnasep	65	158	0.0000063537
rnasep	114	154	0.0000063532
rnasep	133	154	0.0000063532
rnasep	99	154	0.0000063532
rnasep	131	152	0.0000063506
rnasep	138	149	0.0000063489
rnasep	64	118	0.0000063474
rnasep	98	119	0.0000063474
rnasep	104	118	0.0000063474
rnasep	78	118	0.0000063474
rnasep	103	119	0.0000063474
rnasep	31	120	0.0000063474
rnasep	80	118	0.0000063474
rnasep	79	119	0.0000063474
rnasep	22	118	0.0000063474
rnasep	56	119	0.0000063474
rnasep	56	118	0.0000063474
rnasep	105	119	0.0000063474
rnasep	37	121	0.0000063473
rnasep	38	121	0.0000063473
rnasep	80	121	0.0000063473
rnasep	135	147	0.0000063445
rnasep	23	122	0.0000063439
rnasep	103	122	0.0000063439
rnasep	12	122	0.0000063439
rnasep	29	122	0.0000063439
rnasep	107	123	0.0000063423
rnasep	82	123	0.0000063423
rnasep	64	123	0.0000063423
rnasep	14	123	0.0000063423
rnasep	79	123	0.0000063423
rnasep	78	123	0.0000063423
rnasep	111	143	0.0000063419
rnasep	104	142	0.0000063417
rnasep	37	124	0.0000063414
rnasep	64	124	0.0000063414
rnasep	80	125	0.0000063403
rnasep	112	125	0.0000063403
rnasep	79	125	0.0000063403
rnasep	35	125	0.0000063403
rnasep	25	125	0.0000063403
rnasep	55	182	0.0000063402
rnasep	10	126	0.0000063402
rnasep	105	182	0.0000063402
rnasep	30	182	0.0000063402
rnasep	22	182	0.0000063402
rnasep	101	182	0.0000063402
rnasep	37	126	0.0000063402
rnasep	98	127	0.0000063397
rnasep	35	127	0.0000063397
rnasep	23	127	0.0000063397
rnasep	16	128	0.0000063384
rnasep	60	117	0.0000063383
rnasep	22	117	0.0000063383
rnasep	15	129	0.0000063363
rnasep	17	129	0.0000063363
rnasep	105	130	0.0000063351
rnasep	68	130	0.0000063351
rnasep	114	130	0.0000063351
rnasep	19	130	0.0000063351
rnasep	20	130	0.0000063351
rnasep	94	130	0.0000063351
rnasep	17	132	0.0000063350
rnasep	19	131	0.0000063350
rnasep	102	132	0.0000063350
rnasep	114	132	0.0000063350
rnasep	64	116	0.0000063238
rnasep	28	183	0.0000063213
rnasep	133	183	0.0000063213
rnasep	14	183	0.0000063213
rnasep	137	183	0.0000063213
rnasep	13	183	0.0000063213
rnasep	13	114	0.0000063174
rnasep	17	112	0.0000063152
rnasep	12	112	0.0000063152
rnasep	57	111	0.0000063108
rnasep	12	43	0.0000063040
rnasep	173	184	0.0000062944
rnasep	154	184	0.0000062944
rnasep	169	184	0.0000062944
rnasep	152	184	0.0000062944
rnasep	22	184	0.0000062944
rnasep	146	184	0.0000062944
rnasep	92	184	0.0000062944
rnasep	63	184	0.0000062944
rnasep	33	184	0.0000062944
rnasep	32	185	0.0000062808
rnasep	135	185	0.0000062808
rnasep	17	185	0.0000062808
rnasep	16	185	0.0000062808
rnasep	72	109	0.0000062688
rnasep	66	109	0.0000062688
rnasep	23	109	0.0000062688
rnasep	31	186	0.0000062651
rnasep	27	186	0.0000062651
rnasep	16	108	0.0000062642
rnasep	11	108	0.0000062642
rnasep	26	108	0.0000062642
rnasep	13	107	0.0000062601
rnasep	58	106	0.0000062579
rnasep	77	106	0.0000062579
rnasep	13	105	0.0000062570
rnasep	61	105	0.0000062570
rnasep	84	104	0.0000062564
rnasep	15	104	0.0000062564
rnasep	14	104	0.0000062564
rnasep	76	104	0.0000062564
rnasep	84	102	0.0000062546
rnasep	60	102	0.0000062546
rnasep	173	187	0.0000062529
rnasep	62	187	0.0000062529
rnasep	14	101	0.0000062525
rnasep	54	101	0.0000062525
rnasep	26	100	0.0000062438
rnasep	76	100	0.0000062438
rnasep	66	100	0.0000062438
rnasep	105	188	0.0000062436
rnasep	67	188	0.0000062436
rnasep	78	188	0.0000062436
rnasep	65	99	0.0000062417
rnasep	15	98	0.0000062381
rnasep	82	189	0.0000062317
rnasep	130	189	0.0000062317
rnasep	64	189	0.0000062317
rnasep	108	189	0.0000062317
rnasep	58	96	0.0000062307
rnasep	26	96	0.0000062307
rnasep	13	96	0.0000062307
rnasep	16	94	0.0000062265
rnasep	68	94	0.0000062265
rnasep	71	94	0.0000062265
rnasep	70	94	0.0000062265
rnasep	80	93	0.0000062259
rnasep	60	92	0.0000062256
rnasep	64	88	0.0000062246
rnasep	37	190	0.0000062241
rnasep	99	190	0.0000062241
rnasep	150	190	0.0000062241
rnasep	66	87	0.0000062233
rnasep	67	87	0.0000062233
rnasep	74	87	0.0000062233
rnasep	56	83	0.0000062229
rnasep	57	85	0.0000062229
rnasep	72	86	0.0000062229
rnasep	69	86	0.0000062229
rnasep	63	191	0.0000062184
rnasep	137	191	0.0000062184
rnasep	100	191	0.0000062184
rnasep	22	191	0.0000062184
rnasep	23	191	0.0000062184
rnasep	105	191	0.0000062184
rnasep	26	191	0.0000062184
rnasep	11	191	0.0000062184
rnasep	61	191	0.0000062184
rnasep	111	191	0.0000062184
rnasep	52	77	0.0000062131
rnasep	64	76	0.0000062130
rnasep	62	74	0.0000062111
rnasep	61	72	0.0000062110
rnasep	158	192	0.0000062068
rnasep	23	192	0.0000062068
rnasep	110	192	0.0000062068
rnasep	20	192	0.0000062068
rnasep	81	192	0.0000062068
rnasep	102	192	0.0000062068
rnasep	113	194	0.0000061946
rnasep	179	194	0.0000061946
rnasep	125	194	0.0000061946
rnasep	114	196	0.0000061818
rnasep	123	168	0.0000061758
rnasep	123	200	0.0000061717
rnasep	122	179	0.0000061716
rnasep	121	178	0.0000061715
rnasep	81	197	0.0000061701
rnasep	119	198	0.0000061701
rnasep	15	212	0.0000061689
rnasep	13	214	0.0000061635
rnasep	199	215	0.0000061617
rnasep	15	215	0.0000061617
rnasep	12	215	0.0000061617
rnasep	205	216	0.0000061588
rnasep	13	216	0.0000061588
rnasep	120	217	0.0000061566
rnasep	36	217	0.0000061566
rnasep	205	219	0.0000061524
rnasep	195	219	0.0000061524
rnasep	14	219	0.0000061524
rnasep	206	235	0.0000061513
rnasep	11	235	0.0000061513
rnasep	196	234	0.0000061513
rnasep	111	235	0.0000061513
rnasep	198	236	0.0000061500
rnasep	206	236	0.0000061500
rnasep	134	147	0.0000061499
rnasep	201	232	0.0000061482
rnasep	198	232	0.0000061482
rnasep	112	143	0.0000061479
rnasep	211	222	0.0000061456
rnasep	186	237	0.0000061433
rnasep	179	237	0.0000061433
rnasep	220	237	0.0000061433
rnasep	194	237	0.0000061433
rnasep	121	237	0.0000061433
rnasep	72	224	0.0000061426
rnasep	64	224	0.0000061426
rnasep	106	133	0.0000061411
rnasep	36	226	0.0000061388
rnasep	12	238	0.0000061360
rnasep	26	238	0.0000061360
rnasep	61	238	0.0000061360
rnasep	180	238	0.0000061360
rnasep	103	238	0.0000061360
rnasep	192	238	0.0000061360
rnasep	58	238	0.0000061360
rnasep	201	229	0.0000061352
rnasep	216	227	0.0000061352
rnasep	196	228	0.0000061352
rnasep	214	227	0.0000061352
rnasep	198	228	0.0000061352
rnasep	19	239	0.0000061261
rnasep	194	239	0.0000061261
rnasep	199	239	0.0000061261
rnasep	124	183	0.0000061088
rnasep	124	240	0.0000061049
rnasep	58	240	0.0000061049
rnasep	14	240	0.0000061049
rnasep	106	240	0.0000061049
rnasep	125	241	0.0000060994
rnasep	79	241	0.0000060994
rnasep	199	241	0.0000060994
rnasep	32	241	0.0000060994
rnasep	62	241	0.0000060994
rnasep	26	241	0.0000060994
rnasep	59	241	0.0000060994
rnasep	181	241	0.0000060994
rnasep	178	241	0.0000060994
rnasep	11	241	0.0000060994
rnasep	58	241	0.0000060994
rnasep	120	241	0.0000060994
rnasep	60	242	0.0000060933
rnasep	23	242	0.0000060933
rnasep	58	242	0.0000060933
rnasep	82	242	0.0000060933
rnasep	11	242	0.0000060933
rnasep	190	242	0.0000060933
rnasep	188	242	0.0000060933
rnasep	19	242	0.0000060933
rnasep	11	243	0.0000060894
rnasep	183	243	0.0000060894
rnasep	187	243	0.0000060894
rnasep	12	243	0.0000060894
rnasep	103	243	0.0000060894
rnasep	61	243	0.0000060894
rnasep	116	243	0.0000060894
rnasep	125	243	0.0000060894
rnasep	64	244	0.0000060835
rnasep	11	244	0.0000060835
rnasep	127	244	0.0000060835
rnasep	38	244	0.0000060835
rnasep	126	244	0.0000060835
rnasep	56	244	0.0000060835
rnasep	23	244	0.0000060835
rnasep	117	244	0.0000060835
rnasep	122	245	0.0000060745
rnasep	109	245	0.0000060745
rnasep	108	245	0.0000060745
rnasep	105	245	0.0000060745
rnasep	116	245	0.0000060745
rnasep	179	246	0.0000060686
rnasep	116	246	0.0000060686
rnasep	98	246	0.0000060686
rnasep	178	246	0.0000060686
rnasep	186	247	0.0000060601
rnasep	224	247	0.0000060601
rnasep	120	247	0.0000060601
rnasep	176	247	0.0000060601
rnasep	13	247	0.0000060601
rnasep	98	247	0.0000060601
rnasep	150	185	0.0000060571
rnasep	66	185	0.0000060571
rnasep	62	108	0.0000060503
rnasep	12	248	0.0000060491
rnasep	227	248	0.0000060491
rnasep	118	248	0.0000060491
rnasep	109	248	0.0000060491
rnasep	12	44	0.0000060338
rnasep	118	249	0.0000060292
rnasep	20	249	0.0000060292
rnasep	34	250	0.0000060190
rnasep	102	250	0.0000060190
rnasep	236	250	0.0000060190
rnasep	134	188	0.0000060124
rnasep	62	95	0.0000060037
rnasep	173	190	0.0000059921
rnasep	98	251	0.0000059915
rnasep	31	251	0.0000059915
rnasep	120	251	0.0000059915
rnasep	28	251	0.0000059915
rnasep	12	251	0.0000059915
rnasep	190	251	0.0000059915
rnasep	59	251	0.0000059915
rnasep	56	251	0.0000059915
rnasep	30	253	0.0000059828
rnasep	56	253	0.0000059828
rnasep	9	253	0.0000059828
rnasep	171	253	0.0000059828
rnasep	191	253	0.0000059828
rnasep	54	74	0.0000059821
rnasep	37	254	0.0000059770
rnasep	81	254	0.0000059770
rnasep	19	255	0.0000059733
rnasep	38	256	0.0000059709
rnasep	96	256	0.0000059709
rnasep	239	256	0.0000059709
rnasep	100	256	0.0000059709
rnasep	197	256	0.0000059709
rnasep	115	256	0.0000059709
rnasep	35	257	0.0000059683
rnasep	112	258	0.0000059660
rnasep	107	258	0.0000059660
rnasep	16	258	0.0000059660
rnasep	104	258	0.0000059660
rnasep	103	258	0.0000059660
rnasep	36	260	0.0000059637
rnasep	100	260	0.0000059637
rnasep	16	262	0.0000059611
rnasep	247	263	0.0000059602
rnasep	223	265	0.0000059578
rnasep	121	181	0.0000059524
rnasep	104	267	0.0000059476
rnasep	224	267	0.0000059476
rnasep	194	219	0.0000059227
rnasep	198	221	0.0000059185
rnasep	207	231	0.0000059104
rnasep	58	110	0.0000058976
rnasep	223	239	0.0000058766
rnasep	26	49	0.0000058421
rnasep	200	242	0.0000058330
rnasep	237	248	0.0000057769
rnasep	56	84	0.0000057740
rnasep	121	160	0.0000057637
rnasep	124	161	0.0000057633
rnasep	129	144	0.0000057598
rnasep	72	129	0.0000057545
rnasep	206	222	0.0000056850
rnasep	209	231	0.0000056730
rnasep	251	267	0.0000056524
rnasep	80	106	0.0000056093
rnasep	133	151	0.0000055690
rnasep	132	155	0.0000055685
rnasep	125	161	0.0000055665
rnasep	222	253	0.0000053980
rnasep	195	234	0.0000051839
rnasep	135	157	0.0000051743
rnasep	80	108	0.0000049812
rnasep	25	50	0.0000048935
rnasep	60	83	0.0000048762
rnasep	59	83	0.0000048762
rnasep	237	255	0.0000047958
rnasep	14	44	0.0000046544
rnasep	60	77	0.0000046167
rnasep	128	181	0.0000045371
rnasep	10	47	0.0000045364
rnasep	36	48	0.0000045339
rnasep	11	48	0.0000045339
rnasep	8	49	0.0000045297
rnasep	30	49	0.0000045297
rnasep	29	50	0.0000045221
rnasep	19	56	0.0000045188
rnasep	11	56	0.0000045188
rnasep	35	51	0.0000045162
rnasep	8	41	0.0000045105
rnasep	81	106	0.0000043759
rnasep	14	170	0.0000042495
rnasep	114	169	0.0000042495
rnasep	156	168	0.0000042495
rnasep	125	170	0.0000042495
rnasep	108	169	0.0000042495
rnasep	61	170	0.0000042495
rnasep	22	170	0.0000042495
rnasep	116	170	0.0000042495
rnasep	130	168	0.0000042495
rnasep	15	169	0.0000042495
rnasep	106	169	0.0000042495
rnasep	32	171	0.0000042488
rnasep	12	171	0.0000042488
rnasep	113	171	0.0000042488
rnasep	64	171	0.0000042488
rnasep	131	172	0.0000042485
rnasep	62	173	0.0000042472
rnasep	157	173	0.0000042472
rnasep	64	173	0.0000042472
rnasep	148	167	0.0000042469
rnasep	26	178	0.0000042464
rnasep	65	178	0.0000042464
rnasep	27	179	0.0000042464
rnasep	108	178	0.0000042464
rnasep	125	178	0.0000042464
rnasep	110	179	0.0000042464
rnasep	16	178	0.0000042464
rnasep	60	175	0.0000042460
rnasep	22	174	0.0000042460
rnasep	124	176	0.0000042460
rnasep	59	175	0.0000042460
rnasep	36	176	0.0000042460
rnasep	26	176	0.0000042460
rnasep	106	176	0.0000042460
rnasep	153	180	0.0000042403
rnasep	99	180	0.0000042403
rnasep	130	180	0.0000042403
rnasep	104	164	0.0000042390
rnasep	132	164	0.0000042390
rnasep	115	164	0.0000042390
rnasep	168	181	0.0000042378
rnasep	11	33	0.0000042376
rnasep	136	162	0.0000042358
rnasep	105	160	0.0000042358
rnasep	74	161	0.0000042358
rnasep	63	157	0.0000042358
rnasep	72	161	0.0000042358
rnasep	111	158	0.0000042358
rnasep	113	154	0.0000042355
rnasep	101	152	0.0000042337
rnasep	111	152	0.0000042337
rnasep	132	151	0.0000042332
rnasep	58	151	0.0000042332
rnasep	112	151	0.0000042332
rnasep	98	120	0.0000042316
rnasep	78	119	0.0000042316
rnasep	103	118	0.0000042316
rnasep	37	120	0.0000042316
rnasep	80	119	0.0000042316
rnasep	55	119	0.0000042316
rnasep	11	118	0.0000042316
rnasep	89	118	0.0000042316
rnasep	79	118	0.0000042316
rnasep	38	118	0.0000042316
rnasep	17	118	0.0000042316
rnasep	61	118	0.0000042316
rnasep	23	118	0.0000042316
rnasep	105	118	0.0000042316
rnasep	97	120	0.0000042316
rnasep	13	120	0.0000042316
rnasep	101	119	0.0000042316
rnasep	24	118	0.0000042316
rnasep	99	119	0.0000042316
rnasep	15	121	0.0000042315
rnasep	102	121	0.0000042315
rnasep	61	121	0.0000042315
rnasep	92	121	0.0000042315
rnasep	20	121	0.0000042315
rnasep	23	121	0.0000042315
rnasep	77	121	0.0000042315
rnasep	90	121	0.0000042315
rnasep	100	148	0.0000042311
rnasep	121	148	0.0000042311
rnasep	133	148	0.0000042311
rnasep	128	147	0.0000042296
rnasep	133	147	0.0000042296
rnasep	131	147	0.0000042296
rnasep	134	146	0.0000042294
rnasep	62	146	0.0000042294
rnasep	100	122	0.0000042293
rnasep	82	122	0.0000042293
rnasep	93	122	0.0000042293
rnasep	13	122	0.0000042293
rnasep	27	122	0.0000042293
rnasep	106	122	0.0000042293
rnasep	66	122	0.0000042293
rnasep	37	123	0.0000042282
rnasep	59	123	0.0000042282
rnasep	73	123	0.0000042282
rnasep	9	123	0.0000042282
rnasep	94	123	0.0000042282
rnasep	98	123	0.0000042282
rnasep	123	144	0.0000042282
rnasep	112	144	0.0000042282
rnasep	127	144	0.0000042282
rnasep	15	143	0.0000042279
rnasep	112	142	0.0000042278
rnasep	22	124	0.0000042276
rnasep	83	124	0.0000042276
rnasep	21	124	0.0000042276
rnasep	20	124	0.0000042276
rnasep	65	124	0.0000042276
rnasep	89	124	0.0000042276
rnasep	112	124	0.0000042276
rnasep	117	141	0.0000042276
rnasep	79	140	0.0000042275
rnasep	112	139	0.0000042274
rnasep	31	137	0.0000042270
rnasep	64	125	0.0000042269
rnasep	56	126	0.0000042268
rnasep	27	182	0.0000042268
rnasep	78	182	0.0000042268
rnasep	54	182	0.0000042268
rnasep	13	182	0.0000042268
rnasep	13	126	0.0000042268
rnasep	107	182	0.0000042268
rnasep	60	126	0.0000042268
rnasep	25	126	0.0000042268
rnasep	69	127	0.0000042265
rnasep	64	127	0.0000042265
rnasep	36	127	0.0000042265
rnasep	11	127	0.0000042265
rnasep	28	127	0.0000042265
rnasep	38	127	0.0000042265
rnasep	76	127	0.0000042265
rnasep	83	127	0.0000042265
rnasep	116	127	0.0000042265
rnasep	30	128	0.0000042256
rnasep	14	128	0.0000042256
rnasep	54	128	0.0000042256
rnasep	24	128	0.0000042256
rnasep	117	128	0.0000042256
rnasep	58	117	0.0000042255
rnasep	77	117	0.0000042255
rnasep	104	117	0.0000042255
rnasep	100	117	0.0000042255
rnasep	36	117	0.0000042255
rnasep	14	117	0.0000042255
rnasep	55	117	0.0000042255
rnasep	17	134	0.0000042244
rnasep	26	134	0.0000042244
rnasep	106	134	0.0000042244
rnasep	94	134	0.0000042244
rnasep	67	129	0.0000042242
rnasep	66	129	0.0000042242
rnasep	26	129	0.0000042242
rnasep	69	129	0.0000042242
rnasep	28	129	0.0000042242
rnasep	25	129	0.0000042242
rnasep	68	129	0.0000042242
rnasep	117	130	0.0000042234
rnasep	36	130	0.0000042234
rnasep	72	130	0.0000042234
rnasep	91	130	0.0000042234
rnasep	26	130	0.0000042234
rnasep	33	130	0.0000042234
rnasep	101	133	0.0000042233
rnasep	81	132	0.0000042233
rnasep	16	131	0.0000042233
rnasep	92	131	0.0000042233
rnasep	97	132	0.0000042233
rnasep	20	131	0.0000042233
rnasep	20	133	0.0000042233
rnasep	80	116	0.0000042158
rnasep	13	116	0.0000042158
rnasep	97	116	0.0000042158
rnasep	81	183	0.0000042142
rnasep	145	183	0.0000042142
rnasep	100	183	0.0000042142
rnasep	36	183	0.0000042142
rnasep	150	183	0.0000042142
rnasep	90	183	0.0000042142
rnasep	79	183	0.0000042142
rnasep	22	183	0.0000042142
rnasep	146	183	0.0000042142
rnasep	62	183	0.0000042142
rnasep	58	183	0.0000042142
rnasep	57	183	0.0000042142
rnasep	100	115	0.0000042141
rnasep	64	115	0.0000042141
rnasep	90	115	0.0000042141
rnasep	101	115	0.0000042141
rnasep	11	115	0.0000042141
rnasep	12	114	0.0000042116
rnasep	61	114	0.0000042116
rnasep	100	114	0.0000042116
rnasep	27	113	0.0000042107
rnasep	17	113	0.0000042107
rnasep	77	113	0.0000042107
rnasep	80	113	0.0000042107
rnasep	25	113	0.0000042107
rnasep	66	113	0.0000042107
rnasep	13	113	0.0000042107
rnasep	93	112	0.0000042102
rnasep	11	111	0.0000042072
rnasep	92	111	0.0000042072
rnasep	21	110	0.0000042009
rnasep	19	110	0.0000042009
rnasep	20	110	0.0000042009
rnasep	17	110	0.0000042009
rnasep	134	184	0.0000041963
rnasep	150	184	0.0000041963
rnasep	83	184	0.0000041963
rnasep	55	184	0.0000041963
rnasep	64	184	0.0000041963
rnasep	93	184	0.0000041963
rnasep	54	184	0.0000041963
rnasep	151	185	0.0000041872
rnasep	31	185	0.0000041872
rnasep	28	185	0.0000041872
rnasep	78	185	0.0000041872
rnasep	42	185	0.0000041872
rnasep	29	185	0.0000041872
rnasep	172	185	0.0000041872
rnasep	132	185	0.0000041872
rnasep	60	185	0.0000041872
rnasep	136	185	0.0000041872
rnasep	73	109	0.0000041792
rnasep	71	109	0.0000041792
rnasep	80	186	0.0000041767
rnasep	37	186	0.0000041767
rnasep	136	186	0.0000041767
rnasep	174	186	0.0000041767
rnasep	59	108	0.0000041761
rnasep	85	108	0.0000041761
rnasep	12	108	0.0000041761
rnasep	60	108	0.0000041761
rnasep	13	108	0.0000041761
rnasep	22	108	0.0000041761
rnasep	90	108	0.0000041761
rnasep	23	107	0.0000041734
rnasep	29	107	0.0000041734
rnasep	53	107	0.0000041734
rnasep	13	106	0.0000041720
rnasep	14	105	0.0000041713
rnasep	18	105	0.0000041713
rnasep	59	105	0.0000041713
rnasep	65	104	0.0000041710
rnasep	65	103	0.0000041707
rnasep	89	103	0.0000041707
rnasep	58	102	0.0000041697
rnasep	146	187	0.0000041686
rnasep	32	187	0.0000041686
rnasep	90	187	0.0000041686
rnasep	102	187	0.0000041686
rnasep	54	187	0.0000041686
rnasep	79	187	0.0000041686
rnasep	153	187	0.0000041686
rnasep	84	187	0.0000041686
rnasep	169	187	0.0000041686
rnasep	80	187	0.0000041686
rnasep	31	187	0.0000041686
rnasep	133	187	0.0000041686
rnasep	42	187	0.0000041686
rnasep	64	101	0.0000041683
rnasep	13	101	0.0000041683
rnasep	12	101	0.0000041683
rnasep	84	100	0.0000041625
rnasep	61	188	0.0000041624
rnasep	59	188	0.0000041624
rnasep	44	188	0.0000041624
rnasep	92	188	0.0000041624
rnasep	27	188	0.0000041624
rnasep	33	188	0.0000041624
rnasep	37	188	0.0000041624
rnasep	174	188	0.0000041624
rnasep	165	188	0.0000041624
rnasep	150	188	0.0000041624
rnasep	175	188	0.0000041624
rnasep	14	99	0.0000041611
rnasep	77	98	0.0000041587
rnasep	26	98	0.0000041587
rnasep	42	98	0.0000041587
rnasep	48	97	0.0000041569
rnasep	17	97	0.0000041569
rnasep	76	97	0.0000041569
rnasep	86	97	0.0000041569
rnasep	61	97	0.0000041569
rnasep	68	97	0.0000041569
rnasep	53	189	0.0000041545
rnasep	147	189	0.0000041545
rnasep	21	189	0.0000041545
rnasep	109	189	0.0000041545
rnasep	56	189	0.0000041545
rnasep	80	189	0.0000041545
rnasep	18	189	0.0000041545
rnasep	10	189	0.0000041545
rnasep	139	189	0.0000041545
rnasep	19	96	0.0000041538
rnasep	67	96	0.0000041538
rnasep	26	95	0.0000041521
rnasep	69	95	0.0000041521
rnasep	55	95	0.0000041521
rnasep	14	95	0.0000041521
rnasep	67	95	0.0000041521
rnasep	16	95	0.0000041521
rnasep	15	94	0.0000041510
rnasep	11	94	0.0000041510
rnasep	55	94	0.0000041510
rnasep	74	93	0.0000041506
rnasep	60	93	0.0000041506
rnasep	14	92	0.0000041504
rnasep	80	92	0.0000041504
rnasep	79	92	0.0000041504
rnasep	65	91	0.0000041499
rnasep	80	91	0.0000041499
rnasep	63	91	0.0000041499
rnasep	26	90	0.0000041499
rnasep	56	90	0.0000041499
rnasep	61	90	0.0000041499
rnasep	16	88	0.0000041497
rnasep	84	190	0.0000041494
rnasep	97	190	0.0000041494
rnasep	28	190	0.0000041494
rnasep	32	190	0.0000041494
rnasep	178	190	0.0000041494
rnasep	58	190	0.0000041494
rnasep	172	190	0.0000041494
rnasep	61	80	0.0000041486
rnasep	65	81	0.0000041486
rnasep	61	81	0.0000041486
rnasep	129	191	0.0000041456
rnasep	92	191	0.0000041456
rnasep	127	191	0.0000041456
rnasep	37	191	0.0000041456
rnasep	81	191	0.0000041456
rnasep	178	191	0.0000041456
rnasep	175	191	0.0000041456
rnasep	101	191	0.0000041456
rnasep	165	191	0.0000041456
rnasep	83	191	0.0000041456
rnasep	42	191	0.0000041456
rnasep	56	191	0.0000041456
rnasep	56	77	0.0000041421
rnasep	57	77	0.0000041421
rnasep	20	77	0.0000041421
rnasep	57	76	0.0000041420
rnasep	51	67	0.0000041408
rnasep	138	192	0.0000041379
rnasep	104	192	0.0000041379
rnasep	99	192	0.0000041379
rnasep	148	192	0.0000041379
rnasep	100	192	0.0000041379
rnasep	12	192	0.0000041379
rnasep	64	192	0.0000041379
rnasep	170	192	0.0000041379
rnasep	128	192	0.0000041379
rnasep	17	193	0.0000041339
rnasep	145	193	0.0000041339
rnasep	119	193	0.0000041339
rnasep	19	194	0.0000041297
rnasep	16	194	0.0000041297
rnasep	122	194	0.0000041297
rnasep	148	195	0.0000041275
rnasep	114	195	0.0000041275
rnasep	26	195	0.0000041275
rnasep	124	195	0.0000041275
rnasep	17	195	0.0000041275
rnasep	127	195	0.0000041275
rnasep	118	195	0.0000041275
rnasep	162	202	0.0000041151
rnasep	173	201	0.0000041151
rnasep	156	202	0.0000041151
rnasep	119	197	0.0000041134
rnasep	16	198	0.0000041134
rnasep	158	197	0.0000041134
rnasep	120	197	0.0000041134
rnasep	160	198	0.0000041134
rnasep	123	197	0.0000041134
rnasep	15	197	0.0000041134
rnasep	121	198	0.0000041134
rnasep	180	197	0.0000041134
rnasep	163	197	0.0000041134
rnasep	180	207	0.0000041133
rnasep	26	207	0.0000041133
rnasep	193	208	0.0000041131
rnasep	195	209	0.0000041131
rnasep	19	37	0.0000041124
rnasep	196	214	0.0000041090
rnasep	36	214	0.0000041090
rnasep	198	214	0.0000041090
rnasep	16	215	0.0000041078
rnasep	26	215	0.0000041078
rnasep	19	216	0.0000041058
rnasep	170	216	0.0000041058
rnasep	11	217	0.0000041044
rnasep	191	218	0.0000041028
rnasep	192	218	0.0000041028
rnasep	72	218	0.0000041028
rnasep	36	218	0.0000041028
rnasep	61	219	0.0000041016
rnasep	14	234	0.0000041009
rnasep	117	235	0.0000041009
rnasep	120	235	0.0000041009
rnasep	14	233	0.0000041009
rnasep	190	235	0.0000041009
rnasep	112	235	0.0000041009
rnasep	193	234	0.0000041009
[truncated: 2,840 more rows]
