# Supplementary material for: Identifying proximal RNA interactions from cDNA-encoded crosslinks with ShapeJumper
Source: PLoS Comput Biol. 2021 Dec 14;17(12):e1009632. doi: 10.1371/journal.pcbi.1009632 (PMC8670686; doi:10.1371/journal.pcbi.1009632)
Supplement: S1 Data — (ZIP) [file pcbi.1009632.s006.zip › ShapeJumper_DATA/Processed_Deletions/RNaseP/TBIA-RNaseP-Replicate1_Merged_NoCircDels_MaxInsertLimit10_NoAmbig_DelSiteExactMatch_normalizedDels_Subtracted_shift5nt2.txt]

Total Reads Aligned:605916	Total Deletions:38637.0
rnasep	123	184	0.0015163972
rnasep	113	184	0.0011591202
rnasep	120	184	0.0008708626
rnasep	112	185	0.0008291286
rnasep	81	94	0.0007245619
rnasep	81	109	0.0006954094
rnasep	113	186	0.0005760241
rnasep	121	184	0.0005440354
rnasep	112	184	0.0004445662
rnasep	36	253	0.0004412475
rnasep	123	186	0.0004231213
rnasep	113	242	0.0003565377
rnasep	122	186	0.0003530370
rnasep	120	190	0.0003124364
rnasep	111	185	0.0003121902
rnasep	15	53	0.0003110804
rnasep	110	185	0.0003020542
rnasep	120	187	0.0003008652
rnasep	112	186	0.0002687863
rnasep	121	185	0.0002428943
rnasep	118	186	0.0002408273
rnasep	239	253	0.0002401035
rnasep	119	185	0.0002229930
rnasep	116	185	0.0002023501
rnasep	122	185	0.0001905577
rnasep	117	184	0.0001745785
rnasep	121	188	0.0001673203
rnasep	114	189	0.0001672009
rnasep	200	220	0.0001622421
rnasep	197	224	0.0001577984
rnasep	113	188	0.0001551977
rnasep	111	186	0.0001433133
rnasep	120	183	0.0001340085
rnasep	116	181	0.0001328393
rnasep	200	224	0.0001312727
rnasep	120	188	0.0001309525
rnasep	129	186	0.0001307349
rnasep	111	184	0.0001299189
rnasep	112	182	0.0001285229
rnasep	83	101	0.0001283916
rnasep	14	52	0.0001221977
rnasep	180	242	0.0001201812
rnasep	81	117	0.0001180474
rnasep	119	190	0.0001170523
rnasep	23	188	0.0001151648
rnasep	16	53	0.0001150439
rnasep	120	242	0.0001121692
rnasep	36	247	0.0001119013
rnasep	20	34	0.0001100597
rnasep	200	222	0.0001093099
rnasep	119	189	0.0001066311
rnasep	36	254	0.0001052839
rnasep	81	122	0.0001049817
rnasep	81	95	0.0001043660
rnasep	26	40	0.0001031565
rnasep	121	192	0.0001024531
rnasep	36	256	0.0000992784
rnasep	126	188	0.0000949604
rnasep	15	52	0.0000910448
rnasep	112	187	0.0000906036
rnasep	199	226	0.0000905085
rnasep	23	39	0.0000903000
rnasep	125	188	0.0000901680
rnasep	66	94	0.0000899075
rnasep	196	215	0.0000895102
rnasep	81	96	0.0000893561
rnasep	26	188	0.0000888991
rnasep	123	188	0.0000882892
rnasep	17	251	0.0000875249
rnasep	62	94	0.0000875052
rnasep	237	253	0.0000870582
rnasep	80	94	0.0000837774
rnasep	25	39	0.0000836433
rnasep	118	184	0.0000811993
rnasep	61	86	0.0000786909
rnasep	234	256	0.0000774372
rnasep	117	183	0.0000773655
rnasep	17	49	0.0000767268
rnasep	194	216	0.0000766681
rnasep	113	189	0.0000763462
rnasep	15	50	0.0000760515
rnasep	81	102	0.0000752727
rnasep	186	242	0.0000721087
rnasep	112	183	0.0000712577
rnasep	121	242	0.0000701057
rnasep	79	94	0.0000694740
rnasep	62	86	0.0000694487
rnasep	22	44	0.0000683721
rnasep	81	121	0.0000676190
rnasep	15	187	0.0000667176
rnasep	16	49	0.0000667075
rnasep	16	188	0.0000666743
rnasep	81	118	0.0000652537
rnasep	25	43	0.0000648395
rnasep	19	42	0.0000645846
rnasep	13	53	0.0000633563
rnasep	200	227	0.0000632288
rnasep	118	188	0.0000626335
rnasep	113	182	0.0000625220
rnasep	117	187	0.0000622991
rnasep	121	191	0.0000621656
rnasep	19	123	0.0000617342
rnasep	119	187	0.0000606524
rnasep	15	188	0.0000606130
rnasep	112	190	0.0000605443
rnasep	199	222	0.0000596138
rnasep	26	39	0.0000582531
rnasep	197	220	0.0000581346
rnasep	104	242	0.0000580876
rnasep	81	100	0.0000561503
rnasep	81	242	0.0000560846
rnasep	78	94	0.0000551705
rnasep	22	41	0.0000526756
rnasep	124	187	0.0000525654
rnasep	112	188	0.0000525313
rnasep	125	192	0.0000520471
rnasep	196	216	0.0000519842
rnasep	15	49	0.0000516600
rnasep	82	94	0.0000510838
rnasep	24	41	0.0000510034
rnasep	64	91	0.0000507219
rnasep	117	188	0.0000505109
rnasep	120	191	0.0000500609
rnasep	63	94	0.0000490404
rnasep	23	184	0.0000487196
rnasep	115	189	0.0000484559
rnasep	81	93	0.0000483229
rnasep	16	40	0.0000483111
rnasep	19	188	0.0000481147
rnasep	124	185	0.0000471697
rnasep	61	94	0.0000466382
rnasep	137	185	0.0000466258
rnasep	14	188	0.0000464700
rnasep	36	255	0.0000456788
rnasep	206	221	0.0000449365
rnasep	22	45	0.0000447340
rnasep	81	187	0.0000444784
rnasep	111	188	0.0000440738
rnasep	16	251	0.0000437625
rnasep	124	190	0.0000436476
rnasep	22	42	0.0000433804
rnasep	15	42	0.0000433093
rnasep	19	124	0.0000432030
rnasep	69	94	0.0000429104
rnasep	106	185	0.0000425714
rnasep	15	190	0.0000423810
rnasep	104	122	0.0000411693
rnasep	60	94	0.0000408670
rnasep	111	187	0.0000404349
rnasep	113	251	0.0000397841
rnasep	15	252	0.0000397666
rnasep	127	184	0.0000393125
rnasep	21	38	0.0000390998
rnasep	14	41	0.0000390063
rnasep	17	188	0.0000383883
rnasep	36	242	0.0000380574
rnasep	17	249	0.0000378981
rnasep	77	94	0.0000367803
rnasep	67	94	0.0000367803
rnasep	111	183	0.0000366468
rnasep	81	104	0.0000363497
rnasep	117	190	0.0000363266
rnasep	15	236	0.0000362152
rnasep	113	245	0.0000359981
rnasep	15	251	0.0000358056
rnasep	228	253	0.0000357768
rnasep	35	253	0.0000357768
rnasep	21	43	0.0000352119
rnasep	19	44	0.0000347693
rnasep	119	181	0.0000347426
rnasep	201	221	0.0000347297
rnasep	111	182	0.0000346808
rnasep	26	184	0.0000345097
rnasep	21	39	0.0000345078
rnasep	25	185	0.0000344626
rnasep	23	187	0.0000343697
rnasep	24	188	0.0000343474
rnasep	22	38	0.0000343115
rnasep	113	124	0.0000342612
rnasep	226	239	0.0000341586
rnasep	36	246	0.0000339857
rnasep	128	186	0.0000338124
rnasep	236	253	0.0000337892
rnasep	81	98	0.0000333434
rnasep	209	221	0.0000327173
rnasep	110	183	0.0000325749
rnasep	16	50	0.0000322678
rnasep	14	235	0.0000321913
rnasep	113	244	0.0000320128
rnasep	15	254	0.0000317838
rnasep	26	127	0.0000308485
rnasep	18	128	0.0000308453
rnasep	80	101	0.0000303817
rnasep	25	186	0.0000303564
rnasep	114	192	0.0000302436
rnasep	113	237	0.0000301678
rnasep	15	237	0.0000301678
rnasep	123	242	0.0000300453
rnasep	20	38	0.0000300110
rnasep	123	191	0.0000298863
rnasep	14	48	0.0000298255
rnasep	14	42	0.0000296314
rnasep	27	46	0.0000295268
rnasep	200	215	0.0000294632
rnasep	196	226	0.0000294209
rnasep	78	101	0.0000293069
rnasep	201	225	0.0000290492
rnasep	199	227	0.0000290420
rnasep	106	121	0.0000288365
rnasep	25	123	0.0000288093
rnasep	19	126	0.0000287942
rnasep	113	176	0.0000286911
rnasep	56	101	0.0000286907
rnasep	113	180	0.0000286270
rnasep	114	180	0.0000286270
rnasep	58	86	0.0000284746
rnasep	100	187	0.0000283044
rnasep	25	187	0.0000283044
rnasep	112	189	0.0000282659
rnasep	125	184	0.0000280512
rnasep	179	242	0.0000280423
rnasep	65	97	0.0000279083
rnasep	14	253	0.0000278264
rnasep	14	44	0.0000278141
rnasep	79	104	0.0000276442
rnasep	64	186	0.0000272118
rnasep	104	121	0.0000267768
rnasep	32	121	0.0000267768
rnasep	113	133	0.0000266990
rnasep	66	84	0.0000265420
rnasep	64	86	0.0000264329
rnasep	105	184	0.0000263898
rnasep	17	184	0.0000263898
rnasep	22	187	0.0000262827
rnasep	26	187	0.0000262827
rnasep	18	43	0.0000262136
rnasep	128	184	0.0000262083
rnasep	121	195	0.0000262015
rnasep	13	237	0.0000261454
rnasep	15	240	0.0000260672
rnasep	114	248	0.0000259646
rnasep	110	187	0.0000259077
rnasep	13	253	0.0000258388
rnasep	23	43	0.0000258196
rnasep	113	126	0.0000255774
rnasep	111	190	0.0000254843
rnasep	78	107	0.0000248830
rnasep	200	232	0.0000245587
rnasep	112	180	0.0000245374
rnasep	104	184	0.0000243598
rnasep	81	108	0.0000243381
rnasep	17	40	0.0000243298
rnasep	116	187	0.0000242610
rnasep	111	189	0.0000242279
rnasep	179	241	0.0000240520
rnasep	180	241	0.0000240520
rnasep	58	84	0.0000240328
rnasep	79	101	0.0000238754
rnasep	229	253	0.0000238512
rnasep	62	90	0.0000237999
rnasep	197	217	0.0000237871
rnasep	21	41	0.0000234353
rnasep	77	109	0.0000232070
rnasep	200	228	0.0000230090
rnasep	20	53	0.0000228960
rnasep	105	118	0.0000226718
rnasep	25	124	0.0000226302
rnasep	25	125	0.0000226251
rnasep	26	115	0.0000226230
rnasep	82	101	0.0000225427
rnasep	20	39	0.0000224826
rnasep	111	181	0.0000224805
rnasep	118	182	0.0000224405
rnasep	56	182	0.0000224405
rnasep	122	182	0.0000224405
rnasep	28	184	0.0000223298
rnasep	28	188	0.0000222248
rnasep	118	189	0.0000222089
rnasep	23	190	0.0000221996
rnasep	62	84	0.0000221938
rnasep	113	191	0.0000221921
rnasep	113	125	0.0000221824
rnasep	14	51	0.0000220664
rnasep	105	242	0.0000220332
rnasep	16	250	0.0000219303
rnasep	104	185	0.0000219285
rnasep	200	235	0.0000218910
rnasep	233	256	0.0000218413
rnasep	36	257	0.0000218359
rnasep	116	189	0.0000218333
rnasep	113	127	0.0000218181
rnasep	120	194	0.0000217969
rnasep	61	90	0.0000217568
rnasep	12	49	0.0000217319
rnasep	13	51	0.0000215288
rnasep	64	87	0.0000210293
rnasep	24	43	0.0000208987
rnasep	26	118	0.0000206107
rnasep	35	123	0.0000205781
rnasep	80	123	0.0000205781
rnasep	19	115	0.0000205664
rnasep	106	141	0.0000205468
rnasep	117	180	0.0000204478
rnasep	66	95	0.0000204372
rnasep	24	184	0.0000202998
rnasep	137	184	0.0000202998
rnasep	197	227	0.0000201099
rnasep	56	86	0.0000200585
rnasep	15	242	0.0000200302
rnasep	113	247	0.0000199824
rnasep	230	252	0.0000198833
rnasep	232	253	0.0000198760
rnasep	226	253	0.0000198760
rnasep	62	87	0.0000198466
rnasep	83	188	0.0000198286
rnasep	122	189	0.0000198143
rnasep	120	178	0.0000197691
rnasep	20	52	0.0000197101
rnasep	61	84	0.0000194040
rnasep	133	186	0.0000191168
rnasep	16	56	0.0000189838
rnasep	28	39	0.0000187463
rnasep	22	37	0.0000187047
rnasep	19	52	0.0000186427
rnasep	79	122	0.0000185262
rnasep	16	129	0.0000185047
rnasep	88	103	0.0000184609
rnasep	85	96	0.0000183958
rnasep	64	96	0.0000183958
rnasep	112	181	0.0000183931
rnasep	100	185	0.0000182449
rnasep	22	188	0.0000181839
rnasep	15	191	0.0000181571
rnasep	19	127	0.0000181515
rnasep	124	192	0.0000181461
rnasep	199	216	0.0000181239
rnasep	202	221	0.0000181120
rnasep	16	249	0.0000179517
rnasep	17	250	0.0000179430
rnasep	226	267	0.0000178486
rnasep	105	123	0.0000178091
rnasep	121	194	0.0000177657
rnasep	77	102	0.0000177377
rnasep	197	222	0.0000177346
rnasep	19	41	0.0000176730
rnasep	58	77	0.0000176236
rnasep	56	109	0.0000174053
rnasep	83	103	0.0000173875
rnasep	201	218	0.0000173715
rnasep	17	53	0.0000173074
rnasep	65	84	0.0000172999
rnasep	126	184	0.0000171641
rnasep	81	115	0.0000167373
rnasep	20	35	0.0000166316
rnasep	12	123	0.0000164625
rnasep	18	123	0.0000164625
rnasep	25	126	0.0000164538
rnasep	15	115	0.0000164531
rnasep	15	127	0.0000164525
rnasep	18	130	0.0000164440
rnasep	123	152	0.0000164281
rnasep	114	178	0.0000163830
rnasep	80	100	0.0000163800
rnasep	58	94	0.0000163468
rnasep	25	182	0.0000163204
rnasep	116	183	0.0000162875
rnasep	25	44	0.0000162746
rnasep	19	184	0.0000162399
rnasep	15	185	0.0000162177
rnasep	81	185	0.0000162177
rnasep	18	185	0.0000162177
rnasep	101	186	0.0000161901
rnasep	19	186	0.0000161901
rnasep	68	186	0.0000161901
rnasep	137	187	0.0000161740
rnasep	116	190	0.0000161451
rnasep	14	190	0.0000161451
rnasep	16	191	0.0000161397
rnasep	101	116	0.0000160989
rnasep	13	236	0.0000160956
rnasep	222	237	0.0000160895
rnasep	110	141	0.0000160804
rnasep	13	239	0.0000160746
rnasep	14	239	0.0000160746
rnasep	137	159	0.0000160701
rnasep	80	104	0.0000160522
rnasep	227	240	0.0000160414
rnasep	15	241	0.0000160347
rnasep	14	241	0.0000160347
rnasep	111	241	0.0000160347
rnasep	182	242	0.0000160242
rnasep	28	53	0.0000159875
rnasep	17	252	0.0000159066
rnasep	24	253	0.0000159008
rnasep	18	253	0.0000159008
rnasep	240	254	0.0000158919
rnasep	66	187	0.0000157990
rnasep	129	189	0.0000157763
rnasep	20	41	0.0000157570
rnasep	196	227	0.0000157136
rnasep	77	108	0.0000153467
rnasep	18	46	0.0000148670
rnasep	56	118	0.0000144275
rnasep	16	118	0.0000144275
rnasep	23	121	0.0000144183
rnasep	31	123	0.0000144047
rnasep	37	123	0.0000144047
rnasep	107	123	0.0000144047
rnasep	78	123	0.0000144047
rnasep	103	123	0.0000144047
rnasep	22	124	0.0000144010
rnasep	19	125	0.0000143978
rnasep	103	115	0.0000143965
rnasep	104	127	0.0000143959
rnasep	14	114	0.0000143958
rnasep	15	114	0.0000143958
rnasep	27	128	0.0000143945
rnasep	18	129	0.0000143926
rnasep	15	107	0.0000143611
rnasep	115	180	0.0000143135
rnasep	111	180	0.0000143135
rnasep	83	96	0.0000143078
rnasep	110	181	0.0000143058
rnasep	66	93	0.0000143035
rnasep	64	90	0.0000143017
rnasep	81	184	0.0000142099
rnasep	107	184	0.0000142099
rnasep	56	184	0.0000142099
rnasep	103	185	0.0000141905
rnasep	104	187	0.0000141522
rnasep	25	189	0.0000141330
rnasep	25	190	0.0000141270
rnasep	100	190	0.0000141270
rnasep	106	190	0.0000141270
rnasep	113	192	0.0000141137
rnasep	121	193	0.0000141104
rnasep	223	237	0.0000140783
rnasep	190	237	0.0000140783
rnasep	79	118	0.0000140772
rnasep	216	227	0.0000140769
rnasep	16	238	0.0000140735
rnasep	113	239	0.0000140653
rnasep	61	240	0.0000140362
rnasep	100	241	0.0000140304
rnasep	16	242	0.0000140211
rnasep	224	243	0.0000140132
rnasep	227	243	0.0000140132
rnasep	110	243	0.0000140132
rnasep	114	245	0.0000139992
rnasep	113	246	0.0000139941
rnasep	22	52	0.0000139936
rnasep	114	247	0.0000139877
rnasep	17	248	0.0000139810
rnasep	114	127	0.0000139494
rnasep	64	92	0.0000139442
rnasep	59	85	0.0000139334
rnasep	26	251	0.0000139244
rnasep	14	251	0.0000139244
rnasep	18	252	0.0000139183
rnasep	19	253	0.0000139132
rnasep	15	256	0.0000138990
rnasep	231	256	0.0000138990
rnasep	134	161	0.0000138385
rnasep	156	186	0.0000137927
rnasep	105	188	0.0000137673
rnasep	201	222	0.0000137105
rnasep	194	224	0.0000137074
rnasep	198	226	0.0000137048
rnasep	128	179	0.0000136179
rnasep	12	51	0.0000136063
rnasep	20	54	0.0000135905
rnasep	17	34	0.0000131652
rnasep	114	126	0.0000129674
rnasep	15	48	0.0000127934
rnasep	80	118	0.0000123664
rnasep	108	121	0.0000123585
rnasep	100	121	0.0000123585
rnasep	79	121	0.0000123585
rnasep	32	117	0.0000123574
rnasep	15	117	0.0000123574
rnasep	100	117	0.0000123574
rnasep	18	122	0.0000123508
rnasep	15	122	0.0000123508
rnasep	101	123	0.0000123468
rnasep	64	125	0.0000123410
rnasep	20	125	0.0000123410
rnasep	108	127	0.0000123394
rnasep	25	127	0.0000123394
rnasep	26	114	0.0000123393
rnasep	17	128	0.0000123381
rnasep	14	112	0.0000123378
rnasep	17	129	0.0000123365
rnasep	130	185	0.0000123363
rnasep	16	130	0.0000123330
rnasep	104	141	0.0000123281
rnasep	113	169	0.0000123168
rnasep	115	179	0.0000122808
rnasep	123	180	0.0000122687
rnasep	66	96	0.0000122639
rnasep	61	95	0.0000122623
rnasep	58	90	0.0000122586
rnasep	59	87	0.0000122523
rnasep	74	87	0.0000122523
rnasep	55	84	0.0000122502
rnasep	17	35	0.0000122196
rnasep	83	102	0.0000122037
rnasep	100	184	0.0000121799
rnasep	16	184	0.0000121799
rnasep	36	186	0.0000121426
rnasep	22	186	0.0000121426
rnasep	105	186	0.0000121426
rnasep	171	186	0.0000121426
rnasep	32	187	0.0000121305
rnasep	173	187	0.0000121305
rnasep	104	188	0.0000121226
rnasep	11	188	0.0000121226
rnasep	165	188	0.0000121226
rnasep	103	189	0.0000121140
rnasep	110	189	0.0000121140
rnasep	20	189	0.0000121140
rnasep	13	189	0.0000121140
rnasep	107	189	0.0000121140
rnasep	26	190	0.0000121089
rnasep	102	192	0.0000120974
rnasep	16	192	0.0000120974
rnasep	120	197	0.0000120855
rnasep	14	215	0.0000120841
rnasep	192	217	0.0000120805
rnasep	196	223	0.0000120719
rnasep	15	235	0.0000120717
rnasep	193	237	0.0000120671
rnasep	205	227	0.0000120659
rnasep	197	240	0.0000120310
rnasep	36	240	0.0000120310
rnasep	223	240	0.0000120310
rnasep	17	241	0.0000120260
rnasep	104	241	0.0000120260
rnasep	121	241	0.0000120260
rnasep	118	242	0.0000120181
rnasep	100	242	0.0000120181
rnasep	121	243	0.0000120113
rnasep	36	243	0.0000120113
rnasep	14	244	0.0000120048
rnasep	15	247	0.0000119894
rnasep	14	37	0.0000119795
rnasep	113	249	0.0000119678
rnasep	110	170	0.0000119574
rnasep	80	106	0.0000119506
rnasep	24	251	0.0000119352
rnasep	38	251	0.0000119352
rnasep	16	252	0.0000119300
rnasep	239	256	0.0000119134
rnasep	62	93	0.0000119013
rnasep	56	87	0.0000118940
rnasep	19	33	0.0000118242
rnasep	20	33	0.0000117979
rnasep	23	185	0.0000117924
rnasep	12	55	0.0000117903
rnasep	162	186	0.0000117689
rnasep	120	195	0.0000117181
rnasep	198	221	0.0000117011
rnasep	207	224	0.0000116958
rnasep	197	228	0.0000116917
rnasep	77	110	0.0000116266
rnasep	28	43	0.0000116193
rnasep	129	166	0.0000116055
rnasep	82	96	0.0000115459
rnasep	232	255	0.0000115191
rnasep	11	49	0.0000114607
rnasep	81	190	0.0000113573
rnasep	200	217	0.0000113327
rnasep	62	95	0.0000111848
rnasep	131	156	0.0000111616
rnasep	64	77	0.0000111500
rnasep	64	83	0.0000110677
rnasep	18	49	0.0000108826
rnasep	83	109	0.0000108018
rnasep	16	54	0.0000108006
rnasep	80	108	0.0000107943
rnasep	17	55	0.0000106919
rnasep	195	235	0.0000105701
rnasep	129	184	0.0000105241
rnasep	107	118	0.0000103054
rnasep	79	120	0.0000103054
rnasep	83	120	0.0000103054
rnasep	80	120	0.0000103054
rnasep	80	121	0.0000102988
rnasep	32	122	0.0000102923
rnasep	102	122	0.0000102923
rnasep	27	123	0.0000102890
rnasep	64	124	0.0000102864
rnasep	64	126	0.0000102836
rnasep	23	114	0.0000102827
rnasep	16	114	0.0000102827
rnasep	16	113	0.0000102823
rnasep	16	128	0.0000102818
rnasep	26	128	0.0000102818
rnasep	22	112	0.0000102815
rnasep	19	129	0.0000102804
rnasep	111	142	0.0000102733
rnasep	62	109	0.0000102643
rnasep	14	108	0.0000102614
rnasep	86	102	0.0000102524
rnasep	113	179	0.0000102340
rnasep	82	98	0.0000102292
rnasep	109	180	0.0000102239
rnasep	25	36	0.0000102172
rnasep	54	94	0.0000102168
rnasep	61	93	0.0000102168
rnasep	65	93	0.0000102168
rnasep	62	88	0.0000102126
rnasep	56	83	0.0000102091
rnasep	66	82	0.0000102091
rnasep	55	86	0.0000102085
rnasep	23	35	0.0000101829
rnasep	26	183	0.0000101797
rnasep	81	183	0.0000101797
rnasep	25	183	0.0000101797
rnasep	27	184	0.0000101499
rnasep	32	184	0.0000101499
rnasep	24	186	0.0000101188
rnasep	103	186	0.0000101188
rnasep	13	186	0.0000101188
rnasep	14	186	0.0000101188
rnasep	32	188	0.0000101022
rnasep	137	188	0.0000101022
rnasep	42	188	0.0000101022
rnasep	24	189	0.0000100950
rnasep	99	189	0.0000100950
rnasep	163	190	0.0000100907
rnasep	24	191	0.0000100873
rnasep	117	191	0.0000100873
rnasep	19	39	0.0000100839
rnasep	123	194	0.0000100781
rnasep	123	195	0.0000100775
rnasep	15	214	0.0000100709
rnasep	15	215	0.0000100701
rnasep	14	216	0.0000100689
rnasep	194	218	0.0000100664
rnasep	206	219	0.0000100646
rnasep	205	221	0.0000100622
rnasep	208	222	0.0000100603
rnasep	14	232	0.0000100595
rnasep	15	224	0.0000100583
rnasep	209	231	0.0000100576
rnasep	203	225	0.0000100574
rnasep	194	226	0.0000100565
rnasep	204	226	0.0000100565
rnasep	36	237	0.0000100559
rnasep	224	240	0.0000100258
rnasep	112	241	0.0000100217
rnasep	16	241	0.0000100217
rnasep	181	242	0.0000100151
rnasep	171	242	0.0000100151
rnasep	180	243	0.0000100094
rnasep	16	244	0.0000100040
rnasep	180	244	0.0000100040
rnasep	81	244	0.0000100040
rnasep	23	244	0.0000100040
rnasep	115	245	0.0000099995
rnasep	112	246	0.0000099958
rnasep	114	246	0.0000099958
rnasep	180	247	0.0000099912
rnasep	237	248	0.0000099864
rnasep	18	41	0.0000099804
rnasep	12	44	0.0000099790
rnasep	114	249	0.0000099732
rnasep	19	251	0.0000099460
rnasep	231	252	0.0000099416
rnasep	231	254	0.0000099324
rnasep	234	254	0.0000099324
rnasep	101	255	0.0000099302
rnasep	113	129	0.0000099224
rnasep	60	105	0.0000098989
rnasep	79	95	0.0000098594
rnasep	61	89	0.0000098563
rnasep	62	82	0.0000098508
rnasep	58	78	0.0000098415
rnasep	23	183	0.0000098165
rnasep	19	40	0.0000097849
rnasep	56	84	0.0000097409
rnasep	193	217	0.0000096932
rnasep	224	237	0.0000096798
rnasep	132	162	0.0000095528
rnasep	239	255	0.0000095331
rnasep	64	81	0.0000094925
rnasep	173	184	0.0000094128
rnasep	64	85	0.0000093824
rnasep	135	186	0.0000093716
rnasep	81	188	0.0000093506
rnasep	224	242	0.0000093363
rnasep	125	191	0.0000093361
rnasep	58	110	0.0000092166
rnasep	131	162	0.0000091957
rnasep	136	153	0.0000084852
rnasep	120	160	0.0000084816
rnasep	79	108	0.0000084755
rnasep	20	40	0.0000084745
rnasep	80	107	0.0000084703
rnasep	31	51	0.0000083964
rnasep	21	54	0.0000083928
rnasep	13	57	0.0000083911
rnasep	24	119	0.0000082443
rnasep	37	118	0.0000082443
rnasep	15	118	0.0000082443
rnasep	100	118	0.0000082443
rnasep	107	119	0.0000082443
rnasep	14	120	0.0000082443
rnasep	28	121	0.0000082390
rnasep	79	117	0.0000082383
rnasep	26	117	0.0000082383
rnasep	103	122	0.0000082339
rnasep	100	122	0.0000082339
rnasep	78	122	0.0000082339
rnasep	80	122	0.0000082339
rnasep	111	123	0.0000082312
rnasep	24	123	0.0000082312
rnasep	22	123	0.0000082312
rnasep	14	123	0.0000082312
rnasep	79	123	0.0000082312
rnasep	98	123	0.0000082312
rnasep	31	124	0.0000082291
rnasep	14	124	0.0000082291
rnasep	22	126	0.0000082269
rnasep	25	116	0.0000082267
rnasep	103	116	0.0000082267
rnasep	16	115	0.0000082266
rnasep	14	115	0.0000082266
rnasep	56	115	0.0000082266
rnasep	100	127	0.0000082263
rnasep	36	127	0.0000082263
rnasep	32	127	0.0000082263
rnasep	81	127	0.0000082263
rnasep	35	127	0.0000082263
rnasep	17	114	0.0000082262
rnasep	81	114	0.0000082262
rnasep	14	113	0.0000082259
rnasep	17	112	0.0000082252
rnasep	16	112	0.0000082252
rnasep	57	110	0.0000082233
rnasep	19	130	0.0000082220
rnasep	26	130	0.0000082220
rnasep	21	37	0.0000082184
rnasep	111	144	0.0000082180
rnasep	131	145	0.0000082179
rnasep	120	167	0.0000082126
rnasep	15	109	0.0000082114
rnasep	75	109	0.0000082114
rnasep	26	109	0.0000082114
rnasep	125	170	0.0000082096
rnasep	54	108	0.0000082091
rnasep	16	171	0.0000082084
rnasep	26	107	0.0000082064
rnasep	77	106	0.0000082055
rnasep	19	105	0.0000082053
rnasep	57	103	0.0000082049
rnasep	15	173	0.0000082047
rnasep	16	174	0.0000082031
rnasep	11	52	0.0000082006
rnasep	104	176	0.0000081974
rnasep	75	101	0.0000081973
rnasep	88	101	0.0000081973
rnasep	122	179	0.0000081872
rnasep	118	179	0.0000081872
rnasep	110	180	0.0000081791
rnasep	148	180	0.0000081791
rnasep	108	180	0.0000081791
rnasep	78	97	0.0000081789
rnasep	78	95	0.0000081749
rnasep	122	181	0.0000081747
rnasep	15	36	0.0000081737
rnasep	59	94	0.0000081734
rnasep	72	94	0.0000081734
rnasep	66	87	0.0000081682
rnasep	72	86	0.0000081668
rnasep	54	84	0.0000081668
rnasep	123	182	0.0000081602
rnasep	119	183	0.0000081437
rnasep	54	184	0.0000081199
rnasep	58	184	0.0000081199
rnasep	31	184	0.0000081199
rnasep	62	185	0.0000081088
rnasep	28	185	0.0000081088
rnasep	132	186	0.0000080950
rnasep	56	186	0.0000080950
rnasep	80	186	0.0000080950
rnasep	28	187	0.0000080870
rnasep	130	187	0.0000080870
rnasep	13	187	0.0000080870
rnasep	134	187	0.0000080870
rnasep	151	188	0.0000080817
rnasep	100	188	0.0000080817
rnasep	12	188	0.0000080817
rnasep	101	188	0.0000080817
rnasep	27	189	0.0000080760
rnasep	162	189	0.0000080760
rnasep	104	190	0.0000080726
rnasep	23	191	0.0000080698
rnasep	175	191	0.0000080698
rnasep	106	192	0.0000080650
rnasep	112	192	0.0000080650
rnasep	16	194	0.0000080625
rnasep	15	205	0.0000080616
rnasep	14	214	0.0000080567
rnasep	193	216	0.0000080551
rnasep	15	217	0.0000080537
rnasep	208	221	0.0000080498
rnasep	196	222	0.0000080482
rnasep	197	232	0.0000080476
rnasep	208	226	0.0000080452
rnasep	64	237	0.0000080447
rnasep	16	237	0.0000080447
rnasep	14	238	0.0000080420
rnasep	36	241	0.0000080173
rnasep	62	241	0.0000080173
rnasep	81	241	0.0000080173
rnasep	228	241	0.0000080173
rnasep	197	241	0.0000080173
rnasep	107	242	0.0000080121
rnasep	90	242	0.0000080121
rnasep	23	242	0.0000080121
rnasep	13	242	0.0000080121
rnasep	88	242	0.0000080121
rnasep	38	242	0.0000080121
rnasep	14	243	0.0000080075
rnasep	121	244	0.0000080032
rnasep	17	244	0.0000080032
rnasep	15	244	0.0000080032
rnasep	111	246	0.0000079966
rnasep	17	56	0.0000079931
rnasep	14	248	0.0000079891
rnasep	15	250	0.0000079747
rnasep	231	251	0.0000079568
rnasep	12	251	0.0000079568
rnasep	12	252	0.0000079533
rnasep	38	252	0.0000079533
rnasep	111	252	0.0000079533
rnasep	199	253	0.0000079504
rnasep	34	253	0.0000079504
rnasep	198	253	0.0000079504
rnasep	14	254	0.0000079460
rnasep	13	254	0.0000079460
rnasep	19	255	0.0000079441
rnasep	18	257	0.0000079403
rnasep	14	257	0.0000079403
rnasep	248	261	0.0000079386
rnasep	25	38	0.0000079374
rnasep	70	123	0.0000078757
rnasep	131	144	0.0000078608
rnasep	137	160	0.0000078565
rnasep	72	109	0.0000078546
rnasep	64	109	0.0000078546
rnasep	77	104	0.0000078472
rnasep	23	36	0.0000078308
rnasep	60	88	0.0000078116
rnasep	63	83	0.0000078090
rnasep	61	83	0.0000078090
rnasep	54	74	0.0000077871
rnasep	82	107	0.0000077553
rnasep	128	185	0.0000077380
rnasep	134	188	0.0000077060
rnasep	198	216	0.0000076813
rnasep	205	218	0.0000076791
rnasep	198	219	0.0000076778
rnasep	198	222	0.0000076743
rnasep	200	237	0.0000076686
rnasep	225	253	0.0000075541
rnasep	237	255	0.0000075471
rnasep	247	265	0.0000075395
rnasep	64	84	0.0000074811
rnasep	56	85	0.0000074498
rnasep	156	182	0.0000074408
rnasep	132	155	0.0000074133
rnasep	78	108	0.0000074040
rnasep	14	45	0.0000073295
rnasep	199	234	0.0000073284
rnasep	132	159	0.0000073223
rnasep	180	191	0.0000073186
rnasep	199	232	0.0000072983
rnasep	200	231	0.0000072972
rnasep	14	49	0.0000072069
rnasep	23	48	0.0000071210
rnasep	17	43	0.0000069795
rnasep	12	50	0.0000069392
rnasep	13	48	0.0000068617
rnasep	18	44	0.0000068268
rnasep	60	109	0.0000067841
rnasep	60	85	0.0000067329
rnasep	60	77	0.0000065960
rnasep	23	42	0.0000065923
rnasep	137	155	0.0000063529
rnasep	28	52	0.0000063084
rnasep	9	52	0.0000062951
rnasep	25	120	0.0000061832
rnasep	103	118	0.0000061832
rnasep	19	120	0.0000061832
rnasep	77	118	0.0000061832
rnasep	27	118	0.0000061832
rnasep	78	118	0.0000061832
rnasep	103	119	0.0000061832
rnasep	22	120	0.0000061832
rnasep	24	118	0.0000061832
rnasep	61	118	0.0000061832
rnasep	80	119	0.0000061832
rnasep	101	118	0.0000061832
rnasep	14	118	0.0000061832
rnasep	32	118	0.0000061832
rnasep	64	121	0.0000061793
rnasep	19	121	0.0000061793
rnasep	38	121	0.0000061793
rnasep	14	121	0.0000061793
rnasep	26	121	0.0000061793
rnasep	13	117	0.0000061787
rnasep	102	117	0.0000061787
rnasep	14	117	0.0000061787
rnasep	16	122	0.0000061754
rnasep	62	122	0.0000061754
rnasep	25	122	0.0000061754
rnasep	17	122	0.0000061754
rnasep	23	122	0.0000061754
rnasep	36	123	0.0000061734
rnasep	30	123	0.0000061734
rnasep	34	123	0.0000061734
rnasep	13	123	0.0000061734
rnasep	83	123	0.0000061734
rnasep	112	123	0.0000061734
rnasep	64	123	0.0000061734
rnasep	13	124	0.0000061719
rnasep	80	124	0.0000061719
rnasep	56	124	0.0000061719
rnasep	36	124	0.0000061719
rnasep	83	124	0.0000061719
rnasep	197	235	0.0000061708
rnasep	224	235	0.0000061708
rnasep	31	125	0.0000061705
rnasep	36	125	0.0000061705
rnasep	37	125	0.0000061705
rnasep	108	125	0.0000061705
rnasep	14	125	0.0000061705
rnasep	35	126	0.0000061702
rnasep	14	126	0.0000061702
rnasep	80	116	0.0000061700
rnasep	17	115	0.0000061699
rnasep	24	115	0.0000061699
rnasep	23	115	0.0000061699
rnasep	72	127	0.0000061697
rnasep	86	127	0.0000061697
rnasep	28	127	0.0000061697
rnasep	13	127	0.0000061697
rnasep	22	114	0.0000061696
rnasep	23	113	0.0000061694
rnasep	15	113	0.0000061694
rnasep	26	113	0.0000061694
rnasep	13	113	0.0000061694
rnasep	62	113	0.0000061694
rnasep	110	128	0.0000061691
rnasep	12	112	0.0000061689
rnasep	26	112	0.0000061689
rnasep	16	111	0.0000061686
rnasep	19	111	0.0000061686
rnasep	15	129	0.0000061682
rnasep	25	129	0.0000061682
rnasep	68	129	0.0000061682
rnasep	92	130	0.0000061665
rnasep	17	130	0.0000061665
rnasep	119	141	0.0000061640
rnasep	117	142	0.0000061640
rnasep	127	144	0.0000061635
rnasep	113	144	0.0000061635
rnasep	111	146	0.0000061628
rnasep	132	146	0.0000061628
rnasep	17	134	0.0000061613
rnasep	104	133	0.0000061613
rnasep	32	133	0.0000061613
rnasep	120	135	0.0000061613
rnasep	113	152	0.0000061605
rnasep	111	152	0.0000061605
rnasep	64	167	0.0000061595
rnasep	109	169	0.0000061584
rnasep	121	170	0.0000061572
rnasep	19	171	0.0000061563
rnasep	14	171	0.0000061563
rnasep	12	172	0.0000061548
rnasep	12	107	0.0000061548
rnasep	58	107	0.0000061548
rnasep	14	106	0.0000061542
rnasep	57	104	0.0000061538
rnasep	58	104	0.0000061538
rnasep	62	104	0.0000061538
rnasep	26	173	0.0000061535
rnasep	120	174	0.0000061524
rnasep	74	102	0.0000061514
rnasep	84	102	0.0000061514
rnasep	106	176	0.0000061481
rnasep	60	101	0.0000061480
rnasep	55	101	0.0000061480
rnasep	118	177	0.0000061454
rnasep	123	178	0.0000061436
rnasep	117	178	0.0000061436
rnasep	112	179	0.0000061404
rnasep	58	96	0.0000061319
rnasep	60	96	0.0000061319
rnasep	77	96	0.0000061319
rnasep	82	95	0.0000061311
rnasep	80	95	0.0000061311
rnasep	63	95	0.0000061311
rnasep	106	181	0.0000061310
rnasep	68	94	0.0000061301
rnasep	60	91	0.0000061297
rnasep	57	88	0.0000061276
rnasep	55	87	0.0000061261
rnasep	57	82	0.0000061255
rnasep	65	86	0.0000061251
rnasep	55	182	0.0000061201
rnasep	107	182	0.0000061201
rnasep	58	75	0.0000061117
rnasep	104	183	0.0000061078
rnasep	100	183	0.0000061078
rnasep	14	184	0.0000060899
rnasep	150	184	0.0000060899
rnasep	22	184	0.0000060899
rnasep	78	184	0.0000060899
rnasep	29	184	0.0000060899
rnasep	150	185	0.0000060816
rnasep	126	185	0.0000060816
rnasep	16	185	0.0000060816
rnasep	175	186	0.0000060713
rnasep	147	186	0.0000060713
rnasep	107	186	0.0000060713
rnasep	98	186	0.0000060713
rnasep	99	187	0.0000060652
rnasep	36	187	0.0000060652
rnasep	72	187	0.0000060652
rnasep	106	187	0.0000060652
rnasep	21	187	0.0000060652
rnasep	42	187	0.0000060652
rnasep	64	188	0.0000060613
rnasep	27	188	0.0000060613
rnasep	107	188	0.0000060613
rnasep	37	188	0.0000060613
rnasep	103	188	0.0000060613
rnasep	21	189	0.0000060570
rnasep	108	189	0.0000060570
rnasep	12	189	0.0000060570
rnasep	68	189	0.0000060570
rnasep	110	190	0.0000060544
rnasep	153	190	0.0000060544
rnasep	36	190	0.0000060544
rnasep	13	190	0.0000060544
rnasep	156	191	0.0000060524
rnasep	17	191	0.0000060524
rnasep	28	191	0.0000060524
rnasep	112	191	0.0000060524
rnasep	111	192	0.0000060487
rnasep	17	192	0.0000060487
rnasep	24	192	0.0000060487
rnasep	118	192	0.0000060487
rnasep	113	194	0.0000060469
rnasep	114	195	0.0000060465
rnasep	125	195	0.0000060465
rnasep	180	195	0.0000060465
rnasep	120	198	0.0000060427
rnasep	201	215	0.0000060421
rnasep	36	216	0.0000060413
rnasep	195	223	0.0000060359
rnasep	214	235	0.0000060359
rnasep	197	236	0.0000060359
rnasep	196	234	0.0000060359
rnasep	206	236	0.0000060359
rnasep	201	232	0.0000060357
rnasep	193	224	0.0000060350
rnasep	195	225	0.0000060344
rnasep	180	237	0.0000060336
rnasep	62	237	0.0000060336
rnasep	100	237	0.0000060336
rnasep	203	228	0.0000060330
rnasep	207	227	0.0000060330
rnasep	81	227	0.0000060330
rnasep	197	229	0.0000060330
rnasep	192	238	0.0000060315
rnasep	186	239	0.0000060280
rnasep	36	239	0.0000060280
rnasep	63	239	0.0000060280
rnasep	222	239	0.0000060280
rnasep	14	240	0.0000060155
rnasep	106	240	0.0000060155
rnasep	222	241	0.0000060130
rnasep	103	241	0.0000060130
rnasep	67	241	0.0000060130
rnasep	11	241	0.0000060130
rnasep	193	242	0.0000060091
rnasep	62	242	0.0000060091
rnasep	228	242	0.0000060091
rnasep	231	242	0.0000060091
rnasep	127	242	0.0000060091
rnasep	122	242	0.0000060091
rnasep	26	242	0.0000060091
rnasep	120	243	0.0000060056
rnasep	12	243	0.0000060056
rnasep	120	244	0.0000060024
rnasep	200	244	0.0000060024
rnasep	112	244	0.0000060024
rnasep	26	244	0.0000060024
rnasep	231	244	0.0000060024
rnasep	105	244	0.0000060024
rnasep	182	244	0.0000060024
rnasep	179	245	0.0000059997
rnasep	111	245	0.0000059997
rnasep	115	246	0.0000059975
rnasep	109	246	0.0000059975
rnasep	14	246	0.0000059975
rnasep	179	246	0.0000059975
rnasep	18	54	0.0000059965
rnasep	179	247	0.0000059947
rnasep	19	247	0.0000059947
rnasep	115	247	0.0000059947
rnasep	12	248	0.0000059918
rnasep	180	248	0.0000059918
rnasep	24	248	0.0000059918
rnasep	233	249	0.0000059839
rnasep	227	249	0.0000059839
rnasep	232	249	0.0000059839
rnasep	112	249	0.0000059839
rnasep	220	249	0.0000059839
rnasep	38	249	0.0000059839
rnasep	18	250	0.0000059810
rnasep	171	251	0.0000059676
rnasep	13	252	0.0000059650
rnasep	113	253	0.0000059628
rnasep	37	253	0.0000059628
rnasep	21	254	0.0000059595
rnasep	35	254	0.0000059595
rnasep	229	255	0.0000059581
rnasep	113	255	0.0000059581
rnasep	242	256	0.0000059567
rnasep	13	256	0.0000059567
rnasep	113	256	0.0000059567
rnasep	19	256	0.0000059567
rnasep	16	257	0.0000059552
rnasep	36	260	0.0000059542
rnasep	253	266	0.0000059518
rnasep	227	267	0.0000059495
rnasep	214	267	0.0000059495
rnasep	9	51	0.0000058990
rnasep	11	54	0.0000058952
rnasep	104	118	0.0000058329
rnasep	70	128	0.0000058113
rnasep	108	130	0.0000058088
rnasep	135	147	0.0000058042
rnasep	134	150	0.0000058041
rnasep	117	156	0.0000058031
rnasep	132	163	0.0000058030
rnasep	90	107	0.0000057972
rnasep	16	55	0.0000057967
rnasep	64	175	0.0000057946
rnasep	60	95	0.0000057720
rnasep	65	90	0.0000057706
rnasep	60	82	0.0000057671
rnasep	63	76	0.0000057532
rnasep	64	76	0.0000057532
rnasep	66	185	0.0000057108
rnasep	131	186	0.0000056977
rnasep	179	190	0.0000056786
rnasep	102	190	0.0000056786
rnasep	118	191	0.0000056768
rnasep	197	215	0.0000056685
rnasep	176	197	0.0000056681
rnasep	194	220	0.0000056640
rnasep	195	221	0.0000056638
rnasep	198	223	0.0000056621
rnasep	198	232	0.0000056610
rnasep	19	32	0.0000056610
rnasep	205	226	0.0000056596
rnasep	200	229	0.0000056587
rnasep	206	227	0.0000056587
rnasep	201	228	0.0000056587
rnasep	193	238	0.0000056548
rnasep	222	242	0.0000056259
rnasep	80	105	0.0000056055
rnasep	13	43	0.0000055805
rnasep	239	251	0.0000055726
rnasep	16	59	0.0000054783
rnasep	115	166	0.0000054457
rnasep	77	95	0.0000054128
rnasep	64	184	0.0000053528
rnasep	124	181	0.0000053221
rnasep	129	188	0.0000053098
rnasep	207	222	0.0000052884
rnasep	224	238	0.0000052780
rnasep	229	242	0.0000052428
rnasep	200	242	0.0000052428
rnasep	234	252	0.0000051735
rnasep	240	256	0.0000051624
rnasep	237	256	0.0000051624
rnasep	251	265	0.0000051578
rnasep	131	157	0.0000050920
rnasep	201	229	0.0000049101
rnasep	58	108	0.0000047282
rnasep	79	107	0.0000047247
rnasep	66	86	0.0000046912
rnasep	18	50	0.0000045566
rnasep	133	155	0.0000043767
rnasep	122	156	0.0000043757
rnasep	132	158	0.0000043753
rnasep	135	158	0.0000043746
rnasep	15	58	0.0000042747
rnasep	10	43	0.0000042457
rnasep	29	40	0.0000042125
rnasep	37	50	0.0000042052
rnasep	36	50	0.0000042052
rnasep	8	51	0.0000041982
rnasep	11	55	0.0000041965
rnasep	10	54	0.0000041964
rnasep	5	56	0.0000041964
rnasep	22	59	0.0000041885
rnasep	13	38	0.0000041479
rnasep	15	62	0.0000041394
rnasep	17	118	0.0000041221
rnasep	98	120	0.0000041221
rnasep	55	118	0.0000041221
rnasep	64	118	0.0000041221
rnasep	38	118	0.0000041221
rnasep	28	118	0.0000041221
rnasep	23	118	0.0000041221
rnasep	37	120	0.0000041221
rnasep	19	118	0.0000041221
rnasep	105	119	0.0000041221
rnasep	63	119	0.0000041221
rnasep	97	121	0.0000041195
rnasep	102	121	0.0000041195
rnasep	61	121	0.0000041195
rnasep	20	121	0.0000041195
rnasep	11	117	0.0000041191
rnasep	80	117	0.0000041191
rnasep	24	122	0.0000041169
rnasep	31	122	0.0000041169
rnasep	56	123	0.0000041156
rnasep	60	124	0.0000041146
rnasep	109	124	0.0000041146
rnasep	35	124	0.0000041146
rnasep	110	124	0.0000041146
rnasep	80	125	0.0000041137
rnasep	21	125	0.0000041137
rnasep	13	125	0.0000041137
rnasep	114	125	0.0000041137
rnasep	79	125	0.0000041137
rnasep	35	125	0.0000041137
rnasep	99	126	0.0000041135
rnasep	115	126	0.0000041135
rnasep	18	116	0.0000041133
rnasep	105	116	0.0000041133
rnasep	79	116	0.0000041133
rnasep	56	116	0.0000041133
rnasep	32	115	0.0000041133
rnasep	31	115	0.0000041133
rnasep	54	115	0.0000041133
rnasep	12	115	0.0000041133
rnasep	109	127	0.0000041131
rnasep	64	127	0.0000041131
rnasep	102	127	0.0000041131
rnasep	103	114	0.0000041131
rnasep	13	114	0.0000041131
rnasep	79	114	0.0000041131
rnasep	32	114	0.0000041131
rnasep	11	114	0.0000041131
rnasep	78	113	0.0000041129
rnasep	18	113	0.0000041129
rnasep	22	113	0.0000041129
rnasep	97	128	0.0000041127
rnasep	14	128	0.0000041127
rnasep	29	128	0.0000041127
rnasep	22	128	0.0000041127
rnasep	34	128	0.0000041127
rnasep	24	128	0.0000041127
rnasep	24	112	0.0000041126
rnasep	52	112	0.0000041126
rnasep	63	112	0.0000041126
rnasep	86	112	0.0000041126
rnasep	10	111	0.0000041124
rnasep	17	111	0.0000041124
rnasep	20	111	0.0000041124
rnasep	58	111	0.0000041124
rnasep	18	111	0.0000041124
rnasep	29	129	0.0000041122
rnasep	26	129	0.0000041122
rnasep	16	110	0.0000041116
rnasep	96	110	0.0000041116
rnasep	20	110	0.0000041116
rnasep	105	130	0.0000041110
rnasep	34	130	0.0000041110
rnasep	108	140	0.0000041094
rnasep	130	141	0.0000041094
rnasep	120	142	0.0000041093
rnasep	72	142	0.0000041093
rnasep	120	138	0.0000041093
rnasep	24	37	0.0000041092
rnasep	72	131	0.0000041092
rnasep	101	131	0.0000041092
rnasep	17	131	0.0000041092
rnasep	103	131	0.0000041092
rnasep	72	143	0.0000041091
rnasep	83	144	0.0000041090
rnasep	106	146	0.0000041086
rnasep	27	132	0.0000041079
rnasep	15	132	0.0000041079
rnasep	106	133	0.0000041075
rnasep	34	133	0.0000041075
rnasep	123	134	0.0000041075
rnasep	120	147	0.0000041073
rnasep	131	147	0.0000041073
rnasep	125	148	0.0000041073
rnasep	112	150	0.0000041070
rnasep	119	154	0.0000041070
rnasep	105	152	0.0000041070
rnasep	130	154	0.0000041070
rnasep	104	159	0.0000041068
rnasep	100	159	0.0000041068
rnasep	136	159	0.0000041068
rnasep	119	161	0.0000041068
rnasep	62	160	0.0000041068
rnasep	110	159	0.0000041068
rnasep	102	159	0.0000041068
rnasep	64	162	0.0000041068
rnasep	71	157	0.0000041066
rnasep	112	158	0.0000041066
rnasep	134	165	0.0000041065
rnasep	146	167	0.0000041063
rnasep	113	167	0.0000041063
rnasep	119	167	0.0000041063
rnasep	65	168	0.0000041063
rnasep	86	109	0.0000041057
rnasep	13	109	0.0000041057
rnasep	17	109	0.0000041057
rnasep	146	169	0.0000041056
rnasep	15	169	0.0000041056
rnasep	106	169	0.0000041056
rnasep	14	170	0.0000041048
rnasep	67	170	0.0000041048
rnasep	66	108	0.0000041045
rnasep	16	108	0.0000041045
rnasep	15	108	0.0000041045
rnasep	32	108	0.0000041045
rnasep	55	108	0.0000041045
rnasep	120	171	0.0000041042
rnasep	113	171	0.0000041042
rnasep	63	171	0.0000041042
rnasep	156	172	0.0000041032
rnasep	18	107	0.0000041032
rnasep	29	107	0.0000041032
rnasep	53	107	0.0000041032
rnasep	13	107	0.0000041032
rnasep	48	107	0.0000041032
rnasep	61	107	0.0000041032
rnasep	22	107	0.0000041032
rnasep	72	107	0.0000041032
rnasep	14	107	0.0000041032
rnasep	15	106	0.0000041028
rnasep	71	104	0.0000041025
rnasep	38	104	0.0000041025
rnasep	60	104	0.0000041025
rnasep	14	104	0.0000041025
rnasep	36	104	0.0000041025
rnasep	64	173	0.0000041023
rnasep	66	173	0.0000041023
rnasep	13	173	0.0000041023
rnasep	126	174	0.0000041016
rnasep	38	102	0.0000041009
rnasep	15	102	0.0000041009
rnasep	111	175	0.0000041005
rnasep	116	176	0.0000040987
rnasep	115	176	0.0000040987
rnasep	108	176	0.0000040987
rnasep	109	176	0.0000040987
rnasep	15	176	0.0000040987
rnasep	62	176	0.0000040987
rnasep	115	177	0.0000040969
rnasep	115	178	0.0000040958
rnasep	148	178	0.0000040958
rnasep	109	178	0.0000040958
rnasep	125	178	0.0000040958
rnasep	110	178	0.0000040958
rnasep	130	178	0.0000040958
rnasep	57	100	0.0000040950
rnasep	55	100	0.0000040950
rnasep	66	100	0.0000040950
rnasep	76	100	0.0000040950
rnasep	85	99	0.0000040936
rnasep	61	99	0.0000040936
rnasep	88	99	0.0000040936
rnasep	116	179	0.0000040936
rnasep	119	179	0.0000040936
rnasep	14	97	0.0000040894
rnasep	82	97	0.0000040894
rnasep	61	97	0.0000040894
rnasep	62	96	0.0000040880
rnasep	26	96	0.0000040880
rnasep	75	96	0.0000040880
rnasep	69	95	0.0000040874
rnasep	26	95	0.0000040874
rnasep	15	95	0.0000040874
rnasep	67	95	0.0000040874
rnasep	102	181	0.0000040874
rnasep	158	181	0.0000040874
rnasep	103	181	0.0000040874
rnasep	149	181	0.0000040874
rnasep	18	36	0.0000040869
rnasep	58	93	0.0000040867
rnasep	26	93	0.0000040867
rnasep	70	94	0.0000040867
rnasep	74	93	0.0000040867
rnasep	55	94	0.0000040867
rnasep	26	94	0.0000040867
rnasep	79	93	0.0000040867
rnasep	60	92	0.0000040865
rnasep	65	92	0.0000040865
rnasep	56	92	0.0000040865
rnasep	78	91	0.0000040864
rnasep	79	91	0.0000040864
rnasep	66	90	0.0000040862
rnasep	56	81	0.0000040836
rnasep	53	85	0.0000040834
rnasep	64	182	0.0000040801
rnasep	18	182	0.0000040801
rnasep	105	182	0.0000040801
rnasep	51	78	0.0000040801
rnasep	56	75	0.0000040745
rnasep	52	74	0.0000040736
rnasep	58	72	0.0000040730
rnasep	66	183	0.0000040719
rnasep	158	183	0.0000040719
rnasep	22	183	0.0000040719
rnasep	13	183	0.0000040719
rnasep	15	183	0.0000040719
rnasep	106	183	0.0000040719
rnasep	169	183	0.0000040719
rnasep	56	69	0.0000040689
rnasep	136	184	0.0000040600
rnasep	101	184	0.0000040600
rnasep	73	184	0.0000040600
rnasep	169	184	0.0000040600
rnasep	92	184	0.0000040600
rnasep	12	184	0.0000040600
rnasep	138	184	0.0000040600
rnasep	61	184	0.0000040600
rnasep	168	184	0.0000040600
rnasep	79	184	0.0000040600
rnasep	37	184	0.0000040600
rnasep	151	184	0.0000040600
rnasep	33	184	0.0000040600
rnasep	79	185	0.0000040544
rnasep	39	185	0.0000040544
rnasep	149	185	0.0000040544
rnasep	13	185	0.0000040544
rnasep	102	185	0.0000040544
rnasep	127	185	0.0000040544
rnasep	84	185	0.0000040544
rnasep	24	185	0.0000040544
rnasep	32	185	0.0000040544
rnasep	155	185	0.0000040544
rnasep	172	185	0.0000040544
rnasep	65	185	0.0000040544
rnasep	154	185	0.0000040544
rnasep	60	185	0.0000040544
rnasep	12	186	0.0000040475
rnasep	60	186	0.0000040475
rnasep	78	186	0.0000040475
rnasep	61	186	0.0000040475
rnasep	138	186	0.0000040475
rnasep	71	186	0.0000040475
rnasep	18	186	0.0000040475
rnasep	174	186	0.0000040475
rnasep	23	34	0.0000040469
rnasep	92	187	0.0000040435
rnasep	80	187	0.0000040435
rnasep	38	187	0.0000040435
rnasep	65	187	0.0000040435
rnasep	84	187	0.0000040435
rnasep	35	187	0.0000040435
rnasep	90	187	0.0000040435
rnasep	60	187	0.0000040435
rnasep	80	188	0.0000040409
rnasep	128	188	0.0000040409
rnasep	62	188	0.0000040409
rnasep	92	188	0.0000040409
rnasep	93	188	0.0000040409
rnasep	29	188	0.0000040409
rnasep	40	188	0.0000040409
rnasep	98	188	0.0000040409
rnasep	51	189	0.0000040380
rnasep	101	189	0.0000040380
rnasep	109	189	0.0000040380
rnasep	56	189	0.0000040380
rnasep	31	189	0.0000040380
rnasep	128	189	0.0000040380
rnasep	64	189	0.0000040380
rnasep	98	189	0.0000040380
rnasep	18	189	0.0000040380
rnasep	148	189	0.0000040380
rnasep	99	190	0.0000040363
rnasep	22	190	0.0000040363
rnasep	80	190	0.0000040363
rnasep	66	190	0.0000040363
rnasep	27	191	0.0000040349
rnasep	19	191	0.0000040349
rnasep	12	191	0.0000040349
rnasep	162	191	0.0000040349
rnasep	107	191	0.0000040349
rnasep	152	191	0.0000040349
rnasep	101	191	0.0000040349
rnasep	103	191	0.0000040349
rnasep	83	191	0.0000040349
rnasep	77	191	0.0000040349
rnasep	174	191	0.0000040349
rnasep	148	192	0.0000040325
rnasep	23	192	0.0000040325
rnasep	126	192	0.0000040325
rnasep	100	192	0.0000040325
rnasep	115	192	0.0000040325
rnasep	101	192	0.0000040325
rnasep	112	193	0.0000040316
rnasep	163	193	0.0000040316
rnasep	125	193	0.0000040316
rnasep	126	193	0.0000040316
rnasep	119	193	0.0000040316
rnasep	15	193	0.0000040316
rnasep	117	194	0.0000040313
rnasep	122	194	0.0000040313
rnasep	152	194	0.0000040313
rnasep	162	194	0.0000040313
rnasep	16	195	0.0000040310
rnasep	122	195	0.0000040310
rnasep	105	195	0.0000040310
rnasep	119	195	0.0000040310
rnasep	36	195	0.0000040310
rnasep	196	208	0.0000040308
rnasep	162	208	0.0000040308
rnasep	168	204	0.0000040305
rnasep	158	203	0.0000040305
rnasep	187	201	0.0000040303
rnasep	161	196	0.0000040300
rnasep	197	210	0.0000040300
rnasep	198	211	0.0000040298
rnasep	157	197	0.0000040285
rnasep	162	197	0.0000040285
rnasep	150	197	0.0000040285
rnasep	148	199	0.0000040285
rnasep	159	198	0.0000040285
rnasep	123	198	0.0000040285
rnasep	24	214	0.0000040284
rnasep	24	215	0.0000040280
rnasep	35	215	0.0000040280
rnasep	11	215	0.0000040280
rnasep	129	216	0.0000040275
rnasep	171	216	0.0000040275
rnasep	190	217	0.0000040268
rnasep	202	218	0.0000040265
rnasep	36	218	0.0000040265
rnasep	190	220	0.0000040251
rnasep	15	220	0.0000040251
rnasep	195	222	0.0000040241
rnasep	103	222	0.0000040241
rnasep	13	234	0.0000040239
rnasep	179	236	0.0000040239
rnasep	58	235	0.0000040239
rnasep	113	235	0.0000040239
rnasep	17	236	0.0000040239
rnasep	114	235	0.0000040239
rnasep	214	234	0.0000040239
rnasep	112	235	0.0000040239
rnasep	62	236	0.0000040239
rnasep	203	235	0.0000040239
rnasep	66	232	0.0000040238
rnasep	173	224	0.0000040233
rnasep	28	224	0.0000040233
rnasep	81	224	0.0000040233
rnasep	196	231	0.0000040231
rnasep	204	225	0.0000040229
rnasep	113	226	0.0000040226
rnasep	79	226	0.0000040226
rnasep	36	226	0.0000040226
rnasep	63	226	0.0000040226
rnasep	214	226	0.0000040226
rnasep	64	226	0.0000040226
rnasep	179	237	0.0000040224
rnasep	184	237	0.0000040224
rnasep	188	237	0.0000040224
rnasep	113	227	0.0000040220
rnasep	198	228	0.0000040220
rnasep	194	227	0.0000040220
rnasep	202	229	0.0000040220
rnasep	11	238	0.0000040210
rnasep	180	238	0.0000040210
rnasep	64	239	0.0000040187
rnasep	103	239	0.0000040187
rnasep	208	239	0.0000040187
rnasep	194	239	0.0000040187
rnasep	60	239	0.0000040187
rnasep	179	239	0.0000040187
rnasep	24	239	0.0000040187
rnasep	199	239	0.0000040187
rnasep	191	239	0.0000040187
rnasep	199	240	0.0000040103
rnasep	23	240	0.0000040103
rnasep	81	240	0.0000040103
rnasep	111	240	0.0000040103
rnasep	32	240	0.0000040103
rnasep	180	240	0.0000040103
rnasep	183	240	0.0000040103
rnasep	104	240	0.0000040103
rnasep	13	241	0.0000040087
rnasep	59	241	0.0000040087
rnasep	177	241	0.0000040087
rnasep	24	241	0.0000040087
rnasep	125	241	0.0000040087
rnasep	63	241	0.0000040087
rnasep	69	241	0.0000040087
rnasep	37	241	0.0000040087
rnasep	198	241	0.0000040087
rnasep	58	241	0.0000040087
rnasep	201	241	0.0000040087
rnasep	178	241	0.0000040087
rnasep	61	241	0.0000040087
rnasep	17	242	0.0000040060
rnasep	117	242	0.0000040060
rnasep	66	242	0.0000040060
rnasep	175	242	0.0000040060
rnasep	188	242	0.0000040060
rnasep	92	242	0.0000040060
rnasep	28	242	0.0000040060
rnasep	101	242	0.0000040060
rnasep	61	243	0.0000040038
rnasep	102	243	0.0000040038
rnasep	58	243	0.0000040038
rnasep	18	243	0.0000040038
rnasep	100	244	0.0000040016
rnasep	111	244	0.0000040016
rnasep	225	244	0.0000040016
rnasep	104	244	0.0000040016
rnasep	103	245	0.0000039998
rnasep	24	245	0.0000039998
rnasep	119	245	0.0000039998
rnasep	25	245	0.0000039998
rnasep	100	247	0.0000039965
rnasep	23	247	0.0000039965
rnasep	25	247	0.0000039965
rnasep	117	247	0.0000039965
rnasep	69	247	0.0000039965
rnasep	35	247	0.0000039965
rnasep	32	247	0.0000039965
rnasep	19	248	0.0000039946
rnasep	16	248	0.0000039946
rnasep	227	248	0.0000039946
rnasep	49	249	0.0000039893
rnasep	104	249	0.0000039893
rnasep	29	249	0.0000039893
rnasep	62	249	0.0000039893
rnasep	55	249	0.0000039893
rnasep	231	249	0.0000039893
rnasep	62	250	0.0000039873
rnasep	23	250	0.0000039873
rnasep	224	251	0.0000039784
rnasep	37	251	0.0000039784
rnasep	30	251	0.0000039784
rnasep	238	252	0.0000039767
rnasep	23	252	0.0000039767
rnasep	228	252	0.0000039767
rnasep	34	252	0.0000039767
rnasep	241	253	0.0000039752
rnasep	221	253	0.0000039752
rnasep	12	253	0.0000039752
rnasep	30	253	0.0000039752
rnasep	56	253	0.0000039752
rnasep	222	253	0.0000039752
rnasep	10	254	0.0000039730
rnasep	11	254	0.0000039730
rnasep	37	254	0.0000039730
rnasep	222	255	0.0000039721
rnasep	24	255	0.0000039721
rnasep	35	255	0.0000039721
rnasep	228	255	0.0000039721
rnasep	120	256	0.0000039711
rnasep	229	256	0.0000039711
rnasep	102	256	0.0000039711
rnasep	11	256	0.0000039711
rnasep	35	257	0.0000039702
rnasep	37	257	0.0000039702
rnasep	224	257	0.0000039702
rnasep	100	258	0.0000039697
rnasep	101	258	0.0000039697
rnasep	16	258	0.0000039697
rnasep	103	258	0.0000039697
rnasep	15	258	0.0000039697
rnasep	232	259	0.0000039696
rnasep	103	261	0.0000039693
rnasep	239	262	0.0000039693
rnasep	233	262	0.0000039693
rnasep	253	265	0.0000039684
rnasep	241	266	0.0000039679
rnasep	221	266	0.0000039679
rnasep	216	266	0.0000039679
rnasep	216	267	0.0000039664
rnasep	215	267	0.0000039664
rnasep	220	267	0.0000039664
rnasep	224	267	0.0000039664
rnasep	212	267	0.0000039664
rnasep	217	268	0.0000039661
rnasep	82	268	0.0000039661
rnasep	202	268	0.0000039661
rnasep	226	268	0.0000039661
rnasep	11	40	0.0000038311
rnasep	100	113	0.0000037585
rnasep	78	112	0.0000037580
rnasep	111	126	0.0000037560
rnasep	102	130	0.0000037533
rnasep	106	130	0.0000037533
rnasep	132	157	0.0000037526
rnasep	121	143	0.0000037520
rnasep	117	131	0.0000037519
rnasep	105	133	0.0000037509
rnasep	133	147	0.0000037506
rnasep	72	160	0.0000037497
rnasep	98	109	0.0000037489
rnasep	58	109	0.0000037489
rnasep	117	169	0.0000037485
rnasep	61	108	0.0000037474
rnasep	79	106	0.0000037450
rnasep	79	100	0.0000037364
rnasep	67	97	0.0000037305
rnasep	86	97	0.0000037305
rnasep	14	94	0.0000037278
rnasep	63	87	0.0000037258
rnasep	65	81	0.0000037253
rnasep	62	75	0.0000037147
rnasep	61	73	0.0000037130
rnasep	13	47	0.0000037000
rnasep	131	189	0.0000036624
rnasep	26	49	0.0000036572
rnasep	197	212	0.0000036566
rnasep	174	193	0.0000036565
rnasep	172	195	0.0000036561
rnasep	197	214	0.0000036549
rnasep	199	223	0.0000036501
rnasep	207	231	0.0000036486
rnasep	199	231	0.0000036486
rnasep	202	226	0.0000036483
rnasep	206	228	0.0000036477
rnasep	199	241	0.0000036262
rnasep	226	244	0.0000036173
rnasep	225	249	0.0000035996
rnasep	15	56	0.0000035974
rnasep	223	253	0.0000035789
rnasep	236	257	0.0000035731
rnasep	250	264	0.0000035720
rnasep	226	265	0.0000035710
rnasep	250	266	0.0000035702
rnasep	253	267	0.0000035691
rnasep	19	46	0.0000035038
rnasep	19	38	0.0000034311
rnasep	115	127	0.0000033980
rnasep	132	148	0.0000033941
rnasep	131	152	0.0000033941
rnasep	135	151	0.0000033941
rnasep	77	107	0.0000033881
rnasep	79	105	0.0000033871
rnasep	61	81	0.0000033670
rnasep	156	184	0.0000033228
rnasep	125	185	0.0000033128
rnasep	127	188	0.0000032893
rnasep	111	191	0.0000032837
rnasep	200	214	0.0000032814
rnasep	206	222	0.0000032763
rnasep	223	234	0.0000032733
rnasep	223	241	0.0000032437
rnasep	223	243	0.0000032364
rnasep	236	255	0.0000031779
rnasep	25	47	0.0000031717
rnasep	68	160	0.0000030356
rnasep	82	108	0.0000030331
rnasep	89	104	0.0000030291
rnasep	61	92	0.0000030103
rnasep	12	31	0.0000029529
rnasep	200	212	0.0000029106
rnasep	205	224	0.0000029009
rnasep	200	241	0.0000028613
rnasep	22	50	0.0000027340
rnasep	133	153	0.0000026812
rnasep	132	153	0.0000026812
rnasep	120	155	0.0000026800
rnasep	126	156	0.0000026793
rnasep	69	160	0.0000026785
rnasep	122	161	0.0000026785
rnasep	195	234	0.0000026582
rnasep	15	35	0.0000023758
rnasep	135	153	0.0000023247
rnasep	30	44	0.0000021229
rnasep	31	42	0.0000021229
rnasep	9	44	0.0000021229
rnasep	30	43	0.0000021229
rnasep	7	41	0.0000021162
rnasep	6	41	0.0000021162
rnasep	4	47	0.0000021142
rnasep	6	47	0.0000021142
rnasep	36	47	0.0000021142
rnasep	31	48	0.0000021119
rnasep	10	48	0.0000021119
rnasep	35	48	0.0000021119
rnasep	36	48	0.0000021119
rnasep	36	49	0.0000021083
rnasep	35	49	0.0000021083
rnasep	4	40	0.0000021063
rnasep	31	50	0.0000021026
rnasep	37	51	0.0000020991
rnasep	36	51	0.0000020991
rnasep	24	55	0.0000020982
rnasep	29	53	0.0000020982
rnasep	25	53	0.0000020982
rnasep	6	53	0.0000020982
rnasep	39	54	0.0000020982
rnasep	44	56	0.0000020982
rnasep	11	56	0.0000020982
rnasep	43	57	0.0000020978
rnasep	23	58	0.0000020951
rnasep	13	58	0.0000020951
rnasep	11	58	0.0000020951
rnasep	26	58	0.0000020951
rnasep	46	59	0.0000020942
rnasep	46	60	0.0000020877
rnasep	20	62	0.0000020697
rnasep	23	62	0.0000020697
rnasep	58	118	0.0000020611
rnasep	73	118	0.0000020611
rnasep	33	118	0.0000020611
rnasep	78	119	0.0000020611
rnasep	61	120	0.0000020611
rnasep	91	119	0.0000020611
rnasep	5	120	0.0000020611
rnasep	54	118	0.0000020611
rnasep	36	120	0.0000020611
rnasep	20	119	0.0000020611
rnasep	54	120	0.0000020611
rnasep	83	118	0.0000020611
rnasep	27	119	0.0000020611
rnasep	9	120	0.0000020611
rnasep	64	120	0.0000020611
rnasep	51	119	0.0000020611
rnasep	66	118	0.0000020611
rnasep	13	119	0.0000020611
rnasep	25	119	0.0000020611
rnasep	21	119	0.0000020611
rnasep	56	120	0.0000020611
rnasep	22	118	0.0000020611
rnasep	50	119	0.0000020611
rnasep	31	118	0.0000020611
rnasep	108	120	0.0000020611
rnasep	99	119	0.0000020611
rnasep	89	120	0.0000020611
rnasep	37	121	0.0000020598
rnasep	51	121	0.0000020598
rnasep	58	121	0.0000020598
rnasep	96	121	0.0000020598
rnasep	15	121	0.0000020598
rnasep	109	121	0.0000020598
rnasep	92	121	0.0000020598
rnasep	50	121	0.0000020598
rnasep	56	121	0.0000020598
rnasep	31	121	0.0000020598
rnasep	77	121	0.0000020598
rnasep	55	121	0.0000020598
rnasep	9	121	0.0000020598
rnasep	66	117	0.0000020596
rnasep	97	117	0.0000020596
rnasep	36	117	0.0000020596
rnasep	58	117	0.0000020596
rnasep	28	117	0.0000020596
rnasep	89	117	0.0000020596
rnasep	77	117	0.0000020596
rnasep	60	117	0.0000020596
rnasep	106	117	0.0000020596
rnasep	76	122	0.0000020585
rnasep	38	122	0.0000020585
rnasep	70	122	0.0000020585
rnasep	82	122	0.0000020585
rnasep	66	122	0.0000020585
rnasep	21	122	0.0000020585
rnasep	71	122	0.0000020585
rnasep	55	122	0.0000020585
rnasep	13	122	0.0000020585
rnasep	68	122	0.0000020585
rnasep	29	122	0.0000020585
rnasep	99	122	0.0000020585
rnasep	65	122	0.0000020585
rnasep	73	123	0.0000020578
rnasep	49	123	0.0000020578
rnasep	60	123	0.0000020578
rnasep	91	123	0.0000020578
rnasep	89	123	0.0000020578
rnasep	55	123	0.0000020578
rnasep	68	123	0.0000020578
rnasep	8	124	0.0000020573
rnasep	89	124	0.0000020573
rnasep	10	124	0.0000020573
rnasep	108	124	0.0000020573
rnasep	37	124	0.0000020573
rnasep	98	124	0.0000020573
rnasep	79	124	0.0000020573
rnasep	112	124	0.0000020573
rnasep	88	125	0.0000020568
rnasep	89	125	0.0000020568
rnasep	95	125	0.0000020568
rnasep	83	125	0.0000020568
rnasep	110	125	0.0000020568
rnasep	56	125	0.0000020568
rnasep	57	125	0.0000020568
rnasep	111	125	0.0000020568
rnasep	112	125	0.0000020568
rnasep	21	126	0.0000020567
rnasep	55	126	0.0000020567
rnasep	57	126	0.0000020567
rnasep	36	126	0.0000020567
rnasep	56	126	0.0000020567
rnasep	13	126	0.0000020567
rnasep	88	126	0.0000020567
rnasep	65	126	0.0000020567
rnasep	37	126	0.0000020567
rnasep	21	116	0.0000020567
rnasep	10	116	0.0000020567
rnasep	13	116	0.0000020567
rnasep	97	116	0.0000020567
rnasep	100	115	0.0000020566
rnasep	70	115	0.0000020566
rnasep	104	115	0.0000020566
rnasep	64	115	0.0000020566
rnasep	59	115	0.0000020566
rnasep	22	115	0.0000020566
rnasep	80	115	0.0000020566
rnasep	30	115	0.0000020566
rnasep	73	115	0.0000020566
rnasep	55	115	0.0000020566
rnasep	62	115	0.0000020566
rnasep	89	115	0.0000020566
rnasep	39	115	0.0000020566
rnasep	101	115	0.0000020566
rnasep	29	115	0.0000020566
rnasep	92	115	0.0000020566
rnasep	77	115	0.0000020566
rnasep	11	115	0.0000020566
rnasep	78	115	0.0000020566
rnasep	62	127	0.0000020566
rnasep	56	127	0.0000020566
rnasep	83	127	0.0000020566
rnasep	52	127	0.0000020566
rnasep	38	127	0.0000020566
rnasep	23	127	0.0000020566
rnasep	57	127	0.0000020566
rnasep	95	127	0.0000020566
rnasep	20	127	0.0000020566
rnasep	11	127	0.0000020566
rnasep	84	127	0.0000020566
rnasep	12	114	0.0000020565
rnasep	31	114	0.0000020565
rnasep	82	114	0.0000020565
rnasep	93	114	0.0000020565
rnasep	59	114	0.0000020565
rnasep	72	114	0.0000020565
rnasep	54	114	0.0000020565
rnasep	25	114	0.0000020565
rnasep	24	114	0.0000020565
rnasep	91	114	0.0000020565
rnasep	63	114	0.0000020565
rnasep	87	113	0.0000020565
rnasep	69	113	0.0000020565
rnasep	79	113	0.0000020565
rnasep	90	113	0.0000020565
rnasep	89	113	0.0000020565
rnasep	32	113	0.0000020565
rnasep	58	113	0.0000020565
rnasep	60	113	0.0000020565
rnasep	77	113	0.0000020565
rnasep	39	113	0.0000020565
rnasep	24	113	0.0000020565
rnasep	17	113	0.0000020565
rnasep	93	128	0.0000020564
rnasep	33	128	0.0000020564
rnasep	30	128	0.0000020564
rnasep	11	128	0.0000020564
rnasep	99	128	0.0000020564
rnasep	35	128	0.0000020564
rnasep	54	128	0.0000020564
rnasep	63	128	0.0000020564
rnasep	117	128	0.0000020564
rnasep	10	112	0.0000020563
rnasep	11	112	0.0000020563
rnasep	99	112	0.0000020563
rnasep	77	112	0.0000020563
rnasep	18	112	0.0000020563
rnasep	53	112	0.0000020563
rnasep	61	112	0.0000020563
rnasep	88	111	0.0000020562
rnasep	57	111	0.0000020562
[truncated: 2,175 more rows]
