# Supplementary material for: Identifying proximal RNA interactions from cDNA-encoded crosslinks with ShapeJumper
Source: PLoS Comput Biol. 2021 Dec 14;17(12):e1009632. doi: 10.1371/journal.pcbi.1009632 (PMC8670686; doi:10.1371/journal.pcbi.1009632)
Supplement: S1 Data — (ZIP) [file pcbi.1009632.s006.zip › ShapeJumper_DATA/Processed_Deletions/RNaseP/IA-RNaseP-Replicate2__Merged_NoCircDels_MaxInsertLimit10_NoAmbig_DelSiteExactMatch_normalizedDels_shift5nt2.txt]

Total Reads Aligned:565366	Total Deletions:12686.0
rnasep	26	42	0.00110955884949
rnasep	20	42	0.00107677642894
rnasep	25	43	0.00103912258613
rnasep	21	45	0.000747215671772
rnasep	26	45	0.000491389289233
rnasep	25	46	0.000453395272024
rnasep	22	44	0.000412868320335
rnasep	19	46	0.000385006041049
rnasep	23	42	0.000375736974031
rnasep	19	47	0.000331784163005
rnasep	22	42	0.000325302480873
rnasep	19	42	0.000317737306899
rnasep	15	52	0.000293599530241
rnasep	22	46	0.000291287465267
rnasep	25	45	0.000283688661825
rnasep	20	47	0.00024820494637
rnasep	24	44	0.000230497037733
rnasep	16	49	0.000210153183947
rnasep	15	50	0.000207544495515
rnasep	14	52	0.000205013465082
rnasep	81	109	0.000195660480726
rnasep	24	41	0.000187781202351
rnasep	25	44	0.000177305413641
rnasep	27	44	0.000177305413641
rnasep	15	53	0.000177277573627
rnasep	19	44	0.00017477247916
rnasep	15	49	0.000167109760729
rnasep	134	158	0.000164328648038
rnasep	81	108	0.000163434048607
rnasep	16	53	0.000157017279498
rnasep	23	45	0.000149443134354
rnasep	17	49	0.000136726167869
rnasep	22	45	0.00013171259299
rnasep	23	43	0.000131470497515
rnasep	25	39	0.000130142788739
rnasep	19	52	0.000126551521655
rnasep	26	40	0.000119325215904
rnasep	22	47	0.000119037066116
rnasep	16	50	0.00011389636949
rnasep	137	151	0.00010634362863
rnasep	18	46	0.000103850313704
rnasep	24	46	0.000103850313704
rnasep	23	39	0.000100676496949
rnasep	129	162	9.95480979368e-05
rnasep	21	47	9.87754378411e-05
rnasep	129	160	9.72109709524e-05
rnasep	26	39	9.57654483174e-05
rnasep	129	158	9.4894008022e-05
rnasep	14	51	9.1117095592e-05
rnasep	81	107	8.97736323332e-05
rnasep	19	51	8.85860651588e-05
rnasep	18	43	8.84897579426e-05
rnasep	134	157	8.79491191201e-05
rnasep	18	49	8.35548803646e-05
rnasep	16	54	8.10834779744e-05
rnasep	25	47	8.10465131004e-05
rnasep	17	50	8.09929738595e-05
rnasep	123	164	7.87844942846e-05
rnasep	26	48	7.85062539095e-05
rnasep	129	157	7.63768666043e-05
rnasep	62	84	7.58573605776e-05
rnasep	61	84	7.35586526813e-05
rnasep	26	49	7.3427016078e-05
rnasep	22	41	7.26087315755e-05
rnasep	131	158	6.94346400161e-05
rnasep	20	52	6.8337821694e-05
rnasep	28	42	6.80865657641e-05
rnasep	14	49	6.5831117863e-05
rnasep	81	106	6.44614704582e-05
rnasep	13	51	6.32757608277e-05
rnasep	137	155	6.24764267186e-05
rnasep	20	53	5.82483456204e-05
rnasep	28	49	5.57032535764e-05
rnasep	133	157	5.55468120759e-05
rnasep	129	182	5.33731853117e-05
rnasep	127	160	5.32345793311e-05
rnasep	14	45	5.31916240923e-05
rnasep	28	43	5.30938547656e-05
rnasep	20	38	5.30680573714e-05
rnasep	81	104	5.29652478889e-05
rnasep	132	158	5.09187360118e-05
rnasep	81	102	5.06820187109e-05
rnasep	17	53	5.06507353221e-05
rnasep	28	50	5.06206086622e-05
rnasep	16	40	4.971883996e-05
rnasep	20	34	4.89163855916e-05
rnasep	14	46	4.81257551311e-05
rnasep	24	49	4.81073553614e-05
rnasep	24	43	4.80372971688e-05
rnasep	123	163	4.63025128374e-05
rnasep	126	160	4.62909385488e-05
rnasep	21	48	4.55842764636e-05
rnasep	18	51	4.5558547796e-05
rnasep	22	37	4.52203301084e-05
rnasep	133	158	4.39752720102e-05
rnasep	14	44	4.30598861699e-05
rnasep	22	48	4.305181666e-05
rnasep	21	39	4.17439133691e-05
rnasep	123	160	4.16618446939e-05
rnasep	131	159	4.16610732818e-05
rnasep	22	38	4.10071352415e-05
rnasep	15	45	4.05269516893e-05
rnasep	13	53	4.05205882576e-05
rnasep	26	50	4.04964869298e-05
rnasep	16	43	4.04524607738e-05
rnasep	14	41	4.00599898348e-05
rnasep	20	40	3.9775071968e-05
rnasep	132	157	3.93456585537e-05
rnasep	17	54	3.80078803005e-05
rnasep	15	48	3.7986897053e-05
rnasep	25	48	3.7986897053e-05
rnasep	18	50	3.79654564966e-05
rnasep	21	43	3.79241819754e-05
rnasep	125	181	3.71371870902e-05
rnasep	200	220	3.64738038302e-05
rnasep	21	38	3.61827663896e-05
rnasep	14	50	3.54344260635e-05
rnasep	19	41	3.50524911054e-05
rnasep	129	163	3.4726884628e-05
rnasep	128	161	3.4720293317e-05
rnasep	61	86	3.44818073984e-05
rnasep	16	55	3.29542746764e-05
rnasep	28	45	3.29281482476e-05
rnasep	23	49	3.29155589315e-05
rnasep	28	52	3.29033956304e-05
rnasep	17	43	3.28676243787e-05
rnasep	19	33	3.25582152517e-05
rnasep	129	164	3.24406741172e-05
rnasep	126	161	3.24056070959e-05
rnasep	125	160	3.24036569841e-05
rnasep	14	47	3.03924424127e-05
rnasep	123	166	3.01679426159e-05
rnasep	123	162	3.00959365855e-05
rnasep	19	54	2.78724455537e-05
rnasep	18	44	2.78622792864e-05
rnasep	123	167	2.785780448e-05
rnasep	25	49	2.78516267882e-05
rnasep	122	162	2.77808645405e-05
rnasep	128	162	2.77808645405e-05
rnasep	127	161	2.77762346536e-05
rnasep	134	159	2.77740488546e-05
rnasep	131	157	2.77734060379e-05
rnasep	134	153	2.7760299071e-05
rnasep	15	42	2.77389712372e-05
rnasep	123	157	2.54589555348e-05
rnasep	128	157	2.54589555348e-05
rnasep	27	46	2.53293448058e-05
rnasep	13	45	2.53293448058e-05
rnasep	13	47	2.53270353439e-05
rnasep	23	48	2.53245980353e-05
rnasep	22	50	2.53103043311e-05
rnasep	81	95	2.53064379578e-05
rnasep	64	84	2.52857868592e-05
rnasep	14	42	2.52172465793e-05
rnasep	21	41	2.50374936467e-05
rnasep	20	41	2.50374936467e-05
rnasep	19	40	2.485941998e-05
rnasep	130	159	2.31450407121e-05
rnasep	62	86	2.29878715989e-05
rnasep	20	54	2.28047281803e-05
rnasep	13	49	2.27876946449e-05
rnasep	26	52	2.2779273898e-05
rnasep	22	51	2.2779273898e-05
rnasep	12	50	2.2779273898e-05
rnasep	18	41	2.25337442821e-05
rnasep	128	181	2.08896677382e-05
rnasep	128	165	2.08819612338e-05
rnasep	134	161	2.08321759902e-05
rnasep	137	156	2.08287047323e-05
rnasep	134	156	2.08287047323e-05
rnasep	58	84	2.06883710666e-05
rnasep	18	54	2.02708694936e-05
rnasep	12	46	2.02634758447e-05
rnasep	18	53	2.02602941288e-05
rnasep	28	48	2.02596784283e-05
rnasep	13	48	2.02596784283e-05
rnasep	14	48	2.02596784283e-05
rnasep	22	49	2.02557285732e-05
rnasep	24	50	2.02482434649e-05
rnasep	126	181	1.85685935451e-05
rnasep	123	165	1.85617433189e-05
rnasep	130	185	1.85382153724e-05
rnasep	124	164	1.8537528067e-05
rnasep	130	158	1.85159040043e-05
rnasep	137	148	1.84833488131e-05
rnasep	81	94	1.8400406649e-05
rnasep	62	87	1.83906777654e-05
rnasep	200	235	1.83381088825e-05
rnasep	17	56	1.77525747574e-05
rnasep	14	55	1.77446094411e-05
rnasep	11	54	1.77370108069e-05
rnasep	23	52	1.77172130318e-05
rnasep	25	50	1.77172130318e-05
rnasep	27	41	1.75262455527e-05
rnasep	122	165	1.62415254041e-05
rnasep	132	159	1.62015284985e-05
rnasep	135	158	1.62014160038e-05
rnasep	121	156	1.62001036807e-05
rnasep	134	152	1.61871418595e-05
rnasep	136	151	1.61827260958e-05
rnasep	113	125	1.61464436305e-05
rnasep	83	105	1.61165178191e-05
rnasep	78	105	1.61165178191e-05
rnasep	78	107	1.61132160598e-05
rnasep	60	77	1.60937298828e-05
rnasep	196	215	1.59808594963e-05
rnasep	15	56	1.52164926492e-05
rnasep	13	46	1.51976068835e-05
rnasep	12	49	1.51917964299e-05
rnasep	23	50	1.51861825987e-05
rnasep	11	52	1.51861825987e-05
rnasep	24	51	1.51861825987e-05
rnasep	13	50	1.51861825987e-05
rnasep	22	52	1.51861825987e-05
rnasep	12	31	1.48327396706e-05
rnasep	23	35	1.40924464487e-05
rnasep	129	184	1.39085604872e-05
rnasep	120	164	1.39031460502e-05
rnasep	128	186	1.38958689897e-05
rnasep	131	162	1.38904322703e-05
rnasep	122	160	1.38872815646e-05
rnasep	135	157	1.3886703019e-05
rnasep	132	156	1.38858031549e-05
rnasep	134	155	1.38836503819e-05
rnasep	133	155	1.38836503819e-05
rnasep	134	154	1.38820121514e-05
rnasep	136	153	1.38801495355e-05
rnasep	138	152	1.38746930224e-05
rnasep	135	152	1.38746930224e-05
rnasep	81	113	1.38214453546e-05
rnasep	80	105	1.38141581307e-05
rnasep	78	108	1.38113280513e-05
rnasep	80	108	1.38113280513e-05
rnasep	63	87	1.37930083241e-05
rnasep	60	83	1.37923741963e-05
rnasep	59	83	1.37923741963e-05
rnasep	64	85	1.37922473777e-05
rnasep	224	235	1.37535816619e-05
rnasep	197	220	1.36776764363e-05
rnasep	16	56	1.2680410541e-05
rnasep	11	45	1.26646724029e-05
rnasep	27	49	1.26598303583e-05
rnasep	12	51	1.26551521655e-05
rnasep	15	43	1.26413939918e-05
rnasep	21	40	1.242970999e-05
rnasep	12	34	1.16467584742e-05
rnasep	163	174	1.16072838027e-05
rnasep	130	181	1.16053709657e-05
rnasep	127	181	1.16053709657e-05
rnasep	128	182	1.16028663721e-05
rnasep	130	183	1.15977797211e-05
rnasep	127	184	1.15904670726e-05
rnasep	129	186	1.15798908248e-05
rnasep	135	159	1.15725203561e-05
rnasep	127	156	1.1571502629e-05
rnasep	114	189	1.15451577299e-05
rnasep	83	103	1.15161202651e-05
rnasep	80	104	1.15141843237e-05
rnasep	77	108	1.15094400427e-05
rnasep	82	107	1.15094400427e-05
rnasep	67	78	1.14948077953e-05
rnasep	64	86	1.14939357995e-05
rnasep	197	235	1.14613180516e-05
rnasep	199	234	1.14613180516e-05
rnasep	195	235	1.14613180516e-05
rnasep	224	241	1.14572472818e-05
rnasep	14	31	1.05948140504e-05
rnasep	13	44	1.01317379223e-05
rnasep	9	52	1.01241217324e-05
rnasep	11	50	1.01241217324e-05
rnasep	27	43	1.01131151934e-05
rnasep	15	39	9.82209726332e-06
rnasep	28	39	9.82209726332e-06
rnasep	20	39	9.82209726332e-06
rnasep	20	37	9.52006949651e-06
rnasep	21	36	9.44697413418e-06
rnasep	16	35	9.39496429914e-06
rnasep	128	184	9.27237365811e-06
rnasep	128	185	9.26910768618e-06
rnasep	123	186	9.26391265983e-06
rnasep	134	163	9.26050256747e-06
rnasep	119	163	9.26050256747e-06
rnasep	130	161	9.25874488454e-06
rnasep	120	161	9.25874488454e-06
rnasep	125	161	9.25874488454e-06
rnasep	122	161	9.25874488454e-06
rnasep	69	160	9.25818770976e-06
rnasep	132	160	9.25818770976e-06
rnasep	69	159	9.25801628485e-06
rnasep	124	159	9.25801628485e-06
rnasep	120	159	9.25801628485e-06
rnasep	133	159	9.25801628485e-06
rnasep	137	159	9.25801628485e-06
rnasep	123	158	9.25795200215e-06
rnasep	133	156	9.25720210324e-06
rnasep	120	156	9.25720210324e-06
rnasep	131	156	9.25720210324e-06
rnasep	132	155	9.25576692128e-06
rnasep	136	154	9.25467476759e-06
rnasep	125	188	9.24947451423e-06
rnasep	123	188	9.24947451423e-06
rnasep	133	151	9.24727205474e-06
rnasep	135	151	9.24727205474e-06
rnasep	131	142	9.23139412514e-06
rnasep	113	127	9.2265392174e-06
rnasep	114	126	9.2265392174e-06
rnasep	113	126	9.2265392174e-06
rnasep	114	127	9.2265392174e-06
rnasep	83	98	9.21153837297e-06
rnasep	92	104	9.21134745893e-06
rnasep	83	111	9.21054146471e-06
rnasep	82	109	9.20755203418e-06
rnasep	80	107	9.20755203418e-06
rnasep	66	77	9.19641707591e-06
rnasep	64	83	9.19491613087e-06
rnasep	65	85	9.19483158517e-06
rnasep	195	234	9.16905444126e-06
rnasep	223	240	9.16583983153e-06
rnasep	223	241	9.16579782541e-06
rnasep	200	232	9.14844030528e-06
rnasep	237	255	9.14179147117e-06
rnasep	200	212	9.13385898692e-06
rnasep	206	221	9.11626889347e-06
rnasep	199	227	9.10431726725e-06
rnasep	200	227	9.10431726725e-06
rnasep	216	268	9.10379924302e-06
rnasep	16	59	7.6099832834e-06
rnasep	26	55	7.60483261763e-06
rnasep	12	55	7.60483261763e-06
rnasep	26	54	7.6015760601e-06
rnasep	12	44	7.59880344175e-06
rnasep	11	49	7.59589821496e-06
rnasep	25	51	7.59309129933e-06
rnasep	8	52	7.59309129933e-06
rnasep	11	42	7.56517397378e-06
rnasep	12	41	7.51124809402e-06
rnasep	17	40	7.457825994e-06
rnasep	14	37	7.14005212238e-06
rnasep	15	35	7.04622322435e-06
rnasep	20	35	7.04622322435e-06
rnasep	20	33	6.97676041107e-06
rnasep	129	169	6.96920771724e-06
rnasep	123	169	6.96920771724e-06
rnasep	124	181	6.96322257941e-06
rnasep	130	166	6.96183291137e-06
rnasep	131	183	6.95866783263e-06
rnasep	126	184	6.95428024359e-06
rnasep	66	164	6.95157302512e-06
rnasep	133	163	6.94537692561e-06
rnasep	132	162	6.94521613513e-06
rnasep	124	161	6.94405866341e-06
rnasep	121	160	6.94364078232e-06
rnasep	113	158	6.94346400161e-06
rnasep	136	157	6.94335150948e-06
rnasep	136	156	6.94290157743e-06
rnasep	120	155	6.94182519096e-06
rnasep	81	187	6.94182519096e-06
rnasep	131	155	6.94182519096e-06
rnasep	130	187	6.94182519096e-06
rnasep	135	153	6.94007476774e-06
rnasep	136	152	6.93734651121e-06
rnasep	136	150	6.93503719492e-06
rnasep	131	144	6.92469623666e-06
rnasep	129	144	6.92469623666e-06
rnasep	128	143	6.92391311874e-06
rnasep	66	190	6.92017577246e-06
rnasep	130	190	6.92017577246e-06
rnasep	120	135	6.92012788396e-06
rnasep	72	129	6.91818097961e-06
rnasep	123	134	6.91811716523e-06
rnasep	81	117	6.91566120637e-06
rnasep	121	191	6.91343002917e-06
rnasep	81	100	6.91118436967e-06
rnasep	82	105	6.90707906533e-06
rnasep	77	110	6.90706316279e-06
rnasep	80	106	6.90658612052e-06
rnasep	79	108	6.90566402563e-06
rnasep	77	109	6.90566402563e-06
rnasep	83	109	6.90566402563e-06
rnasep	67	79	6.89688467719e-06
rnasep	56	86	6.89636147968e-06
rnasep	60	82	6.89618709815e-06
rnasep	72	84	6.89612368887e-06
rnasep	60	85	6.89612368887e-06
rnasep	166	193	6.8922420923e-06
rnasep	168	193	6.8922420923e-06
rnasep	167	195	6.87939277893e-06
rnasep	199	236	6.87679083095e-06
rnasep	209	235	6.87679083095e-06
rnasep	224	244	6.87255308475e-06
rnasep	157	196	6.86916979214e-06
rnasep	160	196	6.86916979214e-06
rnasep	235	249	6.8647529261e-06
rnasep	237	251	6.86186381945e-06
rnasep	196	232	6.86133022896e-06
rnasep	218	255	6.85634360337e-06
rnasep	158	201	6.85474565466e-06
rnasep	172	204	6.85379037454e-06
rnasep	164	198	6.85375905838e-06
rnasep	146	198	6.85375905838e-06
rnasep	161	199	6.85375905838e-06
rnasep	197	215	6.84893978412e-06
rnasep	202	218	6.84351838967e-06
rnasep	246	265	6.84319056917e-06
rnasep	237	266	6.84100590151e-06
rnasep	250	266	6.84100590151e-06
rnasep	207	222	6.83639147912e-06
rnasep	197	224	6.83525441956e-06
rnasep	201	225	6.83505196918e-06
rnasep	198	226	6.83196997577e-06
rnasep	199	226	6.83196997577e-06
rnasep	203	227	6.82823795044e-06
rnasep	203	228	6.82823795044e-06
rnasep	197	227	6.82823795044e-06
rnasep	15	58	5.07332218894e-06
rnasep	23	58	5.07332218894e-06
rnasep	13	58	5.07332218894e-06
rnasep	19	58	5.07332218894e-06
rnasep	18	55	5.06988841176e-06
rnasep	21	54	5.0677173734e-06
rnasep	9	46	5.06586896117e-06
rnasep	21	53	5.06507353221e-06
rnasep	29	49	5.06393214331e-06
rnasep	31	49	5.06393214331e-06
rnasep	30	51	5.06206086622e-06
rnasep	36	51	5.06206086622e-06
rnasep	9	51	5.06206086622e-06
rnasep	13	43	5.05655759672e-06
rnasep	12	43	5.05655759672e-06
rnasep	31	42	5.04344931586e-06
rnasep	10	41	5.00749872935e-06
rnasep	18	40	4.971883996e-06
rnasep	13	39	4.91104863166e-06
rnasep	19	38	4.82436885194e-06
rnasep	16	36	4.72348706709e-06
rnasep	17	35	4.69748214957e-06
rnasep	16	34	4.65870338967e-06
rnasep	14	33	4.65117360738e-06
rnasep	158	170	4.64639753183e-06
rnasep	122	172	4.64594420686e-06
rnasep	129	167	4.64296741333e-06
rnasep	161	174	4.64291352109e-06
rnasep	153	176	4.6428704082e-06
rnasep	162	176	4.6428704082e-06
rnasep	161	178	4.64275185188e-06
rnasep	61	178	4.64275185188e-06
rnasep	129	180	4.64215916107e-06
rnasep	153	181	4.64214838627e-06
rnasep	155	181	4.64214838627e-06
rnasep	121	181	4.64214838627e-06
rnasep	158	181	4.64214838627e-06
rnasep	129	166	4.64122194091e-06
rnasep	123	182	4.64114654884e-06
rnasep	113	182	4.64114654884e-06
rnasep	134	165	4.64043582973e-06
rnasep	119	165	4.64043582973e-06
rnasep	152	165	4.64043582973e-06
rnasep	125	184	4.63618682906e-06
rnasep	121	184	4.63618682906e-06
rnasep	156	184	4.63618682906e-06
rnasep	131	184	4.63618682906e-06
rnasep	126	185	4.63455384309e-06
rnasep	127	185	4.63455384309e-06
rnasep	170	185	4.63455384309e-06
rnasep	144	164	4.63438201674e-06
rnasep	170	186	4.63195632992e-06
rnasep	64	186	4.63195632992e-06
rnasep	113	186	4.63195632992e-06
rnasep	130	163	4.63025128374e-06
rnasep	133	162	4.63014409008e-06
rnasep	68	162	4.63014409008e-06
rnasep	133	161	4.62937244227e-06
rnasep	118	160	4.62909385488e-06
rnasep	135	156	4.62860105162e-06
rnasep	128	156	4.62860105162e-06
rnasep	125	156	4.62860105162e-06
rnasep	69	156	4.62860105162e-06
rnasep	120	187	4.62788346064e-06
rnasep	124	187	4.62788346064e-06
rnasep	111	187	4.62788346064e-06
rnasep	163	187	4.62788346064e-06
rnasep	112	187	4.62788346064e-06
rnasep	136	155	4.62788346064e-06
rnasep	135	155	4.62788346064e-06
rnasep	131	154	4.6273373838e-06
rnasep	133	153	4.62671651183e-06
rnasep	133	152	4.62489767414e-06
rnasep	120	188	4.62473725711e-06
rnasep	135	150	4.62335812994e-06
rnasep	134	149	4.62297340403e-06
rnasep	120	146	4.61826570268e-06
rnasep	132	146	4.61826570268e-06
rnasep	130	145	4.61721018926e-06
rnasep	128	144	4.61646415777e-06
rnasep	132	143	4.61594207916e-06
rnasep	106	141	4.61524970809e-06
rnasep	110	141	4.61524970809e-06
rnasep	163	190	4.61345051498e-06
rnasep	107	135	4.61341858931e-06
rnasep	102	127	4.6132696087e-06
rnasep	115	127	4.6132696087e-06
rnasep	66	127	4.6132696087e-06
rnasep	106	128	4.6132589676e-06
rnasep	64	129	4.61212065308e-06
rnasep	79	122	4.6118016003e-06
rnasep	81	121	4.6118016003e-06
rnasep	65	131	4.61119552161e-06
rnasep	81	118	4.61049394527e-06
rnasep	81	114	4.60765792748e-06
rnasep	86	102	4.60745624644e-06
rnasep	77	102	4.60745624644e-06
rnasep	71	102	4.60745624644e-06
rnasep	79	101	4.60745624644e-06
rnasep	81	98	4.60576918648e-06
rnasep	89	104	4.60567372947e-06
rnasep	82	111	4.60527073235e-06
rnasep	77	111	4.60527073235e-06
rnasep	88	110	4.60470877519e-06
rnasep	58	110	4.60470877519e-06
rnasep	84	110	4.60470877519e-06
rnasep	58	108	4.60377601709e-06
rnasep	98	109	4.60377601709e-06
rnasep	89	107	4.60377601709e-06
rnasep	81	96	4.60182692529e-06
rnasep	52	67	4.60122346532e-06
rnasep	63	94	4.60010166225e-06
rnasep	154	192	4.59931884088e-06
rnasep	61	74	4.59864202101e-06
rnasep	52	74	4.59864202101e-06
rnasep	66	88	4.59830368577e-06
rnasep	62	88	4.59830368577e-06
rnasep	61	75	4.59820853795e-06
rnasep	63	76	4.59820853795e-06
rnasep	58	75	4.59820853795e-06
rnasep	64	75	4.59820853795e-06
rnasep	58	78	4.59792311813e-06
rnasep	65	87	4.59766944136e-06
rnasep	64	81	4.59763773373e-06
rnasep	62	81	4.59763773373e-06
rnasep	63	82	4.59745806544e-06
rnasep	62	82	4.59745806544e-06
rnasep	56	84	4.59741579258e-06
rnasep	65	84	4.59741579258e-06
rnasep	66	84	4.59741579258e-06
rnasep	56	85	4.59741579258e-06
rnasep	181	193	4.59482806153e-06
rnasep	165	193	4.59482806153e-06
rnasep	170	193	4.59482806153e-06
rnasep	160	195	4.58626185262e-06
rnasep	182	195	4.58626185262e-06
rnasep	158	195	4.58626185262e-06
rnasep	220	235	4.58452722063e-06
rnasep	222	234	4.58452722063e-06
rnasep	224	237	4.58408588743e-06
rnasep	225	238	4.58361312472e-06
rnasep	223	238	4.58361312472e-06
rnasep	224	238	4.58361312472e-06
rnasep	224	240	4.58291991577e-06
rnasep	72	241	4.58289891271e-06
rnasep	226	242	4.5826048901e-06
rnasep	220	242	4.5826048901e-06
rnasep	224	242	4.5826048901e-06
rnasep	199	233	4.58022259882e-06
rnasep	198	233	4.58022259882e-06
rnasep	222	253	4.57340428208e-06
rnasep	206	231	4.57333107716e-06
rnasep	209	231	4.57333107716e-06
rnasep	161	201	4.56983043644e-06
rnasep	176	203	4.56983043644e-06
rnasep	176	204	4.56919358302e-06
rnasep	167	204	4.56919358302e-06
rnasep	234	257	4.5685047284e-06
rnasep	213	258	4.5675865786e-06
rnasep	197	212	4.56692949346e-06
rnasep	197	210	4.56685649567e-06
rnasep	163	207	4.56666879778e-06
rnasep	153	207	4.56666879778e-06
rnasep	194	216	4.56501146959e-06
rnasep	248	261	4.56495937186e-06
rnasep	225	262	4.56395932599e-06
rnasep	250	264	4.56312628908e-06
rnasep	105	218	4.56234559312e-06
rnasep	247	265	4.56212704611e-06
rnasep	252	266	4.56067060101e-06
rnasep	251	266	4.56067060101e-06
rnasep	207	220	4.55922547878e-06
rnasep	205	220	4.55922547878e-06
rnasep	209	220	4.55922547878e-06
rnasep	201	221	4.55813444673e-06
rnasep	209	221	4.55813444673e-06
rnasep	208	221	4.55813444673e-06
rnasep	201	222	4.55759431941e-06
rnasep	196	222	4.55759431941e-06
rnasep	199	222	4.55759431941e-06
rnasep	200	222	4.55759431941e-06
rnasep	197	222	4.55759431941e-06
rnasep	206	222	4.55759431941e-06
rnasep	200	224	4.55683627971e-06
rnasep	209	225	4.55670131279e-06
rnasep	227	267	4.55553885191e-06
rnasep	226	267	4.55553885191e-06
rnasep	200	228	4.55215863362e-06
rnasep	14	32	4.24427500355e-06
rnasep	20	32	4.24427500355e-06
rnasep	19	31	4.23792562017e-06
rnasep	11	29	4.22587290687e-06
rnasep	14	28	4.22420384318e-06
rnasep	13	57	2.53666109447e-06
rnasep	30	57	2.53666109447e-06
rnasep	12	57	2.53666109447e-06
rnasep	40	59	2.53666109447e-06
rnasep	18	57	2.53666109447e-06
rnasep	17	59	2.53666109447e-06
rnasep	14	56	2.53608210819e-06
rnasep	12	56	2.53608210819e-06
rnasep	22	56	2.53608210819e-06
rnasep	21	55	2.53494420588e-06
rnasep	11	55	2.53494420588e-06
rnasep	17	55	2.53494420588e-06
rnasep	22	55	2.53494420588e-06
rnasep	31	46	2.53293448058e-06
rnasep	10	45	2.53293448058e-06
rnasep	9	44	2.53293448058e-06
rnasep	31	44	2.53293448058e-06
rnasep	9	47	2.53270353439e-06
rnasep	10	53	2.5325367661e-06
rnasep	25	53	2.5325367661e-06
rnasep	28	53	2.5325367661e-06
rnasep	31	48	2.53245980353e-06
rnasep	7	48	2.53245980353e-06
rnasep	38	50	2.53103043311e-06
rnasep	37	51	2.53103043311e-06
rnasep	27	51	2.53103043311e-06
rnasep	31	50	2.53103043311e-06
rnasep	37	52	2.53103043311e-06
rnasep	40	51	2.53103043311e-06
rnasep	32	52	2.53103043311e-06
rnasep	27	50	2.53103043311e-06
rnasep	15	60	2.52831075973e-06
rnasep	9	42	2.52172465793e-06
rnasep	6	40	2.485941998e-06
rnasep	11	40	2.485941998e-06
rnasep	19	62	2.47215121655e-06
rnasep	52	63	2.46829475389e-06
rnasep	48	63	2.46829475389e-06
rnasep	19	39	2.45552431583e-06
rnasep	13	38	2.41218442597e-06
rnasep	28	64	2.39392517547e-06
rnasep	49	64	2.39392517547e-06
rnasep	8	37	2.38001737413e-06
rnasep	24	37	2.38001737413e-06
rnasep	12	37	2.38001737413e-06
rnasep	19	37	2.38001737413e-06
rnasep	21	37	2.38001737413e-06
rnasep	23	36	2.36174353355e-06
rnasep	17	36	2.36174353355e-06
rnasep	25	36	2.36174353355e-06
rnasep	17	34	2.32935169484e-06
rnasep	9	34	2.32935169484e-06
rnasep	121	170	2.32319876592e-06
rnasep	70	171	2.32319876592e-06
rnasep	127	171	2.32319876592e-06
rnasep	126	171	2.32319876592e-06
rnasep	149	170	2.32319876592e-06
rnasep	69	171	2.32319876592e-06
rnasep	160	171	2.32319876592e-06
rnasep	126	170	2.32319876592e-06
rnasep	154	171	2.32319876592e-06
rnasep	153	170	2.32319876592e-06
rnasep	123	171	2.32319876592e-06
rnasep	124	170	2.32319876592e-06
rnasep	136	171	2.32319876592e-06
rnasep	120	169	2.32306923908e-06
rnasep	128	168	2.32306923908e-06
rnasep	133	169	2.32306923908e-06
rnasep	137	169	2.32306923908e-06
rnasep	72	169	2.32306923908e-06
rnasep	123	168	2.32306923908e-06
rnasep	134	168	2.32306923908e-06
rnasep	158	169	2.32306923908e-06
rnasep	119	168	2.32306923908e-06
rnasep	110	168	2.32306923908e-06
rnasep	124	169	2.32306923908e-06
rnasep	161	172	2.32297210343e-06
rnasep	144	172	2.32297210343e-06
rnasep	146	173	2.32222227383e-06
rnasep	150	173	2.32222227383e-06
rnasep	153	167	2.32148370667e-06
rnasep	124	167	2.32148370667e-06
rnasep	145	167	2.32148370667e-06
rnasep	120	167	2.32148370667e-06
rnasep	66	167	2.32148370667e-06
rnasep	58	174	2.32145676055e-06
rnasep	164	177	2.32145676055e-06
rnasep	140	174	2.32145676055e-06
rnasep	149	174	2.32145676055e-06
rnasep	127	177	2.32145676055e-06
rnasep	68	175	2.3214352041e-06
rnasep	163	176	2.3214352041e-06
rnasep	118	175	2.3214352041e-06
rnasep	120	176	2.3214352041e-06
rnasep	150	176	2.3214352041e-06
rnasep	162	175	2.3214352041e-06
rnasep	79	175	2.3214352041e-06
rnasep	152	175	2.3214352041e-06
rnasep	67	178	2.32137592594e-06
rnasep	142	178	2.32137592594e-06
rnasep	121	178	2.32137592594e-06
rnasep	123	178	2.32137592594e-06
rnasep	109	178	2.32137592594e-06
rnasep	160	178	2.32137592594e-06
rnasep	73	179	2.32130048538e-06
rnasep	135	179	2.32130048538e-06
rnasep	122	179	2.32130048538e-06
rnasep	118	179	2.32130048538e-06
rnasep	166	180	2.32107958053e-06
rnasep	122	181	2.32107419314e-06
rnasep	163	181	2.32107419314e-06
rnasep	116	181	2.32107419314e-06
rnasep	154	181	2.32107419314e-06
rnasep	132	181	2.32107419314e-06
rnasep	113	166	2.32061097046e-06
rnasep	134	166	2.32061097046e-06
rnasep	114	166	2.32061097046e-06
rnasep	144	166	2.32061097046e-06
rnasep	112	182	2.32057327442e-06
rnasep	162	182	2.32057327442e-06
rnasep	156	182	2.32057327442e-06
rnasep	71	182	2.32057327442e-06
rnasep	80	182	2.32057327442e-06
rnasep	132	182	2.32057327442e-06
rnasep	160	182	2.32057327442e-06
rnasep	63	165	2.32021791487e-06
rnasep	133	165	2.32021791487e-06
rnasep	130	165	2.32021791487e-06
rnasep	88	165	2.32021791487e-06
rnasep	120	183	2.31955594421e-06
rnasep	88	183	2.31955594421e-06
rnasep	124	183	2.31955594421e-06
rnasep	19	184	2.31809341453e-06
rnasep	167	184	2.31809341453e-06
rnasep	160	184	2.31809341453e-06
rnasep	155	184	2.31809341453e-06
rnasep	81	184	2.31809341453e-06
rnasep	112	184	2.31809341453e-06
rnasep	159	184	2.31809341453e-06
rnasep	123	184	2.31809341453e-06
rnasep	79	184	2.31809341453e-06
rnasep	17	184	2.31809341453e-06
rnasep	72	184	2.31809341453e-06
rnasep	120	184	2.31809341453e-06
rnasep	161	185	2.31727692154e-06
rnasep	150	185	2.31727692154e-06
rnasep	84	185	2.31727692154e-06
rnasep	112	185	2.31727692154e-06
rnasep	125	185	2.31727692154e-06
rnasep	116	185	2.31727692154e-06
rnasep	166	185	2.31727692154e-06
rnasep	66	185	2.31727692154e-06
rnasep	124	185	2.31727692154e-06
rnasep	154	185	2.31727692154e-06
rnasep	155	185	2.31727692154e-06
rnasep	81	185	2.31727692154e-06
rnasep	67	185	2.31727692154e-06
rnasep	148	164	2.31719100837e-06
rnasep	137	164	2.31719100837e-06
rnasep	153	164	2.31719100837e-06
rnasep	72	164	2.31719100837e-06
rnasep	113	164	2.31719100837e-06
rnasep	119	164	2.31719100837e-06
rnasep	70	186	2.31597816496e-06
rnasep	160	186	2.31597816496e-06
rnasep	131	186	2.31597816496e-06
rnasep	73	186	2.31597816496e-06
rnasep	112	186	2.31597816496e-06
rnasep	13	186	2.31597816496e-06
rnasep	63	186	2.31597816496e-06
rnasep	68	186	2.31597816496e-06
rnasep	175	186	2.31597816496e-06
rnasep	118	186	2.31597816496e-06
rnasep	19	186	2.31597816496e-06
rnasep	64	163	2.31512564187e-06
rnasep	113	163	2.31512564187e-06
rnasep	111	163	2.31512564187e-06
rnasep	132	163	2.31512564187e-06
rnasep	131	163	2.31512564187e-06
rnasep	143	163	2.31512564187e-06
rnasep	146	161	2.31468622114e-06
rnasep	69	161	2.31468622114e-06
rnasep	119	161	2.31468622114e-06
rnasep	68	161	2.31468622114e-06
rnasep	68	160	2.31454692744e-06
rnasep	117	160	2.31454692744e-06
rnasep	133	160	2.31454692744e-06
rnasep	66	160	2.31454692744e-06
rnasep	120	160	2.31454692744e-06
rnasep	67	160	2.31454692744e-06
rnasep	65	159	2.31450407121e-06
rnasep	23	159	2.31450407121e-06
rnasep	140	159	2.31450407121e-06
rnasep	66	159	2.31450407121e-06
rnasep	76	159	2.31450407121e-06
rnasep	119	158	2.31448800054e-06
rnasep	145	158	2.31448800054e-06
rnasep	97	158	2.31448800054e-06
rnasep	71	158	2.31448800054e-06
rnasep	144	158	2.31448800054e-06
rnasep	82	157	2.31445050316e-06
rnasep	142	157	2.31445050316e-06
rnasep	122	157	2.31445050316e-06
rnasep	122	156	2.31430052581e-06
rnasep	68	156	2.31430052581e-06
rnasep	117	156	2.31430052581e-06
rnasep	71	156	2.31430052581e-06
rnasep	124	155	2.31394173032e-06
rnasep	65	187	2.31394173032e-06
rnasep	77	187	2.31394173032e-06
rnasep	112	155	2.31394173032e-06
rnasep	72	187	2.31394173032e-06
rnasep	140	187	2.31394173032e-06
rnasep	117	155	2.31394173032e-06
rnasep	130	155	2.31394173032e-06
rnasep	110	155	2.31394173032e-06
rnasep	69	187	2.31394173032e-06
rnasep	134	187	2.31394173032e-06
rnasep	65	154	2.3136686919e-06
rnasep	119	154	2.3136686919e-06
rnasep	132	154	2.3136686919e-06
rnasep	135	154	2.3136686919e-06
rnasep	112	153	2.31335825591e-06
rnasep	115	153	2.31335825591e-06
rnasep	130	153	2.31335825591e-06
rnasep	131	153	2.31335825591e-06
rnasep	132	153	2.31335825591e-06
rnasep	123	152	2.31244883707e-06
rnasep	121	188	2.31236862856e-06
rnasep	166	188	2.31236862856e-06
rnasep	151	188	2.31236862856e-06
rnasep	168	188	2.31236862856e-06
rnasep	134	188	2.31236862856e-06
rnasep	126	188	2.31236862856e-06
rnasep	81	188	2.31236862856e-06
rnasep	119	151	2.31181801369e-06
rnasep	134	151	2.31181801369e-06
rnasep	120	151	2.31181801369e-06
rnasep	130	151	2.31181801369e-06
rnasep	117	151	2.31181801369e-06
rnasep	124	151	2.31181801369e-06
rnasep	134	150	2.31167906497e-06
rnasep	113	150	2.31167906497e-06
rnasep	110	150	2.31167906497e-06
rnasep	133	149	2.31148670202e-06
rnasep	66	148	2.31041860164e-06
rnasep	126	148	2.31041860164e-06
rnasep	123	148	2.31041860164e-06
rnasep	125	148	2.31041860164e-06
rnasep	134	147	2.3093301557e-06
rnasep	126	147	2.3093301557e-06
rnasep	117	147	2.3093301557e-06
rnasep	127	147	2.3093301557e-06
rnasep	111	146	2.30913285134e-06
rnasep	133	146	2.30913285134e-06
rnasep	128	189	2.30903154599e-06
rnasep	101	189	2.30903154599e-06
rnasep	157	189	2.30903154599e-06
rnasep	135	189	2.30903154599e-06
rnasep	148	189	2.30903154599e-06
rnasep	116	189	2.30903154599e-06
rnasep	160	189	2.30903154599e-06
rnasep	70	189	2.30903154599e-06
rnasep	131	145	2.30860509463e-06
rnasep	117	144	2.30823207889e-06
rnasep	93	144	2.30823207889e-06
rnasep	125	144	2.30823207889e-06
rnasep	117	143	2.30797103958e-06
rnasep	127	143	2.30797103958e-06
rnasep	131	143	2.30797103958e-06
rnasep	126	143	2.30797103958e-06
rnasep	112	143	2.30797103958e-06
rnasep	121	143	2.30797103958e-06
rnasep	128	142	2.30784853129e-06
rnasep	111	142	2.30784853129e-06
rnasep	62	142	2.30784853129e-06
rnasep	117	142	2.30784853129e-06
rnasep	90	142	2.30784853129e-06
rnasep	127	142	2.30784853129e-06
rnasep	116	141	2.30762485404e-06
rnasep	111	141	2.30762485404e-06
rnasep	123	140	2.30751835631e-06
rnasep	123	139	2.3074331652e-06
rnasep	118	139	2.3074331652e-06
rnasep	122	138	2.30734798038e-06
rnasep	126	138	2.30734798038e-06
rnasep	104	137	2.30724683157e-06
rnasep	119	137	2.30724683157e-06
rnasep	116	137	2.30724683157e-06
rnasep	123	136	2.30703923812e-06
rnasep	95	136	2.30703923812e-06
rnasep	119	136	2.30703923812e-06
rnasep	116	190	2.30672525749e-06
rnasep	79	190	2.30672525749e-06
rnasep	120	190	2.30672525749e-06
rnasep	134	190	2.30672525749e-06
rnasep	176	190	2.30672525749e-06
rnasep	135	190	2.30672525749e-06
rnasep	117	190	2.30672525749e-06
rnasep	169	190	2.30672525749e-06
rnasep	124	190	2.30672525749e-06
rnasep	173	190	2.30672525749e-06
rnasep	109	135	2.30670929465e-06
rnasep	118	135	2.30670929465e-06
rnasep	108	135	2.30670929465e-06
rnasep	72	127	2.30663480435e-06
rnasep	96	127	2.30663480435e-06
rnasep	100	127	2.30663480435e-06
rnasep	98	126	2.30663480435e-06
rnasep	64	126	2.30663480435e-06
rnasep	114	125	2.30663480435e-06
rnasep	108	127	2.30663480435e-06
rnasep	111	126	2.30663480435e-06
rnasep	80	126	2.30663480435e-06
rnasep	108	126	2.30663480435e-06
rnasep	109	126	2.30663480435e-06
rnasep	108	125	2.30663480435e-06
rnasep	91	128	2.3066294838e-06
rnasep	74	128	2.3066294838e-06
rnasep	110	128	2.3066294838e-06
rnasep	70	128	2.3066294838e-06
rnasep	86	128	2.3066294838e-06
rnasep	92	128	2.3066294838e-06
rnasep	88	124	2.30622519367e-06
rnasep	113	124	2.30622519367e-06
rnasep	104	129	2.30606032654e-06
rnasep	71	129	2.30606032654e-06
rnasep	98	129	2.30606032654e-06
rnasep	113	129	2.30606032654e-06
rnasep	92	129	2.30606032654e-06
rnasep	108	134	2.30603905508e-06
rnasep	117	134	2.30603905508e-06
rnasep	122	134	2.30603905508e-06
rnasep	68	134	2.30603905508e-06
rnasep	92	134	2.30603905508e-06
rnasep	120	134	2.30603905508e-06
rnasep	87	123	2.30590080015e-06
rnasep	68	123	2.30590080015e-06
rnasep	104	121	2.30590080015e-06
rnasep	98	121	2.30590080015e-06
rnasep	70	123	2.30590080015e-06
rnasep	79	120	2.3057359794e-06
rnasep	80	120	2.3057359794e-06
rnasep	87	119	2.30565091984e-06
rnasep	107	119	2.30565091984e-06
rnasep	101	130	2.30563497187e-06
rnasep	95	130	2.30563497187e-06
rnasep	85	130	2.30563497187e-06
rnasep	109	130	2.30563497187e-06
rnasep	107	132	2.3055977608e-06
rnasep	104	133	2.3055977608e-06
rnasep	106	132	2.3055977608e-06
rnasep	103	132	2.3055977608e-06
rnasep	112	132	2.3055977608e-06
rnasep	84	131	2.3055977608e-06
rnasep	101	131	2.3055977608e-06
rnasep	106	131	2.3055977608e-06
rnasep	109	132	2.3055977608e-06
rnasep	105	131	2.3055977608e-06
rnasep	63	131	2.3055977608e-06
rnasep	101	132	2.3055977608e-06
rnasep	108	131	2.3055977608e-06
rnasep	109	133	2.3055977608e-06
rnasep	95	132	2.3055977608e-06
rnasep	114	133	2.3055977608e-06
rnasep	67	132	2.3055977608e-06
rnasep	106	133	2.3055977608e-06
rnasep	107	118	2.30524697263e-06
rnasep	88	117	2.30522040212e-06
rnasep	98	116	2.30494410511e-06
rnasep	78	116	2.30494410511e-06
rnasep	57	116	2.30494410511e-06
rnasep	81	115	2.30460944936e-06
rnasep	78	115	2.30460944936e-06
rnasep	162	191	2.30447667639e-06
rnasep	64	191	2.30447667639e-06
rnasep	32	191	2.30447667639e-06
rnasep	14	191	2.30447667639e-06
rnasep	166	191	2.30447667639e-06
rnasep	118	191	2.30447667639e-06
rnasep	120	191	2.30447667639e-06
rnasep	69	191	2.30447667639e-06
rnasep	92	114	2.30382896374e-06
rnasep	88	114	2.30382896374e-06
rnasep	80	114	2.30382896374e-06
rnasep	83	102	2.30372812322e-06
rnasep	88	100	2.30372812322e-06
rnasep	90	102	2.30372812322e-06
rnasep	66	102	2.30372812322e-06
rnasep	78	101	2.30372812322e-06
rnasep	60	100	2.30372812322e-06
rnasep	88	101	2.30372812322e-06
rnasep	88	102	2.30372812322e-06
rnasep	69	102	2.30372812322e-06
rnasep	83	101	2.30372812322e-06
rnasep	80	100	2.30372812322e-06
rnasep	64	102	2.30372812322e-06
rnasep	82	101	2.30372812322e-06
rnasep	86	113	2.30357422577e-06
rnasep	85	113	2.30357422577e-06
rnasep	62	113	2.30357422577e-06
rnasep	88	99	2.30342565463e-06
rnasep	76	103	2.30322405303e-06
rnasep	88	103	2.30322405303e-06
rnasep	78	103	2.30322405303e-06
rnasep	78	112	2.30314448316e-06
rnasep	66	98	2.30288459324e-06
rnasep	73	98	2.30288459324e-06
rnasep	64	98	2.30288459324e-06
rnasep	88	104	2.30283686473e-06
rnasep	77	104	2.30283686473e-06
rnasep	71	104	2.30283686473e-06
rnasep	86	104	2.30283686473e-06
rnasep	58	111	2.30263536618e-06
rnasep	79	105	2.30235968844e-06
rnasep	89	105	2.30235968844e-06
rnasep	88	105	2.30235968844e-06
rnasep	86	110	2.3023543876e-06
rnasep	26	110	2.3023543876e-06
rnasep	83	110	2.3023543876e-06
rnasep	94	110	2.3023543876e-06
rnasep	85	110	2.3023543876e-06
rnasep	82	110	2.3023543876e-06
rnasep	57	110	2.3023543876e-06
rnasep	90	106	2.30219537351e-06
rnasep	60	106	2.30219537351e-06
rnasep	76	106	2.30219537351e-06
rnasep	54	106	2.30219537351e-06
rnasep	61	106	2.30219537351e-06
rnasep	52	106	2.30219537351e-06
rnasep	86	106	2.30219537351e-06
rnasep	63	97	2.30194099665e-06
rnasep	82	97	2.30194099665e-06
rnasep	62	108	2.30188800854e-06
rnasep	87	108	2.30188800854e-06
rnasep	92	108	2.30188800854e-06
rnasep	85	109	2.30188800854e-06
rnasep	60	109	2.30188800854e-06
rnasep	11	109	2.30188800854e-06
rnasep	82	108	2.30188800854e-06
rnasep	93	108	2.30188800854e-06
rnasep	58	109	2.30188800854e-06
rnasep	86	108	2.30188800854e-06
rnasep	61	107	2.30188800854e-06
rnasep	75	109	2.30188800854e-06
rnasep	72	108	2.30188800854e-06
rnasep	88	109	2.30188800854e-06
rnasep	86	107	2.30188800854e-06
rnasep	77	107	2.30188800854e-06
rnasep	62	109	2.30188800854e-06
rnasep	58	107	2.30188800854e-06
rnasep	61	108	2.30188800854e-06
rnasep	72	107	2.30188800854e-06
rnasep	60	96	2.30091346264e-06
rnasep	83	96	2.30091346264e-06
rnasep	85	96	2.30091346264e-06
rnasep	78	95	2.30058526889e-06
rnasep	79	95	2.30058526889e-06
rnasep	60	95	2.30058526889e-06
rnasep	62	95	2.30058526889e-06
rnasep	79	94	2.30005083112e-06
rnasep	59	94	2.30005083112e-06
rnasep	80	94	2.30005083112e-06
rnasep	44	69	2.29984981981e-06
rnasep	48	70	2.29984453051e-06
rnasep	52	70	2.29984453051e-06
rnasep	62	93	2.29970701733e-06
rnasep	72	93	2.29970701733e-06
rnasep	81	93	2.29970701733e-06
rnasep	169	192	2.29965942044e-06
rnasep	46	192	2.29965942044e-06
rnasep	161	192	2.29965942044e-06
rnasep	143	192	2.29965942044e-06
rnasep	111	192	2.29965942044e-06
rnasep	147	192	2.29965942044e-06
rnasep	118	192	2.29965942044e-06
rnasep	159	192	2.29965942044e-06
rnasep	171	192	2.29965942044e-06
rnasep	114	192	2.29965942044e-06
rnasep	175	192	2.29965942044e-06
rnasep	103	192	2.29965942044e-06
rnasep	50	71	2.29960653732e-06
rnasep	43	71	2.29960653732e-06
rnasep	54	72	2.2995377929e-06
rnasep	45	72	2.2995377929e-06
rnasep	61	73	2.2995377929e-06
rnasep	61	92	2.29940560365e-06
rnasep	64	91	2.2994003164e-06
rnasep	60	91	2.2994003164e-06
rnasep	54	74	2.29932101051e-06
rnasep	58	74	2.29932101051e-06
rnasep	55	74	2.29932101051e-06
rnasep	62	90	2.29923113711e-06
rnasep	61	89	2.29921527783e-06
rnasep	75	88	2.29915184289e-06
rnasep	71	88	2.29915184289e-06
rnasep	55	75	2.29910426898e-06
rnasep	55	76	2.29910426898e-06
rnasep	64	77	2.29910426898e-06
rnasep	58	77	2.29910426898e-06
rnasep	60	76	2.29910426898e-06
rnasep	44	77	2.29910426898e-06
rnasep	59	75	2.29910426898e-06
rnasep	56	76	2.29910426898e-06
rnasep	65	76	2.29910426898e-06
rnasep	57	79	2.29896155906e-06
rnasep	51	78	2.29896155906e-06
rnasep	53	79	2.29896155906e-06
rnasep	50	79	2.29896155906e-06
rnasep	46	79	2.29896155906e-06
rnasep	48	79	2.29896155906e-06
rnasep	46	78	2.29896155906e-06
rnasep	58	79	2.29896155906e-06
rnasep	68	79	2.29896155906e-06
rnasep	64	87	2.29883472068e-06
rnasep	55	87	2.29883472068e-06
rnasep	48	87	2.29883472068e-06
rnasep	59	87	2.29883472068e-06
rnasep	65	86	2.29878715989e-06
rnasep	66	86	2.29878715989e-06
rnasep	55	86	2.29878715989e-06
rnasep	54	86	2.29878715989e-06
rnasep	63	83	2.29872903272e-06
rnasep	67	82	2.29872903272e-06
rnasep	65	82	2.29872903272e-06
rnasep	61	83	2.29872903272e-06
rnasep	57	82	2.29872903272e-06
rnasep	53	83	2.29872903272e-06
rnasep	54	84	2.29870789629e-06
rnasep	53	85	2.29870789629e-06
rnasep	69	84	2.29870789629e-06
rnasep	63	85	2.29870789629e-06
rnasep	50	84	2.29870789629e-06
rnasep	55	84	2.29870789629e-06
rnasep	52	84	2.29870789629e-06
rnasep	59	85	2.29870789629e-06
rnasep	158	193	2.29741403077e-06
rnasep	151	193	2.29741403077e-06
rnasep	111	193	2.29741403077e-06
rnasep	174	193	2.29741403077e-06
rnasep	176	193	2.29741403077e-06
rnasep	164	193	2.29741403077e-06
rnasep	159	193	2.29741403077e-06
rnasep	167	193	2.29741403077e-06
rnasep	163	193	2.29741403077e-06
rnasep	122	193	2.29741403077e-06
rnasep	149	193	2.29741403077e-06
rnasep	172	193	2.29741403077e-06
rnasep	164	194	2.29483066445e-06
rnasep	120	194	2.29483066445e-06
rnasep	150	194	2.29483066445e-06
rnasep	156	194	2.29483066445e-06
rnasep	171	194	2.29483066445e-06
rnasep	83	194	2.29483066445e-06
rnasep	173	194	2.29483066445e-06
rnasep	181	194	2.29483066445e-06
rnasep	102	195	2.29313092631e-06
rnasep	180	195	2.29313092631e-06
rnasep	176	195	2.29313092631e-06
rnasep	154	195	2.29313092631e-06
rnasep	164	195	2.29313092631e-06
rnasep	120	195	2.29313092631e-06
rnasep	210	236	2.29226361032e-06
rnasep	15	235	2.29226361032e-06
rnasep	216	234	2.29226361032e-06
rnasep	206	234	2.29226361032e-06
rnasep	194	234	2.29226361032e-06
rnasep	200	236	2.29226361032e-06
rnasep	215	235	2.29226361032e-06
rnasep	219	236	2.29226361032e-06
rnasep	196	235	2.29226361032e-06
rnasep	223	234	2.29226361032e-06
rnasep	222	236	2.29226361032e-06
rnasep	212	235	2.29226361032e-06
rnasep	220	236	2.29226361032e-06
rnasep	209	236	2.29226361032e-06
rnasep	23	235	2.29226361032e-06
rnasep	156	237	2.29204294372e-06
rnasep	223	237	2.29204294372e-06
rnasep	198	238	2.29180656236e-06
rnasep	211	238	2.29180656236e-06
rnasep	218	238	2.29180656236e-06
rnasep	195	238	2.29180656236e-06
rnasep	124	238	2.29180656236e-06
rnasep	217	238	2.29180656236e-06
rnasep	218	239	2.29158598374e-06
rnasep	219	239	2.29158598374e-06
rnasep	196	239	2.29158598374e-06
rnasep	223	239	2.29158598374e-06
rnasep	198	239	2.29158598374e-06
rnasep	193	240	2.29145995788e-06
rnasep	219	240	2.29145995788e-06
rnasep	62	240	2.29145995788e-06
rnasep	187	240	2.29145995788e-06
rnasep	225	241	2.29144945635e-06
rnasep	222	241	2.29144945635e-06
rnasep	228	241	2.29144945635e-06
rnasep	197	241	2.29144945635e-06
rnasep	200	241	2.29144945635e-06
rnasep	223	242	2.29130244505e-06
rnasep	229	242	2.29130244505e-06
rnasep	201	242	2.29130244505e-06
rnasep	197	242	2.29130244505e-06
rnasep	194	242	2.29130244505e-06
rnasep	200	242	2.29130244505e-06
rnasep	231	242	2.29130244505e-06
rnasep	105	242	2.29130244505e-06
rnasep	228	243	2.29116595144e-06
rnasep	223	243	2.29116595144e-06
rnasep	231	244	2.29085102825e-06
rnasep	218	244	2.29085102825e-06
rnasep	216	245	2.29068310461e-06
rnasep	215	245	2.29068310461e-06
rnasep	211	245	2.29068310461e-06
rnasep	226	245	2.29068310461e-06
rnasep	222	245	2.29068310461e-06
rnasep	229	246	2.29013752276e-06
rnasep	230	246	2.29013752276e-06
rnasep	196	233	2.29011129941e-06
rnasep	152	196	2.28972326405e-06
rnasep	116	196	2.28972326405e-06
rnasep	139	196	2.28972326405e-06
rnasep	161	196	2.28972326405e-06
rnasep	156	196	2.28972326405e-06
rnasep	214	247	2.2893196371e-06
rnasep	229	247	2.2893196371e-06
rnasep	173	247	2.2893196371e-06
rnasep	237	248	2.28859660967e-06
rnasep	22	248	2.28859660967e-06
rnasep	235	248	2.28859660967e-06
rnasep	221	248	2.28859660967e-06
rnasep	201	249	2.28825097537e-06
rnasep	111	249	2.28825097537e-06
rnasep	220	249	2.28825097537e-06
rnasep	222	250	2.28790544544e-06
rnasep	230	250	2.28790544544e-06
rnasep	212	250	2.28790544544e-06
rnasep	235	250	2.28790544544e-06
rnasep	218	250	2.28790544544e-06
rnasep	229	251	2.28728793982e-06
rnasep	17	251	2.28728793982e-06
rnasep	218	251	2.28728793982e-06
rnasep	232	251	2.28728793982e-06
rnasep	213	252	2.287131e-06
rnasep	211	252	2.287131e-06
rnasep	222	252	2.287131e-06
rnasep	234	252	2.287131e-06
rnasep	179	232	2.28711007632e-06
rnasep	213	232	2.28711007632e-06
rnasep	207	232	2.28711007632e-06
rnasep	210	232	2.28711007632e-06
rnasep	197	232	2.28711007632e-06
rnasep	219	253	2.28670214104e-06
rnasep	211	253	2.28670214104e-06
rnasep	207	231	2.28666553858e-06
rnasep	199	231	2.28666553858e-06
rnasep	224	254	2.28605915407e-06
rnasep	230	254	2.28605915407e-06
rnasep	220	254	2.28605915407e-06
rnasep	243	254	2.28605915407e-06
rnasep	144	197	2.28551054877e-06
rnasep	150	197	2.28551054877e-06
rnasep	153	197	2.28551054877e-06
rnasep	146	197	2.28551054877e-06
rnasep	223	255	2.28544786779e-06
rnasep	211	255	2.28544786779e-06
rnasep	229	255	2.28544786779e-06
rnasep	221	255	2.28544786779e-06
rnasep	219	255	2.28544786779e-06
rnasep	242	256	2.28496742779e-06
rnasep	234	256	2.28496742779e-06
rnasep	229	256	2.28496742779e-06
rnasep	214	256	2.28496742779e-06
rnasep	172	201	2.28491521822e-06
rnasep	144	203	2.28491521822e-06
rnasep	173	203	2.28491521822e-06
rnasep	177	202	2.28491521822e-06
rnasep	190	203	2.28491521822e-06
rnasep	181	202	2.28491521822e-06
rnasep	189	201	2.28491521822e-06
rnasep	149	201	2.28491521822e-06
rnasep	158	203	2.28491521822e-06
rnasep	160	202	2.28491521822e-06
rnasep	124	203	2.28491521822e-06
rnasep	186	203	2.28491521822e-06
rnasep	146	201	2.28491521822e-06
rnasep	66	204	2.28459679151e-06
rnasep	181	204	2.28459679151e-06
rnasep	153	204	2.28459679151e-06
rnasep	158	204	2.28459679151e-06
rnasep	158	198	2.28458635279e-06
rnasep	186	198	2.28458635279e-06
rnasep	160	199	2.28458635279e-06
rnasep	162	200	2.28458635279e-06
rnasep	171	200	2.28458635279e-06
rnasep	161	200	2.28458635279e-06
rnasep	163	198	2.28458635279e-06
rnasep	145	198	2.28458635279e-06
rnasep	144	200	2.28458635279e-06
rnasep	185	198	2.28458635279e-06
rnasep	129	200	2.28458635279e-06
rnasep	180	198	2.28458635279e-06
rnasep	156	198	2.28458635279e-06
rnasep	159	198	2.28458635279e-06
rnasep	157	199	2.28458635279e-06
rnasep	147	198	2.28458635279e-06
rnasep	150	205	2.28452894155e-06
rnasep	159	205	2.28452894155e-06
rnasep	221	257	2.2842523642e-06
rnasep	238	257	2.2842523642e-06
rnasep	247	258	2.2837932893e-06
rnasep	244	258	2.2837932893e-06
rnasep	214	258	2.2837932893e-06
rnasep	224	258	2.2837932893e-06
rnasep	36	206	2.28357425042e-06
rnasep	168	206	2.28357425042e-06
rnasep	170	206	2.28357425042e-06
rnasep	157	206	2.28357425042e-06
rnasep	195	211	2.28346474673e-06
rnasep	176	212	2.28346474673e-06
rnasep	194	211	2.28346474673e-06
rnasep	114	212	2.28346474673e-06
rnasep	183	210	2.28342824783e-06
rnasep	192	213	2.28342824783e-06
rnasep	154	213	2.28342824783e-06
rnasep	248	259	2.2834230338e-06
rnasep	215	259	2.2834230338e-06
rnasep	105	259	2.2834230338e-06
rnasep	221	259	2.2834230338e-06
rnasep	196	207	2.28333439889e-06
rnasep	193	207	2.28333439889e-06
rnasep	192	207	2.28333439889e-06
rnasep	200	214	2.28315714971e-06
rnasep	174	214	2.28315714971e-06
rnasep	227	260	2.28299035208e-06
rnasep	240	260	2.28299035208e-06
rnasep	66	260	2.28299035208e-06
rnasep	193	215	2.28297992804e-06
rnasep	200	215	2.28297992804e-06
rnasep	173	215	2.28297992804e-06
rnasep	198	216	2.2825057348e-06
rnasep	193	216	2.2825057348e-06
rnasep	191	216	2.2825057348e-06
rnasep	218	261	2.28247968593e-06
rnasep	173	261	2.28247968593e-06
rnasep	240	262	2.281979663e-06
rnasep	231	262	2.281979663e-06
rnasep	219	262	2.281979663e-06
rnasep	216	262	2.281979663e-06
rnasep	104	262	2.281979663e-06
rnasep	234	262	2.281979663e-06
rnasep	220	262	2.281979663e-06
rnasep	197	217	2.28193279708e-06
rnasep	194	217	2.28193279708e-06
rnasep	200	217	2.28193279708e-06
rnasep	187	217	2.28193279708e-06
rnasep	158	217	2.28193279708e-06
rnasep	248	263	2.28157355565e-06
rnasep	218	263	2.28157355565e-06
rnasep	220	263	2.28157355565e-06
rnasep	221	263	2.28157355565e-06
rnasep	224	264	2.28156314454e-06
rnasep	246	264	2.28156314454e-06
rnasep	182	218	2.28117279656e-06
rnasep	203	218	2.28117279656e-06
rnasep	190	218	2.28117279656e-06
rnasep	205	218	2.28117279656e-06
rnasep	163	218	2.28117279656e-06
rnasep	250	265	2.28106352306e-06
rnasep	249	265	2.28106352306e-06
rnasep	251	265	2.28106352306e-06
rnasep	198	219	2.28052251332e-06
rnasep	202	219	2.28052251332e-06
rnasep	194	219	2.28052251332e-06
rnasep	253	266	2.2803353005e-06
rnasep	107	266	2.2803353005e-06
rnasep	223	266	2.2803353005e-06
rnasep	242	266	2.2803353005e-06
rnasep	215	266	2.2803353005e-06
rnasep	241	266	2.2803353005e-06
rnasep	216	266	2.2803353005e-06
rnasep	22	266	2.2803353005e-06
rnasep	230	266	2.2803353005e-06
rnasep	194	220	2.27961273939e-06
rnasep	203	220	2.27961273939e-06
rnasep	194	221	2.27906722337e-06
rnasep	205	221	2.27906722337e-06
rnasep	198	221	2.27906722337e-06
rnasep	203	221	2.27906722337e-06
rnasep	209	222	2.27879715971e-06
rnasep	208	222	2.27879715971e-06
rnasep	195	223	2.27861023005e-06
rnasep	206	223	2.27861023005e-06
rnasep	104	224	2.27841813985e-06
rnasep	203	224	2.27841813985e-06
rnasep	207	224	2.27841813985e-06
rnasep	206	225	2.27835065639e-06
rnasep	198	225	2.27835065639e-06
rnasep	251	267	2.27776942596e-06
rnasep	233	267	2.27776942596e-06
rnasep	246	267	2.27776942596e-06
rnasep	240	267	2.27776942596e-06
rnasep	237	267	2.27776942596e-06
rnasep	243	267	2.27776942596e-06
rnasep	102	267	2.27776942596e-06
rnasep	217	267	2.27776942596e-06
rnasep	194	226	2.27732332526e-06
rnasep	205	226	2.27732332526e-06
rnasep	211	226	2.27732332526e-06
rnasep	64	229	2.27607931681e-06
rnasep	200	229	2.27607931681e-06
rnasep	209	228	2.27607931681e-06
rnasep	196	227	2.27607931681e-06
rnasep	64	227	2.27607931681e-06
rnasep	195	227	2.27607931681e-06
rnasep	81	227	2.27607931681e-06
rnasep	197	228	2.27607931681e-06
rnasep	201	228	2.27607931681e-06
rnasep	197	229	2.27607931681e-06
rnasep	239	268	2.27594981075e-06
rnasep	217	268	2.27594981075e-06
rnasep	222	268	2.27594981075e-06
rnasep	233	268	2.27594981075e-06
rnasep	240	268	2.27594981075e-06
rnasep	228	268	2.27594981075e-06
rnasep	9	29	2.11293645344e-06
rnasep	5	28	2.11210192159e-06
rnasep	14	27	2.11166483656e-06
rnasep	4	26	2.11117890341e-06
