# Supplementary material for: Identifying proximal RNA interactions from cDNA-encoded crosslinks with ShapeJumper
Source: PLoS Comput Biol. 2021 Dec 14;17(12):e1009632. doi: 10.1371/journal.pcbi.1009632 (PMC8670686; doi:10.1371/journal.pcbi.1009632)
Supplement: S1 Data — (ZIP) [file pcbi.1009632.s006.zip › ShapeJumper_DATA/Processed_Deletions/RNaseP/IA-RNaseP-Replicate1_Merged_NoCircDels_MaxInsertLimit10_NoAmbig_DelSiteExactMatch_normalizedDels_shift5nt2.txt]

Total Reads Aligned:525732	Total Deletions:16710.0
rnasep	20	42	0.00214689493051
rnasep	26	42	0.00187003860887
rnasep	25	43	0.00138931535949
rnasep	21	45	0.00131595832212
rnasep	26	45	0.000769948846209
rnasep	25	46	0.000618450956336
rnasep	19	47	0.000577441132387
rnasep	19	42	0.000563780145878
rnasep	20	47	0.000559866837054
rnasep	19	46	0.000555600249392
rnasep	22	44	0.000526027011109
rnasep	22	42	0.000495824503295
rnasep	25	45	0.000495686021906
rnasep	23	42	0.000473172622433
rnasep	15	52	0.000454530697055
rnasep	14	52	0.000364623526209
rnasep	22	46	0.000336879789224
rnasep	24	41	0.000327790094233
rnasep	24	44	0.000322160083359
rnasep	81	109	0.000308439680765
rnasep	25	39	0.000276096002524
rnasep	15	49	0.00027302557423
rnasep	15	50	0.000262471128176
rnasep	26	40	0.000233845970137
rnasep	23	45	0.000231487888403
rnasep	129	158	0.000226573723233
rnasep	19	52	0.000224767927115
rnasep	25	44	0.000221485057309
rnasep	15	53	0.00021977308429
rnasep	16	49	0.000217919495028
rnasep	16	53	0.000212280820053
rnasep	81	108	0.000209620875348
rnasep	17	49	0.0002079002079
rnasep	134	158	0.000200059776897
rnasep	129	160	0.000188016140463
rnasep	22	47	0.000185785407812
rnasep	137	151	0.000185568103494
rnasep	81	107	0.000185501939338
rnasep	22	45	0.000173615916302
rnasep	19	44	0.000171147544284
rnasep	26	39	0.000167629715818
rnasep	16	50	0.000167481577027
rnasep	21	47	0.000160679271621
rnasep	27	44	0.000156046290377
rnasep	19	51	0.000152342706156
rnasep	23	39	0.000135582858382
rnasep	28	42	0.000133394409516
rnasep	23	43	0.000133394409516
rnasep	18	43	0.000130877533865
rnasep	123	164	0.000125341072341
rnasep	14	51	0.00012487107062
rnasep	62	84	0.00012480828727
rnasep	131	158	0.000122928296648
rnasep	15	45	0.000120776289601
rnasep	18	46	0.000120673357334
rnasep	18	49	0.000117726623751
rnasep	17	50	0.000114987351391
rnasep	17	53	0.00011488138497
rnasep	133	157	0.000110871959758
rnasep	129	162	0.000106060386928
rnasep	26	48	0.000102840917642
rnasep	128	161	0.000101239460249
rnasep	129	157	0.000101230919779
rnasep	25	47	0.000100424544763
rnasep	18	51	9.98968564957e-05
rnasep	20	52	9.98968564957e-05
rnasep	131	159	9.88261383084e-05
rnasep	81	106	9.87737599075e-05
rnasep	16	40	9.70212003761e-05
rnasep	123	163	9.40101097026e-05
rnasep	129	163	9.40101097026e-05
rnasep	129	164	9.40058042558e-05
rnasep	14	41	9.00797205527e-05
rnasep	16	54	8.99125600354e-05
rnasep	133	158	8.91832740385e-05
rnasep	134	157	8.91796198056e-05
rnasep	61	84	8.88058967115e-05
rnasep	14	45	8.8066044501e-05
rnasep	24	46	8.79909897227e-05
rnasep	14	49	8.76687623676e-05
rnasep	81	104	8.67254633187e-05
rnasep	81	102	8.67148094442e-05
rnasep	16	43	8.55737721422e-05
rnasep	126	160	8.43662168742e-05
rnasep	14	46	8.29629331671e-05
rnasep	20	40	8.20948618567e-05
rnasep	127	160	8.19557535349e-05
rnasep	137	155	8.19419272741e-05
rnasep	14	50	7.99912009679e-05
rnasep	20	53	7.99174851965e-05
rnasep	128	162	7.95452901957e-05
rnasep	20	38	7.78340723516e-05
rnasep	123	162	7.71348268564e-05
rnasep	129	182	7.19925127787e-05
rnasep	26	49	7.0135009894e-05
rnasep	22	41	7.00620048743e-05
rnasep	26	50	6.99923008469e-05
rnasep	200	220	6.92039871042e-05
rnasep	28	49	6.76301881121e-05
rnasep	21	41	6.75597904145e-05
rnasep	132	158	6.74900452183e-05
rnasep	123	165	6.74887438417e-05
rnasep	20	34	6.59820246113e-05
rnasep	14	47	6.27653404769e-05
rnasep	131	157	6.26667598634e-05
rnasep	13	51	6.24355353098e-05
rnasep	123	160	6.02615834816e-05
rnasep	21	38	5.83755542637e-05
rnasep	127	161	5.78511201423e-05
rnasep	132	157	5.78462398739e-05
rnasep	25	48	5.76912464821e-05
rnasep	21	48	5.76912464821e-05
rnasep	130	181	5.7606175382e-05
rnasep	125	181	5.7606175382e-05
rnasep	126	181	5.7606175382e-05
rnasep	22	37	5.52606983511e-05
rnasep	13	49	5.51060792025e-05
rnasep	14	44	5.28543886761e-05
rnasep	28	45	5.28396267006e-05
rnasep	13	46	5.27945938336e-05
rnasep	15	48	5.26746163532e-05
rnasep	22	48	5.26746163532e-05
rnasep	28	52	5.24458496602e-05
rnasep	18	53	5.24458496602e-05
rnasep	17	43	5.03375130248e-05
rnasep	25	49	5.00964356386e-05
rnasep	19	41	5.00442891959e-05
rnasep	13	53	4.99484282478e-05
rnasep	22	38	4.86462952198e-05
rnasep	125	160	4.82092667853e-05
rnasep	134	156	4.82025277406e-05
rnasep	134	155	4.82011336907e-05
rnasep	127	181	4.80051461517e-05
rnasep	28	43	4.78206373736e-05
rnasep	13	45	4.78072813006e-05
rnasep	22	49	4.75916138567e-05
rnasep	28	50	4.74947755747e-05
rnasep	125	161	4.5798803446e-05
rnasep	123	166	4.57959333211e-05
rnasep	137	156	4.57924013535e-05
rnasep	64	84	4.56030280411e-05
rnasep	18	41	4.50398602763e-05
rnasep	19	54	4.49562800177e-05
rnasep	26	52	4.49535854231e-05
rnasep	123	157	4.33846799054e-05
rnasep	132	156	4.33822749665e-05
rnasep	134	153	4.33795566609e-05
rnasep	199	234	4.29705031368e-05
rnasep	24	43	4.27868860711e-05
rnasep	27	41	4.25376458165e-05
rnasep	16	55	4.24627389466e-05
rnasep	17	54	4.24587089056e-05
rnasep	28	39	4.19074289546e-05
rnasep	62	86	4.08029051668e-05
rnasep	20	35	4.03947277752e-05
rnasep	134	159	3.85662978764e-05
rnasep	27	43	3.77531347686e-05
rnasep	18	44	3.77531347686e-05
rnasep	12	46	3.77104241669e-05
rnasep	13	50	3.74958754537e-05
rnasep	18	50	3.74958754537e-05
rnasep	14	55	3.74671225999e-05
rnasep	138	152	3.61496305508e-05
rnasep	78	105	3.61367414296e-05
rnasep	199	233	3.57984119824e-05
rnasep	200	232	3.57984119824e-05
rnasep	15	42	3.52362591174e-05
rnasep	23	48	3.51164109021e-05
rnasep	20	41	3.50310024372e-05
rnasep	25	50	3.49961504235e-05
rnasep	21	39	3.45120003155e-05
rnasep	122	162	3.37464867497e-05
rnasep	132	159	3.37455106419e-05
rnasep	137	148	3.37437212576e-05
rnasep	128	157	3.37436399264e-05
rnasep	128	181	3.36036023062e-05
rnasep	61	86	3.36023924903e-05
rnasep	21	43	3.27193834661e-05
rnasep	28	48	3.26080958377e-05
rnasep	24	49	3.25626831651e-05
rnasep	19	40	3.23404001254e-05
rnasep	15	39	3.20468574359e-05
rnasep	126	161	3.13360234104e-05
rnasep	134	161	3.13360234104e-05
rnasep	123	158	3.13346638514e-05
rnasep	122	157	3.13333799317e-05
rnasep	80	105	3.1318509239e-05
rnasep	81	96	3.12386609668e-05
rnasep	62	87	3.12046182835e-05
rnasep	129	186	3.11657924262e-05
rnasep	13	47	3.01273634289e-05
rnasep	15	56	2.99736980799e-05
rnasep	131	163	2.89261876008e-05
rnasep	123	167	2.89237473607e-05
rnasep	135	157	2.89231199369e-05
rnasep	127	156	2.89215166443e-05
rnasep	133	151	2.89197044406e-05
rnasep	134	154	2.89197044406e-05
rnasep	14	42	2.76856321637e-05
rnasep	15	43	2.76856321637e-05
rnasep	27	46	2.76543110557e-05
rnasep	23	49	2.75530396012e-05
rnasep	11	52	2.74716355363e-05
rnasep	22	51	2.74716355363e-05
rnasep	129	144	2.65276297322e-05
rnasep	130	158	2.65139463358e-05
rnasep	128	165	2.65134350806e-05
rnasep	133	156	2.65113902573e-05
rnasep	83	105	2.65002770484e-05
rnasep	81	95	2.64317604033e-05
rnasep	11	45	2.51617270003e-05
rnasep	14	48	2.50831506444e-05
rnasep	27	49	2.50482178193e-05
rnasep	23	50	2.49972503025e-05
rnasep	17	55	2.49780817333e-05
rnasep	124	161	2.41046333926e-05
rnasep	123	168	2.41012638703e-05
rnasep	82	109	2.40968500598e-05
rnasep	83	109	2.40968500598e-05
rnasep	80	108	2.40943534883e-05
rnasep	129	184	2.39855894579e-05
rnasep	60	77	2.39747210541e-05
rnasep	12	49	2.25433960374e-05
rnasep	22	50	2.24975252722e-05
rnasep	12	50	2.24975252722e-05
rnasep	23	52	2.24767927115e-05
rnasep	113	126	2.17273221076e-05
rnasep	121	160	2.16941700534e-05
rnasep	132	160	2.16941700534e-05
rnasep	120	159	2.16935425555e-05
rnasep	135	156	2.16911374832e-05
rnasep	131	156	2.16911374832e-05
rnasep	121	156	2.16911374832e-05
rnasep	135	152	2.16897783305e-05
rnasep	134	152	2.16897783305e-05
rnasep	81	100	2.16549168692e-05
rnasep	64	83	2.16015380295e-05
rnasep	128	182	2.15977538336e-05
rnasep	67	78	2.15880661171e-05
rnasep	127	184	2.15870305121e-05
rnasep	195	234	2.14852515684e-05
rnasep	206	221	2.14743322079e-05
rnasep	200	222	2.14735124224e-05
rnasep	20	54	1.99805688967e-05
rnasep	21	53	1.99793712991e-05
rnasep	12	51	1.99793712991e-05
rnasep	17	40	1.99017846925e-05
rnasep	21	40	1.99017846925e-05
rnasep	113	127	1.93131752067e-05
rnasep	124	164	1.92832418986e-05
rnasep	133	159	1.92831489382e-05
rnasep	128	156	1.92810110962e-05
rnasep	132	155	1.92804534763e-05
rnasep	131	155	1.92804534763e-05
rnasep	78	108	1.92754827906e-05
rnasep	81	94	1.9218157315e-05
rnasep	124	181	1.92020584607e-05
rnasep	60	83	1.92013671373e-05
rnasep	64	85	1.92013671373e-05
rnasep	199	235	1.90989132718e-05
rnasep	16	35	1.90092836589e-05
rnasep	12	44	1.76181295587e-05
rnasep	13	44	1.76181295587e-05
rnasep	14	56	1.74846572133e-05
rnasep	22	52	1.74819498867e-05
rnasep	20	39	1.72560001578e-05
rnasep	114	127	1.68990283059e-05
rnasep	113	125	1.68973150166e-05
rnasep	81	113	1.68762943515e-05
rnasep	120	164	1.68728366613e-05
rnasep	120	156	1.68708847092e-05
rnasep	136	152	1.68698275904e-05
rnasep	82	107	1.68638126671e-05
rnasep	56	84	1.68011155941e-05
rnasep	58	84	1.68011155941e-05
rnasep	130	183	1.67936990041e-05
rnasep	128	186	1.67815805372e-05
rnasep	123	188	1.6773417488e-05
rnasep	224	242	1.67029757544e-05
rnasep	203	227	1.66968402422e-05
rnasep	19	33	1.64803601194e-05
rnasep	14	31	1.51234614579e-05
rnasep	24	50	1.49983501815e-05
rnasep	18	54	1.49854266726e-05
rnasep	25	51	1.49845284744e-05
rnasep	134	163	1.44630938004e-05
rnasep	121	161	1.44627800356e-05
rnasep	133	161	1.44627800356e-05
rnasep	122	160	1.44627800356e-05
rnasep	130	159	1.44623617037e-05
rnasep	124	159	1.44623617037e-05
rnasep	122	165	1.44618736804e-05
rnasep	83	110	1.44600264618e-05
rnasep	134	151	1.44598522203e-05
rnasep	83	102	1.44524682407e-05
rnasep	64	86	1.4401025353e-05
rnasep	58	86	1.4401025353e-05
rnasep	128	184	1.43913536747e-05
rnasep	134	186	1.4384211889e-05
rnasep	200	235	1.43241849539e-05
rnasep	21	36	1.43181004653e-05
rnasep	197	220	1.43180662974e-05
rnasep	207	220	1.43180662974e-05
rnasep	23	35	1.42569627442e-05
rnasep	17	35	1.42569627442e-05
rnasep	11	42	1.25843782562e-05
rnasep	10	45	1.25808635001e-05
rnasep	12	41	1.2511072299e-05
rnasep	16	56	1.24890408666e-05
rnasep	15	58	1.24860156625e-05
rnasep	19	58	1.24860156625e-05
rnasep	131	142	1.20584206363e-05
rnasep	131	143	1.20581589121e-05
rnasep	81	115	1.20556876323e-05
rnasep	130	161	1.20523166963e-05
rnasep	120	160	1.20523166963e-05
rnasep	135	158	1.2051793789e-05
rnasep	122	156	1.20506319351e-05
rnasep	133	155	1.20502834227e-05
rnasep	131	153	1.20498768503e-05
rnasep	135	153	1.20498768503e-05
rnasep	136	153	1.20498768503e-05
rnasep	123	169	1.20497316525e-05
rnasep	79	108	1.20471767441e-05
rnasep	80	107	1.20455804765e-05
rnasep	78	107	1.20455804765e-05
rnasep	82	105	1.20455804765e-05
rnasep	121	181	1.20012865379e-05
rnasep	62	81	1.20007968529e-05
rnasep	130	185	1.19901776465e-05
rnasep	123	186	1.19868432409e-05
rnasep	194	216	1.19377612878e-05
rnasep	197	235	1.19368207949e-05
rnasep	224	235	1.19368207949e-05
rnasep	196	235	1.19368207949e-05
rnasep	224	241	1.19340002053e-05
rnasep	205	220	1.19317219145e-05
rnasep	226	242	1.19306969675e-05
rnasep	15	35	1.18808022868e-05
rnasep	13	48	1.00332602578e-05
rnasep	11	50	9.99890012099e-06
rnasep	27	50	9.99890012099e-06
rnasep	10	40	9.95089234627e-06
rnasep	18	40	9.95089234627e-06
rnasep	114	126	9.65658760336e-06
rnasep	81	117	9.64548036904e-06
rnasep	133	146	9.64536407632e-06
rnasep	83	111	9.64250415833e-06
rnasep	113	163	9.6420625336e-06
rnasep	133	163	9.6420625336e-06
rnasep	130	163	9.6420625336e-06
rnasep	69	160	9.64185335705e-06
rnasep	120	161	9.64185335705e-06
rnasep	134	162	9.64185335705e-06
rnasep	122	161	9.64185335705e-06
rnasep	114	164	9.64162094931e-06
rnasep	119	164	9.64162094931e-06
rnasep	119	159	9.64157446911e-06
rnasep	136	157	9.64103997898e-06
rnasep	125	156	9.64050554811e-06
rnasep	69	156	9.64050554811e-06
rnasep	126	156	9.64050554811e-06
rnasep	120	155	9.64022673813e-06
rnasep	136	155	9.64022673813e-06
rnasep	119	151	9.63990148021e-06
rnasep	120	151	9.63990148021e-06
rnasep	136	151	9.63990148021e-06
rnasep	136	154	9.63990148021e-06
rnasep	133	153	9.63990148021e-06
rnasep	132	153	9.63990148021e-06
rnasep	60	109	9.6387400239e-06
rnasep	77	109	9.6387400239e-06
rnasep	58	108	9.6377413953e-06
rnasep	79	107	9.63646438122e-06
rnasep	86	104	9.63616259097e-06
rnasep	78	101	9.63052491176e-06
rnasep	81	98	9.61933871856e-06
rnasep	64	87	9.60142101031e-06
rnasep	65	87	9.60142101031e-06
rnasep	65	85	9.60068356867e-06
rnasep	59	83	9.60068356867e-06
rnasep	60	85	9.60068356867e-06
rnasep	66	86	9.60068356867e-06
rnasep	60	182	9.59900170382e-06
rnasep	124	185	9.59214211718e-06
rnasep	64	75	9.58793454317e-06
rnasep	151	195	9.56162346805e-06
rnasep	195	235	9.54945663592e-06
rnasep	201	221	9.54414764796e-06
rnasep	209	221	9.54414764796e-06
rnasep	203	221	9.54414764796e-06
rnasep	200	224	9.54319129088e-06
rnasep	35	46	7.54208483337e-06
rnasep	11	48	7.52494519332e-06
rnasep	11	49	7.51446534579e-06
rnasep	19	56	7.49342451998e-06
rnasep	26	54	7.49271333628e-06
rnasep	10	53	7.49226423718e-06
rnasep	27	51	7.49226423718e-06
rnasep	24	51	7.49226423718e-06
rnasep	13	39	7.39542863904e-06
rnasep	112	126	7.24244070252e-06
rnasep	106	127	7.24244070252e-06
rnasep	119	130	7.23953946876e-06
rnasep	125	138	7.23465108484e-06
rnasep	119	163	7.2315469002e-06
rnasep	134	147	7.23139001779e-06
rnasep	68	160	7.23139001779e-06
rnasep	131	162	7.23139001779e-06
rnasep	68	161	7.23139001779e-06
rnasep	72	164	7.23121571199e-06
rnasep	66	164	7.23121571199e-06
rnasep	135	159	7.23118085183e-06
rnasep	129	167	7.23093684018e-06
rnasep	133	148	7.23079741234e-06
rnasep	136	156	7.23037916108e-06
rnasep	130	155	7.2301700536e-06
rnasep	135	155	7.2301700536e-06
rnasep	58	110	7.23001323092e-06
rnasep	132	154	7.22992611016e-06
rnasep	132	151	7.22992611016e-06
rnasep	133	154	7.22992611016e-06
rnasep	56	109	7.22905501793e-06
rnasep	77	108	7.22830604648e-06
rnasep	82	108	7.22830604648e-06
rnasep	76	106	7.22734828591e-06
rnasep	62	107	7.22734828591e-06
rnasep	86	107	7.22734828591e-06
rnasep	75	105	7.22734828591e-06
rnasep	92	104	7.22712194323e-06
rnasep	79	104	7.22712194323e-06
rnasep	83	103	7.22712194323e-06
rnasep	89	104	7.22712194323e-06
rnasep	62	95	7.20866192817e-06
rnasep	160	178	7.20817695594e-06
rnasep	20	37	7.20791717623e-06
rnasep	61	92	7.20603000591e-06
rnasep	151	181	7.20077192275e-06
rnasep	169	181	7.20077192275e-06
rnasep	63	85	7.2005126765e-06
rnasep	65	84	7.20047811175e-06
rnasep	133	182	7.19925127787e-06
rnasep	58	79	7.19909579357e-06
rnasep	131	183	7.1972995732e-06
rnasep	134	183	7.1972995732e-06
rnasep	124	183	7.1972995732e-06
rnasep	126	184	7.19567683736e-06
rnasep	64	77	7.19241631624e-06
rnasep	62	77	7.19241631624e-06
rnasep	64	186	7.19210594452e-06
rnasep	122	186	7.19210594452e-06
rnasep	133	186	7.19210594452e-06
rnasep	164	193	7.17245204618e-06
rnasep	159	193	7.17245204618e-06
rnasep	182	194	7.17180048051e-06
rnasep	160	199	7.16518864748e-06
rnasep	200	212	7.16325536528e-06
rnasep	199	215	7.16265677265e-06
rnasep	196	215	7.16265677265e-06
rnasep	209	235	7.16209247694e-06
rnasep	197	237	7.16209247694e-06
rnasep	203	218	7.16178471675e-06
rnasep	223	238	7.16171632919e-06
rnasep	195	238	7.16171632919e-06
rnasep	196	239	7.16139150611e-06
rnasep	200	240	7.16108380616e-06
rnasep	220	240	7.16108380616e-06
rnasep	200	241	7.16040012316e-06
rnasep	196	233	7.15968239649e-06
rnasep	198	233	7.15968239649e-06
rnasep	16	36	7.15905023267e-06
rnasep	223	242	7.15841818047e-06
rnasep	197	242	7.15841818047e-06
rnasep	197	231	7.15792286622e-06
rnasep	197	224	7.15739346816e-06
rnasep	205	224	7.15739346816e-06
rnasep	201	225	7.15730808871e-06
rnasep	201	229	7.15578867525e-06
rnasep	200	228	7.15578867525e-06
rnasep	199	227	7.15578867525e-06
rnasep	200	227	7.15578867525e-06
rnasep	235	249	7.15302465648e-06
rnasep	250	265	7.14496660919e-06
rnasep	24	35	7.12848137209e-06
rnasep	12	34	7.06950263692e-06
rnasep	16	34	7.06950263692e-06
rnasep	17	34	7.06950263692e-06
rnasep	14	32	6.48187559552e-06
rnasep	12	31	6.48148348194e-06
rnasep	13	43	5.03375130248e-06
rnasep	8	45	5.03234540006e-06
rnasep	10	47	5.02122723815e-06
rnasep	31	49	5.00964356386e-06
rnasep	29	50	4.99945006049e-06
rnasep	35	50	4.99945006049e-06
rnasep	21	55	4.99561634666e-06
rnasep	18	55	4.99561634666e-06
rnasep	12	56	4.99561634666e-06
rnasep	12	55	4.99561634666e-06
rnasep	20	57	4.99561634666e-06
rnasep	28	53	4.99484282478e-06
rnasep	37	52	4.99484282478e-06
rnasep	23	53	4.99484282478e-06
rnasep	16	59	4.9928602099e-06
rnasep	19	59	4.9928602099e-06
rnasep	14	59	4.9928602099e-06
rnasep	19	38	4.86462952198e-06
rnasep	69	127	4.82829380168e-06
rnasep	102	128	4.82829380168e-06
rnasep	115	127	4.82829380168e-06
rnasep	61	126	4.82829380168e-06
rnasep	85	128	4.82829380168e-06
rnasep	117	129	4.82811896485e-06
rnasep	72	129	4.82811896485e-06
rnasep	64	129	4.82811896485e-06
rnasep	109	125	4.82780429047e-06
rnasep	113	124	4.82722166843e-06
rnasep	96	124	4.82722166843e-06
rnasep	105	123	4.82675567204e-06
rnasep	109	130	4.82635964584e-06
rnasep	129	140	4.82336825452e-06
rnasep	111	143	4.82326356483e-06
rnasep	128	143	4.82326356483e-06
rnasep	123	144	4.82320540585e-06
rnasep	120	144	4.82320540585e-06
rnasep	126	144	4.82320540585e-06
rnasep	128	144	4.82320540585e-06
rnasep	121	144	4.82320540585e-06
rnasep	121	138	4.82310072322e-06
rnasep	122	138	4.82310072322e-06
rnasep	81	118	4.82279833228e-06
rnasep	120	137	4.82257737825e-06
rnasep	108	132	4.82185651119e-06
rnasep	136	163	4.8210312668e-06
rnasep	142	160	4.82092667853e-06
rnasep	132	162	4.82092667853e-06
rnasep	63	161	4.82092667853e-06
rnasep	133	160	4.82092667853e-06
rnasep	68	162	4.82092667853e-06
rnasep	66	160	4.82092667853e-06
rnasep	135	162	4.82092667853e-06
rnasep	95	134	4.82081047466e-06
rnasep	117	134	4.82081047466e-06
rnasep	100	133	4.82081047466e-06
rnasep	137	164	4.82081047466e-06
rnasep	133	164	4.82081047466e-06
rnasep	69	159	4.82078723456e-06
rnasep	65	159	4.82078723456e-06
rnasep	146	159	4.82078723456e-06
rnasep	65	158	4.8207175156e-06
rnasep	129	166	4.82062456012e-06
rnasep	74	167	4.82062456012e-06
rnasep	119	166	4.82062456012e-06
rnasep	133	166	4.82062456012e-06
rnasep	130	165	4.82062456012e-06
rnasep	124	167	4.82062456012e-06
rnasep	115	166	4.82062456012e-06
rnasep	133	167	4.82062456012e-06
rnasep	69	167	4.82062456012e-06
rnasep	134	166	4.82062456012e-06
rnasep	132	148	4.82053160823e-06
rnasep	118	157	4.82051998949e-06
rnasep	68	157	4.82051998949e-06
rnasep	138	157	4.82051998949e-06
rnasep	113	157	4.82051998949e-06
rnasep	128	168	4.82025277406e-06
rnasep	112	155	4.82011336907e-06
rnasep	86	110	4.82000882062e-06
rnasep	84	110	4.82000882062e-06
rnasep	82	110	4.82000882062e-06
rnasep	77	110	4.82000882062e-06
rnasep	123	153	4.8199507401e-06
rnasep	131	154	4.8199507401e-06
rnasep	135	151	4.8199507401e-06
rnasep	131	151	4.8199507401e-06
rnasep	133	152	4.8199507401e-06
rnasep	135	154	4.8199507401e-06
rnasep	131	152	4.8199507401e-06
rnasep	94	109	4.81937001195e-06
rnasep	66	109	4.81937001195e-06
rnasep	128	170	4.81889391928e-06
rnasep	90	108	4.81887069765e-06
rnasep	84	106	4.81823219061e-06
rnasep	79	105	4.81823219061e-06
rnasep	92	106	4.81823219061e-06
rnasep	77	107	4.81823219061e-06
rnasep	88	104	4.81808129549e-06
rnasep	61	104	4.81808129549e-06
rnasep	77	102	4.81748941357e-06
rnasep	88	102	4.81748941357e-06
rnasep	64	172	4.81692087967e-06
rnasep	79	101	4.81526245588e-06
rnasep	83	101	4.81526245588e-06
rnasep	60	175	4.81294489659e-06
rnasep	83	98	4.80966935928e-06
rnasep	65	97	4.80724162879e-06
rnasep	82	96	4.80594784105e-06
rnasep	77	95	4.80577461878e-06
rnasep	61	178	4.80545130396e-06
rnasep	120	178	4.80545130396e-06
rnasep	165	178	4.80545130396e-06
rnasep	163	178	4.80545130396e-06
rnasep	126	178	4.80545130396e-06
rnasep	19	37	4.80527811748e-06
rnasep	81	93	4.80426234155e-06
rnasep	56	90	4.80350079138e-06
rnasep	61	90	4.80350079138e-06
rnasep	62	90	4.80350079138e-06
rnasep	128	179	4.80328160199e-06
rnasep	64	180	4.80163255507e-06
rnasep	56	85	4.80034178434e-06
rnasep	61	81	4.80031874116e-06
rnasep	64	81	4.80031874116e-06
rnasep	51	84	4.80031874116e-06
rnasep	156	182	4.79950085191e-06
rnasep	113	182	4.79950085191e-06
rnasep	67	79	4.79939719571e-06
rnasep	134	184	4.79711789157e-06
rnasep	173	184	4.79711789157e-06
rnasep	156	184	4.79711789157e-06
rnasep	64	184	4.79711789157e-06
rnasep	125	185	4.79607105859e-06
rnasep	131	185	4.79607105859e-06
rnasep	45	77	4.79494421082e-06
rnasep	58	77	4.79494421082e-06
rnasep	66	77	4.79494421082e-06
rnasep	135	186	4.79473729634e-06
rnasep	152	186	4.79473729634e-06
rnasep	113	186	4.79473729634e-06
rnasep	58	74	4.79382938282e-06
rnasep	55	74	4.79382938282e-06
rnasep	55	72	4.79353065103e-06
rnasep	61	72	4.79353065103e-06
rnasep	133	187	4.79343874105e-06
rnasep	127	188	4.79240499656e-06
rnasep	169	188	4.79240499656e-06
rnasep	173	188	4.79240499656e-06
rnasep	125	188	4.79240499656e-06
rnasep	129	188	4.79240499656e-06
rnasep	156	188	4.79240499656e-06
rnasep	81	188	4.79240499656e-06
rnasep	81	190	4.78786181273e-06
rnasep	124	190	4.78786181273e-06
rnasep	111	190	4.78786181273e-06
rnasep	125	191	4.78613170477e-06
rnasep	167	191	4.78613170477e-06
rnasep	180	191	4.78613170477e-06
rnasep	160	191	4.78613170477e-06
rnasep	111	191	4.78613170477e-06
rnasep	178	192	4.78270954844e-06
rnasep	167	192	4.78270954844e-06
rnasep	179	193	4.78163469745e-06
rnasep	175	194	4.78120032034e-06
rnasep	156	194	4.78120032034e-06
rnasep	181	195	4.78081173402e-06
rnasep	182	196	4.77976058179e-06
rnasep	160	196	4.77976058179e-06
rnasep	169	197	4.77778520989e-06
rnasep	170	204	4.77686088587e-06
rnasep	147	198	4.77686088587e-06
rnasep	169	201	4.77679243165e-06
rnasep	195	209	4.77601675427e-06
rnasep	200	214	4.77528693505e-06
rnasep	199	214	4.77528693505e-06
rnasep	200	215	4.7751045151e-06
rnasep	198	215	4.7751045151e-06
rnasep	210	236	4.77472831796e-06
rnasep	199	236	4.77472831796e-06
rnasep	212	236	4.77472831796e-06
rnasep	200	236	4.77472831796e-06
rnasep	201	236	4.77472831796e-06
rnasep	220	236	4.77472831796e-06
rnasep	210	237	4.77472831796e-06
rnasep	194	217	4.77465992485e-06
rnasep	200	217	4.77465992485e-06
rnasep	201	218	4.7745231445e-06
rnasep	206	234	4.77450034854e-06
rnasep	223	234	4.77450034854e-06
rnasep	224	238	4.77447755279e-06
rnasep	223	239	4.77426100407e-06
rnasep	205	219	4.77367983884e-06
rnasep	195	219	4.77367983884e-06
rnasep	220	241	4.77360008211e-06
rnasep	223	241	4.77360008211e-06
rnasep	199	232	4.77312159766e-06
rnasep	13	36	4.77270015511e-06
rnasep	229	242	4.77227878698e-06
rnasep	200	242	4.77227878698e-06
rnasep	200	231	4.77194857748e-06
rnasep	199	222	4.77189164943e-06
rnasep	207	222	4.77189164943e-06
rnasep	206	222	4.77189164943e-06
rnasep	206	225	4.77153872581e-06
rnasep	196	226	4.77118585439e-06
rnasep	223	243	4.77108341762e-06
rnasep	196	228	4.7705257835e-06
rnasep	224	244	4.7701047992e-06
rnasep	236	252	4.76810329619e-06
rnasep	222	252	4.76810329619e-06
rnasep	234	252	4.76810329619e-06
rnasep	236	255	4.76622841196e-06
rnasep	223	256	4.76544480662e-06
rnasep	237	256	4.76544480662e-06
rnasep	240	256	4.76544480662e-06
rnasep	104	260	4.7636854729e-06
rnasep	249	260	4.7636854729e-06
rnasep	221	261	4.76348124737e-06
rnasep	237	266	4.76331107279e-06
rnasep	251	265	4.76331107279e-06
rnasep	251	267	4.76085057356e-06
rnasep	246	267	4.76085057356e-06
rnasep	19	31	4.32098898796e-06
rnasep	19	30	4.31831136752e-06
rnasep	12	43	2.51687565124e-06
rnasep	9	42	2.51687565124e-06
rnasep	31	45	2.51617270003e-06
rnasep	8	46	2.51402827779e-06
rnasep	4	46	2.51402827779e-06
rnasep	30	46	2.51402827779e-06
rnasep	31	47	2.51061361907e-06
rnasep	9	47	2.51061361907e-06
rnasep	35	47	2.51061361907e-06
rnasep	37	48	2.50831506444e-06
rnasep	37	49	2.50482178193e-06
rnasep	33	49	2.50482178193e-06
rnasep	10	41	2.5022144598e-06
rnasep	8	41	2.5022144598e-06
rnasep	38	50	2.49972503025e-06
rnasep	33	50	2.49972503025e-06
rnasep	30	50	2.49972503025e-06
rnasep	12	57	2.49780817333e-06
rnasep	27	56	2.49780817333e-06
rnasep	26	56	2.49780817333e-06
rnasep	26	55	2.49780817333e-06
rnasep	21	57	2.49780817333e-06
rnasep	17	56	2.49780817333e-06
rnasep	22	55	2.49780817333e-06
rnasep	43	54	2.49757111209e-06
rnasep	36	54	2.49757111209e-06
rnasep	11	54	2.49757111209e-06
rnasep	6	52	2.49742141239e-06
rnasep	35	51	2.49742141239e-06
rnasep	9	53	2.49742141239e-06
rnasep	9	51	2.49742141239e-06
rnasep	45	58	2.49720313249e-06
rnasep	20	59	2.49643010495e-06
rnasep	44	59	2.49643010495e-06
rnasep	48	59	2.49643010495e-06
rnasep	17	59	2.49643010495e-06
rnasep	13	60	2.48905438335e-06
rnasep	16	60	2.48905438335e-06
rnasep	15	60	2.48905438335e-06
rnasep	11	40	2.48772308657e-06
rnasep	14	61	2.47923639519e-06
rnasep	19	39	2.46514287968e-06
rnasep	11	39	2.46514287968e-06
rnasep	50	62	2.46182327555e-06
rnasep	19	62	2.46182327555e-06
rnasep	47	63	2.45988541854e-06
rnasep	48	63	2.45988541854e-06
rnasep	25	38	2.43231476099e-06
rnasep	9	38	2.43231476099e-06
rnasep	10	38	2.43231476099e-06
rnasep	14	38	2.43231476099e-06
rnasep	25	64	2.42938978587e-06
rnasep	79	126	2.41414690084e-06
rnasep	90	127	2.41414690084e-06
rnasep	19	127	2.41414690084e-06
rnasep	111	126	2.41414690084e-06
rnasep	106	128	2.41414690084e-06
rnasep	69	128	2.41414690084e-06
rnasep	108	126	2.41414690084e-06
rnasep	109	126	2.41414690084e-06
rnasep	70	128	2.41414690084e-06
rnasep	103	128	2.41414690084e-06
rnasep	86	128	2.41414690084e-06
rnasep	66	129	2.41405948243e-06
rnasep	71	129	2.41405948243e-06
rnasep	69	129	2.41405948243e-06
rnasep	113	129	2.41405948243e-06
rnasep	107	129	2.41405948243e-06
rnasep	92	129	2.41405948243e-06
rnasep	97	125	2.41390214523e-06
rnasep	96	125	2.41390214523e-06
rnasep	111	124	2.41361083422e-06
rnasep	88	124	2.41361083422e-06
rnasep	70	123	2.41337783602e-06
rnasep	117	130	2.41317982292e-06
rnasep	102	130	2.41317982292e-06
rnasep	115	130	2.41317982292e-06
rnasep	106	130	2.41317982292e-06
rnasep	107	130	2.41317982292e-06
rnasep	108	130	2.41317982292e-06
rnasep	91	122	2.41310412062e-06
rnasep	111	122	2.41310412062e-06
rnasep	83	121	2.41258597853e-06
rnasep	62	121	2.41258597853e-06
rnasep	81	121	2.41258597853e-06
rnasep	98	121	2.41258597853e-06
rnasep	88	120	2.4121204227e-06
rnasep	117	131	2.41188189497e-06
rnasep	99	131	2.41188189497e-06
rnasep	106	131	2.41188189497e-06
rnasep	95	131	2.41188189497e-06
rnasep	94	131	2.41188189497e-06
rnasep	70	131	2.41188189497e-06
rnasep	67	131	2.41188189497e-06
rnasep	86	131	2.41188189497e-06
rnasep	93	131	2.41188189497e-06
rnasep	107	131	2.41188189497e-06
rnasep	120	141	2.41168412726e-06
rnasep	124	141	2.41168412726e-06
rnasep	97	140	2.41168412726e-06
rnasep	110	141	2.41168412726e-06
rnasep	99	140	2.41168412726e-06
rnasep	112	142	2.41168412726e-06
rnasep	122	142	2.41168412726e-06
rnasep	93	142	2.41168412726e-06
rnasep	117	143	2.41163178241e-06
rnasep	127	143	2.41163178241e-06
rnasep	121	143	2.41163178241e-06
rnasep	104	143	2.41163178241e-06
rnasep	125	143	2.41163178241e-06
rnasep	123	139	2.41162596646e-06
rnasep	128	139	2.41162596646e-06
rnasep	118	139	2.41162596646e-06
rnasep	131	144	2.41160270292e-06
rnasep	101	144	2.41160270292e-06
rnasep	125	144	2.41160270292e-06
rnasep	98	144	2.41160270292e-06
rnasep	66	144	2.41160270292e-06
rnasep	127	138	2.41155036161e-06
rnasep	100	138	2.41155036161e-06
rnasep	132	145	2.41153873052e-06
rnasep	122	145	2.41153873052e-06
rnasep	115	145	2.41153873052e-06
rnasep	91	145	2.41153873052e-06
rnasep	79	119	2.41143987075e-06
rnasep	92	118	2.41139916614e-06
rnasep	104	118	2.41139916614e-06
rnasep	79	118	2.41139916614e-06
rnasep	98	118	2.41139916614e-06
rnasep	104	117	2.41137009226e-06
rnasep	86	117	2.41137009226e-06
rnasep	124	146	2.41134101908e-06
rnasep	134	146	2.41134101908e-06
rnasep	135	146	2.41134101908e-06
rnasep	130	146	2.41134101908e-06
rnasep	110	146	2.41134101908e-06
rnasep	72	137	2.41128868913e-06
rnasep	102	137	2.41128868913e-06
rnasep	124	137	2.41128868913e-06
rnasep	101	116	2.41113752646e-06
rnasep	98	116	2.41113752646e-06
rnasep	86	115	2.41113752646e-06
rnasep	98	115	2.41113752646e-06
rnasep	83	115	2.41113752646e-06
rnasep	66	115	2.41113752646e-06
rnasep	79	115	2.41113752646e-06
rnasep	122	136	2.41101544738e-06
rnasep	119	136	2.41101544738e-06
rnasep	92	114	2.41096313155e-06
rnasep	86	114	2.41096313155e-06
rnasep	100	114	2.41096313155e-06
rnasep	66	114	2.41096313155e-06
rnasep	90	114	2.41096313155e-06
rnasep	107	132	2.4109282556e-06
rnasep	106	132	2.4109282556e-06
rnasep	73	132	2.4109282556e-06
rnasep	104	132	2.4109282556e-06
rnasep	70	132	2.4109282556e-06
rnasep	105	132	2.4109282556e-06
rnasep	100	113	2.41089919307e-06
rnasep	88	113	2.41089919307e-06
rnasep	59	113	2.41089919307e-06
rnasep	80	113	2.41089919307e-06
rnasep	66	113	2.41089919307e-06
rnasep	12	113	2.41089919307e-06
rnasep	78	112	2.41088756826e-06
rnasep	58	112	2.41088756826e-06
rnasep	84	111	2.41062603958e-06
rnasep	82	111	2.41062603958e-06
rnasep	87	111	2.41062603958e-06
rnasep	114	163	2.4105156334e-06
rnasep	112	163	2.4105156334e-06
rnasep	132	163	2.4105156334e-06
rnasep	143	163	2.4105156334e-06
rnasep	103	161	2.41046333926e-06
rnasep	133	147	2.41046333926e-06
rnasep	71	160	2.41046333926e-06
rnasep	74	161	2.41046333926e-06
rnasep	117	161	2.41046333926e-06
rnasep	138	160	2.41046333926e-06
rnasep	137	160	2.41046333926e-06
rnasep	136	162	2.41046333926e-06
rnasep	110	161	2.41046333926e-06
rnasep	73	160	2.41046333926e-06
rnasep	146	161	2.41046333926e-06
rnasep	118	162	2.41046333926e-06
rnasep	66	147	2.41046333926e-06
rnasep	135	147	2.41046333926e-06
rnasep	122	147	2.41046333926e-06
rnasep	69	161	2.41046333926e-06
rnasep	146	160	2.41046333926e-06
rnasep	103	162	2.41046333926e-06
rnasep	77	160	2.41046333926e-06
rnasep	72	160	2.41046333926e-06
rnasep	64	160	2.41046333926e-06
rnasep	67	160	2.41046333926e-06
rnasep	70	162	2.41046333926e-06
rnasep	141	161	2.41046333926e-06
rnasep	147	162	2.41046333926e-06
rnasep	101	160	2.41046333926e-06
rnasep	127	147	2.41046333926e-06
rnasep	108	134	2.41040523733e-06
rnasep	148	164	2.41040523733e-06
rnasep	123	135	2.41040523733e-06
rnasep	119	133	2.41040523733e-06
rnasep	105	133	2.41040523733e-06
rnasep	116	164	2.41040523733e-06
rnasep	95	135	2.41040523733e-06
rnasep	117	135	2.41040523733e-06
rnasep	93	133	2.41040523733e-06
rnasep	105	135	2.41040523733e-06
rnasep	106	134	2.41040523733e-06
rnasep	98	133	2.41040523733e-06
rnasep	102	133	2.41040523733e-06
rnasep	91	135	2.41040523733e-06
rnasep	117	164	2.41040523733e-06
rnasep	92	134	2.41040523733e-06
rnasep	118	133	2.41040523733e-06
rnasep	107	135	2.41040523733e-06
rnasep	120	134	2.41040523733e-06
rnasep	132	164	2.41040523733e-06
rnasep	69	164	2.41040523733e-06
rnasep	23	159	2.41039361728e-06
rnasep	117	159	2.41039361728e-06
rnasep	66	159	2.41039361728e-06
rnasep	137	159	2.41039361728e-06
rnasep	83	158	2.4103587578e-06
rnasep	136	158	2.4103587578e-06
rnasep	71	158	2.4103587578e-06
rnasep	145	158	2.4103587578e-06
rnasep	98	158	2.4103587578e-06
rnasep	114	167	2.41031228006e-06
rnasep	133	165	2.41031228006e-06
rnasep	119	165	2.41031228006e-06
rnasep	132	166	2.41031228006e-06
rnasep	114	166	2.41031228006e-06
rnasep	143	165	2.41031228006e-06
rnasep	143	166	2.41031228006e-06
rnasep	68	165	2.41031228006e-06
rnasep	131	166	2.41031228006e-06
rnasep	61	165	2.41031228006e-06
rnasep	144	167	2.41031228006e-06
rnasep	66	167	2.41031228006e-06
rnasep	72	167	2.41031228006e-06
rnasep	71	166	2.41031228006e-06
rnasep	148	165	2.41031228006e-06
rnasep	127	148	2.41026580411e-06
rnasep	129	148	2.41026580411e-06
rnasep	122	148	2.41026580411e-06
rnasep	70	157	2.41025999475e-06
rnasep	64	157	2.41025999475e-06
rnasep	110	149	2.4102483761e-06
rnasep	99	149	2.4102483761e-06
rnasep	116	149	2.4102483761e-06
rnasep	128	149	2.4102483761e-06
rnasep	130	149	2.4102483761e-06
rnasep	123	149	2.4102483761e-06
rnasep	70	168	2.41012638703e-06
rnasep	111	156	2.41012638703e-06
rnasep	68	156	2.41012638703e-06
rnasep	122	168	2.41012638703e-06
rnasep	117	156	2.41012638703e-06
rnasep	70	156	2.41012638703e-06
rnasep	124	155	2.41005668453e-06
rnasep	119	155	2.41005668453e-06
rnasep	69	155	2.41005668453e-06
rnasep	72	110	2.41000441031e-06
rnasep	53	110	2.41000441031e-06
rnasep	88	110	2.41000441031e-06
rnasep	76	110	2.41000441031e-06
rnasep	130	153	2.40997537005e-06
rnasep	31	151	2.40997537005e-06
rnasep	132	152	2.40997537005e-06
rnasep	122	152	2.40997537005e-06
rnasep	132	150	2.40997537005e-06
rnasep	117	151	2.40997537005e-06
rnasep	113	153	2.40997537005e-06
rnasep	66	151	2.40997537005e-06
rnasep	134	150	2.40997537005e-06
rnasep	130	150	2.40997537005e-06
rnasep	129	150	2.40997537005e-06
rnasep	112	154	2.40997537005e-06
rnasep	64	152	2.40997537005e-06
rnasep	128	152	2.40997537005e-06
rnasep	115	153	2.40997537005e-06
rnasep	118	152	2.40997537005e-06
rnasep	119	150	2.40997537005e-06
rnasep	133	150	2.40997537005e-06
rnasep	26	169	2.4099463305e-06
rnasep	64	169	2.4099463305e-06
rnasep	60	169	2.4099463305e-06
rnasep	132	169	2.4099463305e-06
rnasep	158	169	2.4099463305e-06
rnasep	83	169	2.4099463305e-06
rnasep	153	169	2.4099463305e-06
rnasep	117	169	2.4099463305e-06
rnasep	62	169	2.4099463305e-06
rnasep	129	169	2.4099463305e-06
rnasep	157	169	2.4099463305e-06
rnasep	58	109	2.40968500598e-06
rnasep	85	109	2.40968500598e-06
rnasep	90	109	2.40968500598e-06
rnasep	72	109	2.40968500598e-06
rnasep	64	109	2.40968500598e-06
rnasep	88	109	2.40968500598e-06
rnasep	98	109	2.40968500598e-06
rnasep	92	109	2.40968500598e-06
rnasep	22	170	2.40944695964e-06
rnasep	68	170	2.40944695964e-06
rnasep	130	170	2.40944695964e-06
rnasep	110	170	2.40944695964e-06
rnasep	126	170	2.40944695964e-06
rnasep	146	170	2.40944695964e-06
rnasep	62	108	2.40943534883e-06
rnasep	85	108	2.40943534883e-06
rnasep	86	108	2.40943534883e-06
rnasep	53	108	2.40943534883e-06
rnasep	60	108	2.40943534883e-06
rnasep	61	108	2.40943534883e-06
rnasep	88	108	2.40943534883e-06
rnasep	152	171	2.40927280919e-06
rnasep	160	171	2.40927280919e-06
rnasep	156	171	2.40927280919e-06
rnasep	64	171	2.40927280919e-06
rnasep	159	171	2.40927280919e-06
rnasep	60	105	2.4091160953e-06
rnasep	63	107	2.4091160953e-06
rnasep	92	107	2.4091160953e-06
rnasep	80	106	2.4091160953e-06
rnasep	79	106	2.4091160953e-06
rnasep	88	105	2.4091160953e-06
rnasep	90	107	2.4091160953e-06
rnasep	89	107	2.4091160953e-06
rnasep	87	107	2.4091160953e-06
rnasep	86	106	2.4091160953e-06
rnasep	61	105	2.4091160953e-06
rnasep	13	106	2.4091160953e-06
rnasep	77	104	2.40904064774e-06
rnasep	84	104	2.40904064774e-06
rnasep	78	103	2.40904064774e-06
rnasep	80	104	2.40904064774e-06
rnasep	90	104	2.40904064774e-06
rnasep	72	104	2.40904064774e-06
rnasep	76	104	2.40904064774e-06
rnasep	66	104	2.40904064774e-06
rnasep	157	172	2.40846043983e-06
rnasep	131	172	2.40846043983e-06
rnasep	122	172	2.40846043983e-06
rnasep	162	173	2.40785732001e-06
rnasep	157	173	2.40785732001e-06
rnasep	158	173	2.40785732001e-06
rnasep	64	101	2.40763122794e-06
rnasep	80	101	2.40763122794e-06
rnasep	158	174	2.40715599334e-06
rnasep	146	174	2.40715599334e-06
rnasep	159	174	2.40715599334e-06
rnasep	161	174	2.40715599334e-06
rnasep	121	174	2.40715599334e-06
rnasep	64	175	2.4064724483e-06
rnasep	162	175	2.4064724483e-06
rnasep	63	175	2.4064724483e-06
rnasep	123	175	2.4064724483e-06
rnasep	79	100	2.40610187435e-06
rnasep	83	99	2.40544207214e-06
rnasep	78	99	2.40544207214e-06
rnasep	146	176	2.40500818905e-06
rnasep	15	98	2.40483467964e-06
rnasep	66	98	2.40483467964e-06
rnasep	69	98	2.40483467964e-06
rnasep	67	97	2.40362081439e-06
rnasep	86	97	2.40362081439e-06
rnasep	164	177	2.40349371847e-06
rnasep	153	177	2.40349371847e-06
rnasep	108	177	2.40349371847e-06
rnasep	20	177	2.40349371847e-06
rnasep	16	96	2.40297392052e-06
rnasep	79	95	2.40288730939e-06
rnasep	60	95	2.40288730939e-06
rnasep	121	178	2.40272565198e-06
rnasep	65	178	2.40272565198e-06
rnasep	58	178	2.40272565198e-06
rnasep	14	37	2.40263905874e-06
rnasep	4	37	2.40263905874e-06
rnasep	62	94	2.40226966438e-06
rnasep	14	94	2.40226966438e-06
rnasep	61	94	2.40226966438e-06
rnasep	62	93	2.40213117077e-06
rnasep	64	92	2.40201000197e-06
rnasep	64	91	2.40190038358e-06
rnasep	65	90	2.40175039569e-06
rnasep	168	179	2.401640801e-06
rnasep	130	179	2.401640801e-06
rnasep	152	179	2.401640801e-06
rnasep	59	179	2.401640801e-06
rnasep	61	89	2.40128901194e-06
rnasep	66	88	2.40100650193e-06
rnasep	64	88	2.40100650193e-06
rnasep	60	88	2.40100650193e-06
rnasep	65	180	2.40081627753e-06
rnasep	169	180	2.40081627753e-06
rnasep	58	180	2.40081627753e-06
rnasep	129	180	2.40081627753e-06
rnasep	63	87	2.40035525258e-06
rnasep	56	87	2.40035525258e-06
rnasep	66	181	2.40025730758e-06
rnasep	165	181	2.40025730758e-06
rnasep	65	181	2.40025730758e-06
rnasep	167	181	2.40025730758e-06
rnasep	168	181	2.40025730758e-06
rnasep	140	181	2.40025730758e-06
rnasep	70	181	2.40025730758e-06
rnasep	154	181	2.40025730758e-06
rnasep	145	181	2.40025730758e-06
rnasep	150	181	2.40025730758e-06
rnasep	74	86	2.40017089217e-06
rnasep	69	86	2.40017089217e-06
rnasep	63	83	2.40017089217e-06
rnasep	49	83	2.40017089217e-06
rnasep	60	82	2.40017089217e-06
rnasep	56	86	2.40017089217e-06
rnasep	70	85	2.40017089217e-06
rnasep	71	82	2.40017089217e-06
rnasep	62	82	2.40017089217e-06
rnasep	61	83	2.40017089217e-06
rnasep	57	85	2.40017089217e-06
rnasep	63	82	2.40017089217e-06
rnasep	59	85	2.40017089217e-06
rnasep	72	84	2.40015937058e-06
rnasep	45	81	2.40015937058e-06
rnasep	52	84	2.40015937058e-06
rnasep	65	81	2.40015937058e-06
rnasep	50	80	2.4000268803e-06
rnasep	63	80	2.4000268803e-06
rnasep	61	80	2.4000268803e-06
rnasep	162	182	2.39975042596e-06
rnasep	131	182	2.39975042596e-06
rnasep	171	182	2.39975042596e-06
rnasep	134	182	2.39975042596e-06
rnasep	63	182	2.39975042596e-06
rnasep	160	182	2.39975042596e-06
rnasep	51	79	2.39969859786e-06
rnasep	49	79	2.39969859786e-06
rnasep	68	79	2.39969859786e-06
rnasep	163	183	2.39909985773e-06
rnasep	120	183	2.39909985773e-06
rnasep	23	183	2.39909985773e-06
rnasep	55	183	2.39909985773e-06
rnasep	58	78	2.39867401301e-06
rnasep	47	78	2.39867401301e-06
rnasep	44	78	2.39867401301e-06
rnasep	57	78	2.39867401301e-06
rnasep	20	78	2.39867401301e-06
rnasep	125	184	2.39855894579e-06
rnasep	165	184	2.39855894579e-06
rnasep	155	184	2.39855894579e-06
rnasep	69	184	2.39855894579e-06
rnasep	83	184	2.39855894579e-06
rnasep	161	185	2.39803552929e-06
rnasep	151	185	2.39803552929e-06
rnasep	71	185	2.39803552929e-06
rnasep	167	185	2.39803552929e-06
rnasep	128	185	2.39803552929e-06
rnasep	165	185	2.39803552929e-06
rnasep	104	185	2.39803552929e-06
rnasep	121	185	2.39803552929e-06
rnasep	116	185	2.39803552929e-06
rnasep	145	185	2.39803552929e-06
rnasep	23	185	2.39803552929e-06
rnasep	67	185	2.39803552929e-06
rnasep	66	185	2.39803552929e-06
rnasep	159	185	2.39803552929e-06
rnasep	136	185	2.39803552929e-06
rnasep	57	77	2.39747210541e-06
rnasep	131	186	2.39736864817e-06
rnasep	82	186	2.39736864817e-06
rnasep	165	186	2.39736864817e-06
rnasep	156	186	2.39736864817e-06
rnasep	111	186	2.39736864817e-06
rnasep	112	186	2.39736864817e-06
rnasep	63	186	2.39736864817e-06
rnasep	162	186	2.39736864817e-06
rnasep	83	186	2.39736864817e-06
rnasep	57	76	2.39713877516e-06
rnasep	63	76	2.39713877516e-06
rnasep	64	76	2.39713877516e-06
rnasep	56	76	2.39713877516e-06
rnasep	65	76	2.39713877516e-06
rnasep	59	76	2.39713877516e-06
rnasep	62	75	2.39698363579e-06
rnasep	61	75	2.39698363579e-06
rnasep	54	74	2.39691469141e-06
rnasep	60	74	2.39691469141e-06
rnasep	61	74	2.39691469141e-06
rnasep	53	73	2.39684575099e-06
rnasep	49	73	2.39684575099e-06
rnasep	56	73	2.39684575099e-06
rnasep	59	73	2.39684575099e-06
rnasep	61	73	2.39684575099e-06
rnasep	57	72	2.39676532552e-06
rnasep	145	187	2.39671937053e-06
rnasep	120	187	2.39671937053e-06
rnasep	112	187	2.39671937053e-06
rnasep	172	187	2.39671937053e-06
rnasep	117	187	2.39671937053e-06
rnasep	66	187	2.39671937053e-06
rnasep	110	187	2.39671937053e-06
rnasep	69	187	2.39671937053e-06
rnasep	60	71	2.39661597824e-06
rnasep	83	188	2.39620249828e-06
rnasep	105	188	2.39620249828e-06
rnasep	121	188	2.39620249828e-06
rnasep	69	188	2.39620249828e-06
rnasep	152	188	2.39620249828e-06
rnasep	67	188	2.39620249828e-06
rnasep	111	188	2.39620249828e-06
rnasep	78	188	2.39620249828e-06
rnasep	171	188	2.39620249828e-06
rnasep	113	188	2.39620249828e-06
rnasep	66	188	2.39620249828e-06
rnasep	174	188	2.39620249828e-06
rnasep	167	188	2.39620249828e-06
rnasep	134	188	2.39620249828e-06
rnasep	120	188	2.39620249828e-06
rnasep	19	188	2.39620249828e-06
rnasep	146	188	2.39620249828e-06
rnasep	51	70	2.39572028528e-06
rnasep	116	189	2.39461307842e-06
rnasep	168	189	2.39461307842e-06
rnasep	114	189	2.39461307842e-06
rnasep	113	189	2.39461307842e-06
rnasep	129	189	2.39461307842e-06
rnasep	119	189	2.39461307842e-06
rnasep	170	189	2.39461307842e-06
rnasep	131	189	2.39461307842e-06
rnasep	122	189	2.39461307842e-06
rnasep	78	189	2.39461307842e-06
rnasep	57	69	2.39455573807e-06
rnasep	50	67	2.39455573807e-06
rnasep	120	190	2.39393090637e-06
rnasep	84	190	2.39393090637e-06
rnasep	135	190	2.39393090637e-06
rnasep	179	190	2.39393090637e-06
rnasep	178	190	2.39393090637e-06
rnasep	102	190	2.39393090637e-06
rnasep	69	190	2.39393090637e-06
rnasep	172	190	2.39393090637e-06
rnasep	130	190	2.39393090637e-06
rnasep	126	191	2.39306585239e-06
rnasep	127	191	2.39306585239e-06
rnasep	121	191	2.39306585239e-06
rnasep	164	191	2.39306585239e-06
rnasep	64	191	2.39306585239e-06
rnasep	123	191	2.39306585239e-06
rnasep	81	191	2.39306585239e-06
rnasep	14	191	2.39306585239e-06
rnasep	118	191	2.39306585239e-06
rnasep	168	191	2.39306585239e-06
rnasep	120	191	2.39306585239e-06
rnasep	146	191	2.39306585239e-06
rnasep	169	192	2.39135477422e-06
rnasep	121	192	2.39135477422e-06
rnasep	125	192	2.39135477422e-06
rnasep	166	192	2.39135477422e-06
rnasep	149	192	2.39135477422e-06
rnasep	153	192	2.39135477422e-06
rnasep	81	192	2.39135477422e-06
rnasep	176	192	2.39135477422e-06
rnasep	164	192	2.39135477422e-06
rnasep	158	193	2.39081734873e-06
rnasep	165	193	2.39081734873e-06
rnasep	168	193	2.39081734873e-06
rnasep	169	193	2.39081734873e-06
rnasep	155	193	2.39081734873e-06
rnasep	174	193	2.39081734873e-06
rnasep	167	193	2.39081734873e-06
rnasep	150	193	2.39081734873e-06
rnasep	74	193	2.39081734873e-06
rnasep	122	193	2.39081734873e-06
rnasep	149	193	2.39081734873e-06
rnasep	81	193	2.39081734873e-06
rnasep	120	194	2.39060016017e-06
rnasep	169	194	2.39060016017e-06
rnasep	133	194	2.39060016017e-06
rnasep	121	194	2.39060016017e-06
rnasep	82	194	2.39060016017e-06
rnasep	179	194	2.39060016017e-06
rnasep	180	194	2.39060016017e-06
rnasep	159	195	2.39040586701e-06
rnasep	156	195	2.39040586701e-06
rnasep	152	195	2.39040586701e-06
rnasep	173	195	2.39040586701e-06
rnasep	148	195	2.39040586701e-06
rnasep	155	195	2.39040586701e-06
rnasep	172	195	2.39040586701e-06
rnasep	140	195	2.39040586701e-06
rnasep	182	195	2.39040586701e-06
rnasep	158	195	2.39040586701e-06
rnasep	183	195	2.39040586701e-06
rnasep	154	195	2.39040586701e-06
rnasep	157	195	2.39040586701e-06
rnasep	120	195	2.39040586701e-06
rnasep	146	195	2.39040586701e-06
rnasep	181	196	2.3898802909e-06
rnasep	165	196	2.3898802909e-06
rnasep	156	196	2.3898802909e-06
rnasep	179	197	2.38889260494e-06
rnasep	145	197	2.38889260494e-06
rnasep	144	197	2.38889260494e-06
rnasep	146	197	2.38889260494e-06
rnasep	175	197	2.38889260494e-06
rnasep	176	197	2.38889260494e-06
rnasep	182	198	2.38843044293e-06
rnasep	181	198	2.38843044293e-06
rnasep	145	204	2.38843044293e-06
rnasep	165	204	2.38843044293e-06
rnasep	153	204	2.38843044293e-06
rnasep	161	203	2.38843044293e-06
rnasep	176	204	2.38843044293e-06
rnasep	163	204	2.38843044293e-06
rnasep	185	198	2.38843044293e-06
rnasep	115	198	2.38843044293e-06
rnasep	169	204	2.38843044293e-06
rnasep	166	204	2.38843044293e-06
rnasep	156	198	2.38843044293e-06
rnasep	161	204	2.38843044293e-06
rnasep	183	203	2.38843044293e-06
rnasep	158	204	2.38843044293e-06
rnasep	154	198	2.38843044293e-06
rnasep	162	203	2.38843044293e-06
rnasep	148	198	2.38843044293e-06
rnasep	151	198	2.38843044293e-06
rnasep	162	202	2.38839621583e-06
rnasep	149	199	2.38839621583e-06
rnasep	120	201	2.38839621583e-06
rnasep	181	199	2.38839621583e-06
rnasep	177	199	2.38839621583e-06
rnasep	161	200	2.38839621583e-06
rnasep	152	202	2.38839621583e-06
rnasep	165	199	2.38839621583e-06
rnasep	156	199	2.38839621583e-06
rnasep	181	202	2.38839621583e-06
rnasep	182	202	2.38839621583e-06
rnasep	143	199	2.38839621583e-06
rnasep	166	201	2.38839621583e-06
rnasep	117	201	2.38839621583e-06
rnasep	154	205	2.38838480701e-06
rnasep	155	205	2.38838480701e-06
rnasep	173	205	2.38838480701e-06
rnasep	156	206	2.38831635638e-06
rnasep	191	206	2.38831635638e-06
rnasep	158	207	2.38823079862e-06
rnasep	179	207	2.38823079862e-06
rnasep	169	207	2.38823079862e-06
rnasep	161	207	2.38823079862e-06
rnasep	192	207	2.38823079862e-06
rnasep	195	207	2.38823079862e-06
rnasep	194	208	2.38818517033e-06
rnasep	171	209	2.38800837713e-06
rnasep	162	209	2.38800837713e-06
rnasep	180	210	2.38796845971e-06
rnasep	192	210	2.38796845971e-06
rnasep	181	211	2.3878772249e-06
rnasep	194	212	2.38775178843e-06
rnasep	197	212	2.38775178843e-06
rnasep	169	214	2.38764346753e-06
rnasep	197	214	2.38764346753e-06
rnasep	197	215	2.38755225755e-06
rnasep	193	215	2.38755225755e-06
rnasep	198	216	2.38755225755e-06
rnasep	196	216	2.38755225755e-06
rnasep	206	235	2.38736415898e-06
rnasep	180	235	2.38736415898e-06
rnasep	194	235	2.38736415898e-06
rnasep	200	237	2.38736415898e-06
rnasep	195	236	2.38736415898e-06
rnasep	219	235	2.38736415898e-06
rnasep	208	237	2.38736415898e-06
rnasep	220	237	2.38736415898e-06
rnasep	202	237	2.38736415898e-06
rnasep	207	236	2.38736415898e-06
rnasep	194	237	2.38736415898e-06
rnasep	224	237	2.38736415898e-06
rnasep	158	236	2.38736415898e-06
rnasep	66	237	2.38736415898e-06
rnasep	69	237	2.38736415898e-06
rnasep	220	235	2.38736415898e-06
rnasep	197	217	2.38732996242e-06
rnasep	193	217	2.38732996242e-06
rnasep	183	218	2.38726157225e-06
rnasep	173	218	2.38726157225e-06
rnasep	148	218	2.38726157225e-06
rnasep	205	218	2.38726157225e-06
rnasep	192	234	2.38725017427e-06
rnasep	209	238	2.3872387764e-06
rnasep	201	238	2.3872387764e-06
rnasep	221	238	2.3872387764e-06
rnasep	193	238	2.3872387764e-06
rnasep	196	240	2.38702793539e-06
rnasep	195	240	2.38702793539e-06
rnasep	198	219	2.38683991942e-06
rnasep	208	219	2.38683991942e-06
rnasep	225	241	2.38680004105e-06
rnasep	212	241	2.38680004105e-06
rnasep	199	241	2.38680004105e-06
rnasep	196	241	2.38680004105e-06
rnasep	70	241	2.38680004105e-06
rnasep	202	233	2.38656079883e-06
rnasep	198	232	2.38656079883e-06
rnasep	81	232	2.38656079883e-06
rnasep	23	36	2.38635007756e-06
rnasep	20	36	2.38635007756e-06
rnasep	194	220	2.3863443829e-06
rnasep	192	220	2.3863443829e-06
rnasep	208	242	2.38613939349e-06
rnasep	71	242	2.38613939349e-06
rnasep	222	242	2.38613939349e-06
rnasep	195	221	2.38603691199e-06
rnasep	198	221	2.38603691199e-06
rnasep	207	231	2.38597428874e-06
rnasep	199	231	2.38597428874e-06
rnasep	195	231	2.38597428874e-06
rnasep	174	222	2.38594582471e-06
rnasep	201	222	2.38594582471e-06
rnasep	191	222	2.38594582471e-06
rnasep	198	222	2.38594582471e-06
rnasep	197	222	2.38594582471e-06
rnasep	210	222	2.38594582471e-06
rnasep	198	223	2.38581489894e-06
rnasep	208	223	2.38581489894e-06
rnasep	199	223	2.38581489894e-06
rnasep	194	224	2.38579782272e-06
rnasep	129	224	2.38579782272e-06
rnasep	66	224	2.38579782272e-06
rnasep	207	224	2.38579782272e-06
rnasep	183	225	2.3857693629e-06
rnasep	205	226	2.38559292719e-06
rnasep	198	226	2.38559292719e-06
rnasep	202	226	2.38559292719e-06
rnasep	179	226	2.38559292719e-06
rnasep	213	226	2.38559292719e-06
rnasep	193	226	2.38559292719e-06
rnasep	205	230	2.38558723615e-06
rnasep	198	230	2.38558723615e-06
rnasep	194	230	2.38558723615e-06
rnasep	217	243	2.38554170881e-06
rnasep	213	243	2.38554170881e-06
rnasep	211	228	2.38526289175e-06
rnasep	3	228	2.38526289175e-06
rnasep	200	229	2.38526289175e-06
rnasep	62	227	2.38526289175e-06
rnasep	66	229	2.38526289175e-06
rnasep	206	228	2.38526289175e-06
rnasep	196	227	2.38526289175e-06
rnasep	195	227	2.38526289175e-06
rnasep	201	228	2.38526289175e-06
rnasep	197	228	2.38526289175e-06
rnasep	206	227	2.38526289175e-06
rnasep	207	228	2.38526289175e-06
rnasep	204	229	2.38526289175e-06
rnasep	15	229	2.38526289175e-06
rnasep	217	228	2.38526289175e-06
rnasep	199	228	2.38526289175e-06
rnasep	201	244	2.3850523996e-06
rnasep	229	244	2.3850523996e-06
rnasep	218	244	2.3850523996e-06
rnasep	220	244	2.3850523996e-06
rnasep	232	244	2.3850523996e-06
rnasep	226	244	2.3850523996e-06
rnasep	216	245	2.38484763208e-06
rnasep	233	245	2.38484763208e-06
rnasep	221	245	2.38484763208e-06
rnasep	226	246	2.38462584028e-06
rnasep	224	247	2.38444388807e-06
rnasep	200	247	2.38444388807e-06
rnasep	221	248	2.38443820252e-06
rnasep	216	249	2.38434155216e-06
rnasep	225	249	2.38434155216e-06
rnasep	221	250	2.38431312707e-06
rnasep	220	250	2.38431312707e-06
rnasep	235	250	2.38431312707e-06
rnasep	218	251	2.38421648686e-06
rnasep	11	251	2.38421648686e-06
rnasep	219	251	2.38421648686e-06
rnasep	232	251	2.38421648686e-06
rnasep	239	251	2.38421648686e-06
rnasep	200	252	2.38405164809e-06
rnasep	219	253	2.38389251505e-06
rnasep	237	253	2.38389251505e-06
rnasep	223	253	2.38389251505e-06
rnasep	225	253	2.38389251505e-06
rnasep	239	253	2.38389251505e-06
rnasep	46	253	2.38389251505e-06
rnasep	45	254	2.38340956272e-06
rnasep	224	254	2.38340956272e-06
rnasep	239	255	2.38311420598e-06
rnasep	226	255	2.38311420598e-06
rnasep	232	255	2.38311420598e-06
rnasep	219	255	2.38311420598e-06
rnasep	237	255	2.38311420598e-06
rnasep	244	256	2.38272240331e-06
rnasep	224	256	2.38272240331e-06
rnasep	221	257	2.38218317559e-06
rnasep	236	257	2.38218317559e-06
rnasep	223	257	2.38218317559e-06
rnasep	218	258	2.38194485798e-06
rnasep	229	258	2.38194485798e-06
rnasep	237	258	2.38194485798e-06
rnasep	248	259	2.38189946955e-06
rnasep	218	259	2.38189946955e-06
rnasep	215	259	2.38189946955e-06
rnasep	221	259	2.38189946955e-06
rnasep	227	260	2.38184273645e-06
rnasep	246	260	2.38184273645e-06
rnasep	66	260	2.38184273645e-06
rnasep	175	262	2.38174062368e-06
rnasep	246	261	2.38174062368e-06
rnasep	231	261	2.38174062368e-06
rnasep	247	261	2.38174062368e-06
rnasep	200	261	2.38174062368e-06
rnasep	247	262	2.38174062368e-06
rnasep	221	262	2.38174062368e-06
rnasep	248	263	2.3816555364e-06
rnasep	223	265	2.3816555364e-06
rnasep	226	265	2.3816555364e-06
rnasep	247	265	2.3816555364e-06
rnasep	220	265	2.3816555364e-06
rnasep	221	264	2.3816555364e-06
rnasep	215	266	2.3816555364e-06
rnasep	250	264	2.3816555364e-06
rnasep	223	266	2.3816555364e-06
rnasep	220	264	2.3816555364e-06
rnasep	246	264	2.3816555364e-06
rnasep	236	263	2.3816555364e-06
rnasep	231	263	2.3816555364e-06
rnasep	250	266	2.3816555364e-06
rnasep	232	266	2.3816555364e-06
rnasep	211	263	2.3816555364e-06
rnasep	219	264	2.3816555364e-06
rnasep	233	266	2.3816555364e-06
rnasep	244	267	2.38042528678e-06
rnasep	104	267	2.38042528678e-06
rnasep	253	267	2.38042528678e-06
rnasep	217	267	2.38042528678e-06
rnasep	230	267	2.38042528678e-06
rnasep	244	268	2.38040828763e-06
rnasep	227	268	2.38040828763e-06
rnasep	233	268	2.38040828763e-06
rnasep	252	268	2.38040828763e-06
rnasep	254	268	2.38040828763e-06
rnasep	242	268	2.38040828763e-06
rnasep	14	33	2.35433715992e-06
rnasep	11	33	2.35433715992e-06
rnasep	20	33	2.35433715992e-06
rnasep	15	33	2.35433715992e-06
rnasep	21	32	2.16062519851e-06
rnasep	10	32	2.16062519851e-06
rnasep	16	30	2.15915568376e-06
rnasep	10	30	2.15915568376e-06
rnasep	13	29	2.15821437975e-06
rnasep	11	29	2.15821437975e-06
rnasep	14	28	2.15737628526e-06
rnasep	6	28	2.15737628526e-06
rnasep	6	27	2.15662720758e-06
rnasep	13	25	2.15531176585e-06
rnasep	10	21	2.15178705915e-06
