# Supplementary material for: Identifying proximal RNA interactions from cDNA-encoded crosslinks with ShapeJumper
Source: PLoS Comput Biol. 2021 Dec 14;17(12):e1009632. doi: 10.1371/journal.pcbi.1009632 (PMC8670686; doi:10.1371/journal.pcbi.1009632)
Supplement: S1 Data — (ZIP) [file pcbi.1009632.s006.zip › ShapeJumper_DATA/Processed_Deletions/RNaseP/DMSO-RNaseP-Replicate1_Merged_NoCircDels_MaxInsertLimit10_NoAmbig_DelSiteExactMatch_normalizedDels_shift5nt2.txt]

Total Reads Aligned:568655	Total Deletions:16127.0
rnasep	20	42	0.00193108679211
rnasep	26	42	0.00161069203089
rnasep	25	43	0.00134914528704
rnasep	21	45	0.00127817928043
rnasep	26	45	0.000707680180818
rnasep	25	46	0.0005897535222
rnasep	22	44	0.000533991268698
rnasep	19	46	0.000502705031838
rnasep	19	47	0.000499931531116
rnasep	19	42	0.000483861476126
rnasep	23	42	0.000479502363729
rnasep	20	47	0.000426028609125
rnasep	22	42	0.000418474790163
rnasep	25	45	0.000402833333696
rnasep	22	46	0.000332960475633
rnasep	14	52	0.00033117098163
rnasep	15	52	0.000322512916751
rnasep	24	41	0.000317162395836
rnasep	15	50	0.000311805069864
rnasep	24	44	0.000261546743852
rnasep	15	49	0.000253780130968
rnasep	23	45	0.000224280180382
rnasep	25	44	0.000217955619877
rnasep	16	49	0.000216906094844
rnasep	25	39	0.00021283548462
rnasep	26	40	0.000212028048282
rnasep	81	109	0.000202870725336
rnasep	19	52	0.000199135492222
rnasep	134	158	0.00018830736784
rnasep	27	44	0.000187441833094
rnasep	19	44	0.000187441833094
rnasep	15	53	0.000179654846244
rnasep	17	49	0.000173524875875
rnasep	16	50	0.000173225038813
rnasep	22	45	0.000172020720876
rnasep	16	53	0.000168832265145
rnasep	129	158	0.000163199718794
rnasep	62	84	0.000152053872895
rnasep	21	47	0.000149979459335
rnasep	137	151	0.000148517233229
rnasep	81	108	0.000148473442074
rnasep	129	160	0.000146467721653
rnasep	22	47	0.000141284997924
rnasep	81	107	0.000131734673821
rnasep	26	39	0.00012469149604
rnasep	131	158	0.000121353637052
rnasep	123	164	0.000119277055489
rnasep	17	50	0.000114761588214
rnasep	25	47	0.000108680767634
rnasep	23	43	0.00010679825374
rnasep	14	51	0.00010606129477
rnasep	28	42	9.80800289445e-05
rnasep	19	51	9.74032298911e-05
rnasep	123	163	9.62576692252e-05
rnasep	15	45	9.58090090953e-05
rnasep	18	46	9.57533393977e-05
rnasep	18	49	9.54386817315e-05
rnasep	16	40	9.51962665755e-05
rnasep	23	39	9.459354872e-05
rnasep	133	158	9.41536839198e-05
rnasep	26	48	9.12056078419e-05
rnasep	129	157	8.99641817025e-05
rnasep	18	43	8.71822479507e-05
rnasep	128	161	8.5788236968e-05
rnasep	131	159	8.57875189622e-05
rnasep	134	157	8.57798011582e-05
rnasep	61	84	8.54001203933e-05
rnasep	26	49	8.45933769893e-05
rnasep	22	41	8.03767715475e-05
rnasep	22	48	8.03477973846e-05
rnasep	18	51	7.79225839129e-05
rnasep	20	52	7.79225839129e-05
rnasep	133	157	7.74110400696e-05
rnasep	14	41	7.60320811936e-05
rnasep	20	34	7.50603610403e-05
rnasep	129	162	7.32375386328e-05
rnasep	14	46	6.96387922892e-05
rnasep	14	50	6.92900155253e-05
rnasep	129	182	6.6726442438e-05
rnasep	14	44	6.5386685963e-05
rnasep	126	160	6.48642767319e-05
rnasep	22	38	6.39409356264e-05
rnasep	127	160	6.27718807083e-05
rnasep	132	158	6.27691226132e-05
rnasep	131	157	6.27657081646e-05
rnasep	22	37	5.91694719336e-05
rnasep	28	43	5.88480173667e-05
rnasep	14	45	5.87918919449e-05
rnasep	15	48	5.64606143783e-05
rnasep	25	48	5.64606143783e-05
rnasep	81	102	5.64467404098e-05
rnasep	26	50	5.62981376143e-05
rnasep	16	43	5.44889049692e-05
rnasep	24	46	5.4405306476e-05
rnasep	123	162	5.44050286987e-05
rnasep	125	160	5.44022966139e-05
rnasep	123	160	5.44022966139e-05
rnasep	27	41	5.4308629424e-05
rnasep	22	49	5.42265237111e-05
rnasep	125	181	5.42215660022e-05
rnasep	16	54	5.41159510013e-05
rnasep	28	52	5.41129054951e-05
rnasep	129	163	5.23139506659e-05
rnasep	14	42	5.23093487704e-05
rnasep	19	41	5.2136284247e-05
rnasep	14	49	5.20574627626e-05
rnasep	17	53	5.19483892753e-05
rnasep	13	51	5.19483892753e-05
rnasep	20	40	5.19252363139e-05
rnasep	129	164	5.02219181006e-05
rnasep	123	165	5.02214977306e-05
rnasep	128	162	5.02200264911e-05
rnasep	126	161	5.02175045667e-05
rnasep	81	106	5.01843228357e-05
rnasep	127	161	4.8125108543e-05
rnasep	134	159	4.81247057593e-05
rnasep	137	155	4.81140344455e-05
rnasep	132	159	4.6032327248e-05
rnasep	130	158	4.60306899163e-05
rnasep	130	181	4.58797866173e-05
rnasep	24	43	4.57706801741e-05
rnasep	15	42	4.57706801741e-05
rnasep	27	46	4.57004574398e-05
rnasep	14	47	4.56459224063e-05
rnasep	25	49	4.55502799173e-05
rnasep	21	38	4.47586549385e-05
rnasep	81	104	4.39080690486e-05
rnasep	137	148	4.18396912231e-05
rnasep	132	156	4.18389910109e-05
rnasep	21	48	4.1259679738e-05
rnasep	18	50	4.11409467181e-05
rnasep	11	52	4.11258081762e-05
rnasep	135	157	3.97516151709e-05
rnasep	134	155	3.9746376281e-05
rnasep	17	54	3.89634847209e-05
rnasep	28	49	3.68740361235e-05
rnasep	28	50	3.68103207478e-05
rnasep	20	38	3.6233196855e-05
rnasep	123	166	3.55735608925e-05
rnasep	137	156	3.55631423593e-05
rnasep	134	156	3.55631423593e-05
rnasep	126	181	3.54525623861e-05
rnasep	19	33	3.54151172553e-05
rnasep	61	86	3.54107648725e-05
rnasep	21	43	3.48728991803e-05
rnasep	18	44	3.48728991803e-05
rnasep	13	46	3.48193961446e-05
rnasep	13	47	3.47778456429e-05
rnasep	23	48	3.47449934636e-05
rnasep	19	54	3.46342086408e-05
rnasep	114	127	3.35221046853e-05
rnasep	122	162	3.34800176607e-05
rnasep	132	157	3.34750443544e-05
rnasep	123	157	3.34750443544e-05
rnasep	28	45	3.26621621916e-05
rnasep	21	41	3.25851776544e-05
rnasep	20	41	3.25851776544e-05
rnasep	12	49	3.25359142267e-05
rnasep	23	49	3.25359142267e-05
rnasep	13	49	3.25359142267e-05
rnasep	12	50	3.24796947775e-05
rnasep	20	53	3.2467743297e-05
rnasep	20	35	3.14490462553e-05
rnasep	127	181	3.12816726936e-05
rnasep	64	84	3.12439464854e-05
rnasep	27	43	3.05137867827e-05
rnasep	14	48	3.04018692806e-05
rnasep	24	49	3.03668532782e-05
rnasep	12	51	3.03032270772e-05
rnasep	124	164	2.9296118892e-05
rnasep	134	161	2.92935443305e-05
rnasep	134	154	2.92861909334e-05
rnasep	199	234	2.90680170837e-05
rnasep	26	52	2.81387108574e-05
rnasep	113	125	2.72345988344e-05
rnasep	17	43	2.61546743852e-05
rnasep	13	45	2.61297297533e-05
rnasep	13	50	2.5983755822e-05
rnasep	23	52	2.59741946376e-05
rnasep	19	40	2.5962618157e-05
rnasep	21	39	2.579824056e-05
rnasep	28	39	2.579824056e-05
rnasep	62	86	2.49958340277e-05
rnasep	200	220	2.48920308163e-05
rnasep	13	44	2.39751181864e-05
rnasep	16	56	2.38118431449e-05
rnasep	16	55	2.38118431449e-05
rnasep	18	53	2.38096784178e-05
rnasep	17	40	2.37990666439e-05
rnasep	113	127	2.30464469712e-05
rnasep	128	165	2.30181864599e-05
rnasep	132	160	2.30163562597e-05
rnasep	121	156	2.3011445056e-05
rnasep	134	153	2.30101453823e-05
rnasep	224	235	2.28402944322e-05
rnasep	12	46	2.17621225904e-05
rnasep	18	41	2.17234517696e-05
rnasep	17	55	2.16471301317e-05
rnasep	22	52	2.1645162198e-05
rnasep	22	51	2.1645162198e-05
rnasep	134	152	2.0917920173e-05
rnasep	83	109	2.09145077666e-05
rnasep	80	105	2.0909260084e-05
rnasep	81	95	2.08553618092e-05
rnasep	128	181	2.08544484624e-05
rnasep	130	185	2.08396720669e-05
rnasep	11	45	1.9597297315e-05
rnasep	13	48	1.95440588233e-05
rnasep	23	50	1.94878168665e-05
rnasep	25	50	1.94878168665e-05
rnasep	14	55	1.94824171186e-05
rnasep	18	54	1.94817423605e-05
rnasep	13	53	1.94806459782e-05
rnasep	113	126	1.88561838855e-05
rnasep	131	162	1.88325099341e-05
rnasep	125	161	1.88315642125e-05
rnasep	128	157	1.88297124494e-05
rnasep	131	156	1.88275459549e-05
rnasep	132	155	1.882723087e-05
rnasep	83	105	1.88183340756e-05
rnasep	81	96	1.87701779413e-05
rnasep	129	186	1.87503906331e-05
rnasep	58	84	1.87463678912e-05
rnasep	14	31	1.76512466683e-05
rnasep	28	48	1.73724967318e-05
rnasep	21	40	1.73084121046e-05
rnasep	16	35	1.67728246695e-05
rnasep	129	144	1.67471927518e-05
rnasep	124	161	1.67391681889e-05
rnasep	123	158	1.67384326969e-05
rnasep	78	108	1.67294019239e-05
rnasep	124	181	1.66835587699e-05
rnasep	60	77	1.66463096172e-05
rnasep	200	232	1.6602849464e-05
rnasep	206	221	1.65929662416e-05
rnasep	200	222	1.65925532621e-05
rnasep	12	44	1.52568933914e-05
rnasep	27	49	1.51834266391e-05
rnasep	27	50	1.51571908962e-05
rnasep	15	39	1.504897366e-05
rnasep	131	144	1.46537936578e-05
rnasep	120	164	1.4648059446e-05
rnasep	129	166	1.46479368381e-05
rnasep	121	160	1.46467721653e-05
rnasep	120	160	1.46467721653e-05
rnasep	135	158	1.46461286097e-05
rnasep	122	157	1.46453319051e-05
rnasep	133	151	1.46425441211e-05
rnasep	136	151	1.46425441211e-05
rnasep	82	107	1.46371859801e-05
rnasep	60	83	1.45805083598e-05
rnasep	195	234	1.45340085418e-05
rnasep	199	233	1.45291215486e-05
rnasep	224	242	1.45272520873e-05
rnasep	13	43	1.30773371926e-05
rnasep	11	49	1.30143656907e-05
rnasep	12	55	1.2988278079e-05
rnasep	20	54	1.29878282403e-05
rnasep	25	51	1.29870973188e-05
rnasep	20	39	1.289912028e-05
rnasep	114	126	1.2570789257e-05
rnasep	123	167	1.25553744327e-05
rnasep	131	163	1.25553481598e-05
rnasep	123	168	1.25550591657e-05
rnasep	133	161	1.25543761417e-05
rnasep	122	160	1.25543761417e-05
rnasep	69	159	1.25542710676e-05
rnasep	120	159	1.25542710676e-05
rnasep	133	156	1.25516973033e-05
rnasep	120	156	1.25516973033e-05
rnasep	136	153	1.25509883903e-05
rnasep	78	101	1.25375866399e-05
rnasep	81	100	1.2530412355e-05
rnasep	12	34	1.25100601734e-05
rnasep	129	184	1.25060185214e-05
rnasep	128	186	1.25002604221e-05
rnasep	56	84	1.24975785941e-05
rnasep	61	81	1.24975785941e-05
rnasep	58	79	1.24955224378e-05
rnasep	200	235	1.24583424175e-05
rnasep	15	43	1.08977809938e-05
rnasep	11	42	1.08977809938e-05
rnasep	12	41	1.08617258848e-05
rnasep	19	39	1.07492669e-05
rnasep	21	36	1.05131687952e-05
rnasep	131	142	1.04671707656e-05
rnasep	66	164	1.04628996043e-05
rnasep	122	165	1.04628120272e-05
rnasep	121	161	1.04619801181e-05
rnasep	124	159	1.04618925564e-05
rnasep	123	169	1.04612577779e-05
rnasep	135	156	1.04597477527e-05
rnasep	120	155	1.04595727055e-05
rnasep	136	154	1.04593539048e-05
rnasep	131	153	1.04591569919e-05
rnasep	136	152	1.04589600865e-05
rnasep	138	152	1.04589600865e-05
rnasep	135	152	1.04589600865e-05
rnasep	80	108	1.04558762024e-05
rnasep	79	105	1.0454630042e-05
rnasep	83	103	1.04543021544e-05
rnasep	83	102	1.04531000759e-05
rnasep	83	101	1.04479888666e-05
rnasep	128	182	1.04260066309e-05
rnasep	17	34	1.04250501445e-05
rnasep	127	184	1.04216821012e-05
rnasep	128	184	1.04216821012e-05
rnasep	58	86	1.04149308449e-05
rnasep	64	85	1.04148657628e-05
rnasep	65	84	1.04146488285e-05
rnasep	199	235	1.03819520146e-05
rnasep	224	237	1.03819520146e-05
rnasep	223	234	1.03814346727e-05
rnasep	205	220	1.03716795068e-05
rnasep	200	224	1.03694424973e-05
rnasep	200	227	1.03671634611e-05
rnasep	253	266	1.03552899999e-05
rnasep	12	31	9.80624814907e-06
rnasep	11	50	8.66125194066e-06
rnasep	22	50	8.66125194066e-06
rnasep	18	55	8.65885205269e-06
rnasep	17	56	8.65885205269e-06
rnasep	15	56	8.65885205269e-06
rnasep	28	53	8.65806487921e-06
rnasep	37	52	8.65806487921e-06
rnasep	21	53	8.65806487921e-06
rnasep	11	40	8.65420605232e-06
rnasep	24	35	8.38641233474e-06
rnasep	114	164	8.37031968343e-06
rnasep	129	167	8.37024962177e-06
rnasep	132	163	8.37023210654e-06
rnasep	133	163	8.37023210654e-06
rnasep	130	163	8.37023210654e-06
rnasep	81	113	8.37010950196e-06
rnasep	132	162	8.37000441518e-06
rnasep	142	160	8.36958409444e-06
rnasep	130	161	8.36958409444e-06
rnasep	133	160	8.36958409444e-06
rnasep	120	161	8.36958409444e-06
rnasep	130	159	8.36951404509e-06
rnasep	145	158	8.36921634843e-06
rnasep	113	158	8.36921634843e-06
rnasep	136	156	8.36779820218e-06
rnasep	126	156	8.36779820218e-06
rnasep	132	154	8.36748312383e-06
rnasep	132	153	8.36732559356e-06
rnasep	131	151	8.36716806921e-06
rnasep	61	108	8.36470096194e-06
rnasep	77	108	8.36470096194e-06
rnasep	78	107	8.36410627433e-06
rnasep	86	107	8.36410627433e-06
rnasep	82	105	8.36370403361e-06
rnasep	78	105	8.36370403361e-06
rnasep	121	181	8.34177938496e-06
rnasep	130	183	8.33854492391e-06
rnasep	131	183	8.33854492391e-06
rnasep	59	83	8.33171906276e-06
rnasep	62	81	8.33171906276e-06
rnasep	125	188	8.33001868007e-06
rnasep	58	77	8.3231548086e-06
rnasep	130	190	8.32247943307e-06
rnasep	64	75	8.32168297717e-06
rnasep	168	193	8.31308750148e-06
rnasep	197	235	8.30556161169e-06
rnasep	194	234	8.3051477382e-06
rnasep	224	241	8.30407875588e-06
rnasep	181	202	8.3033202902e-06
rnasep	207	232	8.30142473202e-06
rnasep	197	232	8.30142473202e-06
rnasep	207	220	8.29734360544e-06
rnasep	201	221	8.29648312081e-06
rnasep	35	47	6.52084605804e-06
rnasep	24	50	6.4959389555e-06
rnasep	14	56	6.49413903952e-06
rnasep	11	54	6.49391412015e-06
rnasep	15	58	6.49384383604e-06
rnasep	37	51	6.49354865941e-06
rnasep	24	51	6.49354865941e-06
rnasep	18	40	6.49065453924e-06
rnasep	13	39	6.44956014e-06
rnasep	15	35	6.28980925105e-06
rnasep	23	35	6.28980925105e-06
rnasep	117	128	6.2853946285e-06
rnasep	72	129	6.2848679235e-06
rnasep	113	124	6.28461776955e-06
rnasep	128	142	6.28030245937e-06
rnasep	128	144	6.28019728193e-06
rnasep	81	118	6.27918512922e-06
rnasep	64	164	6.27773976258e-06
rnasep	119	164	6.27773976258e-06
rnasep	134	166	6.27768721633e-06
rnasep	134	163	6.2776740799e-06
rnasep	66	160	6.27718807083e-06
rnasep	66	159	6.27713553382e-06
rnasep	135	159	6.27713553382e-06
rnasep	133	159	6.27713553382e-06
rnasep	137	159	6.27713553382e-06
rnasep	68	157	6.27657081646e-06
rnasep	134	147	6.27626880004e-06
rnasep	127	156	6.27584865163e-06
rnasep	136	155	6.27574362332e-06
rnasep	131	155	6.27574362332e-06
rnasep	133	155	6.27574362332e-06
rnasep	122	170	6.27567798241e-06
rnasep	135	154	6.27561234287e-06
rnasep	119	151	6.27537605191e-06
rnasep	132	152	6.27537605191e-06
rnasep	134	151	6.27537605191e-06
rnasep	135	151	6.27537605191e-06
rnasep	130	150	6.27537605191e-06
rnasep	123	152	6.27537605191e-06
rnasep	82	110	6.27486414919e-06
rnasep	58	109	6.27435232998e-06
rnasep	79	108	6.27352572146e-06
rnasep	58	108	6.27352572146e-06
rnasep	80	107	6.27307970575e-06
rnasep	79	104	6.27258129265e-06
rnasep	80	104	6.27258129265e-06
rnasep	86	104	6.27258129265e-06
rnasep	64	101	6.26879331997e-06
rnasep	129	180	6.25743069896e-06
rnasep	130	180	6.25743069896e-06
rnasep	133	182	6.25560397856e-06
rnasep	131	182	6.25560397856e-06
rnasep	81	94	6.2551474651e-06
rnasep	16	34	6.25503008669e-06
rnasep	81	93	6.25465189735e-06
rnasep	126	184	6.25300926071e-06
rnasep	123	186	6.25013021105e-06
rnasep	64	87	6.24985677412e-06
rnasep	62	87	6.24985677412e-06
rnasep	65	87	6.24985677412e-06
rnasep	14	33	6.24972657446e-06
rnasep	20	33	6.24972657446e-06
rnasep	54	84	6.24878929707e-06
rnasep	113	188	6.24751401005e-06
rnasep	67	78	6.24480900252e-06
rnasep	124	190	6.2418595748e-06
rnasep	180	191	6.23995107878e-06
rnasep	182	194	6.23425849729e-06
rnasep	167	195	6.23375328051e-06
rnasep	196	235	6.22917120877e-06
rnasep	197	237	6.22917120877e-06
rnasep	224	238	6.22909360459e-06
rnasep	197	240	6.22873147731e-06
rnasep	223	241	6.22805906691e-06
rnasep	160	199	6.22761949245e-06
rnasep	165	199	6.22761949245e-06
rnasep	221	233	6.22676637795e-06
rnasep	198	233	6.22676637795e-06
rnasep	197	212	6.22591349716e-06
rnasep	197	220	6.22300770408e-06
rnasep	201	222	6.22220747329e-06
rnasep	197	224	6.22166549838e-06
rnasep	235	249	6.22130423422e-06
rnasep	203	227	6.22029807668e-06
rnasep	222	255	6.21806763185e-06
rnasep	248	261	6.21379171784e-06
rnasep	250	266	6.21317399994e-06
rnasep	238	266	6.21317399994e-06
rnasep	251	267	6.21138588442e-06
rnasep	104	267	6.21138588442e-06
rnasep	19	31	5.88374888944e-06
rnasep	31	42	4.35911239753e-06
rnasep	12	43	4.35911239753e-06
rnasep	9	42	4.35911239753e-06
rnasep	10	45	4.35495495888e-06
rnasep	34	46	4.35242451808e-06
rnasep	8	41	4.34469035392e-06
rnasep	11	48	4.34312418295e-06
rnasep	29	49	4.33812189689e-06
rnasep	35	49	4.33812189689e-06
rnasep	29	50	4.33062597033e-06
rnasep	21	55	4.32942602634e-06
rnasep	18	57	4.32942602634e-06
rnasep	26	54	4.3292760801e-06
rnasep	21	54	4.3292760801e-06
rnasep	10	53	4.3290324396e-06
rnasep	25	53	4.3290324396e-06
rnasep	23	53	4.3290324396e-06
rnasep	16	60	4.31723938445e-06
rnasep	11	39	4.29970676e-06
rnasep	19	38	4.26272904176e-06
rnasep	20	37	4.2263908524e-06
rnasep	21	37	4.2263908524e-06
rnasep	99	126	4.19026308567e-06
rnasep	69	127	4.19026308567e-06
rnasep	110	128	4.19026308567e-06
rnasep	113	129	4.189911949e-06
rnasep	108	124	4.1897451797e-06
rnasep	117	130	4.1884904471e-06
rnasep	102	130	4.1884904471e-06
rnasep	106	130	4.1884904471e-06
rnasep	107	130	4.1884904471e-06
rnasep	108	121	4.18795544015e-06
rnasep	126	143	4.18686830624e-06
rnasep	109	140	4.18683324681e-06
rnasep	123	140	4.18683324681e-06
rnasep	121	144	4.18679818795e-06
rnasep	113	144	4.18679818795e-06
rnasep	125	138	4.18665795842e-06
rnasep	132	146	4.18626361321e-06
rnasep	130	146	4.18626361321e-06
rnasep	117	131	4.18621980166e-06
rnasep	81	115	4.18561529591e-06
rnasep	81	114	4.18520363108e-06
rnasep	117	164	4.18515984172e-06
rnasep	133	164	4.18515984172e-06
rnasep	130	166	4.18512481088e-06
rnasep	128	168	4.18501972191e-06
rnasep	118	162	4.18500220759e-06
rnasep	82	112	4.18490588147e-06
rnasep	137	160	4.18479204722e-06
rnasep	69	161	4.18479204722e-06
rnasep	122	161	4.18479204722e-06
rnasep	67	160	4.18479204722e-06
rnasep	117	160	4.18479204722e-06
rnasep	112	159	4.18475702255e-06
rnasep	117	159	4.18475702255e-06
rnasep	98	132	4.18452062132e-06
rnasep	113	132	4.18452062132e-06
rnasep	113	169	4.18450311118e-06
rnasep	122	134	4.18431926356e-06
rnasep	106	134	4.18431926356e-06
rnasep	123	134	4.18431926356e-06
rnasep	83	111	4.18420546122e-06
rnasep	77	111	4.18420546122e-06
rnasep	128	147	4.18417920003e-06
rnasep	131	147	4.18417920003e-06
rnasep	134	149	4.18396912231e-06
rnasep	125	148	4.18396912231e-06
rnasep	125	156	4.18389910109e-06
rnasep	117	156	4.18389910109e-06
rnasep	119	155	4.18382908221e-06
rnasep	135	155	4.18382908221e-06
rnasep	158	170	4.18378532161e-06
rnasep	112	153	4.18366279678e-06
rnasep	115	153	4.18366279678e-06
rnasep	133	153	4.18366279678e-06
rnasep	120	151	4.18358403461e-06
rnasep	133	152	4.18358403461e-06
rnasep	112	152	4.18358403461e-06
rnasep	136	150	4.18358403461e-06
rnasep	126	171	4.18343526971e-06
rnasep	160	171	4.18343526971e-06
rnasep	56	109	4.18290155332e-06
rnasep	82	109	4.18290155332e-06
rnasep	77	109	4.18290155332e-06
rnasep	66	109	4.18290155332e-06
rnasep	92	109	4.18290155332e-06
rnasep	82	108	4.18235048097e-06
rnasep	88	107	4.18205313717e-06
rnasep	77	107	4.18205313717e-06
rnasep	80	106	4.18202690298e-06
rnasep	61	106	4.18202690298e-06
rnasep	77	102	4.18124003036e-06
rnasep	88	102	4.18124003036e-06
rnasep	80	101	4.17919554665e-06
rnasep	80	100	4.17680411833e-06
rnasep	67	177	4.17554840609e-06
rnasep	81	98	4.17436314872e-06
rnasep	77	95	4.17107236185e-06
rnasep	62	95	4.17107236185e-06
rnasep	165	181	4.17088969248e-06
rnasep	155	181	4.17088969248e-06
rnasep	158	181	4.17088969248e-06
rnasep	161	181	4.17088969248e-06
rnasep	124	183	4.16927246196e-06
rnasep	64	91	4.16925507919e-06
rnasep	62	90	4.16896828457e-06
rnasep	134	184	4.16867284047e-06
rnasep	101	184	4.16867284047e-06
rnasep	126	185	4.16793441338e-06
rnasep	131	185	4.16793441338e-06
rnasep	168	186	4.16675347403e-06
rnasep	63	87	4.16657118274e-06
rnasep	66	87	4.16657118274e-06
rnasep	74	86	4.16597233794e-06
rnasep	64	86	4.16597233794e-06
rnasep	56	86	4.16597233794e-06
rnasep	124	187	4.1659636603e-06
rnasep	130	187	4.1659636603e-06
rnasep	134	187	4.1659636603e-06
rnasep	65	85	4.16594630512e-06
rnasep	59	85	4.16594630512e-06
rnasep	64	81	4.16585953138e-06
rnasep	58	81	4.16585953138e-06
rnasep	55	84	4.16585953138e-06
rnasep	63	82	4.16585953138e-06
rnasep	59	80	4.16558187972e-06
rnasep	121	188	4.16500934003e-06
rnasep	83	188	4.16500934003e-06
rnasep	58	78	4.16320600168e-06
rnasep	56	77	4.1615774043e-06
rnasep	169	190	4.16123971654e-06
rnasep	102	190	4.16123971654e-06
rnasep	166	190	4.16123971654e-06
rnasep	60	76	4.16103193592e-06
rnasep	64	76	4.16103193592e-06
rnasep	65	76	4.16103193592e-06
rnasep	56	75	4.16084148858e-06
rnasep	55	72	4.16026159725e-06
rnasep	113	191	4.15996738586e-06
rnasep	125	192	4.15742505722e-06
rnasep	168	192	4.15742505722e-06
rnasep	170	192	4.15742505722e-06
rnasep	84	192	4.15742505722e-06
rnasep	158	193	4.15654375074e-06
rnasep	167	193	4.15654375074e-06
rnasep	120	194	4.15617233153e-06
rnasep	155	194	4.15617233153e-06
rnasep	160	195	4.15583552034e-06
rnasep	153	195	4.15583552034e-06
rnasep	172	195	4.15583552034e-06
rnasep	154	195	4.15583552034e-06
rnasep	165	196	4.15488583412e-06
rnasep	156	196	4.15488583412e-06
rnasep	158	197	4.15278942866e-06
rnasep	120	197	4.15278942866e-06
rnasep	150	197	4.15278942866e-06
rnasep	200	237	4.15278080585e-06
rnasep	222	237	4.15278080585e-06
rnasep	197	236	4.15278080585e-06
rnasep	195	235	4.15278080585e-06
rnasep	220	235	4.15278080585e-06
rnasep	223	238	4.15272906973e-06
rnasep	227	238	4.15272906973e-06
rnasep	196	239	4.15259973506e-06
rnasep	223	239	4.15259973506e-06
rnasep	198	239	4.15259973506e-06
rnasep	199	239	4.15259973506e-06
rnasep	194	239	4.15259973506e-06
rnasep	221	239	4.15259973506e-06
rnasep	224	240	4.15248765154e-06
rnasep	167	198	4.15198766029e-06
rnasep	160	198	4.15198766029e-06
rnasep	183	198	4.15198766029e-06
rnasep	159	198	4.15198766029e-06
rnasep	149	199	4.1517463283e-06
rnasep	157	203	4.1516601451e-06
rnasep	148	203	4.1516601451e-06
rnasep	171	203	4.1516601451e-06
rnasep	161	204	4.1516601451e-06
rnasep	183	203	4.1516601451e-06
rnasep	186	203	4.1516601451e-06
rnasep	162	203	4.1516601451e-06
rnasep	160	208	4.15158258328e-06
rnasep	210	242	4.1506434535e-06
rnasep	223	242	4.1506434535e-06
rnasep	226	242	4.1506434535e-06
rnasep	201	218	4.14985973474e-06
rnasep	200	231	4.14954116449e-06
rnasep	224	243	4.14935176752e-06
rnasep	203	221	4.1482415604e-06
rnasep	196	222	4.14813831552e-06
rnasep	198	222	4.14813831552e-06
rnasep	208	222	4.14813831552e-06
rnasep	205	224	4.14777699892e-06
rnasep	198	225	4.14769958212e-06
rnasep	203	225	4.14769958212e-06
rnasep	205	226	4.14751895416e-06
rnasep	208	226	4.14751895416e-06
rnasep	236	252	4.14695996732e-06
rnasep	227	254	4.14580806982e-06
rnasep	237	255	4.14537842123e-06
rnasep	240	256	4.1447598837e-06
rnasep	210	257	4.14358345384e-06
rnasep	224	257	4.14358345384e-06
rnasep	104	260	4.14266510074e-06
rnasep	223	260	4.14266510074e-06
rnasep	247	261	4.1425278119e-06
rnasep	247	262	4.1425278119e-06
rnasep	106	263	4.14245917089e-06
rnasep	250	264	4.14228757832e-06
rnasep	252	266	4.14211599996e-06
rnasep	221	266	4.14211599996e-06
rnasep	246	267	4.14092392295e-06
rnasep	230	267	4.14092392295e-06
rnasep	247	268	4.14073531178e-06
rnasep	14	32	3.92283008654e-06
rnasep	20	32	3.92283008654e-06
rnasep	15	29	3.91819590588e-06
rnasep	29	43	2.17955619877e-06
rnasep	31	44	2.17955619877e-06
rnasep	9	47	2.17361535268e-06
rnasep	36	47	2.17361535268e-06
rnasep	10	41	2.17234517696e-06
rnasep	10	48	2.17156209147e-06
rnasep	37	48	2.17156209147e-06
rnasep	35	48	2.17156209147e-06
rnasep	38	49	2.16906094844e-06
rnasep	8	50	2.16531298517e-06
rnasep	31	50	2.16531298517e-06
rnasep	11	55	2.16471301317e-06
rnasep	24	55	2.16471301317e-06
rnasep	19	56	2.16471301317e-06
rnasep	21	57	2.16471301317e-06
rnasep	22	55	2.16471301317e-06
rnasep	8	55	2.16471301317e-06
rnasep	28	56	2.16471301317e-06
rnasep	33	54	2.16463804005e-06
rnasep	20	58	2.16461461201e-06
rnasep	19	58	2.16461461201e-06
rnasep	23	58	2.16461461201e-06
rnasep	42	58	2.16461461201e-06
rnasep	9	52	2.1645162198e-06
rnasep	31	51	2.1645162198e-06
rnasep	35	51	2.1645162198e-06
rnasep	34	51	2.1645162198e-06
rnasep	27	51	2.1645162198e-06
rnasep	30	51	2.1645162198e-06
rnasep	36	51	2.1645162198e-06
rnasep	20	59	2.16402439288e-06
rnasep	16	59	2.16402439288e-06
rnasep	45	59	2.16402439288e-06
rnasep	14	59	2.16402439288e-06
rnasep	48	59	2.16402439288e-06
rnasep	10	40	2.16355151308e-06
rnasep	46	60	2.15861969222e-06
rnasep	15	60	2.15861969222e-06
rnasep	20	61	2.15094006836e-06
rnasep	37	61	2.15094006836e-06
rnasep	10	39	2.14985338e-06
rnasep	6	39	2.14985338e-06
rnasep	15	62	2.13688455054e-06
rnasep	25	38	2.13136452088e-06
rnasep	13	38	2.13136452088e-06
rnasep	19	37	2.1131954262e-06
rnasep	48	64	2.10994946671e-06
rnasep	33	64	2.10994946671e-06
rnasep	44	64	2.10994946671e-06
rnasep	16	64	2.10994946671e-06
rnasep	17	36	2.10263375905e-06
rnasep	20	36	2.10263375905e-06
rnasep	18	36	2.10263375905e-06
rnasep	15	36	2.10263375905e-06
rnasep	10	36	2.10263375905e-06
rnasep	25	36	2.10263375905e-06
rnasep	16	36	2.10263375905e-06
rnasep	12	35	2.09660308368e-06
rnasep	17	35	2.09660308368e-06
rnasep	110	126	2.09513154283e-06
rnasep	62	127	2.09513154283e-06
rnasep	89	126	2.09513154283e-06
rnasep	102	128	2.09513154283e-06
rnasep	92	127	2.09513154283e-06
rnasep	106	128	2.09513154283e-06
rnasep	115	127	2.09513154283e-06
rnasep	69	128	2.09513154283e-06
rnasep	77	127	2.09513154283e-06
rnasep	95	126	2.09513154283e-06
rnasep	81	127	2.09513154283e-06
rnasep	102	127	2.09513154283e-06
rnasep	89	128	2.09513154283e-06
rnasep	108	126	2.09513154283e-06
rnasep	109	126	2.09513154283e-06
rnasep	104	127	2.09513154283e-06
rnasep	96	127	2.09513154283e-06
rnasep	65	126	2.09513154283e-06
rnasep	92	128	2.09513154283e-06
rnasep	83	127	2.09513154283e-06
rnasep	116	127	2.09513154283e-06
rnasep	97	125	2.0949691411e-06
rnasep	99	125	2.0949691411e-06
rnasep	112	125	2.0949691411e-06
rnasep	66	129	2.0949559745e-06
rnasep	101	129	2.0949559745e-06
rnasep	71	129	2.0949559745e-06
rnasep	69	129	2.0949559745e-06
rnasep	107	129	2.0949559745e-06
rnasep	65	124	2.09487258985e-06
rnasep	56	124	2.09487258985e-06
rnasep	89	123	2.09464441316e-06
rnasep	103	123	2.09464441316e-06
rnasep	105	123	2.09464441316e-06
rnasep	81	122	2.09439874001e-06
rnasep	66	122	2.09439874001e-06
rnasep	95	130	2.09424522355e-06
rnasep	72	130	2.09424522355e-06
rnasep	91	130	2.09424522355e-06
rnasep	105	130	2.09424522355e-06
rnasep	96	130	2.09424522355e-06
rnasep	119	130	2.09424522355e-06
rnasep	114	130	2.09424522355e-06
rnasep	73	130	2.09424522355e-06
rnasep	108	130	2.09424522355e-06
rnasep	109	130	2.09424522355e-06
rnasep	102	121	2.09397772008e-06
rnasep	31	121	2.09397772008e-06
rnasep	67	143	2.09343415312e-06
rnasep	117	143	2.09343415312e-06
rnasep	121	143	2.09343415312e-06
rnasep	131	143	2.09343415312e-06
rnasep	112	141	2.09343415312e-06
rnasep	104	143	2.09343415312e-06
rnasep	117	141	2.09343415312e-06
rnasep	62	143	2.09343415312e-06
rnasep	120	142	2.09343415312e-06
rnasep	128	143	2.09343415312e-06
rnasep	117	142	2.09343415312e-06
rnasep	100	142	2.09343415312e-06
rnasep	66	143	2.09343415312e-06
rnasep	110	140	2.0934166234e-06
rnasep	123	144	2.09339909398e-06
rnasep	120	144	2.09339909398e-06
rnasep	63	144	2.09339909398e-06
rnasep	117	144	2.09339909398e-06
rnasep	98	144	2.09339909398e-06
rnasep	128	145	2.0933859471e-06
rnasep	130	145	2.0933859471e-06
rnasep	98	145	2.0933859471e-06
rnasep	127	138	2.09332897921e-06
rnasep	126	138	2.09332897921e-06
rnasep	117	138	2.09332897921e-06
rnasep	75	119	2.09326325088e-06
rnasep	131	146	2.0931318066e-06
rnasep	116	146	2.0931318066e-06
rnasep	135	146	2.0931318066e-06
rnasep	120	146	2.0931318066e-06
rnasep	110	146	2.0931318066e-06
rnasep	133	146	2.0931318066e-06
rnasep	102	131	2.09310990083e-06
rnasep	96	131	2.09310990083e-06
rnasep	99	131	2.09310990083e-06
rnasep	106	131	2.09310990083e-06
rnasep	108	131	2.09310990083e-06
rnasep	103	131	2.09310990083e-06
rnasep	120	131	2.09310990083e-06
rnasep	89	118	2.09306170974e-06
rnasep	105	118	2.09306170974e-06
rnasep	102	117	2.09305732884e-06
rnasep	60	117	2.09305732884e-06
rnasep	100	117	2.09305732884e-06
rnasep	81	117	2.09305732884e-06
rnasep	104	137	2.0930485671e-06
rnasep	100	137	2.0930485671e-06
rnasep	124	137	2.0930485671e-06
rnasep	82	116	2.09284268729e-06
rnasep	100	115	2.09280764796e-06
rnasep	114	136	2.09280764796e-06
rnasep	86	115	2.09280764796e-06
rnasep	98	115	2.09280764796e-06
rnasep	119	136	2.09280764796e-06
rnasep	87	114	2.09260181554e-06
rnasep	145	164	2.09257992086e-06
rnasep	148	164	2.09257992086e-06
rnasep	106	164	2.09257992086e-06
rnasep	116	164	2.09257992086e-06
rnasep	137	164	2.09257992086e-06
rnasep	74	164	2.09257992086e-06
rnasep	72	164	2.09257992086e-06
rnasep	150	164	2.09257992086e-06
rnasep	113	164	2.09257992086e-06
rnasep	81	164	2.09257992086e-06
rnasep	153	167	2.09256240544e-06
rnasep	114	167	2.09256240544e-06
rnasep	133	165	2.09256240544e-06
rnasep	65	166	2.09256240544e-06
rnasep	145	165	2.09256240544e-06
rnasep	114	166	2.09256240544e-06
rnasep	119	166	2.09256240544e-06
rnasep	64	167	2.09256240544e-06
rnasep	149	165	2.09256240544e-06
rnasep	111	166	2.09256240544e-06
rnasep	133	166	2.09256240544e-06
rnasep	71	167	2.09256240544e-06
rnasep	110	165	2.09256240544e-06
rnasep	115	166	2.09256240544e-06
rnasep	119	167	2.09256240544e-06
rnasep	148	167	2.09256240544e-06
rnasep	64	166	2.09256240544e-06
rnasep	120	167	2.09256240544e-06
rnasep	118	165	2.09256240544e-06
rnasep	148	166	2.09256240544e-06
rnasep	66	167	2.09256240544e-06
rnasep	72	167	2.09256240544e-06
rnasep	97	163	2.09255802663e-06
rnasep	148	163	2.09255802663e-06
rnasep	65	163	2.09255802663e-06
rnasep	111	163	2.09255802663e-06
rnasep	71	163	2.09255802663e-06
rnasep	100	113	2.09252737549e-06
rnasep	92	113	2.09252737549e-06
rnasep	58	113	2.09252737549e-06
rnasep	80	113	2.09252737549e-06
rnasep	133	168	2.09250986095e-06
rnasep	157	168	2.09250986095e-06
rnasep	59	168	2.09250986095e-06
rnasep	142	168	2.09250986095e-06
rnasep	116	168	2.09250986095e-06
rnasep	147	168	2.09250986095e-06
rnasep	65	168	2.09250986095e-06
rnasep	68	168	2.09250986095e-06
rnasep	71	162	2.09250110379e-06
rnasep	68	162	2.09250110379e-06
rnasep	135	162	2.09250110379e-06
rnasep	147	162	2.09250110379e-06
rnasep	99	112	2.09245294073e-06
rnasep	12	112	2.09245294073e-06
rnasep	86	112	2.09245294073e-06
rnasep	84	112	2.09245294073e-06
rnasep	67	161	2.09239602361e-06
rnasep	68	160	2.09239602361e-06
rnasep	98	160	2.09239602361e-06
rnasep	113	160	2.09239602361e-06
rnasep	69	160	2.09239602361e-06
rnasep	146	161	2.09239602361e-06
rnasep	104	160	2.09239602361e-06
rnasep	65	161	2.09239602361e-06
rnasep	119	161	2.09239602361e-06
rnasep	72	160	2.09239602361e-06
rnasep	68	161	2.09239602361e-06
rnasep	141	161	2.09239602361e-06
rnasep	101	160	2.09239602361e-06
rnasep	62	159	2.09237851127e-06
rnasep	99	159	2.09237851127e-06
rnasep	60	159	2.09237851127e-06
rnasep	111	159	2.09237851127e-06
rnasep	102	159	2.09237851127e-06
rnasep	116	159	2.09237851127e-06
rnasep	119	158	2.09230408711e-06
rnasep	115	158	2.09230408711e-06
rnasep	64	158	2.09230408711e-06
rnasep	112	158	2.09230408711e-06
rnasep	114	158	2.09230408711e-06
rnasep	111	158	2.09230408711e-06
rnasep	65	158	2.09230408711e-06
rnasep	107	132	2.09226031066e-06
rnasep	106	132	2.09226031066e-06
rnasep	108	132	2.09226031066e-06
rnasep	94	132	2.09226031066e-06
rnasep	99	132	2.09226031066e-06
rnasep	115	132	2.09226031066e-06
rnasep	114	169	2.09225155559e-06
rnasep	120	169	2.09225155559e-06
rnasep	137	169	2.09225155559e-06
rnasep	157	169	2.09225155559e-06
rnasep	158	169	2.09225155559e-06
rnasep	150	169	2.09225155559e-06
rnasep	133	169	2.09225155559e-06
rnasep	124	169	2.09225155559e-06
rnasep	101	157	2.09219027215e-06
rnasep	138	157	2.09219027215e-06
rnasep	71	157	2.09219027215e-06
rnasep	63	157	2.09219027215e-06
rnasep	61	157	2.09219027215e-06
rnasep	64	157	2.09219027215e-06
rnasep	136	157	2.09219027215e-06
rnasep	116	133	2.09215963178e-06
rnasep	108	133	2.09215963178e-06
rnasep	121	133	2.09215963178e-06
rnasep	121	134	2.09215963178e-06
rnasep	118	135	2.09215963178e-06
rnasep	121	135	2.09215963178e-06
rnasep	91	134	2.09215963178e-06
rnasep	73	133	2.09215963178e-06
rnasep	87	135	2.09215963178e-06
rnasep	115	134	2.09215963178e-06
rnasep	119	135	2.09215963178e-06
rnasep	102	133	2.09215963178e-06
rnasep	107	134	2.09215963178e-06
rnasep	120	135	2.09215963178e-06
rnasep	115	135	2.09215963178e-06
rnasep	101	133	2.09215963178e-06
rnasep	96	134	2.09215963178e-06
rnasep	84	111	2.09210273061e-06
rnasep	86	111	2.09210273061e-06
rnasep	58	111	2.09210273061e-06
rnasep	85	111	2.09210273061e-06
rnasep	66	147	2.09208960001e-06
rnasep	122	147	2.09208960001e-06
rnasep	92	147	2.09208960001e-06
rnasep	127	147	2.09208960001e-06
rnasep	132	148	2.09198456115e-06
rnasep	129	148	2.09198456115e-06
rnasep	118	149	2.09198456115e-06
rnasep	138	149	2.09198456115e-06
rnasep	115	149	2.09198456115e-06
rnasep	128	149	2.09198456115e-06
rnasep	123	148	2.09198456115e-06
rnasep	128	156	2.09194955054e-06
rnasep	122	156	2.09194955054e-06
rnasep	66	156	2.09194955054e-06
rnasep	111	155	2.09191454111e-06
rnasep	124	155	2.09191454111e-06
rnasep	102	155	2.09191454111e-06
rnasep	117	155	2.09191454111e-06
rnasep	133	170	2.0918926608e-06
rnasep	151	170	2.0918926608e-06
rnasep	141	170	2.0918926608e-06
rnasep	63	170	2.0918926608e-06
rnasep	133	154	2.09187078096e-06
rnasep	130	154	2.09187078096e-06
rnasep	76	153	2.09183139839e-06
rnasep	119	153	2.09183139839e-06
rnasep	113	153	2.09183139839e-06
rnasep	135	153	2.09183139839e-06
rnasep	79	153	2.09183139839e-06
rnasep	111	151	2.0917920173e-06
rnasep	116	151	2.0917920173e-06
rnasep	131	152	2.0917920173e-06
rnasep	135	150	2.0917920173e-06
rnasep	101	152	2.0917920173e-06
rnasep	130	151	2.0917920173e-06
rnasep	132	151	2.0917920173e-06
rnasep	71	152	2.0917920173e-06
rnasep	133	150	2.0917920173e-06
rnasep	124	151	2.0917920173e-06
rnasep	134	171	2.09171763485e-06
rnasep	120	171	2.09171763485e-06
rnasep	150	171	2.09171763485e-06
rnasep	61	171	2.09171763485e-06
rnasep	123	171	2.09171763485e-06
rnasep	159	171	2.09171763485e-06
rnasep	72	110	2.09162138306e-06
rnasep	74	110	2.09162138306e-06
rnasep	83	110	2.09162138306e-06
rnasep	76	110	2.09162138306e-06
rnasep	96	110	2.09162138306e-06
rnasep	77	110	2.09162138306e-06
rnasep	60	109	2.09145077666e-06
rnasep	129	172	2.09124521105e-06
rnasep	156	172	2.09124521105e-06
rnasep	145	172	2.09124521105e-06
rnasep	130	172	2.09124521105e-06
rnasep	62	108	2.09117524049e-06
rnasep	85	108	2.09117524049e-06
rnasep	55	108	2.09117524049e-06
rnasep	91	108	2.09117524049e-06
rnasep	66	108	2.09117524049e-06
rnasep	88	108	2.09117524049e-06
rnasep	11	107	2.09102656858e-06
rnasep	92	107	2.09102656858e-06
rnasep	61	107	2.09102656858e-06
rnasep	89	107	2.09102656858e-06
rnasep	87	107	2.09102656858e-06
rnasep	79	107	2.09102656858e-06
rnasep	72	107	2.09102656858e-06
rnasep	58	107	2.09102656858e-06
rnasep	90	106	2.09101345149e-06
rnasep	84	106	2.09101345149e-06
rnasep	76	106	2.09101345149e-06
rnasep	74	106	2.09101345149e-06
rnasep	60	105	2.0909260084e-06
rnasep	94	105	2.0909260084e-06
rnasep	89	105	2.0909260084e-06
rnasep	8	105	2.0909260084e-06
rnasep	61	105	2.0909260084e-06
rnasep	92	104	2.09086043088e-06
rnasep	77	104	2.09086043088e-06
rnasep	89	104	2.09086043088e-06
rnasep	88	103	2.09086043088e-06
rnasep	76	104	2.09086043088e-06
rnasep	146	173	2.09083857263e-06
rnasep	150	173	2.09083857263e-06
rnasep	72	102	2.09062001518e-06
rnasep	62	102	2.09062001518e-06
rnasep	84	102	2.09062001518e-06
rnasep	120	174	2.09041898268e-06
rnasep	127	174	2.09041898268e-06
rnasep	161	174	2.09041898268e-06
rnasep	64	175	2.09000829733e-06
rnasep	60	175	2.09000829733e-06
rnasep	71	175	2.09000829733e-06
rnasep	162	175	2.09000829733e-06
rnasep	59	175	2.09000829733e-06
rnasep	79	101	2.08959777332e-06
rnasep	163	176	2.08877284595e-06
rnasep	143	176	2.08877284595e-06
rnasep	144	176	2.08877284595e-06
rnasep	129	176	2.08877284595e-06
rnasep	125	177	2.08777420304e-06
rnasep	164	177	2.08777420304e-06
rnasep	152	177	2.08777420304e-06
rnasep	160	177	2.08777420304e-06
rnasep	121	177	2.08777420304e-06
rnasep	15	98	2.08718157436e-06
rnasep	86	98	2.08718157436e-06
rnasep	85	98	2.08718157436e-06
rnasep	157	178	2.08713365587e-06
rnasep	59	178	2.08713365587e-06
rnasep	123	178	2.08713365587e-06
rnasep	153	178	2.08713365587e-06
rnasep	164	178	2.08713365587e-06
rnasep	165	178	2.08713365587e-06
rnasep	163	178	2.08713365587e-06
rnasep	72	178	2.08713365587e-06
rnasep	126	178	2.08713365587e-06
rnasep	128	179	2.08636725906e-06
rnasep	157	179	2.08636725906e-06
rnasep	161	179	2.08636725906e-06
rnasep	122	179	2.08636725906e-06
rnasep	156	179	2.08636725906e-06
rnasep	77	97	2.08611481976e-06
rnasep	84	97	2.08611481976e-06
rnasep	69	97	2.08611481976e-06
rnasep	78	97	2.08611481976e-06
rnasep	86	97	2.08611481976e-06
rnasep	85	97	2.08611481976e-06
rnasep	115	180	2.08581023299e-06
rnasep	123	180	2.08581023299e-06
rnasep	62	96	2.08557532681e-06
rnasep	61	95	2.08553618092e-06
rnasep	78	95	2.08553618092e-06
rnasep	79	181	2.08544484624e-06
rnasep	122	181	2.08544484624e-06
rnasep	166	181	2.08544484624e-06
rnasep	65	181	2.08544484624e-06
rnasep	168	181	2.08544484624e-06
rnasep	169	181	2.08544484624e-06
rnasep	154	181	2.08544484624e-06
rnasep	150	181	2.08544484624e-06
rnasep	168	182	2.08520132619e-06
rnasep	60	182	2.08520132619e-06
rnasep	101	182	2.08520132619e-06
rnasep	132	182	2.08520132619e-06
rnasep	122	182	2.08520132619e-06
rnasep	61	94	2.08504915503e-06
rnasep	23	34	2.0850100289e-06
rnasep	80	93	2.08488396578e-06
rnasep	62	93	2.08488396578e-06
rnasep	77	93	2.08488396578e-06
rnasep	64	92	2.08472749485e-06
rnasep	71	92	2.08472749485e-06
rnasep	61	92	2.08472749485e-06
rnasep	163	183	2.08463623098e-06
rnasep	120	183	2.08463623098e-06
rnasep	134	183	2.08463623098e-06
rnasep	137	183	2.08463623098e-06
rnasep	158	183	2.08463623098e-06
rnasep	65	183	2.08463623098e-06
rnasep	166	183	2.08463623098e-06
rnasep	63	91	2.0846275396e-06
rnasep	61	90	2.08448414229e-06
rnasep	72	184	2.08433642024e-06
rnasep	170	184	2.08433642024e-06
rnasep	160	184	2.08433642024e-06
rnasep	169	184	2.08433642024e-06
rnasep	155	184	2.08433642024e-06
rnasep	69	184	2.08433642024e-06
rnasep	166	184	2.08433642024e-06
rnasep	156	184	2.08433642024e-06
rnasep	171	184	2.08433642024e-06
rnasep	123	184	2.08433642024e-06
rnasep	120	184	2.08433642024e-06
rnasep	122	185	2.08396720669e-06
rnasep	125	185	2.08396720669e-06
rnasep	65	185	2.08396720669e-06
rnasep	124	185	2.08396720669e-06
rnasep	163	185	2.08396720669e-06
rnasep	141	185	2.08396720669e-06
rnasep	111	185	2.08396720669e-06
rnasep	172	185	2.08396720669e-06
rnasep	44	65	2.08389337968e-06
rnasep	50	65	2.08389337968e-06
rnasep	43	65	2.08389337968e-06
rnasep	66	88	2.08378482004e-06
rnasep	62	88	2.08378482004e-06
rnasep	68	88	2.08378482004e-06
rnasep	60	88	2.08378482004e-06
rnasep	75	186	2.08337673702e-06
rnasep	170	186	2.08337673702e-06
rnasep	135	186	2.08337673702e-06
rnasep	162	186	2.08337673702e-06
rnasep	118	186	2.08337673702e-06
rnasep	152	186	2.08337673702e-06
rnasep	113	186	2.08337673702e-06
rnasep	59	186	2.08337673702e-06
rnasep	70	87	2.08328559137e-06
rnasep	48	87	2.08328559137e-06
rnasep	74	87	2.08328559137e-06
rnasep	59	87	2.08328559137e-06
rnasep	22	33	2.08324219149e-06
rnasep	55	86	2.08298616897e-06
rnasep	65	86	2.08298616897e-06
rnasep	66	86	2.08298616897e-06
rnasep	72	86	2.08298616897e-06
rnasep	44	86	2.08298616897e-06
rnasep	54	86	2.08298616897e-06
rnasep	112	187	2.08298183015e-06
rnasep	81	187	2.08298183015e-06
rnasep	117	187	2.08298183015e-06
rnasep	135	187	2.08298183015e-06
rnasep	68	85	2.08297315256e-06
rnasep	71	85	2.08297315256e-06
rnasep	63	85	2.08297315256e-06
rnasep	56	85	2.08297315256e-06
rnasep	64	83	2.08292976569e-06
rnasep	66	84	2.08292976569e-06
rnasep	60	82	2.08292976569e-06
rnasep	72	84	2.08292976569e-06
rnasep	47	84	2.08292976569e-06
rnasep	53	82	2.08292976569e-06
rnasep	62	82	2.08292976569e-06
rnasep	51	84	2.08292976569e-06
rnasep	66	82	2.08292976569e-06
rnasep	68	82	2.08292976569e-06
rnasep	65	81	2.08292976569e-06
rnasep	46	80	2.08279093986e-06
rnasep	61	80	2.08279093986e-06
rnasep	53	79	2.08258707297e-06
rnasep	67	79	2.08258707297e-06
rnasep	126	188	2.08250467002e-06
rnasep	127	188	2.08250467002e-06
rnasep	155	188	2.08250467002e-06
rnasep	128	188	2.08250467002e-06
rnasep	129	188	2.08250467002e-06
rnasep	171	188	2.08250467002e-06
rnasep	134	188	2.08250467002e-06
rnasep	165	188	2.08250467002e-06
rnasep	150	188	2.08250467002e-06
rnasep	117	188	2.08250467002e-06
rnasep	112	188	2.08250467002e-06
rnasep	142	188	2.08250467002e-06
rnasep	57	78	2.08160300084e-06
rnasep	175	189	2.08128673471e-06
rnasep	129	189	2.08128673471e-06
rnasep	82	189	2.08128673471e-06
rnasep	113	189	2.08128673471e-06
rnasep	172	189	2.08128673471e-06
rnasep	131	189	2.08128673471e-06
rnasep	122	189	2.08128673471e-06
rnasep	64	77	2.08078870215e-06
rnasep	66	77	2.08078870215e-06
rnasep	110	190	2.08061985827e-06
rnasep	153	190	2.08061985827e-06
rnasep	81	190	2.08061985827e-06
rnasep	134	190	2.08061985827e-06
rnasep	112	190	2.08061985827e-06
rnasep	150	190	2.08061985827e-06
rnasep	111	190	2.08061985827e-06
rnasep	63	76	2.08051596796e-06
rnasep	59	76	2.08051596796e-06
rnasep	62	75	2.08042074429e-06
rnasep	61	75	2.08042074429e-06
rnasep	59	75	2.08042074429e-06
rnasep	54	75	2.08042074429e-06
rnasep	54	74	2.08038179167e-06
rnasep	60	74	2.08038179167e-06
rnasep	58	74	2.08038179167e-06
rnasep	52	74	2.08038179167e-06
rnasep	57	74	2.08038179167e-06
rnasep	53	73	2.08027792513e-06
rnasep	55	73	2.08027792513e-06
rnasep	46	73	2.08027792513e-06
rnasep	54	73	2.08027792513e-06
rnasep	61	73	2.08027792513e-06
rnasep	54	72	2.08013079862e-06
rnasep	61	72	2.08013079862e-06
rnasep	57	72	2.08013079862e-06
rnasep	58	72	2.08013079862e-06
rnasep	125	191	2.07998369293e-06
rnasep	129	191	2.07998369293e-06
rnasep	162	191	2.07998369293e-06
rnasep	156	191	2.07998369293e-06
rnasep	159	191	2.07998369293e-06
rnasep	123	191	2.07998369293e-06
rnasep	81	191	2.07998369293e-06
rnasep	131	191	2.07998369293e-06
rnasep	168	191	2.07998369293e-06
rnasep	120	191	2.07998369293e-06
rnasep	155	191	2.07998369293e-06
rnasep	47	70	2.0790453024e-06
rnasep	49	70	2.0790453024e-06
rnasep	46	70	2.0790453024e-06
rnasep	121	192	2.07871252861e-06
rnasep	177	192	2.07871252861e-06
rnasep	167	192	2.07871252861e-06
rnasep	110	192	2.07871252861e-06
rnasep	174	192	2.07871252861e-06
rnasep	136	192	2.07871252861e-06
rnasep	150	192	2.07871252861e-06
rnasep	166	193	2.07827187537e-06
rnasep	165	193	2.07827187537e-06
rnasep	169	193	2.07827187537e-06
rnasep	174	193	2.07827187537e-06
rnasep	164	193	2.07827187537e-06
rnasep	136	193	2.07827187537e-06
rnasep	170	193	2.07827187537e-06
rnasep	163	193	2.07827187537e-06
rnasep	153	193	2.07827187537e-06
rnasep	54	67	2.07811207674e-06
rnasep	164	194	2.07808616576e-06
rnasep	98	194	2.07808616576e-06
rnasep	121	194	2.07808616576e-06
rnasep	166	194	2.07808616576e-06
rnasep	156	194	2.07808616576e-06
rnasep	152	194	2.07808616576e-06
rnasep	162	194	2.07808616576e-06
rnasep	173	194	2.07808616576e-06
rnasep	181	194	2.07808616576e-06
rnasep	151	195	2.07791776017e-06
rnasep	163	195	2.07791776017e-06
rnasep	155	195	2.07791776017e-06
rnasep	182	195	2.07791776017e-06
rnasep	158	195	2.07791776017e-06
rnasep	183	195	2.07791776017e-06
rnasep	143	196	2.07744291706e-06
rnasep	157	196	2.07744291706e-06
rnasep	172	196	2.07744291706e-06
rnasep	168	196	2.07744291706e-06
rnasep	161	196	2.07744291706e-06
rnasep	144	196	2.07744291706e-06
rnasep	160	196	2.07744291706e-06
rnasep	172	197	2.07639471433e-06
rnasep	179	197	2.07639471433e-06
rnasep	182	197	2.07639471433e-06
rnasep	171	197	2.07639471433e-06
rnasep	185	197	2.07639471433e-06
rnasep	166	197	2.07639471433e-06
rnasep	180	197	2.07639471433e-06
rnasep	153	197	2.07639471433e-06
rnasep	163	197	2.07639471433e-06
rnasep	176	197	2.07639471433e-06
rnasep	195	236	2.07639040292e-06
rnasep	223	237	2.07639040292e-06
rnasep	210	236	2.07639040292e-06
rnasep	199	236	2.07639040292e-06
rnasep	200	236	2.07639040292e-06
rnasep	209	235	2.07639040292e-06
rnasep	214	235	2.07639040292e-06
rnasep	61	238	2.07636453486e-06
rnasep	218	238	2.07636453486e-06
rnasep	195	238	2.07636453486e-06
rnasep	205	239	2.07629986753e-06
rnasep	193	239	2.07629986753e-06
rnasep	215	234	2.07628693455e-06
rnasep	196	234	2.07628693455e-06
rnasep	222	234	2.07628693455e-06
rnasep	195	240	2.07624382577e-06
rnasep	219	240	2.07624382577e-06
rnasep	13	240	2.07624382577e-06
rnasep	228	241	2.07601968897e-06
rnasep	225	241	2.07601968897e-06
rnasep	197	241	2.07601968897e-06
rnasep	199	241	2.07601968897e-06
rnasep	221	241	2.07601968897e-06
rnasep	158	198	2.07599383015e-06
rnasep	164	198	2.07599383015e-06
rnasep	121	198	2.07599383015e-06
rnasep	156	198	2.07599383015e-06
rnasep	154	198	2.07599383015e-06
rnasep	151	198	2.07599383015e-06
rnasep	172	198	2.07599383015e-06
rnasep	168	199	2.07587316415e-06
rnasep	161	199	2.07587316415e-06
rnasep	168	204	2.07583007255e-06
rnasep	162	202	2.07583007255e-06
rnasep	167	205	2.07583007255e-06
rnasep	152	202	2.07583007255e-06
rnasep	192	204	2.07583007255e-06
rnasep	150	204	2.07583007255e-06
rnasep	182	203	2.07583007255e-06
rnasep	187	203	2.07583007255e-06
rnasep	155	204	2.07583007255e-06
rnasep	187	204	2.07583007255e-06
rnasep	155	205	2.07583007255e-06
rnasep	178	204	2.07583007255e-06
rnasep	166	203	2.07583007255e-06
rnasep	182	205	2.07583007255e-06
rnasep	166	201	2.07581283641e-06
rnasep	178	201	2.07581283641e-06
rnasep	161	200	2.07581283641e-06
rnasep	161	201	2.07581283641e-06
rnasep	183	201	2.07581283641e-06
rnasep	186	200	2.07581283641e-06
rnasep	4	207	2.07579560056e-06
rnasep	196	208	2.07579129164e-06
rnasep	156	208	2.07579129164e-06
rnasep	180	210	2.07561464139e-06
rnasep	197	210	2.07561464139e-06
rnasep	196	233	2.07558879265e-06
rnasep	194	233	2.07558879265e-06
rnasep	221	232	2.075356183e-06
rnasep	196	232	2.075356183e-06
rnasep	229	242	2.07532172675e-06
rnasep	207	242	2.07532172675e-06
rnasep	194	212	2.07530449905e-06
rnasep	200	212	2.07530449905e-06
rnasep	7	212	2.07530449905e-06
rnasep	180	212	2.07530449905e-06
rnasep	159	213	2.07527865804e-06
rnasep	192	213	2.07527865804e-06
rnasep	187	213	2.07527865804e-06
rnasep	197	215	2.07525281767e-06
rnasep	193	215	2.07525281767e-06
rnasep	196	216	2.07522267139e-06
rnasep	191	216	2.07522267139e-06
rnasep	120	217	2.07502889478e-06
rnasep	200	217	2.07502889478e-06
rnasep	203	218	2.07492986737e-06
rnasep	186	218	2.07492986737e-06
rnasep	202	218	2.07492986737e-06
rnasep	217	231	2.07477058224e-06
rnasep	195	231	2.07477058224e-06
rnasep	202	219	2.07468449236e-06
rnasep	105	219	2.07468449236e-06
rnasep	223	243	2.07467588376e-06
rnasep	193	230	2.07453385224e-06
rnasep	203	220	2.07433590136e-06
rnasep	169	244	2.07431438724e-06
rnasep	219	244	2.07431438724e-06
rnasep	118	244	2.07431438724e-06
rnasep	232	244	2.07431438724e-06
rnasep	224	244	2.07431438724e-06
rnasep	230	245	2.07417670741e-06
rnasep	216	245	2.07417670741e-06
rnasep	218	245	2.07417670741e-06
rnasep	226	245	2.07417670741e-06
rnasep	210	221	2.0741207802e-06
rnasep	209	221	2.0741207802e-06
rnasep	205	221	2.0741207802e-06
rnasep	198	221	2.0741207802e-06
rnasep	207	222	2.07406915776e-06
rnasep	197	222	2.07406915776e-06
rnasep	199	222	2.07406915776e-06
rnasep	204	223	2.07394011291e-06
rnasep	206	223	2.07394011291e-06
rnasep	190	224	2.07388849946e-06
rnasep	210	225	2.07384979106e-06
rnasep	201	225	2.07384979106e-06
rnasep	224	247	2.07384549022e-06
rnasep	197	247	2.07384549022e-06
rnasep	220	247	2.07384549022e-06
rnasep	237	248	2.07384118939e-06
rnasep	211	248	2.07384118939e-06
rnasep	227	248	2.07384118939e-06
rnasep	234	248	2.07384118939e-06
rnasep	233	249	2.07376807807e-06
rnasep	234	249	2.07376807807e-06
rnasep	198	226	2.07375947708e-06
rnasep	196	226	2.07375947708e-06
rnasep	221	250	2.07375517661e-06
rnasep	220	250	2.07375517661e-06
rnasep	235	250	2.07375517661e-06
rnasep	213	251	2.07364767067e-06
rnasep	237	251	2.07364767067e-06
rnasep	232	251	2.07364767067e-06
rnasep	211	252	2.07347998366e-06
rnasep	227	252	2.07347998366e-06
rnasep	221	252	2.07347998366e-06
rnasep	216	227	2.07343269223e-06
rnasep	212	229	2.07343269223e-06
rnasep	200	229	2.07343269223e-06
rnasep	212	228	2.07343269223e-06
rnasep	200	228	2.07343269223e-06
rnasep	127	228	2.07343269223e-06
rnasep	199	227	2.07343269223e-06
rnasep	206	227	2.07343269223e-06
rnasep	141	228	2.07343269223e-06
rnasep	217	228	2.07343269223e-06
rnasep	197	229	2.07343269223e-06
rnasep	221	253	2.07328653235e-06
rnasep	237	253	2.07328653235e-06
rnasep	223	253	2.07328653235e-06
rnasep	239	253	2.07328653235e-06
rnasep	46	253	2.07328653235e-06
rnasep	222	254	2.07290403491e-06
rnasep	224	254	2.07290403491e-06
rnasep	223	254	2.07290403491e-06
rnasep	220	254	2.07290403491e-06
rnasep	217	254	2.07290403491e-06
rnasep	229	255	2.07268921062e-06
rnasep	239	255	2.07268921062e-06
rnasep	226	255	2.07268921062e-06
rnasep	221	255	2.07268921062e-06
rnasep	232	255	2.07268921062e-06
rnasep	234	256	2.07237994185e-06
rnasep	223	256	2.07237994185e-06
rnasep	233	256	2.07237994185e-06
rnasep	218	257	2.07179172692e-06
rnasep	236	257	2.07179172692e-06
rnasep	241	258	2.07150847247e-06
rnasep	221	258	2.07150847247e-06
rnasep	237	258	2.07150847247e-06
rnasep	244	258	2.07150847247e-06
rnasep	220	258	2.07150847247e-06
rnasep	222	259	2.07140549005e-06
rnasep	208	259	2.07140549005e-06
rnasep	239	259	2.07140549005e-06
rnasep	245	259	2.07140549005e-06
rnasep	65	260	2.07133255037e-06
rnasep	97	260	2.07133255037e-06
rnasep	220	261	2.07126390595e-06
rnasep	246	261	2.07126390595e-06
rnasep	107	261	2.07126390595e-06
rnasep	105	261	2.07126390595e-06
rnasep	221	262	2.07126390595e-06
rnasep	238	262	2.07126390595e-06
rnasep	238	263	2.07122958544e-06
rnasep	211	263	2.07122958544e-06
rnasep	236	264	2.07114378916e-06
rnasep	223	265	2.07113520992e-06
rnasep	226	265	2.07113520992e-06
rnasep	235	265	2.07113520992e-06
rnasep	214	265	2.07113520992e-06
rnasep	239	265	2.07113520992e-06
rnasep	237	265	2.07113520992e-06
rnasep	251	265	2.07113520992e-06
rnasep	248	266	2.07105799998e-06
rnasep	223	266	2.07105799998e-06
rnasep	216	266	2.07105799998e-06
rnasep	229	266	2.07105799998e-06
rnasep	255	266	2.07105799998e-06
rnasep	232	266	2.07105799998e-06
rnasep	216	267	2.07046196147e-06
rnasep	254	267	2.07046196147e-06
rnasep	237	267	2.07046196147e-06
rnasep	253	267	2.07046196147e-06
rnasep	229	267	2.07046196147e-06
rnasep	220	267	2.07046196147e-06
rnasep	239	268	2.07036765589e-06
rnasep	212	268	2.07036765589e-06
rnasep	254	268	2.07036765589e-06
rnasep	240	268	2.07036765589e-06
rnasep	13	32	1.96141504327e-06
rnasep	19	32	1.96141504327e-06
rnasep	7	32	1.96141504327e-06
rnasep	21	32	1.96141504327e-06
rnasep	10	32	1.96141504327e-06
rnasep	10	31	1.96124962981e-06
rnasep	7	31	1.96124962981e-06
rnasep	18	31	1.96124962981e-06
rnasep	20	31	1.96124962981e-06
rnasep	19	30	1.9600003136e-06
rnasep	10	30	1.9600003136e-06
rnasep	17	30	1.9600003136e-06
rnasep	11	30	1.9600003136e-06
rnasep	4	30	1.9600003136e-06
rnasep	14	28	1.95831530051e-06
rnasep	14	27	1.95768656264e-06
rnasep	11	26	1.95721527411e-06
rnasep	13	25	1.95672889717e-06
rnasep	9	23	1.95592518195e-06
rnasep	3	21	1.95354852321e-06
rnasep	6	21	1.95354852321e-06
