# Supplementary material for: Identifying proximal RNA interactions from cDNA-encoded crosslinks with ShapeJumper
Source: PLoS Comput Biol. 2021 Dec 14;17(12):e1009632. doi: 10.1371/journal.pcbi.1009632 (PMC8670686; doi:10.1371/journal.pcbi.1009632)
Supplement: S1 Data — (ZIP) [file pcbi.1009632.s006.zip › ShapeJumper_DATA/Processed_Deletions/GII_Intron/TBIA-GII-Replicate1_Merged_NoCircDels_MaxInsertLimit10_NoAmbig_DelSiteExactMatch_normalizedDels_Subtracted_shift5nt2.txt]

Total Reads Aligned:965024	Total Deletions:146823.0
ocegii	134	234	0.0032773047
ocegii	72	187	0.0025299714
ocegii	73	185	0.0016856662
ocegii	134	237	0.0014101229
ocegii	10	261	0.0012547928
ocegii	349	389	0.0012368715
ocegii	33	398	0.0012196491
ocegii	72	185	0.0010922429
ocegii	134	233	0.0010734279
ocegii	72	184	0.0010682084
ocegii	150	225	0.0010210265
ocegii	150	394	0.0009597930
ocegii	134	396	0.0009406979
ocegii	128	237	0.0008183097
ocegii	143	224	0.0007415925
ocegii	133	236	0.0007385334
ocegii	70	187	0.0007380861
ocegii	73	182	0.0007045093
ocegii	133	233	0.0006963815
ocegii	129	234	0.0006901759
ocegii	130	234	0.0006291658
ocegii	128	234	0.0006291658
ocegii	134	230	0.0006102100
ocegii	129	235	0.0005805396
ocegii	72	188	0.0005793299
ocegii	10	259	0.0005765052
ocegii	143	393	0.0005632804
ocegii	10	260	0.0005525083
ocegii	132	234	0.0005414639
ocegii	129	237	0.0005370157
ocegii	143	396	0.0005229116
ocegii	71	187	0.0005119672
ocegii	150	221	0.0005070151
ocegii	160	221	0.0005050213
ocegii	164	214	0.0005010403
ocegii	132	233	0.0004963161
ocegii	125	234	0.0004957064
ocegii	152	394	0.0004929307
ocegii	136	398	0.0004908165
ocegii	149	393	0.0004831586
ocegii	151	396	0.0004712937
ocegii	160	214	0.0004585793
ocegii	135	397	0.0004571824
ocegii	105	184	0.0004557768
ocegii	133	232	0.0004552233
ocegii	72	189	0.0004382419
ocegii	121	238	0.0004351011
ocegii	184	238	0.0004351011
ocegii	150	395	0.0004346589
ocegii	133	229	0.0004211697
ocegii	134	398	0.0004181844
ocegii	151	395	0.0004180708
ocegii	150	397	0.0004172344
ocegii	73	398	0.0004093805
ocegii	134	231	0.0004038022
ocegii	291	328	0.0004030892
ocegii	133	237	0.0004018485
ocegii	105	185	0.0003999157
ocegii	72	237	0.0003945422
ocegii	151	393	0.0003884693
ocegii	133	396	0.0003882563
ocegii	72	190	0.0003869640
ocegii	72	183	0.0003821304
ocegii	134	228	0.0003811382
ocegii	70	184	0.0003793230
ocegii	147	224	0.0003791288
ocegii	130	235	0.0003782871
ocegii	152	225	0.0003757072
ocegii	72	107	0.0003724492
ocegii	150	389	0.0003686252
ocegii	134	240	0.0003655717
ocegii	133	397	0.0003617511
ocegii	123	235	0.0003558146
ocegii	149	396	0.0003545924
ocegii	164	210	0.0003526992
ocegii	159	220	0.0003522271
ocegii	134	227	0.0003500968
ocegii	166	217	0.0003499204
ocegii	133	230	0.0003498538
ocegii	133	393	0.0003447665
ocegii	106	185	0.0003440135
ocegii	129	238	0.0003408292
ocegii	290	327	0.0003370638
ocegii	129	233	0.0003365872
ocegii	49	168	0.0003292518
ocegii	291	389	0.0003248741
ocegii	143	398	0.0003194521
ocegii	70	186	0.0003165207
ocegii	132	237	0.0003105193
ocegii	33	402	0.0003100858
ocegii	73	108	0.0003041234
ocegii	150	398	0.0003037339
ocegii	42	393	0.0003034916
ocegii	127	237	0.0003032130
ocegii	13	261	0.0003028810
ocegii	150	412	0.0003025215
ocegii	133	394	0.0003014513
ocegii	122	236	0.0003012922
ocegii	148	393	0.0003010637
ocegii	71	184	0.0003008424
ocegii	134	225	0.0002988370
ocegii	349	412	0.0002985146
ocegii	149	223	0.0002978026
ocegii	349	394	0.0002967903
ocegii	105	398	0.0002952415
ocegii	160	210	0.0002932078
ocegii	149	394	0.0002914927
ocegii	167	210	0.0002912020
ocegii	143	225	0.0002905360
ocegii	160	220	0.0002902064
ocegii	134	238	0.0002900674
ocegii	150	392	0.0002892978
ocegii	69	186	0.0002888318
ocegii	128	238	0.0002864415
ocegii	325	389	0.0002846004
ocegii	72	108	0.0002828194
ocegii	135	394	0.0002820132
ocegii	65	398	0.0002817242
ocegii	348	391	0.0002798159
ocegii	347	388	0.0002773047
ocegii	156	221	0.0002769410
ocegii	347	390	0.0002769231
ocegii	156	214	0.0002759968
ocegii	182	238	0.0002755640
ocegii	178	224	0.0002749725
ocegii	136	231	0.0002745855
ocegii	133	226	0.0002731460
ocegii	152	397	0.0002729779
ocegii	133	228	0.0002725940
ocegii	133	227	0.0002718399
ocegii	72	180	0.0002717367
ocegii	68	185	0.0002709106
ocegii	152	229	0.0002698757
ocegii	42	210	0.0002677114
ocegii	122	235	0.0002659246
ocegii	148	394	0.0002654242
ocegii	73	238	0.0002646865
ocegii	161	219	0.0002645999
ocegii	135	238	0.0002610606
ocegii	293	328	0.0002607628
ocegii	72	393	0.0002597888
ocegii	136	396	0.0002580894
ocegii	104	184	0.0002572420
ocegii	105	182	0.0002569908
ocegii	47	210	0.0002549633
ocegii	160	213	0.0002547425
ocegii	151	390	0.0002545825
ocegii	126	233	0.0002539292
ocegii	13	259	0.0002532624
ocegii	349	392	0.0002518367
ocegii	147	393	0.0002500771
ocegii	65	249	0.0002489870
ocegii	135	234	0.0002478532
ocegii	136	235	0.0002471975
ocegii	125	233	0.0002462343
ocegii	42	208	0.0002447909
ocegii	72	240	0.0002437145
ocegii	73	107	0.0002432892
ocegii	70	188	0.0002428074
ocegii	149	224	0.0002416425
ocegii	143	391	0.0002381155
ocegii	130	225	0.0002365793
ocegii	166	210	0.0002359600
ocegii	152	395	0.0002355979
ocegii	105	186	0.0002352518
ocegii	127	233	0.0002346921
ocegii	348	393	0.0002338529
ocegii	133	224	0.0002333100
ocegii	134	402	0.0002329164
ocegii	72	106	0.0002327313
ocegii	33	249	0.0002319331
ocegii	135	229	0.0002289855
ocegii	128	233	0.0002269973
ocegii	73	190	0.0002253746
ocegii	132	394	0.0002251366
ocegii	72	109	0.0002249607
ocegii	125	235	0.0002247250
ocegii	182	294	0.0002234651
ocegii	288	389	0.0002228475
ocegii	70	182	0.0002215438
ocegii	137	224	0.0002208113
ocegii	134	224	0.0002208113
ocegii	105	396	0.0002202917
ocegii	132	397	0.0002197139
ocegii	151	226	0.0002193445
ocegii	345	389	0.0002187557
ocegii	128	240	0.0002186262
ocegii	349	387	0.0002180614
ocegii	160	225	0.0002158267
ocegii	148	396	0.0002154486
ocegii	42	398	0.0002134942
ocegii	288	394	0.0002132873
ocegii	290	352	0.0002124152
ocegii	150	226	0.0002110674
ocegii	132	396	0.0002090705
ocegii	291	379	0.0002089685
ocegii	291	392	0.0002086335
ocegii	124	235	0.0002059979
ocegii	133	395	0.0002059904
ocegii	153	227	0.0002059393
ocegii	73	288	0.0002052599
ocegii	34	248	0.0002051542
ocegii	207	412	0.0002043523
ocegii	71	237	0.0002025972
ocegii	328	390	0.0002020913
ocegii	147	394	0.0002014380
ocegii	149	395	0.0002009512
ocegii	134	393	0.0001990905
ocegii	143	327	0.0001985519
ocegii	78	398	0.0001983987
ocegii	291	350	0.0001977285
ocegii	72	327	0.0001974220
ocegii	147	223	0.0001971369
ocegii	150	328	0.0001968343
ocegii	288	392	0.0001962148
ocegii	136	230	0.0001952672
ocegii	220	394	0.0001943285
ocegii	291	394	0.0001943285
ocegii	72	397	0.0001930819
ocegii	42	396	0.0001930060
ocegii	64	238	0.0001921696
ocegii	289	389	0.0001906286
ocegii	328	389	0.0001906286
ocegii	133	294	0.0001883492
ocegii	132	229	0.0001880952
ocegii	134	295	0.0001879855
ocegii	10	257	0.0001879460
ocegii	160	218	0.0001877806
ocegii	74	180	0.0001870974
ocegii	129	225	0.0001867731
ocegii	134	327	0.0001852729
ocegii	70	238	0.0001849179
ocegii	133	239	0.0001835417
ocegii	126	237	0.0001826584
ocegii	143	389	0.0001825739
ocegii	120	246	0.0001823298
ocegii	134	328	0.0001816932
ocegii	31	399	0.0001814525
ocegii	157	215	0.0001786223
ocegii	158	212	0.0001783197
ocegii	73	397	0.0001778763
ocegii	105	393	0.0001777761
ocegii	149	397	0.0001775466
ocegii	150	350	0.0001767573
ocegii	150	229	0.0001758281
ocegii	105	295	0.0001752407
ocegii	67	396	0.0001750520
ocegii	148	224	0.0001749825
ocegii	347	389	0.0001739049
ocegii	182	398	0.0001738767
ocegii	347	392	0.0001736333
ocegii	129	396	0.0001731624
ocegii	105	327	0.0001731239
ocegii	151	227	0.0001729890
ocegii	142	396	0.0001728077
ocegii	73	389	0.0001718342
ocegii	73	402	0.0001709478
ocegii	76	402	0.0001709478
ocegii	78	399	0.0001705216
ocegii	70	189	0.0001701910
ocegii	159	213	0.0001698283
ocegii	348	390	0.0001694371
ocegii	143	227	0.0001688702
ocegii	325	391	0.0001685157
ocegii	13	255	0.0001684630
ocegii	143	234	0.0001677776
ocegii	159	223	0.0001677761
ocegii	121	248	0.0001675426
ocegii	120	238	0.0001667887
ocegii	149	221	0.0001661646
ocegii	150	399	0.0001661493
ocegii	132	225	0.0001660206
ocegii	142	393	0.0001650994
ocegii	73	180	0.0001648239
ocegii	119	238	0.0001648096
ocegii	120	247	0.0001644838
ocegii	125	237	0.0001643926
ocegii	33	403	0.0001638263
ocegii	292	389	0.0001637795
ocegii	143	223	0.0001635817
ocegii	325	393	0.0001626715
ocegii	165	219	0.0001621742
ocegii	143	221	0.0001619040
ocegii	182	225	0.0001618701
ocegii	207	234	0.0001618256
ocegii	153	396	0.0001615864
ocegii	164	213	0.0001613369
ocegii	292	326	0.0001610788
ocegii	134	379	0.0001603046
ocegii	146	393	0.0001602436
ocegii	219	393	0.0001602436
ocegii	182	234	0.0001601513
ocegii	32	401	0.0001588324
ocegii	348	388	0.0001583524
ocegii	77	403	0.0001574435
ocegii	105	285	0.0001572116
ocegii	42	211	0.0001570912
ocegii	128	401	0.0001566860
ocegii	150	402	0.0001559899
ocegii	42	238	0.0001559112
ocegii	47	168	0.0001557272
ocegii	292	393	0.0001553877
ocegii	106	182	0.0001550807
ocegii	143	230	0.0001545865
ocegii	26	37	0.0001542641
ocegii	84	398	0.0001540679
ocegii	26	248	0.0001538656
ocegii	149	225	0.0001535690
ocegii	71	188	0.0001533520
ocegii	42	241	0.0001532753
ocegii	35	251	0.0001527583
ocegii	26	238	0.0001522854
ocegii	290	394	0.0001516710
ocegii	118	246	0.0001513682
ocegii	72	236	0.0001506461
ocegii	142	395	0.0001501359
ocegii	350	389	0.0001497902
ocegii	42	237	0.0001497799
ocegii	105	187	0.0001493238
ocegii	72	394	0.0001493011
ocegii	128	232	0.0001491249
ocegii	161	221	0.0001491221
ocegii	73	392	0.0001490239
ocegii	32	248	0.0001484768
ocegii	73	328	0.0001483828
ocegii	132	227	0.0001482763
ocegii	348	392	0.0001482036
ocegii	72	294	0.0001481051
ocegii	363	379	0.0001480421
ocegii	134	292	0.0001479699
ocegii	33	246	0.0001479280
ocegii	132	231	0.0001474175
ocegii	13	111	0.0001470458
ocegii	73	294	0.0001468485
ocegii	72	288	0.0001466142
ocegii	73	295	0.0001465650
ocegii	152	392	0.0001465402
ocegii	134	326	0.0001462835
ocegii	136	233	0.0001462016
ocegii	288	328	0.0001456905
ocegii	148	395	0.0001455164
ocegii	143	328	0.0001453546
ocegii	130	238	0.0001450337
ocegii	13	256	0.0001446896
ocegii	159	215	0.0001445990
ocegii	144	394	0.0001445614
ocegii	33	247	0.0001439234
ocegii	78	295	0.0001433788
ocegii	148	223	0.0001426097
ocegii	73	401	0.0001416613
ocegii	147	395	0.0001413164
ocegii	127	232	0.0001412762
ocegii	144	225	0.0001411175
ocegii	149	398	0.0001408621
ocegii	70	183	0.0001405537
ocegii	71	189	0.0001404076
ocegii	143	412	0.0001402418
ocegii	167	214	0.0001401214
ocegii	159	222	0.0001396412
ocegii	73	395	0.0001385870
ocegii	134	223	0.0001384153
ocegii	65	393	0.0001383922
ocegii	123	236	0.0001376421
ocegii	129	224	0.0001374863
ocegii	157	224	0.0001374863
ocegii	104	294	0.0001372714
ocegii	78	294	0.0001372714
ocegii	35	398	0.0001364602
ocegii	80	400	0.0001363144
ocegii	42	240	0.0001361934
ocegii	134	403	0.0001361673
ocegii	151	391	0.0001353232
ocegii	72	391	0.0001353232
ocegii	64	394	0.0001350820
ocegii	121	235	0.0001348350
ocegii	134	405	0.0001348251
ocegii	326	352	0.0001346294
ocegii	119	246	0.0001341672
ocegii	328	388	0.0001341242
ocegii	70	181	0.0001335007
ocegii	78	402	0.0001329702
ocegii	135	235	0.0001328525
ocegii	72	396	0.0001327658
ocegii	347	394	0.0001327383
ocegii	328	351	0.0001325403
ocegii	291	325	0.0001315892
ocegii	324	389	0.0001315606
ocegii	289	393	0.0001311084
ocegii	105	402	0.0001303477
ocegii	73	394	0.0001303423
ocegii	134	412	0.0001302245
ocegii	73	412	0.0001302245
ocegii	33	396	0.0001301668
ocegii	133	223	0.0001300265
ocegii	132	398	0.0001298573
ocegii	73	291	0.0001297597
ocegii	72	392	0.0001297465
ocegii	120	234	0.0001296463
ocegii	167	212	0.0001296117
ocegii	35	249	0.0001296097
ocegii	145	395	0.0001293479
ocegii	347	393	0.0001291947
ocegii	30	399	0.0001289843
ocegii	291	390	0.0001286035
ocegii	72	241	0.0001283235
ocegii	128	241	0.0001283235
ocegii	152	398	0.0001279677
ocegii	147	396	0.0001279226
ocegii	42	214	0.0001273831
ocegii	69	183	0.0001273768
ocegii	72	243	0.0001273556
ocegii	143	235	0.0001273442
ocegii	143	233	0.0001269646
ocegii	75	401	0.0001266366
ocegii	64	248	0.0001265117
ocegii	220	397	0.0001265019
ocegii	148	397	0.0001265019
ocegii	132	393	0.0001262525
ocegii	78	412	0.0001262176
ocegii	134	332	0.0001259801
ocegii	73	234	0.0001258332
ocegii	289	326	0.0001256948
ocegii	47	396	0.0001256783
ocegii	132	232	0.0001255788
ocegii	88	398	0.0001254553
ocegii	78	108	0.0001253736
ocegii	130	404	0.0001250021
ocegii	130	224	0.0001249875
ocegii	126	236	0.0001249261
ocegii	131	236	0.0001249261
ocegii	10	256	0.0001245003
ocegii	69	237	0.0001242077
ocegii	147	392	0.0001241866
ocegii	78	328	0.0001241570
ocegii	72	246	0.0001238467
ocegii	128	243	0.0001238180
ocegii	73	289	0.0001237918
ocegii	128	396	0.0001234341
ocegii	73	403	0.0001234016
ocegii	232	244	0.0001233606
ocegii	105	377	0.0001233152
ocegii	132	238	0.0001232786
ocegii	146	398	0.0001232544
ocegii	75	191	0.0001231475
ocegii	71	183	0.0001229845
ocegii	130	228	0.0001229478
ocegii	288	350	0.0001228314
ocegii	348	394	0.0001227797
ocegii	149	391	0.0001225568
ocegii	136	399	0.0001224258
ocegii	345	412	0.0001223210
ocegii	129	230	0.0001220420
ocegii	119	234	0.0001220200
ocegii	129	240	0.0001218572
ocegii	64	392	0.0001217028
ocegii	133	327	0.0001214904
ocegii	133	293	0.0001214240
ocegii	26	398	0.0001213648
ocegii	133	400	0.0001211683
ocegii	141	394	0.0001208628
ocegii	138	394	0.0001208628
ocegii	134	329	0.0001208164
ocegii	12	258	0.0001206188
ocegii	135	403	0.0001193800
ocegii	150	407	0.0001191601
ocegii	168	210	0.0001189829
ocegii	105	326	0.0001188553
ocegii	72	242	0.0001187472
ocegii	105	328	0.0001181006
ocegii	331	351	0.0001175773
ocegii	143	402	0.0001175266
ocegii	152	221	0.0001173038
ocegii	140	393	0.0001170778
ocegii	25	68	0.0001169476
ocegii	146	396	0.0001167013
ocegii	140	398	0.0001166514
ocegii	72	247	0.0001165094
ocegii	182	394	0.0001161231
ocegii	118	238	0.0001160269
ocegii	182	399	0.0001158673
ocegii	133	156	0.0001155997
ocegii	72	395	0.0001154892
ocegii	134	389	0.0001154511
ocegii	114	233	0.0001154223
ocegii	132	403	0.0001151247
ocegii	134	221	0.0001150370
ocegii	42	391	0.0001148970
ocegii	163	215	0.0001148286
ocegii	143	228	0.0001147513
ocegii	161	214	0.0001146448
ocegii	64	398	0.0001144505
ocegii	129	398	0.0001144505
ocegii	128	398	0.0001144505
ocegii	150	234	0.0001143938
ocegii	42	200	0.0001140549
ocegii	349	397	0.0001139344
ocegii	135	232	0.0001138058
ocegii	11	259	0.0001133016
ocegii	133	402	0.0001132529
ocegii	324	387	0.0001132081
ocegii	105	375	0.0001128887
ocegii	179	224	0.0001124888
ocegii	121	244	0.0001123315
ocegii	323	350	0.0001119445
ocegii	182	232	0.0001118185
ocegii	67	185	0.0001118044
ocegii	147	226	0.0001117416
ocegii	135	399	0.0001114949
ocegii	74	402	0.0001111161
ocegii	133	240	0.0001111051
ocegii	152	220	0.0001109613
ocegii	67	187	0.0001109262
ocegii	146	221	0.0001107764
ocegii	160	216	0.0001106331
ocegii	159	216	0.0001106331
ocegii	159	224	0.0001104978
ocegii	151	400	0.0001103497
ocegii	142	398	0.0001100485
ocegii	151	222	0.0001100203
ocegii	325	351	0.0001099210
ocegii	182	230	0.0001098378
ocegii	105	230	0.0001098378
ocegii	150	230	0.0001098378
ocegii	73	243	0.0001096674
ocegii	32	247	0.0001096559
ocegii	136	237	0.0001095950
ocegii	149	392	0.0001092842
ocegii	135	392	0.0001092842
ocegii	217	393	0.0001092570
ocegii	147	397	0.0001087473
ocegii	154	224	0.0001083225
ocegii	132	224	0.0001083225
ocegii	135	400	0.0001081860
ocegii	29	398	0.0001081590
ocegii	105	391	0.0001072372
ocegii	67	186	0.0001069327
ocegii	121	234	0.0001067675
ocegii	42	234	0.0001067675
ocegii	158	220	0.0001066935
ocegii	67	246	0.0001066458
ocegii	121	236	0.0001065546
ocegii	167	209	0.0001062717
ocegii	291	395	0.0001062500
ocegii	119	247	0.0001062291
ocegii	28	398	0.0001059580
ocegii	140	396	0.0001054800
ocegii	71	238	0.0001051494
ocegii	151	231	0.0001049886
ocegii	128	231	0.0001049886
ocegii	129	402	0.0001049483
ocegii	148	391	0.0001046840
ocegii	129	393	0.0001044011
ocegii	154	393	0.0001044011
ocegii	47	393	0.0001044011
ocegii	78	397	0.0001043086
ocegii	13	257	0.0001040415
ocegii	32	400	0.0001038586
ocegii	150	400	0.0001038586
ocegii	133	291	0.0001038078
ocegii	217	396	0.0001032358
ocegii	130	405	0.0001032255
ocegii	42	246	0.0001032056
ocegii	104	185	0.0001032041
ocegii	156	231	0.0001029993
ocegii	78	234	0.0001029544
ocegii	118	237	0.0001022887
ocegii	154	221	0.0001022552
ocegii	105	293	0.0001022518
ocegii	166	214	0.0001019065
ocegii	167	211	0.0001018970
ocegii	151	351	0.0001017483
ocegii	11	260	0.0001012246
ocegii	157	223	0.0001006657
ocegii	182	291	0.0001005638
ocegii	132	240	0.0001003530
ocegii	103	184	0.0001002808
ocegii	287	327	0.0001002296
ocegii	72	328	0.0000999313
ocegii	34	397	0.0000998699
ocegii	11	261	0.0000998509
ocegii	154	225	0.0000996123
ocegii	180	225	0.0000996123
ocegii	131	394	0.0000995341
ocegii	128	394	0.0000995341
ocegii	64	242	0.0000994180
ocegii	291	398	0.0000993551
ocegii	106	392	0.0000993493
ocegii	134	152	0.0000992594
ocegii	134	293	0.0000990564
ocegii	121	398	0.0000990437
ocegii	69	398	0.0000990437
ocegii	70	107	0.0000989318
ocegii	221	396	0.0000987473
ocegii	123	402	0.0000982950
ocegii	129	412	0.0000981692
ocegii	152	328	0.0000980244
ocegii	69	180	0.0000980034
ocegii	348	396	0.0000979217
ocegii	103	181	0.0000979005
ocegii	69	181	0.0000979005
ocegii	26	68	0.0000978541
ocegii	159	209	0.0000977700
ocegii	10	268	0.0000977382
ocegii	161	210	0.0000977359
ocegii	72	289	0.0000977304
ocegii	134	289	0.0000977304
ocegii	166	213	0.0000976513
ocegii	157	211	0.0000976513
ocegii	144	397	0.0000976506
ocegii	72	192	0.0000976268
ocegii	219	398	0.0000968427
ocegii	289	398	0.0000968427
ocegii	127	240	0.0000967690
ocegii	330	350	0.0000965365
ocegii	127	407	0.0000961643
ocegii	78	407	0.0000961643
ocegii	291	397	0.0000960908
ocegii	289	351	0.0000957631
ocegii	182	397	0.0000957610
ocegii	128	403	0.0000957426
ocegii	134	334	0.0000957236
ocegii	128	397	0.0000954313
ocegii	137	234	0.0000953282
ocegii	144	234	0.0000953282
ocegii	105	237	0.0000949824
ocegii	73	285	0.0000949820
ocegii	363	375	0.0000949244
ocegii	155	394	0.0000947944
ocegii	146	395	0.0000947011
ocegii	176	398	0.0000946417
ocegii	148	392	0.0000943818
ocegii	68	238	0.0000942719
ocegii	129	228	0.0000942600
ocegii	130	412	0.0000941623
ocegii	134	186	0.0000941007
ocegii	72	402	0.0000940213
ocegii	151	402	0.0000940213
ocegii	78	107	0.0000940019
ocegii	292	329	0.0000938045
ocegii	42	207	0.0000937938
ocegii	156	210	0.0000934865
ocegii	42	168	0.0000934363
ocegii	130	231	0.0000928745
ocegii	348	411	0.0000928211
ocegii	105	405	0.0000926923
ocegii	118	247	0.0000925222
ocegii	134	277	0.0000923577
ocegii	104	393	0.0000922614
ocegii	154	396	0.0000920145
ocegii	135	236	0.0000918574
ocegii	105	379	0.0000916026
ocegii	157	225	0.0000913113
ocegii	184	288	0.0000912266
ocegii	349	398	0.0000911102
ocegii	134	182	0.0000910198
ocegii	288	397	0.0000909926
ocegii	72	400	0.0000908762
ocegii	42	400	0.0000908762
ocegii	72	110	0.0000907728
ocegii	15	238	0.0000906461
ocegii	152	238	0.0000906461
ocegii	129	227	0.0000906133
ocegii	143	295	0.0000904644
ocegii	145	398	0.0000902398
ocegii	129	406	0.0000902023
ocegii	346	412	0.0000901554
ocegii	140	395	0.0000900816
ocegii	120	235	0.0000898900
ocegii	41	393	0.0000898335
ocegii	136	402	0.0000897476
ocegii	42	399	0.0000896332
ocegii	66	187	0.0000895943
ocegii	151	230	0.0000894975
ocegii	147	230	0.0000894975
ocegii	42	221	0.0000894733
ocegii	150	294	0.0000893860
ocegii	73	103	0.0000893812
ocegii	137	403	0.0000893598
ocegii	129	295	0.0000892135
ocegii	182	295	0.0000892135
ocegii	88	295	0.0000892135
ocegii	106	397	0.0000891030
ocegii	26	242	0.0000887661
ocegii	42	379	0.0000887400
ocegii	31	400	0.0000887125
ocegii	142	389	0.0000886020
ocegii	105	233	0.0000884905
ocegii	122	243	0.0000884414
ocegii	130	152	0.0000883652
ocegii	73	111	0.0000882275
ocegii	132	395	0.0000881914
ocegii	125	236	0.0000881831
ocegii	149	327	0.0000880806
ocegii	103	398	0.0000880388
ocegii	127	396	0.0000878806
ocegii	288	395	0.0000877718
ocegii	105	234	0.0000877019
ocegii	151	329	0.0000875919
ocegii	345	391	0.0000875660
ocegii	70	399	0.0000874470
ocegii	105	403	0.0000872322
ocegii	128	225	0.0000871608
ocegii	15	258	0.0000871136
ocegii	78	238	0.0000870202
ocegii	125	238	0.0000870202
ocegii	290	392	0.0000869306
ocegii	133	292	0.0000868519
ocegii	67	245	0.0000867447
ocegii	290	397	0.0000865540
ocegii	8	260	0.0000865374
ocegii	78	235	0.0000861446
ocegii	132	228	0.0000860635
ocegii	79	295	0.0000860273
ocegii	150	379	0.0000858775
ocegii	160	229	0.0000858696
ocegii	155	229	0.0000858696
ocegii	128	229	0.0000858696
ocegii	127	402	0.0000854739
ocegii	154	230	0.0000854294
ocegii	152	230	0.0000854294
ocegii	123	230	0.0000854294
ocegii	156	219	0.0000853548
ocegii	218	394	0.0000853149
ocegii	76	188	0.0000851956
ocegii	47	208	0.0000851024
ocegii	76	190	0.0000850470
ocegii	290	350	0.0000849815
ocegii	134	391	0.0000849195
ocegii	105	371	0.0000849180
ocegii	150	404	0.0000847472
ocegii	50	168	0.0000845376
ocegii	104	397	0.0000843346
ocegii	122	244	0.0000842487
ocegii	11	256	0.0000841218
ocegii	118	234	0.0000838888
ocegii	141	234	0.0000838888
ocegii	73	350	0.0000838848
ocegii	150	334	0.0000837581
ocegii	73	84	0.0000836808
ocegii	122	398	0.0000836369
ocegii	118	398	0.0000836369
ocegii	72	292	0.0000836352
ocegii	13	238	0.0000833944
ocegii	8	259	0.0000833100
ocegii	7	259	0.0000833100
ocegii	207	221	0.0000831573
ocegii	152	294	0.0000830013
ocegii	93	295	0.0000828411
ocegii	74	295	0.0000828411
ocegii	76	295	0.0000828411
ocegii	122	239	0.0000827737
ocegii	347	396	0.0000824503
ocegii	134	330	0.0000824251
ocegii	150	235	0.0000823992
ocegii	182	235	0.0000823992
ocegii	154	227	0.0000823757
ocegii	104	400	0.0000822214
ocegii	324	388	0.0000821169
ocegii	36	248	0.0000820617
ocegii	104	327	0.0000820061
ocegii	63	391	0.0000817046
ocegii	121	242	0.0000816648
ocegii	68	288	0.0000814523
ocegii	107	398	0.0000814359
ocegii	76	398	0.0000814359
ocegii	288	398	0.0000814359
ocegii	72	390	0.0000813614
ocegii	42	224	0.0000813340
ocegii	152	331	0.0000812108
ocegii	159	218	0.0000810871
ocegii	105	188	0.0000809358
ocegii	72	350	0.0000808889
ocegii	133	350	0.0000808889
ocegii	78	395	0.0000808424
ocegii	291	351	0.0000808001
ocegii	146	233	0.0000807956
ocegii	160	209	0.0000807665
ocegii	223	394	0.0000805752
ocegii	72	193	0.0000805628
ocegii	129	404	0.0000805098
ocegii	134	377	0.0000802983
ocegii	290	356	0.0000802967
ocegii	292	379	0.0000801523
ocegii	103	294	0.0000798090
ocegii	129	407	0.0000796362
ocegii	133	407	0.0000794401
ocegii	78	111	0.0000794048
ocegii	153	230	0.0000793720
ocegii	347	391	0.0000792446
ocegii	40	398	0.0000792349
ocegii	147	391	0.0000791513
ocegii	182	402	0.0000790634
ocegii	148	327	0.0000789688
ocegii	73	225	0.0000788598
ocegii	141	225	0.0000788598
ocegii	118	240	0.0000788488
ocegii	74	108	0.0000787229
ocegii	21	248	0.0000786424
ocegii	75	329	0.0000785306
ocegii	105	241	0.0000784199
ocegii	147	222	0.0000784066
ocegii	354	391	0.0000782943
ocegii	34	250	0.0000782691
ocegii	72	227	0.0000782569
ocegii	148	227	0.0000782569
ocegii	76	106	0.0000782502
ocegii	106	394	0.0000782054
ocegii	66	394	0.0000782054
ocegii	67	394	0.0000782054
ocegii	70	288	0.0000781942
ocegii	179	288	0.0000781942
ocegii	74	289	0.0000781843
ocegii	223	289	0.0000781843
ocegii	73	242	0.0000781142
ocegii	36	251	0.0000780765
ocegii	345	393	0.0000776711
ocegii	42	230	0.0000772933
ocegii	128	152	0.0000772287
ocegii	79	236	0.0000771602
ocegii	74	398	0.0000770340
ocegii	66	186	0.0000769915
ocegii	346	390	0.0000768449
ocegii	42	219	0.0000768193
ocegii	145	221	0.0000766914
ocegii	164	216	0.0000765922
ocegii	73	261	0.0000765523
ocegii	166	209	0.0000765156
ocegii	45	210	0.0000764890
ocegii	161	211	0.0000764227
ocegii	167	213	0.0000764227
ocegii	72	245	0.0000763353
ocegii	289	396	0.0000763047
ocegii	151	404	0.0000762725
ocegii	328	395	0.0000762229
ocegii	146	222	0.0000761679
ocegii	347	412	0.0000761313
ocegii	42	199	0.0000760023
ocegii	283	394	0.0000758355
ocegii	68	394	0.0000758355
ocegii	42	328	0.0000757055
ocegii	144	328	0.0000757055
ocegii	49	171	0.0000756036
ocegii	218	397	0.0000754573
ocegii	103	397	0.0000754573
ocegii	103	182	0.0000753249
ocegii	128	393	0.0000752659
ocegii	130	407	0.0000752590
ocegii	105	389	0.0000751775
ocegii	73	152	0.0000749044
ocegii	137	225	0.0000747093
ocegii	131	232	0.0000745624
ocegii	70	392	0.0000745119
ocegii	327	392	0.0000745119
ocegii	346	392	0.0000745119
ocegii	155	392	0.0000745119
ocegii	288	379	0.0000744271
ocegii	143	399	0.0000743299
ocegii	34	399	0.0000743299
ocegii	12	254	0.0000742824
ocegii	367	382	0.0000741701
ocegii	133	404	0.0000741538
ocegii	140	227	0.0000741381
ocegii	26	412	0.0000741278
ocegii	134	184	0.0000741206
ocegii	41	396	0.0000740604
ocegii	76	396	0.0000740604
ocegii	73	405	0.0000739450
ocegii	127	395	0.0000739131
ocegii	349	395	0.0000738877
ocegii	11	257	0.0000738359
ocegii	104	293	0.0000734935
ocegii	72	293	0.0000734935
ocegii	103	394	0.0000734656
ocegii	121	394	0.0000734656
ocegii	9	259	0.0000733128
ocegii	64	397	0.0000732380
ocegii	141	397	0.0000732380
ocegii	105	262	0.0000732240
ocegii	7	260	0.0000732240
ocegii	118	326	0.0000731417
ocegii	156	233	0.0000731008
ocegii	143	237	0.0000730634
ocegii	153	393	0.0000728380
ocegii	290	329	0.0000728112
ocegii	182	328	0.0000726773
ocegii	68	398	0.0000726320
ocegii	158	218	0.0000725516
ocegii	150	220	0.0000725516
ocegii	285	389	0.0000724926
ocegii	138	234	0.0000724494
ocegii	136	403	0.0000723389
ocegii	73	331	0.0000721874
ocegii	47	214	0.0000721838
ocegii	159	212	0.0000721770
ocegii	41	213	0.0000721770
ocegii	156	396	0.0000721709
ocegii	76	192	0.0000721590
ocegii	73	284	0.0000721061
ocegii	76	109	0.0000719153
ocegii	22	249	0.0000716264
ocegii	141	395	0.0000716033
ocegii	107	395	0.0000716033
ocegii	207	379	0.0000715645
ocegii	25	400	0.0000714028
ocegii	106	400	0.0000714028
ocegii	134	145	0.0000713494
ocegii	72	223	0.0000713048
ocegii	154	223	0.0000713048
ocegii	134	241	0.0000712908
ocegii	105	181	0.0000712003
ocegii	117	237	0.0000710831
ocegii	134	407	0.0000710780
ocegii	127	397	0.0000710186
ocegii	28	397	0.0000710186
ocegii	67	121	0.0000709828
ocegii	349	386	0.0000707844
ocegii	347	395	0.0000707604
ocegii	150	232	0.0000706381
ocegii	162	217	0.0000705443
ocegii	42	402	0.0000705160
ocegii	108	398	0.0000704311
ocegii	11	258	0.0000703610
ocegii	236	371	0.0000702769
ocegii	132	294	0.0000702319
ocegii	184	294	0.0000702319
ocegii	75	295	0.0000700963
ocegii	42	295	0.0000700963
ocegii	208	221	0.0000700804
ocegii	142	227	0.0000700194
ocegii	146	227	0.0000700194
ocegii	35	399	0.0000699576
ocegii	71	236	0.0000698116
ocegii	67	184	0.0000697605
ocegii	204	223	0.0000697323
ocegii	104	396	0.0000695719
ocegii	144	392	0.0000695445
ocegii	124	237	0.0000694102
ocegii	67	237	0.0000694102
ocegii	207	225	0.0000693224
ocegii	182	395	0.0000692935
ocegii	134	410	0.0000692440
ocegii	128	410	0.0000692440
ocegii	143	406	0.0000692251
ocegii	160	230	0.0000691571
ocegii	70	397	0.0000691290
ocegii	150	390	0.0000689712
ocegii	96	238	0.0000688910
ocegii	150	182	0.0000688654
ocegii	68	397	0.0000687993
ocegii	43	394	0.0000687259
ocegii	34	394	0.0000687259
ocegii	292	353	0.0000686877
ocegii	151	401	0.0000686843
ocegii	137	231	0.0000686464
ocegii	75	186	0.0000684369
ocegii	152	288	0.0000684200
ocegii	72	239	0.0000683783
ocegii	181	290	0.0000683213
ocegii	166	220	0.0000682839
ocegii	133	220	0.0000682839
ocegii	103	187	0.0000682623
ocegii	133	151	0.0000682469
ocegii	288	390	0.0000682386
ocegii	218	398	0.0000682301
ocegii	156	398	0.0000682301
ocegii	129	221	0.0000681701
ocegii	291	412	0.0000681174
ocegii	69	240	0.0000680967
ocegii	71	240	0.0000680967
ocegii	48	208	0.0000680819
ocegii	36	250	0.0000680601
ocegii	162	215	0.0000680466
ocegii	68	190	0.0000680376
ocegii	155	209	0.0000680139
ocegii	287	393	0.0000679821
ocegii	360	377	0.0000679509
ocegii	154	214	0.0000679377
ocegii	107	399	0.0000677714
ocegii	137	399	0.0000677714
ocegii	287	396	0.0000676823
ocegii	26	111	0.0000676411
ocegii	35	254	0.0000675295
ocegii	128	405	0.0000674126
ocegii	128	395	0.0000674034
ocegii	72	371	0.0000673487
ocegii	105	372	0.0000671729
ocegii	343	406	0.0000671273
ocegii	121	395	0.0000669837
ocegii	365	377	0.0000669790
ocegii	132	295	0.0000669101
ocegii	131	397	0.0000669097
ocegii	180	224	0.0000668443
ocegii	119	327	0.0000668197
ocegii	160	232	0.0000667138
ocegii	73	244	0.0000666969
ocegii	72	224	0.0000666600
ocegii	12	259	0.0000666480
ocegii	41	397	0.0000665800
ocegii	155	397	0.0000665800
ocegii	134	375	0.0000665754
ocegii	6	262	0.0000665673
ocegii	135	401	0.0000665379
ocegii	135	225	0.0000664082
ocegii	42	225	0.0000664082
ocegii	160	394	0.0000663561
ocegii	346	394	0.0000663561
ocegii	70	394	0.0000663561
ocegii	391	412	0.0000663347
ocegii	133	330	0.0000662603
ocegii	292	398	0.0000660291
ocegii	73	377	0.0000659593
ocegii	152	350	0.0000659095
ocegii	128	227	0.0000659006
ocegii	78	379	0.0000658394
ocegii	289	379	0.0000658394
ocegii	134	337	0.0000655193
ocegii	134	285	0.0000655048
ocegii	131	229	0.0000654244
ocegii	72	233	0.0000654060
ocegii	151	233	0.0000654060
ocegii	124	233	0.0000654060
ocegii	326	353	0.0000651684
ocegii	78	315	0.0000651676
ocegii	67	247	0.0000651082
ocegii	30	247	0.0000651082
ocegii	141	230	0.0000650891
ocegii	107	230	0.0000650891
ocegii	105	407	0.0000648064
ocegii	134	158	0.0000647162
ocegii	139	158	0.0000647162
ocegii	67	250	0.0000646571
ocegii	130	408	0.0000646396
ocegii	105	261	0.0000646135
ocegii	117	251	0.0000644980
ocegii	43	397	0.0000643606
ocegii	105	292	0.0000643347
ocegii	127	241	0.0000641617
ocegii	65	186	0.0000641596
ocegii	103	186	0.0000641596
ocegii	151	236	0.0000641562
ocegii	343	412	0.0000641105
ocegii	293	394	0.0000639862
ocegii	287	394	0.0000639862
ocegii	67	188	0.0000638967
ocegii	96	398	0.0000638281
ocegii	40	209	0.0000637630
ocegii	65	295	0.0000637239
ocegii	49	214	0.0000636916
ocegii	165	212	0.0000636856
ocegii	68	243	0.0000636778
ocegii	138	235	0.0000636721
ocegii	90	328	0.0000635926
ocegii	207	229	0.0000635453
ocegii	72	105	0.0000635418
ocegii	290	399	0.0000633991
ocegii	65	399	0.0000633991
ocegii	88	399	0.0000633991
ocegii	11	262	0.0000632389
ocegii	9	260	0.0000632389
ocegii	67	393	0.0000631263
ocegii	63	393	0.0000631263
ocegii	324	390	0.0000629895
ocegii	142	390	0.0000629895
ocegii	78	101	0.0000629806
ocegii	129	223	0.0000629160
ocegii	74	395	0.0000627838
ocegii	143	400	0.0000627479
ocegii	130	411	0.0000625533
ocegii	177	224	0.0000624938
ocegii	181	224	0.0000624938
ocegii	120	236	0.0000624630
ocegii	353	390	0.0000624416
ocegii	76	110	0.0000623953
ocegii	105	282	0.0000623920
ocegii	55	162	0.0000623797
ocegii	149	401	0.0000622451
ocegii	133	153	0.0000622197
ocegii	65	237	0.0000621039
ocegii	78	392	0.0000620933
ocegii	41	392	0.0000620933
ocegii	149	326	0.0000620914
ocegii	79	398	0.0000619386
ocegii	150	288	0.0000619038
ocegii	134	290	0.0000618145
ocegii	161	227	0.0000617818
ocegii	147	227	0.0000617818
ocegii	159	227	0.0000617818
ocegii	149	227	0.0000617818
ocegii	129	150	0.0000617816
ocegii	129	151	0.0000617695
ocegii	71	389	0.0000617529
ocegii	181	238	0.0000616393
ocegii	115	238	0.0000616393
ocegii	40	238	0.0000616393
ocegii	150	238	0.0000616393
ocegii	180	398	0.0000616272
ocegii	71	398	0.0000616272
ocegii	41	398	0.0000616272
ocegii	127	394	0.0000616163
ocegii	104	394	0.0000616163
ocegii	28	248	0.0000615462
ocegii	289	329	0.0000615221
ocegii	104	183	0.0000614922
ocegii	149	228	0.0000614739
ocegii	78	404	0.0000614417
ocegii	75	109	0.0000613529
ocegii	149	229	0.0000613354
ocegii	130	399	0.0000612129
ocegii	121	239	0.0000611806
ocegii	73	119	0.0000611565
ocegii	184	373	0.0000611446
ocegii	73	373	0.0000611446
ocegii	143	292	0.0000611180
ocegii	33	251	0.0000611033
ocegii	33	405	0.0000610926
ocegii	149	234	0.0000610100
ocegii	70	234	0.0000610100
ocegii	181	234	0.0000610100
ocegii	148	326	0.0000609515
ocegii	70	327	0.0000607452
ocegii	181	293	0.0000607120
ocegii	221	393	0.0000606983
ocegii	69	393	0.0000606983
ocegii	127	393	0.0000606983
ocegii	76	393	0.0000606983
ocegii	57	294	0.0000606548
ocegii	10	255	0.0000606467
ocegii	343	407	0.0000606253
ocegii	70	241	0.0000605972
ocegii	118	241	0.0000605972
ocegii	74	400	0.0000605842
ocegii	30	400	0.0000605842
ocegii	131	231	0.0000605703
ocegii	133	328	0.0000605644
ocegii	105	408	0.0000604693
ocegii	78	296	0.0000604405
ocegii	66	185	0.0000602024
ocegii	153	395	0.0000600544
ocegii	105	289	0.0000599578
ocegii	118	235	0.0000599267
ocegii	119	235	0.0000599267
ocegii	121	397	0.0000599220
ocegii	15	262	0.0000599105
ocegii	15	261	0.0000599105
ocegii	133	333	0.0000598876
ocegii	133	351	0.0000598519
ocegii	68	402	0.0000598317
ocegii	104	187	0.0000597295
ocegii	207	230	0.0000596569
ocegii	142	221	0.0000596488
ocegii	121	392	0.0000596096
ocegii	34	403	0.0000595732
ocegii	289	355	0.0000595403
ocegii	221	235	0.0000594873
ocegii	44	211	0.0000594399
ocegii	98	398	0.0000594262
ocegii	63	398	0.0000594262
ocegii	143	222	0.0000592417
ocegii	351	389	0.0000591670
ocegii	64	389	0.0000590680
ocegii	220	399	0.0000590267
ocegii	123	399	0.0000590267
ocegii	65	245	0.0000589864
ocegii	42	245	0.0000589864
ocegii	325	356	0.0000589114
ocegii	265	393	0.0000588074
ocegii	150	236	0.0000587887
ocegii	104	407	0.0000587309
ocegii	71	391	0.0000587252
ocegii	142	391	0.0000587252
ocegii	180	289	0.0000586382
ocegii	237	371	0.0000585641
ocegii	73	407	0.0000585348
ocegii	31	246	0.0000584832
ocegii	66	246	0.0000584832
ocegii	206	221	0.0000584737
ocegii	179	237	0.0000584507
ocegii	183	237	0.0000584507
ocegii	237	372	0.0000584112
ocegii	33	393	0.0000582704
ocegii	42	247	0.0000582547
ocegii	129	409	0.0000581539
ocegii	10	249	0.0000579833
ocegii	207	235	0.0000579441
ocegii	141	226	0.0000579401
ocegii	133	326	0.0000579039
ocegii	72	326	0.0000579039
ocegii	33	250	0.0000578511
ocegii	46	169	0.0000578415
ocegii	57	168	0.0000578415
ocegii	70	101	0.0000577870
ocegii	67	395	0.0000577446
ocegii	78	390	0.0000577404
ocegii	140	233	0.0000577112
ocegii	179	233	0.0000577112
ocegii	112	233	0.0000577112
ocegii	142	233	0.0000577112
ocegii	66	397	0.0000577026
ocegii	32	397	0.0000577026
ocegii	148	402	0.0000576949
ocegii	104	402	0.0000576949
ocegii	123	239	0.0000575817
ocegii	287	326	0.0000575083
ocegii	323	388	0.0000574818
ocegii	90	403	0.0000574456
ocegii	138	403	0.0000574456
ocegii	149	329	0.0000573878
ocegii	128	228	0.0000573756
ocegii	182	377	0.0000573559
ocegii	41	394	0.0000573558
ocegii	68	295	0.0000573515
ocegii	78	279	0.0000573473
ocegii	33	240	0.0000573446
ocegii	127	229	0.0000572464
ocegii	160	234	0.0000571969
ocegii	73	298	0.0000571033
ocegii	65	183	0.0000570999
ocegii	120	241	0.0000570327
ocegii	119	241	0.0000570327
ocegii	130	410	0.0000570245
ocegii	324	353	0.0000570196
ocegii	289	332	0.0000569910
ocegii	180	230	0.0000569529
ocegii	207	394	0.0000568766
ocegii	121	399	0.0000568405
ocegii	29	399	0.0000568405
ocegii	144	399	0.0000568405
ocegii	128	242	0.0000568103
ocegii	70	242	0.0000568103
ocegii	133	411	0.0000566244
ocegii	64	243	0.0000566025
ocegii	123	243	0.0000566025
ocegii	4	261	0.0000565822
ocegii	181	231	0.0000565323
ocegii	149	389	0.0000563831
ocegii	134	408	0.0000562990
ocegii	117	235	0.0000561812
ocegii	142	235	0.0000561812
ocegii	138	158	0.0000561721
ocegii	287	391	0.0000561719
ocegii	107	244	0.0000561658
ocegii	72	244	0.0000561658
ocegii	344	412	0.0000560967
ocegii	134	280	0.0000559879
ocegii	345	387	0.0000559351
ocegii	328	353	0.0000559316
ocegii	72	111	0.0000558774
ocegii	134	154	0.0000558752
ocegii	88	393	0.0000558425
ocegii	76	283	0.0000558245
ocegii	275	327	0.0000558006
ocegii	78	285	0.0000556791
ocegii	88	402	0.0000555580
ocegii	118	402	0.0000555580
ocegii	159	219	0.0000554806
ocegii	134	187	0.0000554631
ocegii	104	395	0.0000554348
ocegii	78	289	0.0000553805
ocegii	158	208	0.0000553166
ocegii	42	216	0.0000553166
ocegii	105	189	0.0000553121
ocegii	41	209	0.0000552613
ocegii	158	209	0.0000552613
ocegii	293	331	0.0000552427
ocegii	49	210	0.0000552420
ocegii	291	387	0.0000552234
ocegii	162	211	0.0000551942
ocegii	163	212	0.0000551942
ocegii	124	236	0.0000551144
ocegii	207	236	0.0000551144
ocegii	148	230	0.0000549636
ocegii	125	232	0.0000549407
ocegii	121	232	0.0000549407
ocegii	40	199	0.0000548905
ocegii	47	198	0.0000548905
ocegii	20	247	0.0000548279
ocegii	63	237	0.0000547975
ocegii	350	390	0.0000546890
ocegii	71	327	0.0000546707
ocegii	325	349	0.0000546587
ocegii	145	399	0.0000546544
ocegii	178	223	0.0000545272
ocegii	130	223	0.0000545272
ocegii	96	328	0.0000545080
ocegii	71	394	0.0000545068
ocegii	72	377	0.0000544881
ocegii	36	238	0.0000543876
ocegii	143	238	0.0000543876
ocegii	77	293	0.0000543213
ocegii	292	332	0.0000542741
ocegii	181	294	0.0000542701
ocegii	143	330	0.0000542129
ocegii	133	331	0.0000541405
ocegii	10	253	0.0000541270
ocegii	34	400	0.0000540930
ocegii	350	387	0.0000540421
ocegii	123	409	0.0000540001
ocegii	155	225	0.0000539567
ocegii	138	225	0.0000539567
ocegii	71	350	0.0000539260
ocegii	71	233	0.0000538638
ocegii	42	233	0.0000538638
ocegii	147	233	0.0000538638
ocegii	46	396	0.0000538621
ocegii	159	226	0.0000538015
ocegii	65	240	0.0000537606
ocegii	287	389	0.0000536982
ocegii	289	391	0.0000536186
ocegii	134	339	0.0000535831
ocegii	47	227	0.0000535442
ocegii	72	163	0.0000534895
ocegii	71	241	0.0000534681
ocegii	35	402	0.0000534212
ocegii	139	402	0.0000534212
ocegii	47	167	0.0000533922
ocegii	48	169	0.0000533922
ocegii	98	234	0.0000533838
ocegii	47	171	0.0000533673
ocegii	291	331	0.0000533369
ocegii	78	102	0.0000533330
ocegii	133	155	0.0000533284
ocegii	104	228	0.0000532774
ocegii	72	228	0.0000532774
ocegii	71	397	0.0000532640
ocegii	133	154	0.0000532370
ocegii	68	182	0.0000531705
ocegii	141	229	0.0000531573
ocegii	73	112	0.0000531133
ocegii	72	270	0.0000530849
ocegii	73	271	0.0000530659
ocegii	74	243	0.0000530648
ocegii	26	243	0.0000530648
ocegii	121	243	0.0000530648
ocegii	73	410	0.0000529513
ocegii	143	326	0.0000529486
ocegii	221	398	0.0000528233
ocegii	141	398	0.0000528233
ocegii	12	110	0.0000527068
ocegii	348	395	0.0000527018
ocegii	128	244	0.0000526554
ocegii	72	283	0.0000525407
ocegii	64	399	0.0000524682
ocegii	74	399	0.0000524682
ocegii	72	406	0.0000524432
ocegii	130	406	0.0000524432
ocegii	79	235	0.0000524358
ocegii	112	235	0.0000524358
ocegii	70	235	0.0000524358
ocegii	71	235	0.0000524358
ocegii	13	285	0.0000524039
ocegii	79	285	0.0000524039
ocegii	77	107	0.0000523757
ocegii	72	374	0.0000523250
ocegii	275	289	0.0000522875
ocegii	70	106	0.0000521668
ocegii	78	394	0.0000521369
ocegii	90	289	0.0000521229
ocegii	184	375	0.0000521025
ocegii	70	412	0.0000520898
ocegii	105	412	0.0000520898
ocegii	33	245	0.0000520468
ocegii	135	388	0.0000520073
ocegii	184	225	0.0000519671
ocegii	136	400	0.0000519293
ocegii	78	409	0.0000519231
ocegii	150	291	0.0000519039
ocegii	72	291	0.0000519039
ocegii	65	396	0.0000516179
ocegii	103	396	0.0000516179
ocegii	107	402	0.0000515271
ocegii	180	393	0.0000515236
ocegii	142	401	0.0000515132
ocegii	28	401	0.0000515132
ocegii	98	328	0.0000514797
ocegii	281	328	0.0000514797
ocegii	148	328	0.0000514797
ocegii	141	328	0.0000514797
ocegii	14	236	0.0000514401
ocegii	134	381	0.0000514227
ocegii	105	247	0.0000514012
ocegii	76	101	0.0000513727
ocegii	119	329	0.0000513470
ocegii	154	329	0.0000513470
ocegii	72	248	0.0000512885
ocegii	67	248	0.0000512885
ocegii	147	402	0.0000512844
ocegii	126	402	0.0000512844
ocegii	65	402	0.0000512844
ocegii	42	204	0.0000512569
ocegii	72	220	0.0000512129
ocegii	155	220	0.0000512129
ocegii	161	217	0.0000512079
ocegii	25	237	0.0000511444
ocegii	98	237	0.0000511444
ocegii	93	237	0.0000511444
ocegii	288	331	0.0000511327
ocegii	141	221	0.0000511276
ocegii	229	243	0.0000510912
ocegii	292	391	0.0000510654
ocegii	145	403	0.0000510627
ocegii	25	69	0.0000510571
ocegii	66	250	0.0000510451
ocegii	146	389	0.0000510133
ocegii	48	209	0.0000510104
ocegii	71	393	0.0000509866
ocegii	98	295	0.0000509791
ocegii	80	295	0.0000509791
ocegii	152	295	0.0000509791
ocegii	44	214	0.0000509533
ocegii	43	212	0.0000509485
ocegii	104	350	0.0000509301
ocegii	136	404	0.0000508483
ocegii	73	123	0.0000508351
ocegii	41	395	0.0000508152
ocegii	129	152	0.0000507918
ocegii	157	222	0.0000507786
ocegii	10	238	0.0000507618
ocegii	37	398	0.0000506223
ocegii	75	398	0.0000506223
ocegii	142	399	0.0000505786
ocegii	72	356	0.0000505572
ocegii	143	356	0.0000505572
ocegii	11	255	0.0000505389
ocegii	105	231	0.0000505050
ocegii	134	150	0.0000504976
ocegii	183	239	0.0000503840
ocegii	137	223	0.0000503328
ocegii	392	412	0.0000503071
ocegii	293	399	0.0000502820
ocegii	291	399	0.0000502820
ocegii	106	399	0.0000502820
ocegii	67	240	0.0000501765
ocegii	98	240	0.0000501765
ocegii	132	412	0.0000500863
ocegii	288	412	0.0000500863
ocegii	128	408	0.0000500436
ocegii	78	400	0.0000500352
ocegii	153	233	0.0000500164
ocegii	128	224	0.0000499950
ocegii	127	224	0.0000499950
ocegii	7	264	0.0000499376
ocegii	72	261	0.0000499254
ocegii	130	241	0.0000499036
ocegii	135	390	0.0000498667
ocegii	147	390	0.0000498667
ocegii	77	110	0.0000497786
ocegii	40	394	0.0000497670
ocegii	145	226	0.0000496629
ocegii	135	226	0.0000496629
ocegii	175	234	0.0000495706
ocegii	71	234	0.0000495706
ocegii	347	397	0.0000494848
ocegii	71	107	0.0000494659
ocegii	136	227	0.0000494254
ocegii	42	227	0.0000494254
ocegii	74	374	0.0000494180
ocegii	40	396	0.0000493736
ocegii	74	401	0.0000493668
ocegii	152	401	0.0000493668
ocegii	73	281	0.0000493588
ocegii	120	248	0.0000493189
ocegii	135	158	0.0000493170
ocegii	105	228	0.0000491791
ocegii	148	228	0.0000491791
ocegii	69	402	0.0000491475
ocegii	64	244	0.0000491451
ocegii	343	389	0.0000491210
ocegii	184	229	0.0000490683
ocegii	72	229	0.0000490683
ocegii	67	180	0.0000490017
ocegii	133	161	0.0000489864
ocegii	144	403	0.0000489351
ocegii	106	403	0.0000489351
ocegii	84	403	0.0000489351
ocegii	133	157	0.0000489304
ocegii	65	176	0.0000488974
ocegii	71	288	0.0000488714
ocegii	150	289	0.0000488652
ocegii	76	289	0.0000488652
ocegii	179	289	0.0000488652
ocegii	67	397	0.0000488253
ocegii	156	230	0.0000488168
ocegii	73	230	0.0000488168
ocegii	127	230	0.0000488168
ocegii	207	238	0.0000487827
ocegii	75	195	0.0000487625
ocegii	33	326	0.0000487612
ocegii	114	235	0.0000486904
ocegii	143	379	0.0000486639
ocegii	389	412	0.0000486347
ocegii	76	327	0.0000485962
ocegii	118	327	0.0000485962
ocegii	282	393	0.0000485587
ocegii	67	391	0.0000485121
ocegii	287	395	0.0000485055
ocegii	71	395	0.0000485055
ocegii	149	231	0.0000484563
ocegii	118	328	0.0000484515
ocegii	119	328	0.0000484515
ocegii	72	411	0.0000484284
ocegii	287	398	0.0000484214
ocegii	285	398	0.0000484214
ocegii	47	398	0.0000484214
ocegii	154	398	0.0000484214
ocegii	78	389	0.0000483284
ocegii	121	389	0.0000483284
ocegii	128	329	0.0000483265
ocegii	132	292	0.0000482511
ocegii	15	246	0.0000481626
ocegii	105	246	0.0000481626
ocegii	328	352	0.0000481560
ocegii	221	399	0.0000480958
ocegii	71	399	0.0000480958
ocegii	131	407	0.0000480821
ocegii	72	407	0.0000480821
ocegii	17	247	0.0000479745
ocegii	31	247	0.0000479745
ocegii	24	247	0.0000479745
ocegii	66	184	0.0000479604
ocegii	133	184	0.0000479604
ocegii	367	378	0.0000479125
ocegii	179	294	0.0000478854
ocegii	106	294	0.0000478854
ocegii	83	394	0.0000478764
ocegii	73	248	0.0000478693
ocegii	68	248	0.0000478693
ocegii	66	248	0.0000478693
ocegii	291	334	0.0000478618
ocegii	180	295	0.0000477929
ocegii	90	295	0.0000477929
ocegii	133	335	0.0000477916
ocegii	150	353	0.0000477827
ocegii	348	409	0.0000477693
ocegii	130	409	0.0000477693
ocegii	67	249	0.0000477509
ocegii	79	296	0.0000477161
ocegii	105	297	0.0000476705
ocegii	121	250	0.0000476421
ocegii	56	237	0.0000474912
ocegii	180	237	0.0000474912
ocegii	64	185	0.0000473019
ocegii	133	390	0.0000472421
ocegii	26	401	0.0000472204
ocegii	106	238	0.0000471359
ocegii	160	238	0.0000471359
ocegii	325	396	0.0000471294
ocegii	88	396	0.0000471294
ocegii	219	396	0.0000471294
ocegii	184	232	0.0000470921
ocegii	106	232	0.0000470921
ocegii	152	232	0.0000470921
ocegii	73	232	0.0000470921
ocegii	79	402	0.0000470107
ocegii	157	217	0.0000469405
ocegii	260	397	0.0000469357
ocegii	114	187	0.0000469303
ocegii	132	221	0.0000468669
ocegii	142	403	0.0000468075
ocegii	46	208	0.0000468063
ocegii	67	189	0.0000468025
ocegii	76	189	0.0000468025
ocegii	41	210	0.0000467433
ocegii	43	211	0.0000467028
ocegii	132	152	0.0000466281
ocegii	72	260	0.0000465971
ocegii	117	240	0.0000465925
ocegii	265	328	0.0000465447
ocegii	185	374	0.0000465111
ocegii	137	405	0.0000463461
ocegii	133	241	0.0000463390
ocegii	207	398	0.0000462204
ocegii	36	399	0.0000462063
ocegii	184	395	0.0000461957
ocegii	126	395	0.0000461957
ocegii	68	395	0.0000461957
ocegii	44	395	0.0000461957
ocegii	149	233	0.0000461689
ocegii	159	233	0.0000461689
ocegii	25	242	0.0000461584
ocegii	68	242	0.0000461584
ocegii	67	242	0.0000461584
ocegii	132	223	0.0000461384
ocegii	128	223	0.0000461384
ocegii	42	223	0.0000461384
ocegii	285	393	0.0000461307
ocegii	73	279	0.0000461165
ocegii	72	281	0.0000460682
ocegii	293	350	0.0000460350
ocegii	292	351	0.0000459827
ocegii	363	377	0.0000459804
ocegii	134	282	0.0000459731
ocegii	128	391	0.0000459588
ocegii	133	391	0.0000459588
ocegii	206	233	0.0000459235
ocegii	129	399	0.0000459097
ocegii	77	399	0.0000459097
ocegii	108	399	0.0000459097
ocegii	133	284	0.0000458857
ocegii	128	378	0.0000458426
ocegii	288	325	0.0000458080
ocegii	129	379	0.0000458013
ocegii	290	330	0.0000457880
ocegii	152	234	0.0000457575
ocegii	43	234	0.0000457575
ocegii	162	225	0.0000456557
ocegii	129	389	0.0000456435
ocegii	79	289	0.0000456075
ocegii	33	327	0.0000455589
ocegii	10	237	0.0000455109
ocegii	184	394	0.0000455065
ocegii	137	400	0.0000454381
ocegii	106	291	0.0000454159
ocegii	180	396	0.0000452398
ocegii	152	402	0.0000451166
ocegii	127	228	0.0000450809
ocegii	154	228	0.0000450809
ocegii	42	228	0.0000450809
ocegii	146	401	0.0000450741
ocegii	34	401	0.0000450741
ocegii	103	401	0.0000450741
ocegii	132	401	0.0000450741
ocegii	107	401	0.0000450741
ocegii	106	401	0.0000450741
ocegii	70	401	0.0000450741
ocegii	151	292	0.0000450343
ocegii	14	257	0.0000450296
ocegii	126	394	0.0000450273
ocegii	73	229	0.0000449793
ocegii	148	229	0.0000449793
ocegii	115	235	0.0000449450
ocegii	137	235	0.0000449450
ocegii	149	350	0.0000449383
ocegii	287	350	0.0000449383
ocegii	83	350	0.0000449383
ocegii	42	187	0.0000449053
ocegii	143	351	0.0000448889
ocegii	150	351	0.0000448889
ocegii	49	396	0.0000448851
ocegii	69	396	0.0000448851
ocegii	293	352	0.0000448765
ocegii	160	402	0.0000448738
ocegii	84	402	0.0000448738
ocegii	78	334	0.0000448704
ocegii	291	353	0.0000447963
ocegii	292	322	0.0000447897
ocegii	184	230	0.0000447487
ocegii	76	293	0.0000447352
ocegii	180	293	0.0000447352
ocegii	53	246	0.0000447224
ocegii	30	246	0.0000447224
ocegii	32	246	0.0000447224
ocegii	70	294	0.0000446930
ocegii	68	294	0.0000446930
ocegii	77	294	0.0000446930
ocegii	207	294	0.0000446930
ocegii	123	403	0.0000446799
ocegii	327	390	0.0000446175
ocegii	123	295	0.0000446067
ocegii	128	295	0.0000446067
ocegii	15	247	0.0000445477
ocegii	25	247	0.0000445477
ocegii	127	166	0.0000445264
ocegii	55	168	0.0000444935
ocegii	153	231	0.0000444182
ocegii	105	298	0.0000444137
ocegii	73	300	0.0000443189
ocegii	71	182	0.0000443088
ocegii	88	301	0.0000442896
ocegii	363	384	0.0000442617
ocegii	80	112	0.0000442611
ocegii	288	387	0.0000441788
ocegii	65	251	0.0000441302
ocegii	104	236	0.0000440915
ocegii	290	412	0.0000440760
ocegii	152	412	0.0000440760
ocegii	160	412	0.0000440760
ocegii	324	391	0.0000440672
ocegii	133	406	0.0000440523
ocegii	275	398	0.0000440194
ocegii	122	253	0.0000439782
ocegii	15	110	0.0000439223
ocegii	139	395	0.0000438859
ocegii	217	395	0.0000438859
ocegii	76	237	0.0000438380
ocegii	46	237	0.0000438380
ocegii	15	237	0.0000438380
ocegii	75	237	0.0000438380
ocegii	184	372	0.0000438084
ocegii	132	408	0.0000437881
ocegii	103	408	0.0000437881
ocegii	9	256	0.0000437434
ocegii	79	108	0.0000437350
ocegii	122	399	0.0000437235
ocegii	114	393	0.0000437028
ocegii	234	373	0.0000436747
ocegii	72	409	0.0000436154
ocegii	327	352	0.0000435535
ocegii	28	238	0.0000435101
ocegii	140	391	0.0000434055
ocegii	73	323	0.0000433775
ocegii	5	261	0.0000432687
ocegii	6	261	0.0000432687
ocegii	279	295	0.0000432382
ocegii	72	331	0.0000432114
ocegii	290	331	0.0000432114
ocegii	72	268	0.0000431988
ocegii	181	232	0.0000431677
ocegii	105	271	0.0000431160
ocegii	42	377	0.0000430169
ocegii	135	377	0.0000430169
ocegii	104	377	0.0000430169
ocegii	47	240	0.0000430084
ocegii	46	240	0.0000430084
ocegii	15	240	0.0000430084
ocegii	136	240	0.0000430084
ocegii	182	389	0.0000429586
ocegii	42	389	0.0000429586
ocegii	74	389	0.0000429586
ocegii	88	379	0.0000429387
ocegii	67	401	0.0000429277
ocegii	138	401	0.0000429277
ocegii	105	277	0.0000428804
ocegii	134	279	0.0000428225
ocegii	105	279	0.0000428225
ocegii	134	157	0.0000427765
ocegii	131	241	0.0000427745
ocegii	41	241	0.0000427745
ocegii	159	230	0.0000427594
ocegii	29	402	0.0000427370
ocegii	145	402	0.0000427370
ocegii	265	293	0.0000427045
ocegii	166	219	0.0000426774
ocegii	165	217	0.0000426732
ocegii	136	326	0.0000426660
ocegii	232	394	0.0000426575
ocegii	159	394	0.0000426575
ocegii	261	394	0.0000426575
ocegii	71	396	0.0000426409
ocegii	118	396	0.0000426409
ocegii	114	396	0.0000426409
ocegii	149	403	0.0000425523
ocegii	43	403	0.0000425523
ocegii	68	403	0.0000425523
ocegii	290	403	0.0000425523
ocegii	80	403	0.0000425523
ocegii	41	208	0.0000425512
ocegii	40	208	0.0000425512
ocegii	163	216	0.0000425512
ocegii	157	216	0.0000425512
ocegii	42	215	0.0000425291
ocegii	134	162	0.0000425234
ocegii	180	327	0.0000425217
ocegii	42	327	0.0000425217
ocegii	103	327	0.0000425217
ocegii	138	397	0.0000424971
ocegii	44	210	0.0000424939
ocegii	134	298	0.0000424810
ocegii	69	191	0.0000424646
ocegii	156	211	0.0000424571
ocegii	75	243	0.0000424519
ocegii	265	285	0.0000424063
ocegii	182	288	0.0000423552
ocegii	67	289	0.0000423498
ocegii	326	349	0.0000423422
ocegii	108	233	0.0000423215
ocegii	154	233	0.0000423215
ocegii	45	200	0.0000422426
ocegii	182	392	0.0000422234
ocegii	281	392	0.0000422234
ocegii	71	392	0.0000422234
ocegii	213	225	0.0000421908
ocegii	121	412	0.0000421829
ocegii	152	291	0.0000421719
ocegii	223	397	0.0000421673
ocegii	36	397	0.0000421673
ocegii	77	397	0.0000421673
ocegii	72	330	0.0000421656
ocegii	105	330	0.0000421656
ocegii	149	405	0.0000421328
ocegii	325	412	0.0000420725
ocegii	72	116	0.0000420219
ocegii	73	116	0.0000420219
ocegii	15	253	0.0000420175
ocegii	105	332	0.0000419934
ocegii	83	390	0.0000419930
ocegii	106	390	0.0000419930
ocegii	77	234	0.0000419444
ocegii	72	100	0.0000419346
ocegii	182	351	0.0000418963
ocegii	123	398	0.0000418184
ocegii	117	398	0.0000418184
ocegii	184	398	0.0000418184
ocegii	223	398	0.0000418184
ocegii	220	234	0.0000417896
ocegii	291	354	0.0000417214
ocegii	174	224	0.0000416625
ocegii	162	224	0.0000416625
ocegii	131	224	0.0000416625
ocegii	325	345	0.0000416420
ocegii	118	245	0.0000416375
ocegii	64	395	0.0000415761
ocegii	138	399	0.0000415373
ocegii	146	399	0.0000415373
ocegii	76	399	0.0000415373
ocegii	140	399	0.0000415373
ocegii	139	399	0.0000415373
ocegii	82	399	0.0000415373
ocegii	167	225	0.0000415051
ocegii	128	294	0.0000415007
ocegii	69	295	0.0000414205
ocegii	182	226	0.0000413858
ocegii	105	367	0.0000413796
ocegii	106	296	0.0000413540
ocegii	19	69	0.0000413320
ocegii	76	112	0.0000413104
ocegii	354	392	0.0000412892
ocegii	114	246	0.0000412822
ocegii	128	246	0.0000412822
ocegii	103	393	0.0000412749
ocegii	260	393	0.0000412749
ocegii	84	298	0.0000412413
ocegii	55	235	0.0000411996
ocegii	139	235	0.0000411996
ocegii	156	235	0.0000411996
ocegii	56	235	0.0000411996
ocegii	42	235	0.0000411996
ocegii	74	235	0.0000411996
ocegii	105	227	0.0000411879
ocegii	178	227	0.0000411879
ocegii	72	300	0.0000411533
ocegii	319	350	0.0000411399
ocegii	327	350	0.0000411399
ocegii	66	247	0.0000411210
ocegii	76	247	0.0000411210
ocegii	182	400	0.0000411107
ocegii	72	388	0.0000410584
ocegii	10	110	0.0000409942
ocegii	180	228	0.0000409826
ocegii	137	228	0.0000409826
ocegii	131	228	0.0000409826
ocegii	118	249	0.0000409294
ocegii	27	249	0.0000409294
ocegii	69	109	0.0000409019
ocegii	147	229	0.0000408903
ocegii	182	372	0.0000408879
ocegii	104	391	0.0000408523
ocegii	146	391	0.0000408523
ocegii	132	391	0.0000408523
ocegii	275	391	0.0000408523
ocegii	118	250	0.0000408361
ocegii	73	101	0.0000408119
ocegii	34	251	0.0000407355
ocegii	105	410	0.0000407318
ocegii	73	374	0.0000406972
ocegii	72	230	0.0000406807
ocegii	286	327	0.0000406143
ocegii	80	402	0.0000406001
ocegii	265	402	0.0000406001
ocegii	153	402	0.0000406001
ocegii	65	254	0.0000405177
ocegii	138	160	0.0000404682
ocegii	133	144	0.0000404477
ocegii	119	403	0.0000404247
ocegii	70	236	0.0000404173
ocegii	183	236	0.0000404173
ocegii	137	158	0.0000404153
ocegii	75	396	0.0000403966
ocegii	102	396	0.0000403966
ocegii	98	396	0.0000403966
ocegii	35	396	0.0000403966
ocegii	39	396	0.0000403966
ocegii	148	231	0.0000403802
ocegii	146	231	0.0000403802
ocegii	158	231	0.0000403802
ocegii	142	231	0.0000403802
ocegii	12	256	0.0000403785
ocegii	27	67	0.0000403482
ocegii	72	321	0.0000402916
ocegii	72	320	0.0000402916
ocegii	77	394	0.0000402876
ocegii	140	389	0.0000402736
ocegii	72	122	0.0000402704
ocegii	22	237	0.0000401849
ocegii	159	237	0.0000401849
ocegii	174	237	0.0000401849
ocegii	78	377	0.0000401491
ocegii	90	377	0.0000401491
ocegii	143	377	0.0000401491
ocegii	74	378	0.0000401123
ocegii	291	332	0.0000400879
ocegii	24	412	0.0000400691
ocegii	103	412	0.0000400691
ocegii	128	412	0.0000400691
ocegii	141	412	0.0000400691
ocegii	76	412	0.0000400691
ocegii	56	295	0.0000400520
ocegii	134	181	0.0000400502
ocegii	42	171	0.0000400254
ocegii	73	155	0.0000399963
ocegii	114	234	0.0000399604
ocegii	70	264	0.0000399501
ocegii	181	397	0.0000399480
ocegii	120	397	0.0000399480
ocegii	74	262	0.0000399404
ocegii	39	238	0.0000398843
ocegii	180	238	0.0000398843
ocegii	93	238	0.0000398843
ocegii	174	238	0.0000398843
ocegii	135	182	0.0000398779
ocegii	104	406	0.0000398569
ocegii	10	272	0.0000397931
ocegii	127	392	0.0000397397
ocegii	104	392	0.0000397397
ocegii	134	384	0.0000396674
ocegii	42	326	0.0000396184
ocegii	146	408	0.0000396178
ocegii	282	398	0.0000396175
ocegii	39	398	0.0000396175
ocegii	217	398	0.0000396175
ocegii	133	277	0.0000395819
ocegii	134	278	0.0000395739
ocegii	77	327	0.0000394844
ocegii	76	102	0.0000394677
ocegii	104	409	0.0000394616
ocegii	126	409	0.0000394616
ocegii	42	84	0.0000394563
ocegii	134	283	0.0000394055
ocegii	154	328	0.0000393669
ocegii	10	328	0.0000393669
ocegii	121	328	0.0000393669
ocegii	42	69	0.0000393542
ocegii	79	399	0.0000393511
ocegii	65	285	0.0000393029
ocegii	160	395	0.0000392663
ocegii	67	241	0.0000392100
ocegii	180	227	0.0000391985
ocegii	220	288	0.0000390971
ocegii	178	289	0.0000390921
ocegii	106	242	0.0000390571
ocegii	77	290	0.0000390408
ocegii	132	290	0.0000390408
ocegii	149	290	0.0000390408
ocegii	129	400	0.0000389470
ocegii	220	400	0.0000389470
ocegii	118	400	0.0000389470
ocegii	29	400	0.0000389470
ocegii	265	400	0.0000389470
ocegii	147	400	0.0000389470
ocegii	65	400	0.0000389470
ocegii	67	291	0.0000389279
ocegii	71	243	0.0000389142
ocegii	133	243	0.0000389142
ocegii	117	243	0.0000389142
ocegii	288	351	0.0000389038
ocegii	129	351	0.0000389038
ocegii	177	229	0.0000389009
ocegii	33	69	0.0000389007
ocegii	137	352	0.0000388929
ocegii	275	326	0.0000388507
ocegii	324	393	0.0000388469
ocegii	39	393	0.0000388469
ocegii	40	393	0.0000388469
ocegii	135	185	0.0000387015
ocegii	132	410	0.0000386952
ocegii	76	230	0.0000386913
ocegii	42	356	0.0000386614
ocegii	145	401	0.0000386349
ocegii	117	244	0.0000386140
ocegii	129	292	0.0000386008
ocegii	93	292	0.0000386008
ocegii	75	292	0.0000386008
ocegii	26	403	0.0000385306
ocegii	98	186	0.0000384958
ocegii	12	255	0.0000384727
ocegii	25	402	0.0000384633
ocegii	67	402	0.0000384633
ocegii	10	73	0.0000384512
ocegii	47	204	0.0000384426
ocegii	76	105	0.0000384174
ocegii	150	218	0.0000384097
ocegii	73	220	0.0000384097
ocegii	129	219	0.0000384097
ocegii	147	219	0.0000384097
ocegii	154	219	0.0000384097
ocegii	143	293	0.0000383444
ocegii	133	222	0.0000383298
ocegii	151	388	0.0000383212
ocegii	149	294	0.0000383083
ocegii	285	391	0.0000382990
ocegii	103	403	0.0000382971
ocegii	31	403	0.0000382971
ocegii	152	403	0.0000382971
ocegii	49	208	0.0000382961
ocegii	66	189	0.0000382930
ocegii	363	393	0.0000382871
ocegii	156	215	0.0000382762
ocegii	122	295	0.0000382343
ocegii	108	295	0.0000382343
ocegii	63	191	0.0000382182
[truncated: 20,662 more rows]
