# Supplementary material for: Identifying proximal RNA interactions from cDNA-encoded crosslinks with ShapeJumper
Source: PLoS Comput Biol. 2021 Dec 14;17(12):e1009632. doi: 10.1371/journal.pcbi.1009632 (PMC8670686; doi:10.1371/journal.pcbi.1009632)
Supplement: S1 Data — (ZIP) [file pcbi.1009632.s006.zip › ShapeJumper_DATA/Processed_Deletions/GII_Intron/TBIA-GII-Replicate2_Merged_NoCircDels_MaxInsertLimit10_NoAmbig_DelSiteExactMatch_normalizedDels_Subtracted_shift5nt2.txt]

Total Reads Aligned:1059680	Total Deletions:180152.0
ocegii	134	234	0.0034136966
ocegii	72	187	0.0024069278
ocegii	73	185	0.0017769724
ocegii	134	237	0.0015919151
ocegii	10	261	0.0014848380
ocegii	33	398	0.0013364000
ocegii	72	185	0.0011462261
ocegii	150	225	0.0011155161
ocegii	349	389	0.0010703896
ocegii	72	184	0.0010621207
ocegii	150	394	0.0010290698
ocegii	134	396	0.0009783602
ocegii	134	233	0.0009708992
ocegii	128	237	0.0008787948
ocegii	130	234	0.0007974552
ocegii	133	236	0.0007802747
ocegii	73	182	0.0007370940
ocegii	133	233	0.0007278945
ocegii	128	234	0.0007268852
ocegii	132	234	0.0007268852
ocegii	143	224	0.0007211273
ocegii	70	187	0.0007151017
ocegii	129	235	0.0007002514
ocegii	72	188	0.0006833158
ocegii	129	234	0.0006832848
ocegii	136	398	0.0006670750
ocegii	160	221	0.0006556231
ocegii	134	230	0.0006432778
ocegii	71	187	0.0006278942
ocegii	125	234	0.0006165205
ocegii	143	393	0.0006125581
ocegii	150	221	0.0005795723
ocegii	135	397	0.0005794908
ocegii	129	237	0.0005709228
ocegii	132	233	0.0005566985
ocegii	65	398	0.0005422422
ocegii	149	393	0.0005395819
ocegii	72	237	0.0005330394
ocegii	10	259	0.0005284464
ocegii	70	184	0.0005265976
ocegii	70	186	0.0005202800
ocegii	134	227	0.0005063588
ocegii	133	232	0.0005052578
ocegii	105	184	0.0005042842
ocegii	164	214	0.0005015876
ocegii	143	396	0.0004998281
ocegii	160	214	0.0004928644
ocegii	123	235	0.0004842164
ocegii	72	190	0.0004777084
ocegii	72	183	0.0004773184
ocegii	152	394	0.0004745616
ocegii	121	238	0.0004743325
ocegii	150	395	0.0004695314
ocegii	130	235	0.0004581432
ocegii	184	238	0.0004493677
ocegii	151	396	0.0004461949
ocegii	134	398	0.0004369146
ocegii	150	397	0.0004296904
ocegii	33	402	0.0004228543
ocegii	133	397	0.0004218062
ocegii	148	393	0.0004179548
ocegii	133	237	0.0004177877
ocegii	129	238	0.0004172700
ocegii	72	189	0.0004171954
ocegii	133	396	0.0004142059
ocegii	132	237	0.0004141861
ocegii	143	225	0.0004095972
ocegii	290	327	0.0004082307
ocegii	151	393	0.0004074570
ocegii	147	224	0.0004029829
ocegii	134	231	0.0004024740
ocegii	150	389	0.0004006380
ocegii	73	398	0.0003982039
ocegii	129	233	0.0003966833
ocegii	65	249	0.0003941482
ocegii	122	236	0.0003883227
ocegii	133	229	0.0003857321
ocegii	10	260	0.0003808097
ocegii	152	225	0.0003800387
ocegii	160	213	0.0003793511
ocegii	133	393	0.0003781496
ocegii	49	168	0.0003763302
ocegii	69	186	0.0003760007
ocegii	178	224	0.0003757868
ocegii	151	395	0.0003706599
ocegii	13	261	0.0003680094
ocegii	42	210	0.0003666153
ocegii	150	398	0.0003647457
ocegii	135	238	0.0003620404
ocegii	133	230	0.0003583978
ocegii	166	217	0.0003560779
ocegii	134	238	0.0003495082
ocegii	105	185	0.0003474773
ocegii	149	223	0.0003467258
ocegii	73	238	0.0003459418
ocegii	134	228	0.0003412273
ocegii	70	188	0.0003394817
ocegii	149	394	0.0003392793
ocegii	42	208	0.0003391995
ocegii	150	392	0.0003391953
ocegii	130	225	0.0003378122
ocegii	72	107	0.0003347835
ocegii	149	396	0.0003338851
ocegii	127	237	0.0003313488
ocegii	133	394	0.0003306900
ocegii	160	220	0.0003289084
ocegii	149	224	0.0003266283
ocegii	128	238	0.0003263763
ocegii	105	398	0.0003201834
ocegii	134	240	0.0003193901
ocegii	42	393	0.0003167896
ocegii	151	226	0.0003156579
ocegii	106	185	0.0003149197
ocegii	76	402	0.0003143342
ocegii	291	328	0.0003125776
ocegii	349	412	0.0003116652
ocegii	133	226	0.0003114491
ocegii	147	223	0.0003082007
ocegii	159	220	0.0003069812
ocegii	156	221	0.0003042106
ocegii	132	394	0.0003032698
ocegii	34	248	0.0003031761
ocegii	347	390	0.0002984766
ocegii	143	398	0.0002964778
ocegii	128	240	0.0002913119
ocegii	68	185	0.0002902975
ocegii	72	393	0.0002896935
ocegii	156	214	0.0002878677
ocegii	150	412	0.0002876909
ocegii	182	294	0.0002870939
ocegii	122	235	0.0002868051
ocegii	73	107	0.0002848281
ocegii	164	210	0.0002836904
ocegii	349	392	0.0002816942
ocegii	71	184	0.0002811496
ocegii	134	225	0.0002794310
ocegii	167	210	0.0002793260
ocegii	42	398	0.0002792227
ocegii	149	225	0.0002786950
ocegii	325	389	0.0002779426
ocegii	72	240	0.0002772728
ocegii	134	402	0.0002769135
ocegii	291	389	0.0002762893
ocegii	136	396	0.0002739058
ocegii	136	231	0.0002735609
ocegii	288	389	0.0002729346
ocegii	153	227	0.0002720109
ocegii	70	238	0.0002710472
ocegii	135	234	0.0002702034
ocegii	71	237	0.0002701213
ocegii	125	233	0.0002695906
ocegii	161	219	0.0002675122
ocegii	182	238	0.0002674808
ocegii	133	227	0.0002660831
ocegii	73	108	0.0002619205
ocegii	47	210	0.0002618681
ocegii	160	210	0.0002618681
ocegii	31	399	0.0002608741
ocegii	77	403	0.0002603063
ocegii	293	328	0.0002561860
ocegii	290	352	0.0002558344
ocegii	126	237	0.0002539805
ocegii	152	229	0.0002530071
ocegii	42	396	0.0002519133
ocegii	72	180	0.0002515712
ocegii	135	394	0.0002512385
ocegii	64	248	0.0002504498
ocegii	105	396	0.0002499140
ocegii	33	249	0.0002496272
ocegii	33	403	0.0002472910
ocegii	152	395	0.0002472311
ocegii	13	259	0.0002466083
ocegii	126	233	0.0002464828
ocegii	70	182	0.0002456980
ocegii	73	294	0.0002443352
ocegii	158	212	0.0002441800
ocegii	348	391	0.0002438548
ocegii	72	106	0.0002430972
ocegii	125	235	0.0002421082
ocegii	134	224	0.0002417898
ocegii	133	228	0.0002413559
ocegii	349	394	0.0002403309
ocegii	64	238	0.0002389495
ocegii	130	238	0.0002389495
ocegii	133	395	0.0002368433
ocegii	147	393	0.0002366199
ocegii	147	394	0.0002345550
ocegii	129	225	0.0002322459
ocegii	105	186	0.0002317213
ocegii	105	393	0.0002305450
ocegii	73	190	0.0002301686
ocegii	128	401	0.0002298266
ocegii	133	239	0.0002294185
ocegii	35	251	0.0002286760
ocegii	135	229	0.0002281211
ocegii	347	388	0.0002278103
ocegii	220	394	0.0002276178
ocegii	149	221	0.0002272827
ocegii	78	398	0.0002262593
ocegii	10	257	0.0002258341
ocegii	104	184	0.0002231346
ocegii	163	215	0.0002228524
ocegii	73	402	0.0002226534
ocegii	47	168	0.0002221708
ocegii	151	390	0.0002215357
ocegii	150	226	0.0002213216
ocegii	345	389	0.0002212496
ocegii	32	248	0.0002207913
ocegii	73	234	0.0002207295
ocegii	148	224	0.0002205801
ocegii	133	224	0.0002205801
ocegii	149	395	0.0002202227
ocegii	73	394	0.0002190284
ocegii	132	397	0.0002187873
ocegii	132	396	0.0002179250
ocegii	291	394	0.0002168811
ocegii	64	394	0.0002168811
ocegii	35	398	0.0002165068
ocegii	291	350	0.0002164958
ocegii	73	288	0.0002164427
ocegii	72	396	0.0002159257
ocegii	26	37	0.0002154957
ocegii	152	397	0.0002148452
ocegii	142	395	0.0002139900
ocegii	120	246	0.0002126627
ocegii	288	394	0.0002125864
ocegii	128	233	0.0002118212
ocegii	72	397	0.0002112231
ocegii	348	393	0.0002106679
ocegii	42	211	0.0002092972
ocegii	71	188	0.0002089118
ocegii	30	399	0.0002086993
ocegii	132	231	0.0002082330
ocegii	148	394	0.0002061444
ocegii	124	235	0.0002048608
ocegii	105	295	0.0002041388
ocegii	65	393	0.0002040081
ocegii	42	240	0.0002035673
ocegii	125	238	0.0002032854
ocegii	133	294	0.0002015766
ocegii	152	221	0.0002010577
ocegii	78	399	0.0002009697
ocegii	42	214	0.0002006351
ocegii	72	108	0.0002003966
ocegii	143	391	0.0002001201
ocegii	32	401	0.0001996854
ocegii	130	404	0.0001996406
ocegii	134	327	0.0001993932
ocegii	88	398	0.0001970017
ocegii	146	393	0.0001968147
ocegii	150	328	0.0001958542
ocegii	73	397	0.0001957747
ocegii	165	219	0.0001955958
ocegii	72	394	0.0001954077
ocegii	328	390	0.0001947567
ocegii	125	237	0.0001944874
ocegii	142	396	0.0001942816
ocegii	132	225	0.0001942420
ocegii	363	379	0.0001930396
ocegii	73	328	0.0001929740
ocegii	72	294	0.0001924140
ocegii	134	295	0.0001919514
ocegii	134	403	0.0001915110
ocegii	291	379	0.0001913530
ocegii	105	182	0.0001910985
ocegii	154	225	0.0001900193
ocegii	136	235	0.0001899618
ocegii	134	379	0.0001896968
ocegii	127	232	0.0001894717
ocegii	70	183	0.0001891261
ocegii	72	395	0.0001890591
ocegii	326	352	0.0001887952
ocegii	127	233	0.0001887134
ocegii	73	401	0.0001883825
ocegii	67	396	0.0001879354
ocegii	74	180	0.0001875349
ocegii	160	225	0.0001857967
ocegii	347	392	0.0001856778
ocegii	73	389	0.0001852951
ocegii	149	397	0.0001852794
ocegii	72	288	0.0001850742
ocegii	160	218	0.0001841887
ocegii	142	393	0.0001835463
ocegii	349	387	0.0001828877
ocegii	137	224	0.0001824028
ocegii	121	248	0.0001812466
ocegii	72	241	0.0001812156
ocegii	75	401	0.0001808472
ocegii	290	394	0.0001803763
ocegii	148	396	0.0001799381
ocegii	157	215	0.0001791559
ocegii	219	393	0.0001791235
ocegii	147	395	0.0001786712
ocegii	119	238	0.0001783205
ocegii	13	255	0.0001781007
ocegii	207	412	0.0001780944
ocegii	288	392	0.0001775653
ocegii	34	397	0.0001773951
ocegii	129	396	0.0001759395
ocegii	143	227	0.0001757609
ocegii	143	223	0.0001755032
ocegii	152	392	0.0001752888
ocegii	33	247	0.0001751586
ocegii	150	399	0.0001739161
ocegii	70	189	0.0001738314
ocegii	147	396	0.0001719409
ocegii	153	396	0.0001719409
ocegii	121	235	0.0001713381
ocegii	73	291	0.0001712915
ocegii	143	234	0.0001712557
ocegii	150	350	0.0001709178
ocegii	72	392	0.0001707359
ocegii	42	221	0.0001704620
ocegii	161	221	0.0001704620
ocegii	105	375	0.0001693526
ocegii	73	180	0.0001692388
ocegii	70	181	0.0001689660
ocegii	291	392	0.0001684594
ocegii	325	393	0.0001680665
ocegii	134	393	0.0001680665
ocegii	289	351	0.0001678038
ocegii	132	398	0.0001677440
ocegii	42	238	0.0001676213
ocegii	143	327	0.0001676058
ocegii	73	295	0.0001675767
ocegii	35	249	0.0001675130
ocegii	150	402	0.0001665223
ocegii	150	229	0.0001659063
ocegii	132	229	0.0001659063
ocegii	71	189	0.0001651398
ocegii	140	396	0.0001639436
ocegii	32	400	0.0001638236
ocegii	78	402	0.0001629966
ocegii	26	238	0.0001623214
ocegii	158	220	0.0001622615
ocegii	69	237	0.0001620728
ocegii	146	398	0.0001618925
ocegii	114	233	0.0001617543
ocegii	143	221	0.0001617204
ocegii	154	221	0.0001617204
ocegii	182	225	0.0001604608
ocegii	26	248	0.0001597493
ocegii	166	210	0.0001597298
ocegii	134	328	0.0001596241
ocegii	134	412	0.0001592575
ocegii	105	327	0.0001589366
ocegii	72	109	0.0001587738
ocegii	118	238	0.0001587550
ocegii	325	391	0.0001584433
ocegii	143	233	0.0001579030
ocegii	132	232	0.0001578931
ocegii	33	246	0.0001577710
ocegii	289	389	0.0001577512
ocegii	34	250	0.0001572708
ocegii	129	402	0.0001571671
ocegii	75	191	0.0001560908
ocegii	121	234	0.0001560330
ocegii	136	233	0.0001540518
ocegii	150	220	0.0001534906
ocegii	119	246	0.0001528513
ocegii	132	224	0.0001527093
ocegii	161	214	0.0001526571
ocegii	33	396	0.0001526443
ocegii	105	187	0.0001526132
ocegii	164	213	0.0001526125
ocegii	147	392	0.0001525240
ocegii	135	403	0.0001524651
ocegii	72	236	0.0001524257
ocegii	131	236	0.0001524257
ocegii	129	230	0.0001524221
ocegii	150	234	0.0001522273
ocegii	84	398	0.0001521399
ocegii	328	351	0.0001519235
ocegii	148	395	0.0001516628
ocegii	159	222	0.0001515978
ocegii	105	402	0.0001515540
ocegii	72	391	0.0001506786
ocegii	130	152	0.0001504712
ocegii	128	394	0.0001503136
ocegii	72	327	0.0001502673
ocegii	132	238	0.0001497892
ocegii	129	404	0.0001497305
ocegii	72	246	0.0001495285
ocegii	123	236	0.0001487966
ocegii	129	407	0.0001486590
ocegii	136	230	0.0001483026
ocegii	167	211	0.0001482522
ocegii	136	402	0.0001478119
ocegii	179	224	0.0001467228
ocegii	128	241	0.0001463665
ocegii	152	398	0.0001462884
ocegii	128	232	0.0001460511
ocegii	140	393	0.0001459525
ocegii	63	393	0.0001459525
ocegii	135	392	0.0001456946
ocegii	143	412	0.0001455579
ocegii	157	223	0.0001455392
ocegii	347	389	0.0001454234
ocegii	134	292	0.0001447824
ocegii	122	239	0.0001447101
ocegii	67	245	0.0001445383
ocegii	121	398	0.0001443379
ocegii	64	398	0.0001443379
ocegii	149	391	0.0001443172
ocegii	67	187	0.0001438924
ocegii	78	412	0.0001438455
ocegii	292	393	0.0001437411
ocegii	73	395	0.0001433525
ocegii	130	231	0.0001429050
ocegii	156	231	0.0001429050
ocegii	292	326	0.0001428462
ocegii	154	224	0.0001424809
ocegii	72	402	0.0001424152
ocegii	149	398	0.0001423873
ocegii	140	398	0.0001423873
ocegii	151	227	0.0001422826
ocegii	47	396	0.0001419512
ocegii	135	235	0.0001415402
ocegii	148	223	0.0001412587
ocegii	72	239	0.0001411806
ocegii	105	405	0.0001411779
ocegii	106	182	0.0001410489
ocegii	67	185	0.0001407503
ocegii	29	398	0.0001404368
ocegii	129	240	0.0001403913
ocegii	323	350	0.0001403001
ocegii	151	230	0.0001400635
ocegii	232	244	0.0001394390
ocegii	70	399	0.0001394142
ocegii	157	225	0.0001393475
ocegii	135	400	0.0001393099
ocegii	348	388	0.0001391280
ocegii	130	412	0.0001387081
ocegii	129	412	0.0001387081
ocegii	143	402	0.0001384567
ocegii	74	402	0.0001384567
ocegii	347	394	0.0001377583
ocegii	292	389	0.0001377193
ocegii	104	294	0.0001374386
ocegii	141	394	0.0001374296
ocegii	143	228	0.0001373232
ocegii	42	234	0.0001370045
ocegii	324	387	0.0001369831
ocegii	129	398	0.0001365358
ocegii	103	398	0.0001365358
ocegii	144	397	0.0001360029
ocegii	150	407	0.0001359686
ocegii	42	241	0.0001359117
ocegii	13	256	0.0001358384
ocegii	120	247	0.0001355000
ocegii	348	390	0.0001354581
ocegii	168	210	0.0001352985
ocegii	118	246	0.0001345110
ocegii	11	261	0.0001344034
ocegii	134	391	0.0001341982
ocegii	25	68	0.0001340398
ocegii	106	397	0.0001340319
ocegii	73	350	0.0001338856
ocegii	73	412	0.0001335708
ocegii	150	400	0.0001333448
ocegii	42	237	0.0001332599
ocegii	128	395	0.0001329646
ocegii	289	393	0.0001326841
ocegii	78	328	0.0001324896
ocegii	128	396	0.0001319546
ocegii	148	391	0.0001318438
ocegii	345	391	0.0001315943
ocegii	162	217	0.0001315541
ocegii	130	224	0.0001314997
ocegii	157	224	0.0001314997
ocegii	160	216	0.0001311510
ocegii	331	351	0.0001310641
ocegii	182	295	0.0001310145
ocegii	160	209	0.0001309746
ocegii	167	214	0.0001308489
ocegii	68	398	0.0001306843
ocegii	65	251	0.0001306720
ocegii	124	236	0.0001306506
ocegii	120	236	0.0001306506
ocegii	154	393	0.0001304727
ocegii	134	389	0.0001302074
ocegii	130	405	0.0001301771
ocegii	148	397	0.0001300898
ocegii	151	222	0.0001299410
ocegii	132	227	0.0001297283
ocegii	42	328	0.0001296094
ocegii	42	246	0.0001295914
ocegii	151	400	0.0001295349
ocegii	150	404	0.0001293967
ocegii	120	234	0.0001293932
ocegii	119	234	0.0001293932
ocegii	123	402	0.0001291015
ocegii	13	257	0.0001290481
ocegii	76	188	0.0001288016
ocegii	154	223	0.0001284170
ocegii	120	238	0.0001283908
ocegii	103	294	0.0001282760
ocegii	217	393	0.0001282613
ocegii	289	326	0.0001280456
ocegii	221	396	0.0001279560
ocegii	69	181	0.0001278661
ocegii	324	389	0.0001277034
ocegii	149	392	0.0001274828
ocegii	73	392	0.0001274828
ocegii	150	182	0.0001273990
ocegii	159	224	0.0001272578
ocegii	126	236	0.0001270215
ocegii	49	171	0.0001269151
ocegii	145	395	0.0001267319
ocegii	128	412	0.0001267210
ocegii	155	394	0.0001266929
ocegii	151	231	0.0001265730
ocegii	78	108	0.0001265663
ocegii	159	212	0.0001264504
ocegii	182	234	0.0001255875
ocegii	118	234	0.0001255875
ocegii	133	402	0.0001253595
ocegii	42	200	0.0001253241
ocegii	182	398	0.0001251322
ocegii	345	412	0.0001250682
ocegii	347	412	0.0001250086
ocegii	103	184	0.0001249554
ocegii	348	392	0.0001248019
ocegii	128	403	0.0001245751
ocegii	147	397	0.0001244966
ocegii	288	328	0.0001238490
ocegii	136	399	0.0001236736
ocegii	143	230	0.0001235855
ocegii	120	235	0.0001229165
ocegii	146	395	0.0001225768
ocegii	105	391	0.0001224264
ocegii	135	232	0.0001223671
ocegii	162	215	0.0001223504
ocegii	105	293	0.0001223223
ocegii	292	329	0.0001220761
ocegii	133	400	0.0001219152
ocegii	22	249	0.0001215290
ocegii	367	382	0.0001215125
ocegii	127	407	0.0001214653
ocegii	72	192	0.0001213492
ocegii	13	238	0.0001212579
ocegii	291	325	0.0001212124
ocegii	288	350	0.0001208311
ocegii	290	397	0.0001202345
ocegii	288	397	0.0001202345
ocegii	134	405	0.0001191762
ocegii	134	326	0.0001189768
ocegii	134	241	0.0001184871
ocegii	36	397	0.0001182634
ocegii	144	225	0.0001182343
ocegii	152	328	0.0001180886
ocegii	134	221	0.0001180122
ocegii	73	242	0.0001179029
ocegii	157	211	0.0001177296
ocegii	167	212	0.0001177296
ocegii	71	238	0.0001176915
ocegii	72	245	0.0001176475
ocegii	347	393	0.0001172554
ocegii	72	247	0.0001172501
ocegii	137	403	0.0001171378
ocegii	145	398	0.0001170307
ocegii	71	398	0.0001170307
ocegii	72	193	0.0001168953
ocegii	291	390	0.0001168540
ocegii	103	397	0.0001162924
ocegii	64	397	0.0001162924
ocegii	80	400	0.0001162004
ocegii	31	400	0.0001162004
ocegii	105	377	0.0001161500
ocegii	155	229	0.0001161344
ocegii	79	236	0.0001161339
ocegii	125	236	0.0001161339
ocegii	68	288	0.0001160635
ocegii	130	407	0.0001160265
ocegii	131	394	0.0001159562
ocegii	72	289	0.0001158734
ocegii	73	289	0.0001158734
ocegii	79	295	0.0001157802
ocegii	20	247	0.0001156707
ocegii	134	223	0.0001155753
ocegii	132	393	0.0001155521
ocegii	73	403	0.0001154834
ocegii	287	327	0.0001151437
ocegii	349	395	0.0001147920
ocegii	104	397	0.0001143213
ocegii	73	225	0.0001140116
ocegii	72	243	0.0001138571
ocegii	64	392	0.0001138239
ocegii	67	186	0.0001136746
ocegii	159	216	0.0001136642
ocegii	159	215	0.0001136110
ocegii	78	379	0.0001131947
ocegii	37	398	0.0001131297
ocegii	31	246	0.0001129771
ocegii	78	295	0.0001127334
ocegii	143	389	0.0001126794
ocegii	349	397	0.0001125688
ocegii	220	397	0.0001123502
ocegii	131	397	0.0001123502
ocegii	151	391	0.0001120579
ocegii	36	248	0.0001120433
ocegii	146	396	0.0001119615
ocegii	134	186	0.0001119063
ocegii	130	408	0.0001119012
ocegii	119	235	0.0001117422
ocegii	124	233	0.0001116875
ocegii	179	237	0.0001116502
ocegii	65	237	0.0001116502
ocegii	74	401	0.0001113749
ocegii	73	152	0.0001113556
ocegii	70	412	0.0001113090
ocegii	129	406	0.0001111459
ocegii	72	350	0.0001110966
ocegii	133	350	0.0001110966
ocegii	133	404	0.0001109115
ocegii	78	407	0.0001105878
ocegii	150	379	0.0001104996
ocegii	75	243	0.0001104069
ocegii	127	402	0.0001103912
ocegii	105	234	0.0001103648
ocegii	10	256	0.0001099644
ocegii	76	396	0.0001099622
ocegii	107	398	0.0001095282
ocegii	127	394	0.0001095142
ocegii	42	207	0.0001095046
ocegii	291	398	0.0001092287
ocegii	134	182	0.0001091991
ocegii	182	291	0.0001090037
ocegii	325	351	0.0001087863
ocegii	134	330	0.0001087485
ocegii	70	397	0.0001087282
ocegii	42	400	0.0001085807
ocegii	30	400	0.0001085807
ocegii	130	410	0.0001084525
ocegii	128	393	0.0001083587
ocegii	104	393	0.0001083587
ocegii	290	399	0.0001082144
ocegii	105	237	0.0001080485
ocegii	64	395	0.0001080338
ocegii	132	395	0.0001080338
ocegii	143	235	0.0001080175
ocegii	127	396	0.0001079629
ocegii	346	412	0.0001078841
ocegii	132	403	0.0001078412
ocegii	328	389	0.0001076715
ocegii	70	401	0.0001073780
ocegii	144	394	0.0001073669
ocegii	67	394	0.0001073669
ocegii	133	293	0.0001070320
ocegii	290	392	0.0001069945
ocegii	78	294	0.0001068967
ocegii	68	397	0.0001067571
ocegii	11	256	0.0001067301
ocegii	72	400	0.0001066758
ocegii	68	402	0.0001066491
ocegii	76	295	0.0001066397
ocegii	143	328	0.0001065677
ocegii	137	234	0.0001065591
ocegii	11	257	0.0001064647
ocegii	128	397	0.0001064371
ocegii	67	246	0.0001063314
ocegii	143	399	0.0001062820
ocegii	128	231	0.0001061580
ocegii	42	391	0.0001059459
ocegii	133	291	0.0001058893
ocegii	360	377	0.0001057778
ocegii	119	247	0.0001057561
ocegii	118	247	0.0001057561
ocegii	11	260	0.0001056027
ocegii	348	411	0.0001055167
ocegii	21	248	0.0001054526
ocegii	133	411	0.0001054411
ocegii	78	107	0.0001051693
ocegii	146	221	0.0001048997
ocegii	36	250	0.0001048472
ocegii	151	402	0.0001047781
ocegii	161	210	0.0001047472
ocegii	154	214	0.0001046792
ocegii	166	214	0.0001046792
ocegii	66	187	0.0001046490
ocegii	71	241	0.0001045475
ocegii	117	251	0.0001045376
ocegii	73	405	0.0001045083
ocegii	128	405	0.0001045083
ocegii	182	397	0.0001044660
ocegii	105	188	0.0001044559
ocegii	150	235	0.0001042928
ocegii	132	228	0.0001040327
ocegii	129	228	0.0001040327
ocegii	64	242	0.0001040319
ocegii	133	327	0.0001040312
ocegii	33	393	0.0001039359
ocegii	288	395	0.0001038786
ocegii	72	328	0.0001036875
ocegii	71	183	0.0001035691
ocegii	78	238	0.0001034259
ocegii	142	398	0.0001033771
ocegii	63	398	0.0001033771
ocegii	291	397	0.0001028150
ocegii	141	397	0.0001028150
ocegii	33	405	0.0001026749
ocegii	142	389	0.0001026635
ocegii	67	184	0.0001026419
ocegii	133	184	0.0001026419
ocegii	66	397	0.0001024950
ocegii	11	259	0.0001024866
ocegii	72	244	0.0001024177
ocegii	135	399	0.0001024172
ocegii	130	399	0.0001024172
ocegii	65	396	0.0001019649
ocegii	71	240	0.0001017837
ocegii	15	240	0.0001017837
ocegii	129	393	0.0001017245
ocegii	118	326	0.0001015656
ocegii	118	398	0.0001014266
ocegii	42	225	0.0001013436
ocegii	218	394	0.0001009249
ocegii	182	394	0.0001009249
ocegii	72	242	0.0001005642
ocegii	26	242	0.0001005642
ocegii	106	392	0.0001001650
ocegii	122	243	0.0001000562
ocegii	28	238	0.0000998595
ocegii	346	392	0.0000997607
ocegii	105	379	0.0000997192
ocegii	72	291	0.0000996605
ocegii	147	222	0.0000996214
ocegii	47	393	0.0000995130
ocegii	156	398	0.0000994761
ocegii	289	398	0.0000994761
ocegii	40	199	0.0000993255
ocegii	70	234	0.0000989477
ocegii	156	230	0.0000988684
ocegii	182	230	0.0000988684
ocegii	123	230	0.0000988684
ocegii	134	277	0.0000985826
ocegii	159	223	0.0000984530
ocegii	26	68	0.0000984355
ocegii	132	240	0.0000982739
ocegii	73	284	0.0000979800
ocegii	105	285	0.0000978761
ocegii	72	293	0.0000978578
ocegii	69	398	0.0000978251
ocegii	129	224	0.0000975643
ocegii	42	402	0.0000972939
ocegii	182	377	0.0000972418
ocegii	207	234	0.0000972098
ocegii	290	329	0.0000971608
ocegii	134	332	0.0000968512
ocegii	118	235	0.0000968433
ocegii	104	185	0.0000967658
ocegii	66	394	0.0000966302
ocegii	70	394	0.0000966302
ocegii	121	243	0.0000966060
ocegii	152	220	0.0000964798
ocegii	165	217	0.0000964730
ocegii	157	217	0.0000964730
ocegii	181	238	0.0000962931
ocegii	15	238	0.0000962931
ocegii	73	285	0.0000961735
ocegii	46	208	0.0000961669
ocegii	139	158	0.0000961357
ocegii	167	209	0.0000960481
ocegii	8	260	0.0000960025
ocegii	104	395	0.0000959944
ocegii	217	396	0.0000959670
ocegii	32	247	0.0000958415
ocegii	176	398	0.0000955751
ocegii	76	398	0.0000955751
ocegii	103	182	0.0000955492
ocegii	72	292	0.0000954948
ocegii	147	402	0.0000954229
ocegii	143	222	0.0000952901
ocegii	105	389	0.0000951515
ocegii	282	393	0.0000950902
ocegii	42	199	0.0000950070
ocegii	134	293	0.0000947998
ocegii	73	84	0.0000947745
ocegii	134	329	0.0000947527
ocegii	147	230	0.0000947489
ocegii	150	230	0.0000947489
ocegii	324	388	0.0000947076
ocegii	182	399	0.0000946876
ocegii	35	399	0.0000946876
ocegii	42	399	0.0000946876
ocegii	218	397	0.0000946107
ocegii	121	397	0.0000946107
ocegii	78	397	0.0000946107
ocegii	43	397	0.0000946107
ocegii	154	396	0.0000943160
ocegii	137	231	0.0000939090
ocegii	348	394	0.0000938211
ocegii	124	237	0.0000936421
ocegii	12	258	0.0000934420
ocegii	32	397	0.0000929597
ocegii	128	225	0.0000928983
ocegii	153	393	0.0000928788
ocegii	41	393	0.0000928788
ocegii	12	259	0.0000928785
ocegii	96	238	0.0000927267
ocegii	71	397	0.0000926397
ocegii	155	397	0.0000926397
ocegii	41	394	0.0000923355
ocegii	104	394	0.0000923355
ocegii	132	401	0.0000923074
ocegii	121	244	0.0000921760
ocegii	158	218	0.0000920944
ocegii	159	218	0.0000920944
ocegii	42	227	0.0000920652
ocegii	65	186	0.0000918141
ocegii	28	398	0.0000916740
ocegii	181	294	0.0000916257
ocegii	49	214	0.0000915943
ocegii	130	409	0.0000915113
ocegii	80	295	0.0000914055
ocegii	26	234	0.0000913364
ocegii	67	240	0.0000912543
ocegii	148	327	0.0000908041
ocegii	113	232	0.0000907885
ocegii	73	111	0.0000907800
ocegii	26	412	0.0000907596
ocegii	127	230	0.0000906293
ocegii	365	377	0.0000906153
ocegii	70	241	0.0000906078
ocegii	347	395	0.0000902402
ocegii	15	258	0.0000902198
ocegii	103	394	0.0000901882
ocegii	138	394	0.0000901882
ocegii	134	375	0.0000901393
ocegii	104	183	0.0000900601
ocegii	42	223	0.0000898919
ocegii	130	411	0.0000898842
ocegii	26	398	0.0000897235
ocegii	78	409	0.0000897170
ocegii	74	295	0.0000897104
ocegii	73	261	0.0000896023
ocegii	149	327	0.0000895824
ocegii	114	235	0.0000893938
ocegii	118	328	0.0000892865
ocegii	30	247	0.0000892317
ocegii	143	238	0.0000891603
ocegii	73	377	0.0000891384
ocegii	67	393	0.0000890153
ocegii	65	399	0.0000888904
ocegii	41	392	0.0000887827
ocegii	77	293	0.0000886837
ocegii	141	225	0.0000886757
ocegii	135	225	0.0000886757
ocegii	72	233	0.0000885798
ocegii	112	233	0.0000885798
ocegii	42	233	0.0000885798
ocegii	77	294	0.0000885715
ocegii	152	401	0.0000885398
ocegii	121	394	0.0000885360
ocegii	33	250	0.0000884648
ocegii	153	226	0.0000883842
ocegii	140	226	0.0000883842
ocegii	88	295	0.0000883586
ocegii	36	251	0.0000882036
ocegii	67	121	0.0000881022
ocegii	345	393	0.0000879479
ocegii	128	398	0.0000877730
ocegii	108	398	0.0000877730
ocegii	155	220	0.0000877089
ocegii	34	400	0.0000876266
ocegii	144	234	0.0000875307
ocegii	138	234	0.0000875307
ocegii	128	410	0.0000874617
ocegii	41	208	0.0000874244
ocegii	47	208	0.0000874244
ocegii	76	109	0.0000873256
ocegii	40	209	0.0000873164
ocegii	63	391	0.0000871111
ocegii	328	388	0.0000870286
ocegii	151	404	0.0000868807
ocegii	78	404	0.0000868807
ocegii	67	397	0.0000867265
ocegii	149	401	0.0000866559
ocegii	34	401	0.0000866559
ocegii	146	222	0.0000866273
ocegii	180	230	0.0000865098
ocegii	70	392	0.0000865062
ocegii	148	392	0.0000865062
ocegii	70	101	0.0000864902
ocegii	7	259	0.0000864731
ocegii	118	237	0.0000864388
ocegii	15	262	0.0000864022
ocegii	105	262	0.0000864022
ocegii	76	393	0.0000862446
ocegii	75	329	0.0000861388
ocegii	149	329	0.0000861388
ocegii	12	254	0.0000859475
ocegii	43	394	0.0000858935
ocegii	78	394	0.0000858935
ocegii	134	410	0.0000857124
ocegii	68	248	0.0000856802
ocegii	112	235	0.0000856691
ocegii	344	412	0.0000856223
ocegii	343	412	0.0000856223
ocegii	68	244	0.0000853481
ocegii	90	295	0.0000853118
ocegii	75	295	0.0000853118
ocegii	42	295	0.0000853118
ocegii	147	390	0.0000852060
ocegii	72	390	0.0000852060
ocegii	291	395	0.0000851805
ocegii	78	395	0.0000851805
ocegii	29	399	0.0000850256
ocegii	128	408	0.0000848284
ocegii	28	401	0.0000847721
ocegii	290	356	0.0000846513
ocegii	155	225	0.0000844530
ocegii	133	409	0.0000843340
ocegii	133	240	0.0000842348
ocegii	69	240	0.0000842348
ocegii	127	240	0.0000842348
ocegii	118	240	0.0000842348
ocegii	136	240	0.0000842348
ocegii	105	326	0.0000841543
ocegii	70	291	0.0000840886
ocegii	33	245	0.0000840339
ocegii	348	395	0.0000840075
ocegii	350	389	0.0000838185
ocegii	70	327	0.0000838029
ocegii	136	403	0.0000836699
ocegii	122	244	0.0000836207
ocegii	347	391	0.0000835561
ocegii	135	236	0.0000834712
ocegii	73	407	0.0000833941
ocegii	8	259	0.0000832703
ocegii	147	228	0.0000832262
ocegii	148	228	0.0000832262
ocegii	66	186	0.0000830699
ocegii	48	208	0.0000830532
ocegii	41	209	0.0000829506
ocegii	159	209	0.0000829506
ocegii	56	295	0.0000829303
ocegii	156	210	0.0000829249
ocegii	41	210	0.0000829249
ocegii	166	213	0.0000828468
ocegii	162	211	0.0000828468
ocegii	143	237	0.0000828372
ocegii	76	237	0.0000828372
ocegii	10	237	0.0000828372
ocegii	73	243	0.0000828052
ocegii	128	243	0.0000828052
ocegii	127	397	0.0000827844
ocegii	76	293	0.0000825675
ocegii	150	294	0.0000824631
ocegii	142	391	0.0000824024
ocegii	72	248	0.0000823848
ocegii	72	374	0.0000823642
ocegii	126	402	0.0000823256
ocegii	72	110	0.0000823056
ocegii	143	295	0.0000822649
ocegii	207	221	0.0000822575
ocegii	348	396	0.0000820622
ocegii	289	396	0.0000819718
ocegii	182	235	0.0000819443
ocegii	73	244	0.0000819342
ocegii	288	398	0.0000819215
ocegii	40	398	0.0000819215
ocegii	66	250	0.0000819119
ocegii	69	393	0.0000818218
ocegii	287	393	0.0000818218
ocegii	71	393	0.0000818218
ocegii	133	407	0.0000815812
ocegii	69	289	0.0000814246
ocegii	10	253	0.0000813431
ocegii	131	404	0.0000813351
ocegii	181	290	0.0000812985
ocegii	129	411	0.0000812415
ocegii	121	239	0.0000811789
ocegii	35	254	0.0000811701
ocegii	121	399	0.0000811608
ocegii	15	237	0.0000811028
ocegii	168	211	0.0000810913
ocegii	64	243	0.0000810769
ocegii	69	183	0.0000810541
ocegii	140	395	0.0000810253
ocegii	98	240	0.0000807250
ocegii	65	245	0.0000806725
ocegii	72	224	0.0000805966
ocegii	58	295	0.0000805699
ocegii	132	412	0.0000804850
ocegii	127	241	0.0000801531
ocegii	133	292	0.0000800924
ocegii	287	391	0.0000800480
ocegii	72	260	0.0000800020
ocegii	152	331	0.0000799979
ocegii	79	398	0.0000799710
ocegii	122	398	0.0000799710
ocegii	96	398	0.0000799710
ocegii	292	398	0.0000799710
ocegii	123	403	0.0000799512
ocegii	42	351	0.0000796357
ocegii	293	394	0.0000794515
ocegii	132	294	0.0000794090
ocegii	42	247	0.0000793171
ocegii	71	247	0.0000793171
ocegii	75	237	0.0000792356
ocegii	116	397	0.0000788423
ocegii	127	229	0.0000788055
ocegii	160	229	0.0000788055
ocegii	131	229	0.0000788055
ocegii	157	208	0.0000786820
ocegii	328	352	0.0000786407
ocegii	67	250	0.0000786354
ocegii	43	209	0.0000785848
ocegii	167	213	0.0000784864
ocegii	106	238	0.0000784610
ocegii	33	251	0.0000784032
ocegii	330	350	0.0000783680
ocegii	9	259	0.0000783542
ocegii	67	188	0.0000783419
ocegii	154	398	0.0000783200
ocegii	42	230	0.0000782708
ocegii	153	230	0.0000782708
ocegii	184	230	0.0000782708
ocegii	68	190	0.0000781705
ocegii	207	379	0.0000781583
ocegii	75	403	0.0000780919
ocegii	106	403	0.0000780919
ocegii	35	253	0.0000780894
ocegii	42	327	0.0000780234
ocegii	119	327	0.0000780234
ocegii	118	327	0.0000780234
ocegii	221	398	0.0000780205
ocegii	70	179	0.0000777584
ocegii	131	231	0.0000775770
ocegii	68	182	0.0000773494
ocegii	287	394	0.0000773041
ocegii	107	399	0.0000772960
ocegii	42	168	0.0000770797
ocegii	50	168	0.0000770797
ocegii	184	229	0.0000770624
ocegii	129	223	0.0000770502
ocegii	105	410	0.0000769663
ocegii	41	397	0.0000768712
ocegii	28	397	0.0000768712
ocegii	127	395	0.0000768702
ocegii	151	351	0.0000767916
ocegii	292	351	0.0000767916
ocegii	121	402	0.0000767125
ocegii	120	241	0.0000766681
ocegii	130	406	0.0000765267
ocegii	30	246	0.0000764257
ocegii	106	294	0.0000763548
ocegii	127	224	0.0000763547
ocegii	42	224	0.0000763547
ocegii	129	151	0.0000763300
ocegii	118	396	0.0000763221
ocegii	327	352	0.0000762742
ocegii	105	403	0.0000762326
ocegii	121	236	0.0000762129
ocegii	106	400	0.0000761970
ocegii	150	295	0.0000761712
ocegii	141	234	0.0000761136
ocegii	74	398	0.0000760700
ocegii	103	396	0.0000759739
ocegii	134	184	0.0000758658
ocegii	134	408	0.0000758041
ocegii	120	248	0.0000757940
ocegii	66	248	0.0000757940
ocegii	136	237	0.0000756340
ocegii	63	237	0.0000756340
ocegii	67	237	0.0000756340
ocegii	134	377	0.0000756325
ocegii	72	105	0.0000754829
ocegii	289	329	0.0000753945
ocegii	103	401	0.0000753530
ocegii	57	294	0.0000753446
ocegii	324	391	0.0000753393
ocegii	154	227	0.0000753261
ocegii	132	410	0.0000752170
ocegii	40	393	0.0000751876
ocegii	132	405	0.0000751727
ocegii	134	289	0.0000751611
ocegii	152	232	0.0000749992
ocegii	152	238	0.0000748946
ocegii	43	238	0.0000748946
ocegii	105	328	0.0000748854
ocegii	159	219	0.0000745526
ocegii	42	235	0.0000744948
ocegii	72	331	0.0000742838
ocegii	288	331	0.0000742838
ocegii	184	373	0.0000742683
ocegii	107	230	0.0000741513
ocegii	152	230	0.0000741513
ocegii	219	398	0.0000741194
ocegii	287	396	0.0000739746
ocegii	42	245	0.0000739498
ocegii	291	351	0.0000739475
ocegii	65	240	0.0000737054
ocegii	33	240	0.0000737054
ocegii	7	264	0.0000736613
ocegii	125	412	0.0000736352
ocegii	157	222	0.0000736332
ocegii	10	268	0.0000735783
ocegii	149	231	0.0000734940
ocegii	153	231	0.0000734940
ocegii	34	399	0.0000734312
ocegii	69	180	0.0000731843
ocegii	67	180	0.0000731843
ocegii	114	238	0.0000731612
ocegii	180	295	0.0000731244
ocegii	66	246	0.0000731028
ocegii	115	246	0.0000731028
ocegii	105	181	0.0000730664
ocegii	68	394	0.0000730095
ocegii	71	394	0.0000730095
ocegii	132	391	0.0000729850
ocegii	72	377	0.0000729314
ocegii	144	392	0.0000728473
ocegii	158	223	0.0000727696
ocegii	143	379	0.0000727680
ocegii	328	395	0.0000727150
ocegii	42	389	0.0000726156
ocegii	55	168	0.0000725456
ocegii	74	403	0.0000725139
ocegii	138	403	0.0000725139
ocegii	29	400	0.0000723872
ocegii	74	400	0.0000723872
ocegii	346	394	0.0000723477
ocegii	77	327	0.0000722439
ocegii	76	327	0.0000722439
ocegii	128	224	0.0000721127
ocegii	123	404	0.0000720925
ocegii	117	237	0.0000720324
ocegii	104	396	0.0000719752
ocegii	137	225	0.0000717851
ocegii	117	244	0.0000716924
ocegii	77	110	0.0000716855
ocegii	27	253	0.0000715820
ocegii	72	330	0.0000715451
ocegii	73	373	0.0000715176
ocegii	64	399	0.0000714988
ocegii	129	399	0.0000714988
ocegii	291	399	0.0000714988
ocegii	150	238	0.0000713282
ocegii	136	227	0.0000711413
ocegii	129	227	0.0000711413
ocegii	84	402	0.0000710994
ocegii	182	232	0.0000710519
ocegii	11	258	0.0000708870
ocegii	106	394	0.0000708621
ocegii	113	235	0.0000707701
ocegii	137	235	0.0000707701
ocegii	118	393	0.0000707648
ocegii	130	228	0.0000707423
ocegii	157	228	0.0000707423
ocegii	30	403	0.0000706546
ocegii	74	395	0.0000706375
ocegii	126	239	0.0000705903
ocegii	123	239	0.0000705903
ocegii	73	229	0.0000705102
ocegii	78	400	0.0000704822
ocegii	389	412	0.0000704487
ocegii	15	261	0.0000704018
ocegii	105	271	0.0000703278
ocegii	114	237	0.0000702980
ocegii	152	294	0.0000702464
ocegii	70	294	0.0000702464
ocegii	141	398	0.0000702184
ocegii	62	398	0.0000702184
ocegii	75	398	0.0000702184
ocegii	42	219	0.0000701671
ocegii	73	378	0.0000701459
ocegii	146	389	0.0000701117
ocegii	105	230	0.0000700318
ocegii	129	409	0.0000699793
ocegii	45	210	0.0000698315
ocegii	47	214	0.0000697861
ocegii	109	246	0.0000697800
ocegii	159	213	0.0000697657
ocegii	119	241	0.0000696983
ocegii	135	405	0.0000696722
ocegii	88	402	0.0000696612
ocegii	69	399	0.0000695664
ocegii	137	399	0.0000695664
ocegii	67	247	0.0000694024
ocegii	70	191	0.0000693737
ocegii	121	242	0.0000693546
ocegii	286	327	0.0000693541
ocegii	55	294	0.0000692362
ocegii	118	402	0.0000692284
ocegii	73	248	0.0000692032
ocegii	68	243	0.0000690043
ocegii	28	243	0.0000690043
ocegii	123	243	0.0000690043
ocegii	67	289	0.0000688977
ocegii	134	407	0.0000688908
ocegii	137	407	0.0000688908
ocegii	123	408	0.0000685846
ocegii	136	400	0.0000685773
ocegii	150	331	0.0000685697
ocegii	121	395	0.0000685599
ocegii	287	395	0.0000685599
ocegii	152	234	0.0000685023
ocegii	106	234	0.0000685023
ocegii	114	234	0.0000685023
ocegii	78	234	0.0000685023
ocegii	72	223	0.0000684890
ocegii	137	223	0.0000684890
ocegii	147	391	0.0000682763
ocegii	72	409	0.0000681849
ocegii	43	168	0.0000680115
ocegii	181	224	0.0000678708
ocegii	151	401	0.0000678177
ocegii	123	401	0.0000678177
ocegii	77	399	0.0000676340
ocegii	122	402	0.0000673573
ocegii	147	226	0.0000673404
ocegii	141	226	0.0000673404
ocegii	126	232	0.0000671046
ocegii	328	353	0.0000670972
ocegii	72	227	0.0000669565
ocegii	149	227	0.0000669565
ocegii	146	227	0.0000669565
ocegii	124	403	0.0000669359
ocegii	139	403	0.0000669359
ocegii	386	412	0.0000669046
ocegii	325	412	0.0000667854
ocegii	72	326	0.0000667431
ocegii	154	228	0.0000665809
ocegii	73	410	0.0000665668
ocegii	141	395	0.0000664823
ocegii	182	395	0.0000664823
ocegii	68	395	0.0000664823
ocegii	134	282	0.0000664654
ocegii	88	327	0.0000664644
ocegii	115	327	0.0000664644
ocegii	41	398	0.0000663174
ocegii	105	241	0.0000662134
ocegii	351	389	0.0000661465
ocegii	70	247	0.0000660976
ocegii	155	392	0.0000660179
ocegii	343	389	0.0000660024
ocegii	69	396	0.0000659773
ocegii	104	391	0.0000659219
ocegii	324	353	0.0000659205
ocegii	326	353	0.0000659205
ocegii	74	108	0.0000659199
ocegii	79	108	0.0000659199
ocegii	28	248	0.0000659078
ocegii	182	374	0.0000658913
ocegii	133	242	0.0000658869
ocegii	290	330	0.0000658215
ocegii	73	116	0.0000658034
ocegii	105	289	0.0000657660
ocegii	76	289	0.0000657660
ocegii	135	390	0.0000657304
ocegii	133	331	0.0000657126
ocegii	73	331	0.0000657126
ocegii	141	221	0.0000655623
ocegii	74	243	0.0000655541
ocegii	78	332	0.0000655170
ocegii	148	402	0.0000654863
ocegii	104	402	0.0000654863
ocegii	108	233	0.0000654720
ocegii	118	233	0.0000654720
ocegii	49	210	0.0000654670
ocegii	161	211	0.0000654054
ocegii	168	213	0.0000654054
ocegii	142	231	0.0000653280
ocegii	73	103	0.0000652783
ocegii	325	349	0.0000652435
ocegii	287	389	0.0000651037
ocegii	149	389	0.0000651037
ocegii	64	389	0.0000651037
ocegii	152	403	0.0000650766
ocegii	64	244	0.0000648646
ocegii	349	398	0.0000648049
ocegii	41	199	0.0000647775
ocegii	143	400	0.0000647675
ocegii	104	400	0.0000647675
ocegii	10	255	0.0000647639
ocegii	137	404	0.0000646984
ocegii	132	379	0.0000646827
ocegii	42	379	0.0000646827
ocegii	181	394	0.0000644201
ocegii	98	398	0.0000643669
ocegii	123	398	0.0000643669
ocegii	207	225	0.0000642692
ocegii	103	393	0.0000641306
ocegii	25	69	0.0000640804
ocegii	135	401	0.0000640500
ocegii	93	295	0.0000639838
ocegii	367	378	0.0000639475
ocegii	103	181	0.0000639331
ocegii	78	102	0.0000638898
ocegii	72	296	0.0000638659
ocegii	221	235	0.0000638239
ocegii	293	399	0.0000637692
ocegii	158	209	0.0000637316
ocegii	72	371	0.0000637079
ocegii	65	402	0.0000636153
ocegii	67	402	0.0000636153
ocegii	289	391	0.0000635676
ocegii	90	328	0.0000633646
ocegii	130	328	0.0000633646
ocegii	105	412	0.0000633605
ocegii	142	235	0.0000633206
ocegii	34	403	0.0000632172
ocegii	105	329	0.0000631685
ocegii	141	232	0.0000631572
ocegii	73	232	0.0000631572
ocegii	134	285	0.0000631459
ocegii	78	285	0.0000631459
ocegii	25	246	0.0000631342
ocegii	134	154	0.0000629955
ocegii	126	409	0.0000629417
ocegii	182	375	0.0000628244
ocegii	123	409	0.0000628019
ocegii	31	247	0.0000627927
ocegii	152	288	0.0000627370
ocegii	129	241	0.0000627285
ocegii	133	241	0.0000627285
ocegii	74	289	0.0000626343
ocegii	133	289	0.0000626343
ocegii	78	248	0.0000626125
ocegii	72	228	0.0000624196
ocegii	70	242	0.0000624192
ocegii	93	398	0.0000624164
ocegii	42	249	0.0000624068
ocegii	118	249	0.0000624068
ocegii	27	249	0.0000624068
ocegii	63	395	0.0000623272
ocegii	107	395	0.0000623272
ocegii	72	411	0.0000622275
ocegii	292	332	0.0000621848
ocegii	133	151	0.0000621816
ocegii	27	243	0.0000621039
ocegii	117	243	0.0000621039
ocegii	34	251	0.0000620692
ocegii	71	396	0.0000619787
ocegii	49	396	0.0000619787
ocegii	136	393	0.0000619192
ocegii	88	393	0.0000619192
ocegii	33	253	0.0000618208
ocegii	148	230	0.0000617927
ocegii	160	230	0.0000617927
ocegii	73	119	0.0000617260
ocegii	121	412	0.0000616481
ocegii	346	390	0.0000616429
ocegii	146	233	0.0000616207
ocegii	71	233	0.0000616207
ocegii	105	367	0.0000616177
ocegii	73	325	0.0000616148
ocegii	71	392	0.0000614649
ocegii	121	392	0.0000614649
ocegii	350	390	0.0000614626
ocegii	163	220	0.0000613962
ocegii	72	220	0.0000613962
ocegii	163	217	0.0000613919
ocegii	347	387	0.0000613067
ocegii	127	231	0.0000612450
ocegii	181	231	0.0000612450
ocegii	33	237	0.0000612275
ocegii	93	237	0.0000612275
ocegii	75	186	0.0000612094
ocegii	163	216	0.0000612038
ocegii	164	216	0.0000612038
ocegii	140	221	0.0000611915
ocegii	158	215	0.0000611752
ocegii	45	211	0.0000610450
ocegii	40	211	0.0000610450
ocegii	43	212	0.0000610450
ocegii	72	404	0.0000610013
ocegii	136	404	0.0000610013
ocegii	68	295	0.0000609370
ocegii	149	234	0.0000608909
ocegii	75	109	0.0000608633
ocegii	288	390	0.0000608615
ocegii	4	261	0.0000608016
ocegii	72	261	0.0000608016
ocegii	6	262	0.0000608016
ocegii	265	327	0.0000606849
ocegii	42	222	0.0000606391
ocegii	72	222	0.0000606391
ocegii	180	238	0.0000606290
ocegii	40	238	0.0000606290
ocegii	74	373	0.0000605149
ocegii	119	328	0.0000604844
ocegii	70	107	0.0000604724
ocegii	29	402	0.0000603061
ocegii	73	281	0.0000602566
ocegii	139	395	0.0000602496
ocegii	153	395	0.0000602496
ocegii	67	395	0.0000602496
ocegii	159	394	0.0000601254
ocegii	78	389	0.0000600957
ocegii	40	396	0.0000599794
ocegii	75	396	0.0000599794
ocegii	178	223	0.0000599279
ocegii	133	223	0.0000599279
ocegii	76	399	0.0000599044
ocegii	28	402	0.0000598732
ocegii	153	402	0.0000598732
ocegii	343	407	0.0000598262
ocegii	105	407	0.0000598262
ocegii	152	350	0.0000598212
ocegii	78	286	0.0000597274
ocegii	78	351	0.0000597268
ocegii	180	393	0.0000597078
ocegii	289	352	0.0000596947
ocegii	47	240	0.0000596663
ocegii	125	240	0.0000596663
ocegii	134	334	0.0000596603
ocegii	70	288	0.0000596002
ocegii	117	235	0.0000595959
ocegii	96	235	0.0000595959
ocegii	41	235	0.0000595959
ocegii	73	408	0.0000595603
ocegii	103	408	0.0000595603
ocegii	146	408	0.0000595603
ocegii	180	289	0.0000595026
ocegii	223	289	0.0000595026
ocegii	31	403	0.0000594986
ocegii	24	247	0.0000594878
ocegii	42	377	0.0000594256
ocegii	132	290	0.0000594105
ocegii	131	224	0.0000593870
ocegii	25	248	0.0000593171
ocegii	289	379	0.0000592925
ocegii	105	371	0.0000592808
ocegii	67	241	0.0000592436
ocegii	125	241	0.0000592436
ocegii	76	241	0.0000592436
ocegii	181	232	0.0000592099
ocegii	106	232	0.0000592099
ocegii	133	392	0.0000591884
ocegii	71	182	0.0000591495
ocegii	75	249	0.0000591222
ocegii	184	225	0.0000591171
ocegii	138	225	0.0000591171
ocegii	130	400	0.0000590527
ocegii	47	167	0.0000589433
ocegii	131	226	0.0000589228
ocegii	133	391	0.0000588588
ocegii	133	328	0.0000588168
ocegii	137	405	0.0000586714
ocegii	71	243	0.0000586537
ocegii	79	243	0.0000586537
ocegii	105	292	0.0000585291
ocegii	285	398	0.0000585153
ocegii	180	398	0.0000585153
ocegii	133	390	0.0000584270
ocegii	70	106	0.0000583630
ocegii	149	228	0.0000582583
ocegii	131	228	0.0000582583
ocegii	69	109	0.0000582171
ocegii	117	395	0.0000581720
ocegii	237	371	0.0000581680
ocegii	181	293	0.0000581031
ocegii	285	326	0.0000580375
ocegii	68	294	0.0000580296
ocegii	126	407	0.0000580133
ocegii	182	402	0.0000580021
ocegii	69	402	0.0000580021
ocegii	41	396	0.0000579801
ocegii	156	396	0.0000579801
ocegii	223	394	0.0000579781
ocegii	120	394	0.0000579781
ocegii	34	394	0.0000579781
ocegii	105	372	0.0000579776
ocegii	145	399	0.0000579720
ocegii	88	399	0.0000579720
ocegii	71	399	0.0000579720
ocegii	123	399	0.0000579720
ocegii	129	295	0.0000578901
ocegii	123	295	0.0000578901
ocegii	128	295	0.0000578901
ocegii	104	327	0.0000577951
ocegii	140	233	0.0000577694
ocegii	117	233	0.0000577694
ocegii	325	345	0.0000576895
ocegii	72	230	0.0000576732
ocegii	13	265	0.0000576480
ocegii	35	237	0.0000576259
ocegii	56	237	0.0000576259
ocegii	144	328	0.0000576042
ocegii	7	260	0.0000576015
ocegii	71	106	0.0000575069
ocegii	290	331	0.0000573811
ocegii	138	397	0.0000571607
ocegii	69	400	0.0000571478
ocegii	71	234	0.0000570852
ocegii	290	350	0.0000569726
ocegii	71	350	0.0000569726
ocegii	327	392	0.0000569120
ocegii	150	351	0.0000568827
ocegii	140	405	0.0000568379
ocegii	153	186	0.0000568373
ocegii	162	216	0.0000568321
ocegii	142	221	0.0000568207
ocegii	129	221	0.0000568207
ocegii	164	209	0.0000567557
ocegii	166	209	0.0000567557
ocegii	78	377	0.0000567244
ocegii	150	353	0.0000567184
ocegii	165	212	0.0000566846
ocegii	41	211	0.0000566846
ocegii	76	379	0.0000565974
ocegii	288	379	0.0000565974
ocegii	73	339	0.0000565683
ocegii	95	398	0.0000565648
ocegii	117	398	0.0000565648
ocegii	146	391	0.0000565045
ocegii	105	189	0.0000564952
ocegii	20	246	0.0000564885
ocegii	32	246	0.0000564885
ocegii	179	288	0.0000564633
ocegii	90	402	0.0000563475
ocegii	346	388	0.0000563126
ocegii	131	407	0.0000562003
ocegii	345	407	0.0000562003
ocegii	66	247	0.0000561829
ocegii	39	240	0.0000561565
ocegii	43	199	0.0000561405
ocegii	71	395	0.0000560945
ocegii	26	111	0.0000560700
ocegii	78	111	0.0000560700
ocegii	67	248	0.0000560217
ocegii	35	396	0.0000559807
ocegii	349	410	0.0000559755
ocegii	55	235	0.0000558711
ocegii	156	235	0.0000558711
ocegii	111	235	0.0000558711
ocegii	19	249	0.0000558377
ocegii	10	249	0.0000558377
ocegii	76	110	0.0000557554
ocegii	32	250	0.0000557001
ocegii	121	250	0.0000557001
ocegii	131	409	0.0000556245
ocegii	120	251	0.0000555356
ocegii	25	242	0.0000554837
ocegii	128	242	0.0000554837
ocegii	67	292	0.0000554486
ocegii	75	393	0.0000552850
ocegii	127	393	0.0000552850
ocegii	207	218	0.0000552751
ocegii	65	400	0.0000552428
ocegii	182	372	0.0000552167
ocegii	77	107	0.0000552139
ocegii	72	284	0.0000551885
ocegii	162	224	0.0000551450
ocegii	149	326	0.0000551356
ocegii	182	389	0.0000550877
ocegii	207	294	0.0000549754
ocegii	74	374	0.0000549095
ocegii	33	327	0.0000549054
ocegii	14	257	0.0000548454
ocegii	182	328	0.0000547240
ocegii	90	297	0.0000546858
ocegii	132	297	0.0000546858
ocegii	143	406	0.0000546619
ocegii	79	401	0.0000546309
ocegii	47	398	0.0000546143
ocegii	117	236	0.0000544378
ocegii	6	261	0.0000544014
ocegii	79	402	0.0000542601
ocegii	124	410	0.0000542262
ocegii	69	391	0.0000541501
ocegii	132	408	0.0000541458
ocegii	287	350	0.0000541240
ocegii	293	350	0.0000541240
ocegii	291	332	0.0000541227
ocegii	220	399	0.0000541072
ocegii	127	228	0.0000540970
ocegii	42	228	0.0000540970
ocegii	159	228	0.0000540970
ocegii	143	351	0.0000540385
ocegii	129	351	0.0000540385
ocegii	180	237	0.0000540243
ocegii	46	395	0.0000540169
ocegii	132	352	0.0000540095
ocegii	73	352	0.0000540095
ocegii	134	280	0.0000539590
ocegii	90	403	0.0000539206
ocegii	182	229	0.0000539195
ocegii	149	229	0.0000539195
ocegii	72	229	0.0000539195
ocegii	148	229	0.0000539195
ocegii	149	233	0.0000539181
ocegii	129	379	0.0000539023
ocegii	204	225	0.0000538872
ocegii	292	353	0.0000538825
ocegii	117	245	0.0000537817
ocegii	260	394	0.0000536834
ocegii	72	356	0.0000536125
ocegii	138	404	0.0000536072
ocegii	324	390	0.0000535581
ocegii	150	390	0.0000535581
ocegii	184	397	0.0000535386
ocegii	68	238	0.0000534962
ocegii	76	238	0.0000534962
ocegii	132	152	0.0000534507
ocegii	77	111	0.0000534000
ocegii	391	412	0.0000533838
ocegii	144	400	0.0000533379
ocegii	137	400	0.0000533379
ocegii	265	400	0.0000533379
ocegii	150	288	0.0000533265
ocegii	13	234	0.0000532795
ocegii	74	405	0.0000531709
ocegii	53	246	0.0000531657
ocegii	81	246	0.0000531657
ocegii	180	225	0.0000531512
ocegii	104	392	0.0000529830
ocegii	78	291	0.0000529447
ocegii	126	406	0.0000528399
ocegii	117	401	0.0000527471
ocegii	142	401	0.0000527471
ocegii	126	240	0.0000526467
ocegii	40	240	0.0000526467
ocegii	166	219	0.0000526253
ocegii	43	220	0.0000526253
ocegii	164	220	0.0000526253
ocegii	285	389	0.0000525837
ocegii	63	249	0.0000525531
ocegii	37	249	0.0000525531
ocegii	103	186	0.0000524652
ocegii	42	216	0.0000524604
ocegii	42	59	0.0000524363
ocegii	119	250	0.0000524236
ocegii	46	209	0.0000523899
ocegii	133	156	0.0000523897
ocegii	152	402	0.0000523890
ocegii	139	402	0.0000523890
ocegii	143	292	0.0000523681
ocegii	128	392	0.0000523590
ocegii	118	187	0.0000523245
ocegii	112	237	0.0000522899
ocegii	76	106	0.0000522790
ocegii	132	241	0.0000522737
ocegii	28	251	0.0000522688
ocegii	119	251	0.0000522688
ocegii	342	403	0.0000522661
ocegii	132	326	0.0000522337
ocegii	146	399	0.0000521748
ocegii	79	399	0.0000521748
ocegii	125	399	0.0000521748
ocegii	144	399	0.0000521748
ocegii	76	189	0.0000521494
ocegii	49	202	0.0000521139
ocegii	65	403	0.0000520613
ocegii	119	403	0.0000520613
ocegii	130	403	0.0000520613
ocegii	70	403	0.0000520613
ocegii	84	403	0.0000520613
ocegii	120	403	0.0000520613
ocegii	37	253	0.0000520596
ocegii	66	242	0.0000520160
ocegii	78	242	0.0000520160
ocegii	104	293	0.0000519870
ocegii	117	396	0.0000519821
ocegii	161	222	0.0000519764
ocegii	184	395	0.0000519393
ocegii	71	294	0.0000519212
ocegii	275	391	0.0000517958
ocegii	135	404	0.0000517587
ocegii	12	256	0.0000517479
ocegii	119	329	0.0000516833
ocegii	204	224	0.0000516559
ocegii	73	298	0.0000515369
ocegii	55	394	0.0000515361
ocegii	125	394	0.0000515361
ocegii	77	394	0.0000515361
ocegii	133	330	0.0000515125
ocegii	71	412	0.0000514330
ocegii	144	412	0.0000513734
ocegii	149	412	0.0000513734
ocegii	152	412	0.0000513734
ocegii	131	223	0.0000513668
ocegii	136	405	0.0000513374
ocegii	103	405	0.0000513374
ocegii	130	377	0.0000513221
ocegii	131	232	0.0000513152
ocegii	121	232	0.0000513152
ocegii	142	378	0.0000512605
ocegii	181	397	0.0000512475
ocegii	78	244	0.0000512089
ocegii	74	244	0.0000512089
ocegii	67	244	0.0000512089
ocegii	73	351	0.0000511944
ocegii	76	351	0.0000511944
ocegii	150	334	0.0000511374
ocegii	134	381	0.0000510771
ocegii	36	401	0.0000508633
ocegii	145	401	0.0000508633
ocegii	150	236	0.0000508086
ocegii	13	111	0.0000507300
ocegii	287	326	0.0000505652
ocegii	105	408	0.0000505360
ocegii	73	101	0.0000505284
ocegii	185	374	0.0000505069
ocegii	146	226	0.0000505053
ocegii	349	386	0.0000505032
ocegii	98	237	0.0000504226
ocegii	37	245	0.0000504203
ocegii	75	245	0.0000504203
ocegii	35	245	0.0000504203
ocegii	118	245	0.0000504203
ocegii	36	399	0.0000502424
ocegii	122	399	0.0000502424
ocegii	108	399	0.0000502424
ocegii	118	399	0.0000502424
ocegii	161	227	0.0000502174
ocegii	147	227	0.0000502174
ocegii	347	411	0.0000502033
ocegii	142	403	0.0000502019
ocegii	108	403	0.0000502019
ocegii	90	289	0.0000501074
ocegii	156	233	0.0000500668
ocegii	77	290	0.0000500299
ocegii	29	396	0.0000499828
ocegii	36	238	0.0000499297
ocegii	21	238	0.0000499297
ocegii	65	404	0.0000499102
ocegii	28	394	0.0000498840
ocegii	105	246	0.0000498428
ocegii	136	157	0.0000497771
ocegii	128	229	0.0000497719
ocegii	141	229	0.0000497719
ocegii	177	229	0.0000497719
ocegii	182	412	0.0000496609
ocegii	42	412	0.0000496609
ocegii	78	232	0.0000495741
ocegii	182	379	0.0000495509
ocegii	118	400	0.0000495281
ocegii	79	400	0.0000495281
ocegii	106	405	0.0000495040
ocegii	43	234	0.0000494739
ocegii	155	234	0.0000494739
ocegii	76	234	0.0000494739
ocegii	71	391	0.0000494414
ocegii	78	101	0.0000494377
ocegii	47	230	0.0000494342
ocegii	154	230	0.0000494342
ocegii	161	230	0.0000494342
ocegii	41	248	0.0000494309
ocegii	70	248	0.0000494309
ocegii	73	374	0.0000494185
ocegii	281	394	0.0000493888
ocegii	40	394	0.0000493888
ocegii	365	379	0.0000493553
ocegii	96	397	0.0000492764
ocegii	133	153	0.0000492640
ocegii	134	337	0.0000492486
ocegii	143	240	0.0000491369
ocegii	98	327	0.0000491258
ocegii	66	184	0.0000490896
ocegii	108	231	0.0000489960
ocegii	290	401	0.0000489794
ocegii	98	328	0.0000489636
ocegii	104	328	0.0000489636
ocegii	33	328	0.0000489636
ocegii	88	328	0.0000489636
ocegii	218	328	0.0000489636
ocegii	72	407	0.0000489487
ocegii	364	376	0.0000488131
ocegii	287	329	0.0000488120
ocegii	25	241	0.0000487888
ocegii	347	398	0.0000487628
ocegii	114	398	0.0000487628
ocegii	84	295	0.0000487496
ocegii	11	254	0.0000487021
ocegii	74	390	0.0000486892
ocegii	351	393	0.0000486764
ocegii	182	296	0.0000486597
ocegii	98	393	0.0000486508
ocegii	105	330	0.0000486507
ocegii	349	402	0.0000486470
ocegii	291	388	0.0000486337
ocegii	133	388	0.0000486337
ocegii	104	377	0.0000486209
ocegii	364	377	0.0000486209
ocegii	105	297	0.0000486096
ocegii	128	378	0.0000485625
ocegii	68	242	0.0000485482
ocegii	106	242	0.0000485482
ocegii	88	379	0.0000485120
ocegii	79	235	0.0000484216
ocegii	69	235	0.0000484216
ocegii	13	235	0.0000484216
ocegii	145	235	0.0000484216
ocegii	78	235	0.0000484216
ocegii	71	235	0.0000484216
ocegii	143	411	0.0000483992
ocegii	66	185	0.0000483829
ocegii	149	403	0.0000483426
ocegii	144	403	0.0000483426
ocegii	180	396	0.0000483318
ocegii	119	399	0.0000483100
ocegii	288	399	0.0000483100
ocegii	41	399	0.0000483100
ocegii	26	243	0.0000483030
ocegii	166	220	0.0000482399
ocegii	129	219	0.0000482399
ocegii	154	219	0.0000482399
ocegii	133	220	0.0000482399
ocegii	156	217	0.0000482365
ocegii	73	221	0.0000480790
ocegii	26	221	0.0000480790
ocegii	32	404	0.0000480616
ocegii	289	355	0.0000480302
ocegii	40	210	0.0000480091
ocegii	44	210	0.0000480091
ocegii	11	262	0.0000480012
ocegii	9	260	0.0000480012
ocegii	42	356	0.0000479691
ocegii	42	187	0.0000479641
ocegii	41	213	0.0000479639
ocegii	40	213	0.0000479639
ocegii	44	211	0.0000479639
ocegii	93	412	0.0000479485
ocegii	103	412	0.0000479485
ocegii	206	412	0.0000479485
ocegii	118	412	0.0000479485
ocegii	288	412	0.0000479485
ocegii	291	357	0.0000479301
ocegii	107	244	0.0000477949
ocegii	123	395	0.0000477842
ocegii	126	395	0.0000477842
ocegii	76	192	0.0000476729
ocegii	134	278	0.0000476617
ocegii	153	222	0.0000476450
ocegii	71	109	0.0000476322
ocegii	72	100	0.0000476310
ocegii	35	400	0.0000476231
ocegii	66	400	0.0000476231
ocegii	291	331	0.0000476191
ocegii	72	194	0.0000475941
ocegii	45	199	0.0000475035
ocegii	75	108	0.0000474623
ocegii	131	406	0.0000473737
ocegii	76	406	0.0000473737
ocegii	133	406	0.0000473737
ocegii	184	232	0.0000473679
ocegii	125	232	0.0000473679
ocegii	150	232	0.0000473679
ocegii	13	285	0.0000473594
ocegii	287	397	0.0000473054
ocegii	40	397	0.0000473054
ocegii	77	397	0.0000473054
ocegii	148	328	0.0000472959
ocegii	123	410	0.0000472293
ocegii	113	236	0.0000471794
ocegii	151	236	0.0000471794
ocegii	151	186	0.0000471602
ocegii	72	286	0.0000471532
ocegii	104	407	0.0000471358
ocegii	67	401	0.0000470956
ocegii	106	401	0.0000470956
ocegii	47	391	0.0000470871
ocegii	136	391	0.0000470871
ocegii	180	223	0.0000470862
ocegii	130	223	0.0000470862
ocegii	132	223	0.0000470862
ocegii	134	245	0.0000470590
ocegii	26	69	0.0000469923
ocegii	275	293	0.0000468996
ocegii	59	398	0.0000468123
ocegii	39	398	0.0000468123
ocegii	44	398	0.0000468123
ocegii	288	402	0.0000467759
ocegii	147	291	0.0000467159
ocegii	152	291	0.0000467159
ocegii	158	224	0.0000466612
ocegii	166	224	0.0000466612
ocegii	71	246	0.0000465200
ocegii	41	246	0.0000465200
ocegii	78	112	0.0000464927
ocegii	80	112	0.0000464927
ocegii	156	219	0.0000464907
ocegii	103	403	0.0000464833
ocegii	44	403	0.0000464833
ocegii	107	403	0.0000464833
ocegii	290	403	0.0000464833
ocegii	125	225	0.0000464492
ocegii	29	393	0.0000464394
ocegii	143	326	0.0000464300
ocegii	117	326	0.0000464300
ocegii	142	399	0.0000463776
ocegii	75	399	0.0000463776
ocegii	174	238	0.0000463633
ocegii	155	226	0.0000462965
ocegii	347	397	0.0000462945
ocegii	105	247	0.0000462683
ocegii	180	327	0.0000462361
ocegii	47	327	0.0000462361
ocegii	103	327	0.0000462361
ocegii	120	412	0.0000462360
ocegii	204	412	0.0000462360
ocegii	159	233	0.0000462155
ocegii	151	233	0.0000462155
ocegii	179	233	0.0000462155
ocegii	69	233	0.0000462155
ocegii	143	404	0.0000462131
ocegii	126	404	0.0000462131
ocegii	156	211	0.0000462084
ocegii	104	292	0.0000462072
ocegii	9	248	0.0000461355
ocegii	118	188	0.0000461073
ocegii	68	328	0.0000460833
ocegii	43	328	0.0000460833
ocegii	135	328	0.0000460833
ocegii	128	227	0.0000460326
ocegii	142	227	0.0000460326
ocegii	325	396	0.0000459842
ocegii	88	396	0.0000459842
ocegii	90	396	0.0000459842
ocegii	117	249	0.0000459840
ocegii	67	249	0.0000459840
ocegii	105	249	0.0000459840
ocegii	342	389	0.0000459225
ocegii	25	239	0.0000458837
ocegii	135	239	0.0000458837
ocegii	71	239	0.0000458837
ocegii	70	293	0.0000458709
ocegii	93	293	0.0000458709
ocegii	70	405	0.0000458370
ocegii	325	356	0.0000458147
ocegii	64	294	0.0000458129
ocegii	128	294	0.0000458129
ocegii	184	294	0.0000458129
ocegii	345	387	0.0000457992
ocegii	119	330	0.0000457889
ocegii	105	228	0.0000457744
ocegii	137	228	0.0000457744
ocegii	179	228	0.0000457744
ocegii	31	251	0.0000457352
ocegii	207	220	0.0000457197
ocegii	123	400	0.0000457182
ocegii	125	395	0.0000457066
ocegii	41	395	0.0000457066
ocegii	44	395	0.0000457066
ocegii	103	295	0.0000457027
ocegii	73	113	0.0000456857
ocegii	184	234	0.0000456682
ocegii	98	234	0.0000456682
ocegii	134	181	0.0000456665
ocegii	147	229	0.0000456242
ocegii	73	332	0.0000455770
ocegii	77	297	0.0000455715
ocegii	72	406	0.0000455516
ocegii	68	392	0.0000455296
ocegii	105	351	0.0000455061
ocegii	72	351	0.0000455061
ocegii	130	182	0.0000454996
ocegii	100	182	0.0000454996
ocegii	74	410	0.0000454801
ocegii	105	298	0.0000454737
ocegii	73	334	0.0000454554
ocegii	70	236	0.0000454441
ocegii	57	164	0.0000454230
ocegii	49	167	0.0000453410
ocegii	48	169	0.0000453410
ocegii	73	301	0.0000453387
ocegii	293	397	0.0000453343
ocegii	120	397	0.0000453343
ocegii	47	171	0.0000453268
ocegii	73	230	0.0000453147
ocegii	69	230	0.0000453147
ocegii	332	351	0.0000452649
ocegii	290	354	0.0000452596
ocegii	291	354	0.0000452596
ocegii	122	401	0.0000452118
ocegii	148	401	0.0000452118
ocegii	127	401	0.0000452118
ocegii	66	401	0.0000452118
ocegii	207	235	0.0000452002
ocegii	286	394	0.0000450941
ocegii	327	394	0.0000450941
ocegii	43	242	0.0000450805
ocegii	127	242	0.0000450805
ocegii	126	411	0.0000449421
ocegii	180	402	0.0000449049
ocegii	25	402	0.0000449049
ocegii	56	398	0.0000448618
ocegii	139	398	0.0000448618
ocegii	265	398	0.0000448618
ocegii	133	243	0.0000448528
ocegii	67	243	0.0000448528
ocegii	145	403	0.0000448288
ocegii	26	108	0.0000448255
ocegii	74	262	0.0000448011
ocegii	14	260	0.0000448011
ocegii	126	391	0.0000447327
ocegii	106	399	0.0000447266
ocegii	68	107	0.0000446970
ocegii	64	235	0.0000446969
ocegii	115	238	0.0000446299
ocegii	80	403	0.0000446239
ocegii	17	247	0.0000445428
ocegii	323	352	0.0000445294
ocegii	84	412	0.0000445236
ocegii	98	412	0.0000445236
[truncated: 22,024 more rows]
