# Supplementary material for: Identifying proximal RNA interactions from cDNA-encoded crosslinks with ShapeJumper
Source: PLoS Comput Biol. 2021 Dec 14;17(12):e1009632. doi: 10.1371/journal.pcbi.1009632 (PMC8670686; doi:10.1371/journal.pcbi.1009632)
Supplement: S1 Data — (ZIP) [file pcbi.1009632.s006.zip › ShapeJumper_DATA/Processed_Deletions/GII_Intron/IA-GII-Replicate1_Merged_NoCircDels_MaxInsertLimit10_NoAmbig_DelSiteExactMatch_normalizedDels_shift5nt2.txt]

Total Reads Aligned:713461	Total Deletions:20847.0
ocegii	355	389	0.000372786932399
ocegii	355	391	0.000174030489385
ocegii	349	395	0.000145541698642
ocegii	207	221	0.000125613612528
ocegii	300	323	0.000124050773027
ocegii	300	321	0.000110721464883
ocegii	300	320	0.000108836367386
ocegii	299	321	0.000106903483335
ocegii	355	393	8.13097295601e-05
ocegii	383	396	7.36937777887e-05
ocegii	207	225	6.76445952963e-05
ocegii	265	278	6.61555823637e-05
ocegii	291	323	6.48880966604e-05
ocegii	351	389	6.43388614292e-05
ocegii	382	396	6.42458575594e-05
ocegii	265	276	6.42220760467e-05
ocegii	266	278	6.42098299412e-05
ocegii	298	321	6.2996695537e-05
ocegii	267	280	6.22439730328e-05
ocegii	351	387	6.05750847105e-05
ocegii	379	393	6.05095661842e-05
ocegii	265	277	6.03219636161e-05
ocegii	267	278	6.03183250963e-05
ocegii	298	320	5.91917085782e-05
ocegii	232	244	5.9178134074e-05
ocegii	349	392	5.86297286767e-05
ocegii	266	280	5.83537247182e-05
ocegii	266	277	5.6430224028e-05
ocegii	268	280	5.6408600561e-05
ocegii	357	390	5.48675044367e-05
ocegii	263	278	5.44810678289e-05
ocegii	263	277	5.25384844399e-05
ocegii	374	391	5.1074165363e-05
ocegii	374	393	5.10549464679e-05
ocegii	174	189	5.06260416308e-05
ocegii	265	283	5.05463870026e-05
ocegii	349	389	4.92003057988e-05
ocegii	378	396	4.91291851925e-05
ocegii	207	220	4.78896622182e-05
ocegii	355	387	4.73242849301e-05
ocegii	266	283	4.6658203387e-05
ocegii	303	320	4.58258388993e-05
ocegii	379	396	4.53500171007e-05
ocegii	374	396	4.53500171007e-05
ocegii	349	398	4.53499314082e-05
ocegii	88	101	4.43374970274e-05
ocegii	78	315	4.39782326869e-05
ocegii	363	384	4.35731498462e-05
ocegii	363	387	4.35383421357e-05
ocegii	350	389	4.35233474374e-05
ocegii	356	390	4.3515606967e-05
ocegii	265	285	4.27499902841e-05
ocegii	378	393	4.16003267517e-05
ocegii	267	283	4.08259279636e-05
ocegii	105	120	4.06739676439e-05
ocegii	288	300	4.05544762486e-05
ocegii	297	319	4.01090201366e-05
ocegii	292	326	4.00609689795e-05
ocegii	363	389	3.97387085298e-05
ocegii	262	276	3.89224703313e-05
ocegii	264	278	3.89150484492e-05
ocegii	294	306	3.85450032185e-05
ocegii	310	346	3.80009234224e-05
ocegii	379	398	3.77916095069e-05
ocegii	263	281	3.69532619033e-05
ocegii	265	282	3.69457888607e-05
ocegii	299	318	3.62966698761e-05
ocegii	297	320	3.62787891286e-05
ocegii	301	322	3.62650094194e-05
ocegii	349	387	3.59664565468e-05
ocegii	383	398	3.59020290315e-05
ocegii	77	313	3.44634801988e-05
ocegii	174	188	3.44250111881e-05
ocegii	79	316	3.44038012378e-05
ocegii	354	391	3.40494435753e-05
ocegii	73	84	3.39460936034e-05
ocegii	263	276	3.30840997816e-05
ocegii	269	281	3.30634448609e-05
ocegii	268	283	3.30495607325e-05
ocegii	289	301	3.2819229752e-05
ocegii	289	302	3.28075758482e-05
ocegii	103	117	3.25107437849e-05
ocegii	297	321	3.24528431554e-05
ocegii	299	322	3.24476400068e-05
ocegii	298	323	3.24440483302e-05
ocegii	311	325	3.24342681398e-05
ocegii	310	325	3.24342681398e-05
ocegii	308	326	3.24303082215e-05
ocegii	330	350	3.22866752891e-05
ocegii	73	101	3.22454523835e-05
ocegii	223	234	3.17435124196e-05
ocegii	264	283	3.11054689247e-05
ocegii	271	283	3.11054689247e-05
ocegii	267	293	3.097797466e-05
ocegii	292	306	3.08360025748e-05
ocegii	82	319	3.05592534374e-05
ocegii	174	186	3.03756249785e-05
ocegii	98	109	3.03408490988e-05
ocegii	373	393	3.02547830921e-05
ocegii	349	394	3.02502642172e-05
ocegii	370	396	3.02333447338e-05
ocegii	207	230	2.98405915599e-05
ocegii	42	65	2.96403440651e-05
ocegii	272	283	2.91613771169e-05
ocegii	310	322	2.86302705942e-05
ocegii	308	322	2.86302705942e-05
ocegii	311	322	2.86302705942e-05
ocegii	308	323	2.86271014678e-05
ocegii	299	324	2.86219667871e-05
ocegii	300	324	2.86219667871e-05
ocegii	159	171	2.85236369267e-05
ocegii	105	119	2.84626316143e-05
ocegii	366	380	2.84288511143e-05
ocegii	396	411	2.83994092923e-05
ocegii	353	388	2.83895730776e-05
ocegii	97	112	2.83763268466e-05
ocegii	378	391	2.83745363128e-05
ocegii	379	391	2.83745363128e-05
ocegii	348	393	2.83638591489e-05
ocegii	174	187	2.83500092138e-05
ocegii	363	396	2.8343760688e-05
ocegii	180	195	2.83184122271e-05
ocegii	80	95	2.81478324158e-05
ocegii	208	221	2.79141361173e-05
ocegii	218	230	2.78512187892e-05
ocegii	42	59	2.76322697541e-05
ocegii	258	271	2.72967803448e-05
ocegii	263	275	2.7250396104e-05
ocegii	260	278	2.72405339145e-05
ocegii	265	279	2.72352346121e-05
ocegii	263	282	2.72232128447e-05
ocegii	272	287	2.71561498011e-05
ocegii	81	319	2.67393467578e-05
ocegii	310	321	2.67258708339e-05
ocegii	311	327	2.67023715521e-05
ocegii	318	329	2.66904593047e-05
ocegii	103	130	2.66350324435e-05
ocegii	334	350	2.65890267087e-05
ocegii	379	406	2.65204254634e-05
ocegii	395	411	2.65061153395e-05
ocegii	367	387	2.65015995608e-05
ocegii	105	125	2.64973553601e-05
ocegii	373	391	2.64829005586e-05
ocegii	363	391	2.64829005586e-05
ocegii	103	122	2.64572877617e-05
ocegii	103	114	2.63883842392e-05
ocegii	98	112	2.63494463576e-05
ocegii	98	110	2.63139783902e-05
ocegii	182	195	2.62956684966e-05
ocegii	88	100	2.61891907137e-05
ocegii	19	40	2.54926953623e-05
ocegii	260	276	2.52996057154e-05
ocegii	262	280	2.52866140446e-05
ocegii	263	283	2.52731935013e-05
ocegii	263	284	2.52685266894e-05
ocegii	267	287	2.52164248153e-05
ocegii	295	306	2.5054252092e-05
ocegii	294	308	2.49941840456e-05
ocegii	310	323	2.48101546054e-05
ocegii	293	323	2.48101546054e-05
ocegii	311	324	2.48057045488e-05
ocegii	310	324	2.48057045488e-05
ocegii	308	328	2.47889601413e-05
ocegii	311	344	2.47030409443e-05
ocegii	353	386	2.46169694238e-05
ocegii	112	126	2.44825011323e-05
ocegii	103	121	2.44125228105e-05
ocegii	103	120	2.44043805863e-05
ocegii	179	191	2.43228616658e-05
ocegii	184	195	2.42729247661e-05
ocegii	95	108	2.42564390739e-05
ocegii	204	221	2.39264023863e-05
ocegii	259	276	2.33534821988e-05
ocegii	264	277	2.33504375288e-05
ocegii	259	278	2.33490290695e-05
ocegii	262	282	2.33341824383e-05
ocegii	270	282	2.33341824383e-05
ocegii	262	285	2.33181765186e-05
ocegii	276	287	2.32766998295e-05
ocegii	266	290	2.32514880952e-05
ocegii	275	292	2.32396902924e-05
ocegii	275	293	2.3233480995e-05
ocegii	294	309	2.30596726679e-05
ocegii	75	315	2.29451648801e-05
ocegii	308	319	2.29194400781e-05
ocegii	308	327	2.28877470446e-05
ocegii	308	329	2.28775365469e-05
ocegii	310	329	2.28775365469e-05
ocegii	316	333	2.28564898146e-05
ocegii	315	337	2.28235813242e-05
ocegii	310	345	2.28020271002e-05
ocegii	320	346	2.28005540535e-05
ocegii	318	353	2.27811190086e-05
ocegii	336	355	2.27776596714e-05
ocegii	362	386	2.27233563912e-05
ocegii	388	411	2.27195274338e-05
ocegii	370	391	2.26996290502e-05
ocegii	356	392	2.26953788426e-05
ocegii	358	393	2.26910873191e-05
ocegii	373	396	2.26750085504e-05
ocegii	374	398	2.26749657041e-05
ocegii	103	134	2.25868515777e-05
ocegii	108	125	2.24208391509e-05
ocegii	98	124	2.24070920483e-05
ocegii	98	119	2.23634962683e-05
ocegii	179	192	2.22959565269e-05
ocegii	180	191	2.22959565269e-05
ocegii	177	193	2.22959565269e-05
ocegii	96	111	2.22778493369e-05
ocegii	182	194	2.22775335125e-05
ocegii	42	53	2.16683870053e-05
ocegii	30	45	2.16115963897e-05
ocegii	24	37	2.15358591633e-05
ocegii	19	33	2.1485549991e-05
ocegii	264	276	2.14073586822e-05
ocegii	260	277	2.14045677348e-05
ocegii	258	277	2.14045677348e-05
ocegii	258	283	2.13850098857e-05
ocegii	265	286	2.13468711309e-05
ocegii	270	287	2.13369748437e-05
ocegii	262	287	2.13369748437e-05
ocegii	275	287	2.13369748437e-05
ocegii	300	317	2.10188405243e-05
ocegii	301	318	2.10138615072e-05
ocegii	291	321	2.09988985123e-05
ocegii	296	323	2.09932077431e-05
ocegii	303	323	2.09932077431e-05
ocegii	294	324	2.09894423105e-05
ocegii	304	326	2.09843170845e-05
ocegii	292	329	2.0971075168e-05
ocegii	311	330	2.09674375695e-05
ocegii	308	332	2.09600862793e-05
ocegii	308	339	2.09116728958e-05
ocegii	328	339	2.09116728958e-05
ocegii	338	352	2.08842386651e-05
ocegii	341	359	2.08708851153e-05
ocegii	363	375	2.08588538249e-05
ocegii	360	376	2.08569158689e-05
ocegii	367	378	2.08514203608e-05
ocegii	363	379	2.08502346599e-05
ocegii	369	380	2.08478241505e-05
ocegii	365	386	2.08297433586e-05
ocegii	354	392	2.08040972724e-05
ocegii	369	393	2.08001633758e-05
ocegii	368	393	2.08001633758e-05
ocegii	382	393	2.08001633758e-05
ocegii	347	396	2.07854245045e-05
ocegii	382	398	2.07853852288e-05
ocegii	105	123	2.0359591098e-05
ocegii	98	121	2.03437690087e-05
ocegii	93	121	2.03437690087e-05
ocegii	108	120	2.03369838219e-05
ocegii	147	159	2.03245422913e-05
ocegii	181	193	2.02690513881e-05
ocegii	177	191	2.02690513881e-05
ocegii	170	184	2.0267901117e-05
ocegii	171	184	2.0267901117e-05
ocegii	165	186	2.02504166523e-05
ocegii	204	219	1.99658982458e-05
ocegii	212	223	1.99226205418e-05
ocegii	213	231	1.98927383548e-05
ocegii	236	249	1.96858144021e-05
ocegii	24	41	1.96164205133e-05
ocegii	24	36	1.9567748437e-05
ocegii	259	277	1.94586979407e-05
ocegii	260	280	1.94512415727e-05
ocegii	260	282	1.94451520319e-05
ocegii	260	283	1.94409180779e-05
ocegii	268	287	1.93972498579e-05
ocegii	266	287	1.93972498579e-05
ocegii	275	289	1.93814600829e-05
ocegii	271	290	1.93762400794e-05
ocegii	265	295	1.93522792147e-05
ocegii	295	308	1.92262954197e-05
ocegii	292	309	1.921639389e-05
ocegii	296	313	1.91463778882e-05
ocegii	297	322	1.90868470628e-05
ocegii	302	323	1.90847343119e-05
ocegii	297	324	1.90813111914e-05
ocegii	303	324	1.90813111914e-05
ocegii	303	325	1.90789812587e-05
ocegii	291	325	1.90789812587e-05
ocegii	301	326	1.9076651895e-05
ocegii	310	328	1.90684308779e-05
ocegii	310	330	1.90613068813e-05
ocegii	301	339	1.90106117235e-05
ocegii	324	340	1.90078654547e-05
ocegii	331	344	1.9002339188e-05
ocegii	310	344	1.9002339188e-05
ocegii	319	346	1.90004617112e-05
ocegii	318	347	1.89998480012e-05
ocegii	334	351	1.89883392609e-05
ocegii	308	351	1.89883392609e-05
ocegii	339	357	1.89779969104e-05
ocegii	360	371	1.89648240444e-05
ocegii	368	379	1.89547587817e-05
ocegii	368	380	1.89525674095e-05
ocegii	363	381	1.89507356676e-05
ocegii	353	390	1.89198291161e-05
ocegii	353	391	1.89163575419e-05
ocegii	369	391	1.89163575419e-05
ocegii	348	391	1.89163575419e-05
ocegii	370	393	1.89092394326e-05
ocegii	347	393	1.89092394326e-05
ocegii	348	395	1.89015193041e-05
ocegii	355	396	1.88958404586e-05
ocegii	128	140	1.85958865899e-05
ocegii	103	140	1.85958865899e-05
ocegii	105	134	1.84801512908e-05
ocegii	111	132	1.84529460128e-05
ocegii	111	130	1.84396378455e-05
ocegii	98	125	1.83443229416e-05
ocegii	107	124	1.83330753123e-05
ocegii	111	124	1.83330753123e-05
ocegii	101	119	1.82974060377e-05
ocegii	94	113	1.82592447571e-05
ocegii	178	192	1.82421462493e-05
ocegii	180	192	1.82421462493e-05
ocegii	174	191	1.82421462493e-05
ocegii	174	193	1.82421462493e-05
ocegii	177	189	1.82253749871e-05
ocegii	170	186	1.82253749871e-05
ocegii	170	189	1.82253749871e-05
ocegii	171	188	1.82250059231e-05
ocegii	170	187	1.82250059231e-05
ocegii	91	103	1.81509798504e-05
ocegii	212	228	1.79045330299e-05
ocegii	213	230	1.79043549359e-05
ocegii	237	249	1.77172329619e-05
ocegii	26	45	1.76822152279e-05
ocegii	24	45	1.76822152279e-05
ocegii	22	45	1.76822152279e-05
ocegii	26	39	1.76417662936e-05
ocegii	256	268	1.75625176845e-05
ocegii	257	268	1.75625176845e-05
ocegii	19	31	1.75577895133e-05
ocegii	254	277	1.75128281466e-05
ocegii	257	278	1.75117718022e-05
ocegii	258	278	1.75117718022e-05
ocegii	264	281	1.7504176691e-05
ocegii	264	285	1.74886323889e-05
ocegii	263	285	1.74886323889e-05
ocegii	267	286	1.74656218344e-05
ocegii	273	291	1.7433988141e-05
ocegii	274	293	1.74251107463e-05
ocegii	292	304	1.73562229773e-05
ocegii	294	305	1.73517055763e-05
ocegii	294	312	1.72532781228e-05
ocegii	74	315	1.72088736601e-05
ocegii	300	315	1.72088736601e-05
ocegii	300	316	1.72019006189e-05
ocegii	303	316	1.72019006189e-05
ocegii	299	317	1.71972331563e-05
ocegii	295	318	1.7193159415e-05
ocegii	294	321	1.71809169646e-05
ocegii	303	321	1.71809169646e-05
ocegii	292	322	1.71781623565e-05
ocegii	295	322	1.71781623565e-05
ocegii	299	325	1.71710831328e-05
ocegii	314	325	1.71710831328e-05
ocegii	311	326	1.71689867055e-05
ocegii	310	327	1.71658102835e-05
ocegii	314	328	1.71615877901e-05
ocegii	315	329	1.71581524101e-05
ocegii	305	331	1.71513511453e-05
ocegii	314	336	1.71246560798e-05
ocegii	310	336	1.71246560798e-05
ocegii	312	337	1.71176859932e-05
ocegii	303	338	1.71130641131e-05
ocegii	314	339	1.71095505511e-05
ocegii	313	340	1.71070789093e-05
ocegii	310	342	1.71058108439e-05
ocegii	321	343	1.71037953322e-05
ocegii	301	345	1.71015203252e-05
ocegii	315	345	1.71015203252e-05
ocegii	317	348	1.70990510027e-05
ocegii	316	348	1.70990510027e-05
ocegii	331	351	1.70895053348e-05
ocegii	328	351	1.70895053348e-05
ocegii	341	355	1.70832447535e-05
ocegii	334	358	1.70778960791e-05
ocegii	364	376	1.70647493473e-05
ocegii	365	379	1.70592829036e-05
ocegii	368	384	1.70503629833e-05
ocegii	362	384	1.70503629833e-05
ocegii	365	384	1.70503629833e-05
ocegii	390	406	1.70488449408e-05
ocegii	398	411	1.70396455754e-05
ocegii	390	411	1.70396455754e-05
ocegii	378	389	1.70308750842e-05
ocegii	347	390	1.70278462045e-05
ocegii	373	390	1.70278462045e-05
ocegii	380	392	1.7021534132e-05
ocegii	345	393	1.70183154893e-05
ocegii	354	393	1.70183154893e-05
ocegii	347	395	1.70113673737e-05
ocegii	373	395	1.70113673737e-05
ocegii	345	396	1.70062564128e-05
ocegii	349	397	1.70062242781e-05
ocegii	127	138	1.65076771016e-05
ocegii	98	132	1.64026186781e-05
ocegii	96	130	1.6390789196e-05
ocegii	98	130	1.6390789196e-05
ocegii	101	130	1.6390789196e-05
ocegii	112	125	1.6306064837e-05
ocegii	113	125	1.6306064837e-05
ocegii	95	125	1.6306064837e-05
ocegii	105	124	1.62960669442e-05
ocegii	96	123	1.62876728784e-05
ocegii	98	123	1.62876728784e-05
ocegii	104	123	1.62876728784e-05
ocegii	99	120	1.62695870575e-05
ocegii	95	120	1.62695870575e-05
ocegii	98	120	1.62695870575e-05
ocegii	104	119	1.62643609224e-05
ocegii	98	116	1.62496267664e-05
ocegii	102	115	1.62439186829e-05
ocegii	103	115	1.62439186829e-05
ocegii	169	183	1.62233632654e-05
ocegii	171	183	1.62233632654e-05
ocegii	169	191	1.62152411105e-05
ocegii	161	191	1.62152411105e-05
ocegii	163	184	1.62143208936e-05
ocegii	170	190	1.62089331483e-05
ocegii	173	186	1.62003333219e-05
ocegii	178	189	1.62003333219e-05
ocegii	166	189	1.62003333219e-05
ocegii	177	188	1.6200005265e-05
ocegii	97	109	1.6181786186e-05
ocegii	92	103	1.61342043115e-05
ocegii	202	221	1.59509349242e-05
ocegii	213	225	1.59163753638e-05
ocegii	218	232	1.58985039508e-05
ocegii	216	234	1.58717562098e-05
ocegii	224	236	1.584924201e-05
ocegii	42	61	1.57938585581e-05
ocegii	28	47	1.57241048562e-05
ocegii	24	47	1.57241048562e-05
ocegii	15	43	1.57059223107e-05
ocegii	26	40	1.56878125306e-05
ocegii	19	35	1.56435461573e-05
ocegii	262	275	1.55716549166e-05
ocegii	264	275	1.55716549166e-05
ocegii	253	276	1.55689881325e-05
ocegii	253	278	1.55660193797e-05
ocegii	268	279	1.55629912069e-05
ocegii	266	279	1.55629912069e-05
ocegii	251	280	1.55609932582e-05
ocegii	254	280	1.55609932582e-05
ocegii	264	282	1.55561216255e-05
ocegii	270	285	1.55454510124e-05
ocegii	271	286	1.55249971861e-05
ocegii	258	287	1.55177998863e-05
ocegii	271	287	1.55177998863e-05
ocegii	273	287	1.55177998863e-05
ocegii	267	290	1.55009920635e-05
ocegii	272	290	1.55009920635e-05
ocegii	273	292	1.54931268616e-05
ocegii	280	295	1.54818233717e-05
ocegii	280	297	1.54689509151e-05
ocegii	285	299	1.54546367774e-05
ocegii	288	301	1.54443434127e-05
ocegii	293	304	1.54277537576e-05
ocegii	293	306	1.54180012874e-05
ocegii	297	311	1.53452489191e-05
ocegii	301	313	1.53171023106e-05
ocegii	78	316	1.52905783279e-05
ocegii	296	319	1.52796267187e-05
ocegii	305	320	1.52752796331e-05
ocegii	302	320	1.52752796331e-05
ocegii	306	322	1.52694776503e-05
ocegii	313	324	1.52650489531e-05
ocegii	309	324	1.52650489531e-05
ocegii	294	325	1.5263185007e-05
ocegii	300	325	1.5263185007e-05
ocegii	307	326	1.5261321516e-05
ocegii	310	326	1.5261321516e-05
ocegii	312	326	1.5261321516e-05
ocegii	290	327	1.52584980297e-05
ocegii	303	328	1.52547447023e-05
ocegii	317	329	1.52516910312e-05
ocegii	308	330	1.52490455051e-05
ocegii	313	330	1.52490455051e-05
ocegii	317	330	1.52490455051e-05
ocegii	297	331	1.52456454625e-05
ocegii	315	332	1.52436991122e-05
ocegii	312	333	1.52376598764e-05
ocegii	311	334	1.52313644256e-05
ocegii	300	337	1.52157208828e-05
ocegii	327	338	1.5211612545e-05
ocegii	311	338	1.5211612545e-05
ocegii	311	339	1.52084893788e-05
ocegii	315	339	1.52084893788e-05
ocegii	323	344	1.52018713504e-05
ocegii	320	345	1.52013514001e-05
ocegii	332	345	1.52013514001e-05
ocegii	316	346	1.5200369369e-05
ocegii	318	346	1.5200369369e-05
ocegii	311	347	1.5199878401e-05
ocegii	308	349	1.51974529069e-05
ocegii	338	353	1.51874126724e-05
ocegii	342	355	1.51851064476e-05
ocegii	336	358	1.51803520703e-05
ocegii	336	360	1.51783647589e-05
ocegii	341	362	1.51769825882e-05
ocegii	366	378	1.51646693533e-05
ocegii	364	380	1.51620539276e-05
ocegii	388	406	1.51545288362e-05
ocegii	387	406	1.51545288362e-05
ocegii	383	406	1.51545288362e-05
ocegii	382	406	1.51545288362e-05
ocegii	393	406	1.51545288362e-05
ocegii	389	403	1.51524334808e-05
ocegii	382	401	1.51524334808e-05
ocegii	393	411	1.51463516226e-05
ocegii	399	411	1.51463516226e-05
ocegii	374	387	1.51437711776e-05
ocegii	370	389	1.51385556304e-05
ocegii	347	392	1.51302525617e-05
ocegii	351	393	1.51273915461e-05
ocegii	363	393	1.51273915461e-05
ocegii	357	395	1.51212154433e-05
ocegii	383	399	1.51166438027e-05
ocegii	132	146	1.45090049103e-05
ocegii	128	144	1.44865451039e-05
ocegii	127	142	1.44729469608e-05
ocegii	127	141	1.44663069378e-05
ocegii	127	140	1.44634673477e-05
ocegii	127	139	1.44558806522e-05
ocegii	101	136	1.44107940965e-05
ocegii	110	133	1.43617435977e-05
ocegii	117	132	1.43522913433e-05
ocegii	117	129	1.43189400711e-05
ocegii	100	125	1.42678067324e-05
ocegii	156	171	1.42618184634e-05
ocegii	101	124	1.42590585762e-05
ocegii	109	124	1.42590585762e-05
ocegii	106	123	1.42517137686e-05
ocegii	105	122	1.42462318717e-05
ocegii	105	121	1.42406383061e-05
ocegii	99	121	1.42406383061e-05
ocegii	104	121	1.42406383061e-05
ocegii	102	120	1.42358886754e-05
ocegii	97	118	1.42272952692e-05
ocegii	95	118	1.42272952692e-05
ocegii	103	118	1.42272952692e-05
ocegii	105	116	1.42184234206e-05
ocegii	166	181	1.42094760966e-05
ocegii	180	193	1.41883359717e-05
ocegii	177	192	1.41883359717e-05
ocegii	166	191	1.41883359717e-05
ocegii	176	191	1.41883359717e-05
ocegii	166	186	1.41752916566e-05
ocegii	166	187	1.41750046069e-05
ocegii	90	110	1.4169065287e-05
ocegii	97	108	1.41495894598e-05
ocegii	75	93	1.40610813373e-05
ocegii	190	205	1.40501308669e-05
ocegii	204	216	1.40144068102e-05
ocegii	42	82	1.3969657903e-05
ocegii	206	221	1.39570680587e-05
ocegii	206	225	1.39268284434e-05
ocegii	205	225	1.39268284434e-05
ocegii	212	229	1.39257479121e-05
ocegii	213	228	1.39257479121e-05
ocegii	216	232	1.39111909569e-05
ocegii	227	241	1.38304388201e-05
ocegii	47	59	1.38161348771e-05
ocegii	232	243	1.38152350465e-05
ocegii	236	248	1.37871539178e-05
ocegii	33	47	1.37585917492e-05
ocegii	237	251	1.37540230517e-05
ocegii	19	45	1.37528340662e-05
ocegii	14	41	1.37314943593e-05
ocegii	28	41	1.37314943593e-05
ocegii	23	40	1.37268359643e-05
ocegii	237	253	1.37251941625e-05
ocegii	28	39	1.37213737839e-05
ocegii	20	254	1.37147335423e-05
ocegii	22	37	1.37046376494e-05
ocegii	26	37	1.37046376494e-05
ocegii	253	268	1.36597359768e-05
ocegii	251	271	1.36483901724e-05
ocegii	261	273	1.36343273407e-05
ocegii	258	276	1.3622864616e-05
ocegii	254	278	1.36202669572e-05
ocegii	260	279	1.3617617306e-05
ocegii	258	280	1.36158691009e-05
ocegii	11	24	1.3583265417e-05
ocegii	260	287	1.35780749005e-05
ocegii	275	290	1.35633680556e-05
ocegii	271	293	1.35528639138e-05
ocegii	264	293	1.35528639138e-05
ocegii	268	293	1.35528639138e-05
ocegii	55	294	1.35504240315e-05
ocegii	275	295	1.35465954503e-05
ocegii	289	304	1.34992845379e-05
ocegii	292	305	1.34957710038e-05
ocegii	295	309	1.3451475723e-05
ocegii	294	310	1.34478836873e-05
ocegii	296	310	1.34478836873e-05
ocegii	300	311	1.34270928042e-05
ocegii	77	314	1.33921055451e-05
ocegii	300	314	1.33921055451e-05
ocegii	75	316	1.33792560369e-05
ocegii	79	317	1.33756257882e-05
ocegii	78	317	1.33756257882e-05
ocegii	80	318	1.33724573228e-05
ocegii	297	318	1.33724573228e-05
ocegii	305	319	1.33696733789e-05
ocegii	307	319	1.33696733789e-05
ocegii	288	320	1.3365869679e-05
ocegii	296	320	1.3365869679e-05
ocegii	289	322	1.3360792944e-05
ocegii	312	323	1.33593140183e-05
ocegii	288	323	1.33593140183e-05
ocegii	293	324	1.3356917834e-05
ocegii	297	325	1.33552868811e-05
ocegii	305	325	1.33552868811e-05
ocegii	297	326	1.33536563265e-05
ocegii	315	326	1.33536563265e-05
ocegii	313	327	1.3351185776e-05
ocegii	305	327	1.3351185776e-05
ocegii	311	329	1.33452296523e-05
ocegii	305	330	1.33429148169e-05
ocegii	306	331	1.33399397797e-05
ocegii	311	331	1.33399397797e-05
ocegii	310	331	1.33399397797e-05
ocegii	318	333	1.33329523918e-05
ocegii	315	333	1.33329523918e-05
ocegii	319	334	1.33274438724e-05
ocegii	320	338	1.33101609769e-05
ocegii	320	339	1.33074282064e-05
ocegii	324	339	1.33074282064e-05
ocegii	294	339	1.33074282064e-05
ocegii	325	339	1.33074282064e-05
ocegii	297	339	1.33074282064e-05
ocegii	315	340	1.33055058183e-05
ocegii	313	344	1.33016374316e-05
ocegii	303	344	1.33016374316e-05
ocegii	312	345	1.33011824751e-05
ocegii	307	345	1.33011824751e-05
ocegii	321	345	1.33011824751e-05
ocegii	300	345	1.33011824751e-05
ocegii	315	347	1.32998936009e-05
ocegii	310	350	1.32945133543e-05
ocegii	307	350	1.32945133543e-05
ocegii	336	351	1.32918374826e-05
ocegii	316	352	1.32899700596e-05
ocegii	327	352	1.32899700596e-05
ocegii	313	352	1.32899700596e-05
ocegii	308	355	1.32869681416e-05
ocegii	334	360	1.3281069164e-05
ocegii	362	379	1.32683311472e-05
ocegii	349	384	1.32613934314e-05
ocegii	373	384	1.32613934314e-05
ocegii	378	406	1.32602127317e-05
ocegii	384	406	1.32602127317e-05
ocegii	369	386	1.32552912282e-05
ocegii	349	386	1.32552912282e-05
ocegii	387	411	1.32530576697e-05
ocegii	396	412	1.32516777571e-05
ocegii	372	387	1.32507997804e-05
ocegii	365	387	1.32507997804e-05
ocegii	362	389	1.32462361766e-05
ocegii	351	391	1.32414502793e-05
ocegii	381	392	1.32389709915e-05
ocegii	376	392	1.32389709915e-05
ocegii	348	392	1.32389709915e-05
ocegii	362	393	1.32364676028e-05
ocegii	377	395	1.32310635129e-05
ocegii	369	396	1.3227088321e-05
ocegii	386	398	1.32270633274e-05
ocegii	127	149	1.24727159339e-05
ocegii	134	149	1.24727159339e-05
ocegii	132	143	1.24119013585e-05
ocegii	124	140	1.23972577266e-05
ocegii	103	137	1.23720268473e-05
ocegii	122	136	1.23521092256e-05
ocegii	98	134	1.23201008606e-05
ocegii	118	134	1.23201008606e-05
ocegii	117	133	1.23100659409e-05
ocegii	95	132	1.23019640086e-05
ocegii	100	131	1.22977279948e-05
ocegii	107	131	1.22977279948e-05
ocegii	112	131	1.22977279948e-05
ocegii	112	130	1.2293091897e-05
ocegii	105	130	1.2293091897e-05
ocegii	104	129	1.22733772038e-05
ocegii	101	129	1.22733772038e-05
ocegii	102	128	1.22652231862e-05
ocegii	111	127	1.22537256432e-05
ocegii	110	126	1.22412505662e-05
ocegii	111	126	1.22412505662e-05
ocegii	103	125	1.22295486277e-05
ocegii	101	125	1.22295486277e-05
ocegii	107	125	1.22295486277e-05
ocegii	106	125	1.22295486277e-05
ocegii	108	124	1.22220502082e-05
ocegii	110	124	1.22220502082e-05
ocegii	110	123	1.22157546588e-05
ocegii	109	122	1.221105589e-05
ocegii	92	122	1.221105589e-05
ocegii	109	120	1.22021902932e-05
ocegii	108	119	1.21982706918e-05
ocegii	102	119	1.21982706918e-05
ocegii	101	117	1.21915289193e-05
ocegii	160	175	1.21893988798e-05
ocegii	95	115	1.21829390122e-05
ocegii	174	192	1.21614308329e-05
ocegii	162	191	1.21614308329e-05
ocegii	181	192	1.21614308329e-05
ocegii	170	191	1.21614308329e-05
ocegii	173	191	1.21614308329e-05
ocegii	174	190	1.21566998612e-05
ocegii	178	190	1.21566998612e-05
ocegii	174	185	1.21523909829e-05
ocegii	171	189	1.21502499914e-05
ocegii	162	186	1.21502499914e-05
ocegii	170	188	1.21500039488e-05
ocegii	171	187	1.21500039488e-05
ocegii	157	187	1.21500039488e-05
ocegii	176	195	1.2136462383e-05
ocegii	91	106	1.21157294477e-05
ocegii	90	103	1.21006532336e-05
ocegii	78	102	1.20954817328e-05
ocegii	91	102	1.20954817328e-05
ocegii	74	102	1.20954817328e-05
ocegii	90	101	1.20920446438e-05
ocegii	81	95	1.20633567496e-05
ocegii	80	93	1.2052355432e-05
ocegii	207	218	1.19937872182e-05
ocegii	205	220	1.19724155546e-05
ocegii	216	229	1.19363553533e-05
ocegii	213	234	1.19038171574e-05
ocegii	220	235	1.18952504248e-05
ocegii	216	238	1.18746746834e-05
ocegii	223	238	1.18746746834e-05
ocegii	217	240	1.18613643732e-05
ocegii	223	242	1.18483880268e-05
ocegii	224	243	1.18416300398e-05
ocegii	223	244	1.18356268148e-05
ocegii	15	47	1.17930786421e-05
ocegii	240	251	1.17891626158e-05
ocegii	28	44	1.17861520571e-05
ocegii	19	44	1.17861520571e-05
ocegii	24	43	1.1779441733e-05
ocegii	22	42	1.17759507608e-05
ocegii	28	40	1.1765859398e-05
ocegii	17	40	1.1765859398e-05
ocegii	14	40	1.1765859398e-05
ocegii	240	253	1.17644521393e-05
ocegii	15	39	1.17611775291e-05
ocegii	21	37	1.17468322709e-05
ocegii	15	37	1.17468322709e-05
ocegii	249	268	1.1708345123e-05
ocegii	257	276	1.16767410994e-05
ocegii	253	277	1.16752187644e-05
ocegii	256	280	1.16707449436e-05
ocegii	259	282	1.16670912192e-05
ocegii	258	282	1.16670912192e-05
ocegii	268	286	1.16437478896e-05
ocegii	265	289	1.16288760497e-05
ocegii	273	290	1.16257440476e-05
ocegii	260	290	1.16257440476e-05
ocegii	280	292	1.16198451462e-05
ocegii	265	293	1.16167404975e-05
ocegii	273	295	1.16113675288e-05
ocegii	287	298	1.15961523966e-05
ocegii	268	299	1.1590977583e-05
ocegii	281	301	1.15832575595e-05
ocegii	296	307	1.15602258868e-05
ocegii	294	307	1.15602258868e-05
ocegii	295	310	1.15267574463e-05
ocegii	74	312	1.15021854152e-05
ocegii	299	313	1.14878267329e-05
ocegii	296	314	1.14789476101e-05
ocegii	291	315	1.14725824401e-05
ocegii	297	315	1.14725824401e-05
ocegii	303	315	1.14725824401e-05
ocegii	299	316	1.14679337459e-05
ocegii	294	316	1.14679337459e-05
ocegii	305	317	1.14648221042e-05
ocegii	303	317	1.14648221042e-05
ocegii	304	318	1.14621062766e-05
ocegii	304	321	1.14539446431e-05
ocegii	304	322	1.14521082377e-05
ocegii	309	323	1.14508405871e-05
ocegii	302	324	1.14487867148e-05
ocegii	299	326	1.1445991137e-05
ocegii	289	326	1.1445991137e-05
ocegii	316	328	1.14410585267e-05
ocegii	317	328	1.14410585267e-05
ocegii	312	328	1.14410585267e-05
ocegii	295	329	1.14387682734e-05
ocegii	313	329	1.14387682734e-05
ocegii	304	329	1.14387682734e-05
ocegii	309	329	1.14387682734e-05
ocegii	290	330	1.14367841288e-05
ocegii	316	330	1.14367841288e-05
ocegii	319	331	1.14342340969e-05
ocegii	314	331	1.14342340969e-05
ocegii	311	332	1.14327743342e-05
ocegii	320	332	1.14327743342e-05
ocegii	322	333	1.14282449073e-05
ocegii	321	333	1.14282449073e-05
ocegii	299	333	1.14282449073e-05
ocegii	297	334	1.14235233192e-05
ocegii	318	334	1.14235233192e-05
ocegii	316	334	1.14235233192e-05
ocegii	313	335	1.14187404368e-05
ocegii	308	337	1.14117906621e-05
ocegii	321	337	1.14117906621e-05
ocegii	295	337	1.14117906621e-05
ocegii	307	337	1.14117906621e-05
ocegii	304	338	1.14087094088e-05
ocegii	310	338	1.14087094088e-05
ocegii	313	338	1.14087094088e-05
ocegii	321	339	1.14063670341e-05
ocegii	312	339	1.14063670341e-05
ocegii	329	340	1.14047192728e-05
ocegii	317	341	1.14041990261e-05
ocegii	301	343	1.14025302215e-05
ocegii	319	344	1.14014035128e-05
ocegii	328	345	1.14010135501e-05
ocegii	303	345	1.14010135501e-05
ocegii	299	345	1.14010135501e-05
ocegii	317	346	1.14002770267e-05
ocegii	303	346	1.14002770267e-05
ocegii	301	346	1.14002770267e-05
ocegii	315	346	1.14002770267e-05
ocegii	332	347	1.13999088007e-05
ocegii	304	347	1.13999088007e-05
ocegii	336	347	1.13999088007e-05
ocegii	320	347	1.13999088007e-05
ocegii	318	348	1.13993673351e-05
ocegii	325	349	1.13980896802e-05
ocegii	313	350	1.13952971609e-05
ocegii	337	352	1.13914029082e-05
ocegii	320	352	1.13914029082e-05
ocegii	329	352	1.13914029082e-05
ocegii	342	356	1.13874032545e-05
ocegii	336	356	1.13874032545e-05
ocegii	341	357	1.13867981462e-05
ocegii	331	359	1.13841191538e-05
ocegii	341	360	1.13837735692e-05
ocegii	341	361	1.13832336352e-05
ocegii	350	361	1.13832336352e-05
ocegii	349	363	1.13823266614e-05
ocegii	363	376	1.13764995648e-05
ocegii	362	376	1.13764995648e-05
ocegii	363	377	1.1375485828e-05
ocegii	363	380	1.13715404457e-05
ocegii	373	406	1.13658966272e-05
ocegii	385	406	1.13658966272e-05
ocegii	382	405	1.13645618867e-05
ocegii	383	402	1.13643251106e-05
ocegii	384	403	1.13643251106e-05
ocegii	368	386	1.13616781956e-05
ocegii	387	410	1.13612264065e-05
ocegii	383	411	1.13597637169e-05
ocegii	383	412	1.13585809346e-05
ocegii	373	387	1.13578283832e-05
ocegii	356	388	1.1355829231e-05
ocegii	348	388	1.1355829231e-05
ocegii	373	389	1.13539167228e-05
ocegii	374	389	1.13539167228e-05
ocegii	347	389	1.13539167228e-05
ocegii	357	389	1.13539167228e-05
ocegii	360	389	1.13539167228e-05
ocegii	362	391	1.13498145251e-05
ocegii	368	391	1.13498145251e-05
ocegii	371	394	1.13438490814e-05
ocegii	356	394	1.13438490814e-05
ocegii	350	395	1.13409115825e-05
ocegii	381	395	1.13409115825e-05
ocegii	368	396	1.13375042752e-05
ocegii	381	397	1.13374828521e-05
ocegii	345	398	1.13374828521e-05
ocegii	130	149	1.03939299449e-05
ocegii	103	144	1.0347532217e-05
ocegii	128	143	1.03432511321e-05
ocegii	127	143	1.03432511321e-05
ocegii	128	142	1.03378192577e-05
ocegii	98	141	1.03330763842e-05
ocegii	105	141	1.03330763842e-05
ocegii	105	140	1.03310481055e-05
ocegii	103	138	1.03172981885e-05
ocegii	125	138	1.03172981885e-05
ocegii	104	137	1.03100223727e-05
ocegii	124	137	1.03100223727e-05
ocegii	105	137	1.03100223727e-05
ocegii	117	136	1.02934243547e-05
ocegii	102	136	1.02934243547e-05
ocegii	123	136	1.02934243547e-05
ocegii	110	135	1.02778936896e-05
ocegii	104	133	1.02583882841e-05
ocegii	120	132	1.02516366738e-05
ocegii	112	132	1.02516366738e-05
ocegii	103	132	1.02516366738e-05
ocegii	115	132	1.02516366738e-05
ocegii	102	131	1.02481066623e-05
ocegii	109	131	1.02481066623e-05
ocegii	108	131	1.02481066623e-05
ocegii	114	130	1.02442432475e-05
ocegii	117	130	1.02442432475e-05
ocegii	103	129	1.02278143365e-05
ocegii	103	128	1.02210193218e-05
ocegii	116	128	1.02210193218e-05
ocegii	107	128	1.02210193218e-05
ocegii	109	127	1.0211438036e-05
ocegii	106	127	1.0211438036e-05
ocegii	110	127	1.0211438036e-05
ocegii	115	127	1.0211438036e-05
ocegii	107	126	1.02010421385e-05
ocegii	101	126	1.02010421385e-05
ocegii	96	126	1.02010421385e-05
ocegii	108	126	1.02010421385e-05
ocegii	110	125	1.01912905231e-05
ocegii	97	124	1.01850418402e-05
ocegii	146	166	1.01813087462e-05
ocegii	109	123	1.0179795549e-05
ocegii	98	122	1.01758799083e-05
ocegii	104	122	1.01758799083e-05
ocegii	99	122	1.01758799083e-05
ocegii	149	174	1.01694639472e-05
ocegii	159	174	1.01694639472e-05
ocegii	107	119	1.01652255765e-05
ocegii	104	118	1.01623537637e-05
ocegii	107	118	1.01623537637e-05
ocegii	101	118	1.01623537637e-05
ocegii	146	159	1.01622711457e-05
ocegii	102	117	1.01596074328e-05
ocegii	104	116	1.0156016729e-05
ocegii	93	115	1.01524491768e-05
ocegii	169	181	1.01496257833e-05
ocegii	101	114	1.01493785536e-05
ocegii	101	113	1.0144024865e-05
ocegii	97	113	1.0144024865e-05
ocegii	167	182	1.01430988384e-05
ocegii	161	183	1.01396020409e-05
ocegii	165	183	1.01396020409e-05
ocegii	171	191	1.01345256941e-05
ocegii	171	193	1.01345256941e-05
ocegii	178	191	1.01345256941e-05
ocegii	178	193	1.01345256941e-05
ocegii	96	112	1.01344024452e-05
ocegii	101	112	1.01344024452e-05
ocegii	93	112	1.01344024452e-05
ocegii	179	190	1.01305832177e-05
ocegii	171	186	1.01252083262e-05
ocegii	159	187	1.01250032906e-05
ocegii	99	110	1.01207609193e-05
ocegii	168	195	1.01137186525e-05
ocegii	161	195	1.01137186525e-05
ocegii	94	107	1.01009488831e-05
ocegii	90	106	1.00964412064e-05
ocegii	90	105	1.00912654043e-05
ocegii	184	197	1.00864814923e-05
ocegii	78	101	1.00767038699e-05
ocegii	88	99	1.00705340203e-05
ocegii	77	96	1.0057589759e-05
ocegii	76	93	1.00436295267e-05
ocegii	202	213	1.00232539492e-05
ocegii	206	219	9.9829491229e-06
ocegii	204	223	9.96131027091e-06
ocegii	212	232	9.93656496924e-06
ocegii	213	233	9.92536128315e-06
ocegii	66	77	9.91868660719e-06
ocegii	54	72	9.90132341089e-06
ocegii	212	237	9.90130380368e-06
ocegii	220	239	9.88890800744e-06
ocegii	227	240	9.884470311e-06
ocegii	49	62	9.8727013883e-06
ocegii	226	243	9.86802503321e-06
ocegii	39	55	9.85312925532e-06
ocegii	33	54	9.85147910107e-06
ocegii	37	53	9.84926682058e-06
ocegii	26	44	9.8217933809e-06
ocegii	30	43	9.81620144416e-06
ocegii	19	43	9.81620144416e-06
ocegii	22	40	9.80488283165e-06
ocegii	24	35	9.77721634829e-06
ocegii	14	32	9.75998251011e-06
ocegii	20	32	9.75998251011e-06
ocegii	252	268	9.75695426916e-06
ocegii	13	31	9.7543275074e-06
ocegii	251	270	9.75392790677e-06
ocegii	257	270	9.75392790677e-06
ocegii	256	270	9.75392790677e-06
ocegii	255	271	9.74885012313e-06
ocegii	262	273	9.73880524337e-06
ocegii	262	274	9.73544891128e-06
ocegii	13	28	9.73090164588e-06
ocegii	260	281	9.72454260614e-06
ocegii	273	284	9.71866411131e-06
ocegii	273	285	9.71590688275e-06
ocegii	274	288	9.69379248305e-06
ocegii	272	288	9.69379248305e-06
ocegii	270	289	9.69073004146e-06
ocegii	278	289	9.69073004146e-06
ocegii	262	290	9.68812003968e-06
ocegii	262	292	9.6832042885e-06
ocegii	265	292	9.6832042885e-06
ocegii	281	295	9.67613960734e-06
ocegii	263	295	9.67613960734e-06
ocegii	269	296	9.67215271168e-06
ocegii	273	297	9.66809432193e-06
ocegii	275	297	9.66809432193e-06
ocegii	282	297	9.66809432193e-06
ocegii	267	297	9.66809432193e-06
ocegii	286	302	9.64928701418e-06
ocegii	291	303	9.64597348129e-06
ocegii	293	307	9.63352157234e-06
ocegii	291	307	9.63352157234e-06
ocegii	298	310	9.60563120524e-06
ocegii	296	311	9.59078057445e-06
ocegii	299	312	9.58515451269e-06
ocegii	292	312	9.58515451269e-06
ocegii	295	312	9.58515451269e-06
ocegii	295	313	9.57318894412e-06
ocegii	292	313	9.57318894412e-06
ocegii	80	313	9.57318894412e-06
ocegii	297	313	9.57318894412e-06
ocegii	297	314	9.56578967507e-06
ocegii	297	317	9.55401842015e-06
ocegii	75	317	9.55401842015e-06
ocegii	298	317	9.55401842015e-06
ocegii	304	317	9.55401842015e-06
ocegii	306	318	9.55175523054e-06
ocegii	293	320	9.54704977068e-06
ocegii	307	320	9.54704977068e-06
ocegii	305	321	9.54495386924e-06
ocegii	288	321	9.54495386924e-06
ocegii	305	322	9.54342353141e-06
ocegii	304	324	9.54065559569e-06
ocegii	296	324	9.54065559569e-06
ocegii	288	325	9.53949062936e-06
ocegii	287	326	9.53832594749e-06
ocegii	316	327	9.53656126859e-06
ocegii	312	327	9.53656126859e-06
ocegii	297	327	9.53656126859e-06
ocegii	302	328	9.53421543895e-06
ocegii	309	328	9.53421543895e-06
ocegii	297	329	9.53230689453e-06
ocegii	301	329	9.53230689453e-06
ocegii	299	329	9.53230689453e-06
ocegii	316	329	9.53230689453e-06
ocegii	297	330	9.53065344066e-06
ocegii	313	331	9.52852841407e-06
ocegii	295	332	9.52731194515e-06
ocegii	298	332	9.52731194515e-06
ocegii	297	332	9.52731194515e-06
ocegii	304	333	9.52353742274e-06
ocegii	313	334	9.51960276602e-06
ocegii	308	334	9.51960276602e-06
ocegii	323	334	9.51960276602e-06
ocegii	311	336	9.51369782212e-06
ocegii	297	338	9.50725784064e-06
ocegii	306	339	9.50530586173e-06
ocegii	304	340	9.50393272736e-06
ocegii	319	340	9.50393272736e-06
ocegii	312	340	9.50393272736e-06
ocegii	323	340	9.50393272736e-06
ocegii	321	340	9.50393272736e-06
ocegii	319	341	9.5034991884e-06
ocegii	325	341	9.5034991884e-06
ocegii	329	342	9.50322824664e-06
ocegii	308	343	9.50210851788e-06
ocegii	320	343	9.50210851788e-06
ocegii	298	345	9.50084462509e-06
ocegii	331	345	9.50084462509e-06
ocegii	334	345	9.50084462509e-06
ocegii	295	345	9.50084462509e-06
ocegii	325	345	9.50084462509e-06
ocegii	300	346	9.50023085561e-06
ocegii	334	346	9.50023085561e-06
ocegii	331	346	9.50023085561e-06
ocegii	323	346	9.50023085561e-06
ocegii	317	347	9.49992400061e-06
ocegii	326	347	9.49992400061e-06
ocegii	321	348	9.49947277926e-06
ocegii	336	349	9.49840806681e-06
ocegii	322	349	9.49840806681e-06
ocegii	305	349	9.49840806681e-06
ocegii	314	350	9.49608096738e-06
ocegii	305	350	9.49608096738e-06
ocegii	299	351	9.49416963043e-06
ocegii	332	351	9.49416963043e-06
ocegii	310	351	9.49416963043e-06
ocegii	308	352	9.49283575685e-06
ocegii	315	352	9.49283575685e-06
ocegii	321	353	9.49213292024e-06
ocegii	326	353	9.49213292024e-06
ocegii	330	353	9.49213292024e-06
ocegii	325	356	9.4895027121e-06
ocegii	341	356	9.4895027121e-06
ocegii	312	356	9.4895027121e-06
ocegii	334	357	9.48899845519e-06
ocegii	309	357	9.48899845519e-06
ocegii	337	358	9.48772004395e-06
ocegii	320	359	9.48676596148e-06
ocegii	336	361	9.48602802932e-06
ocegii	350	363	9.48527221783e-06
ocegii	357	369	9.48262782582e-06
ocegii	360	375	9.48129719316e-06
ocegii	361	376	9.48041630404e-06
ocegii	360	377	9.47957152337e-06
ocegii	360	379	9.47737939087e-06
ocegii	368	382	9.47459576637e-06
ocegii	372	384	9.4724238796e-06
ocegii	386	407	9.4718496628e-06
ocegii	383	409	9.4718496628e-06
ocegii	395	406	9.47158052264e-06
ocegii	374	406	9.47158052264e-06
ocegii	387	405	9.47046823889e-06
ocegii	366	402	9.47027092551e-06
ocegii	374	400	9.47027092551e-06
ocegii	391	403	9.47027092551e-06
ocegii	15	403	9.47027092551e-06
ocegii	386	403	9.47027092551e-06
ocegii	359	386	9.46806516301e-06
ocegii	348	386	9.46806516301e-06
ocegii	373	386	9.46806516301e-06
ocegii	372	386	9.46806516301e-06
ocegii	396	410	9.4676886721e-06
ocegii	391	410	9.4676886721e-06
ocegii	398	410	9.4676886721e-06
ocegii	384	411	9.4664697641e-06
ocegii	379	411	9.4664697641e-06
ocegii	369	411	9.4664697641e-06
ocegii	389	412	9.46548411218e-06
ocegii	386	412	9.46548411218e-06
ocegii	350	387	9.46485698601e-06
ocegii	357	387	9.46485698601e-06
ocegii	372	388	9.46319102587e-06
ocegii	345	389	9.461597269e-06
ocegii	352	390	9.45991455805e-06
ocegii	369	390	9.45991455805e-06
ocegii	368	390	9.45991455805e-06
ocegii	371	390	9.45991455805e-06
ocegii	359	391	9.45817877093e-06
ocegii	345	391	9.45817877093e-06
ocegii	367	392	9.45640785109e-06
ocegii	365	392	9.45640785109e-06
ocegii	369	392	9.45640785109e-06
ocegii	376	394	9.45320756786e-06
ocegii	380	394	9.45320756786e-06
ocegii	347	394	9.45320756786e-06
ocegii	358	396	9.44792022932e-06
ocegii	366	396	9.44792022932e-06
ocegii	360	396	9.44792022932e-06
ocegii	374	399	9.44790237671e-06
ocegii	379	399	9.44790237671e-06
ocegii	360	398	9.44790237671e-06
ocegii	113	151	8.32746940696e-06
ocegii	129	150	8.3228257658e-06
ocegii	132	150	8.3228257658e-06
ocegii	106	147	8.29923730009e-06
ocegii	101	147	8.29923730009e-06
ocegii	134	146	8.29085994872e-06
ocegii	113	146	8.29085994872e-06
ocegii	127	144	8.27802577363e-06
ocegii	98	144	8.27802577363e-06
ocegii	119	144	8.27802577363e-06
ocegii	132	156	8.27326597516e-06
ocegii	141	156	8.27326597516e-06
ocegii	113	142	8.27025540616e-06
ocegii	104	141	8.26646110733e-06
ocegii	102	140	8.26483848439e-06
ocegii	121	139	8.26050322986e-06
ocegii	99	139	8.26050322986e-06
ocegii	126	138	8.25383855079e-06
ocegii	113	138	8.25383855079e-06
ocegii	118	137	8.2480178982e-06
ocegii	108	137	8.2480178982e-06
ocegii	100	135	8.22231495166e-06
ocegii	122	133	8.20671062728e-06
ocegii	111	133	8.20671062728e-06
ocegii	97	133	8.20671062728e-06
ocegii	141	157	8.20524602405e-06
ocegii	143	157	8.20524602405e-06
ocegii	108	132	8.20130933904e-06
ocegii	109	132	8.20130933904e-06
ocegii	110	132	8.20130933904e-06
ocegii	113	132	8.20130933904e-06
ocegii	107	132	8.20130933904e-06
ocegii	92	132	8.20130933904e-06
ocegii	105	132	8.20130933904e-06
ocegii	104	131	8.19848532984e-06
ocegii	108	130	8.19539459801e-06
ocegii	107	130	8.19539459801e-06
ocegii	93	130	8.19539459801e-06
ocegii	132	158	8.18643793759e-06
ocegii	97	129	8.18225146923e-06
ocegii	102	129	8.18225146923e-06
ocegii	97	127	8.16915042878e-06
ocegii	114	126	8.16083371077e-06
ocegii	94	126	8.16083371077e-06
ocegii	113	126	8.16083371077e-06
ocegii	109	126	8.16083371077e-06
ocegii	95	126	8.16083371077e-06
ocegii	111	125	8.1530324185e-06
ocegii	153	169	8.14961055049e-06
ocegii	159	170	8.14961055049e-06
ocegii	91	124	8.14803347212e-06
ocegii	99	124	8.14803347212e-06
ocegii	160	172	8.14670587948e-06
ocegii	153	166	8.14504699692e-06
ocegii	154	166	8.14504699692e-06
ocegii	151	163	8.13634893546e-06
ocegii	161	174	8.13557115777e-06
ocegii	97	119	8.13218046122e-06
ocegii	102	118	8.12988301098e-06
ocegii	149	161	8.12981691652e-06
ocegii	97	117	8.12768594622e-06
ocegii	156	176	8.12293245985e-06
ocegii	160	176	8.12293245985e-06
ocegii	98	115	8.12195934147e-06
ocegii	170	181	8.11970062664e-06
ocegii	161	181	8.11970062664e-06
ocegii	165	181	8.11970062664e-06
ocegii	95	114	8.11950284284e-06
ocegii	100	113	8.11521989203e-06
ocegii	154	193	8.10762055525e-06
ocegii	163	193	8.10762055525e-06
ocegii	166	193	8.10762055525e-06
ocegii	165	191	8.10762055525e-06
ocegii	171	192	8.10762055525e-06
ocegii	88	112	8.10752195618e-06
ocegii	170	185	8.10159398862e-06
ocegii	92	111	8.10103612252e-06
ocegii	166	194	8.10092127727e-06
ocegii	163	187	8.1000026325e-06
ocegii	166	188	8.1000026325e-06
ocegii	159	188	8.1000026325e-06
ocegii	167	195	8.09097492202e-06
ocegii	95	109	8.09089309301e-06
ocegii	90	109	8.09089309301e-06
ocegii	96	108	8.0854796913e-06
ocegii	92	107	8.08075910651e-06
ocegii	161	196	8.07963286148e-06
ocegii	93	105	8.07301232345e-06
ocegii	92	104	8.06910380499e-06
ocegii	73	103	8.06710215573e-06
ocegii	188	199	8.06560563625e-06
ocegii	79	102	8.06365448853e-06
ocegii	87	101	8.06136309589e-06
ocegii	67	95	8.0422378331e-06
ocegii	180	206	8.0257143889e-06
ocegii	196	207	8.02503811893e-06
ocegii	174	207	8.02503811893e-06
ocegii	201	216	8.00823246297e-06
ocegii	204	217	8.00060804621e-06
ocegii	67	87	8.00009600115e-06
ocegii	73	86	7.99434000727e-06
ocegii	68	82	7.98266165888e-06
ocegii	202	220	7.98161036971e-06
ocegii	209	221	7.97546746209e-06
ocegii	205	222	7.97144627943e-06
ocegii	213	224	7.96384414757e-06
ocegii	206	224	7.96384414757e-06
ocegii	204	224	7.96384414757e-06
ocegii	212	224	7.96384414757e-06
ocegii	208	226	7.95783936703e-06
ocegii	204	228	7.9575702355e-06
ocegii	215	228	7.9575702355e-06
ocegii	213	227	7.9575702355e-06
ocegii	204	227	7.9575702355e-06
ocegii	219	230	7.95749108264e-06
ocegii	204	230	7.95749108264e-06
ocegii	209	230	7.95749108264e-06
ocegii	216	230	7.95749108264e-06
ocegii	204	231	7.95709534192e-06
ocegii	212	231	7.95709534192e-06
ocegii	217	231	7.95709534192e-06
ocegii	207	232	7.94925197539e-06
ocegii	212	233	7.94028902652e-06
ocegii	206	233	7.94028902652e-06
ocegii	206	234	7.93587810491e-06
ocegii	218	235	7.93016694984e-06
ocegii	221	235	7.93016694984e-06
ocegii	227	238	7.91644978893e-06
ocegii	222	241	7.90310789718e-06
ocegii	213	241	7.90310789718e-06
ocegii	47	61	7.89692927905e-06
ocegii	48	61	7.89692927905e-06
ocegii	39	61	7.89692927905e-06
ocegii	44	59	7.89493421546e-06
ocegii	223	243	7.89442002656e-06
ocegii	36	58	7.89365665751e-06
ocegii	218	244	7.89041787653e-06
ocegii	39	57	7.88576678239e-06
ocegii	33	57	7.88576678239e-06
ocegii	42	57	7.88576678239e-06
ocegii	231	246	7.88401043843e-06
ocegii	24	54	7.88118328086e-06
ocegii	236	247	7.88110564031e-06
ocegii	33	53	7.87941345646e-06
ocegii	29	53	7.87941345646e-06
ocegii	232	248	7.87837366732e-06
ocegii	223	248	7.87837366732e-06
ocegii	227	249	7.87432576086e-06
ocegii	236	250	7.86761943538e-06
ocegii	237	250	7.86761943538e-06
ocegii	26	47	7.8620524281e-06
ocegii	21	46	7.86069280216e-06
ocegii	17	44	7.85743470472e-06
ocegii	25	43	7.85296115533e-06
ocegii	23	43	7.85296115533e-06
ocegii	14	42	7.85063384055e-06
ocegii	25	42	7.85063384055e-06
ocegii	15	42	7.85063384055e-06
ocegii	19	42	7.85063384055e-06
ocegii	14	39	7.8407850194e-06
ocegii	22	39	7.8407850194e-06
ocegii	14	38	7.8364685738e-06
ocegii	11	38	7.8364685738e-06
ocegii	27	38	7.8364685738e-06
ocegii	13	37	7.83122151393e-06
ocegii	20	36	7.82709937481e-06
ocegii	13	36	7.82709937481e-06
ocegii	21	36	7.82709937481e-06
ocegii	22	35	7.82177307863e-06
ocegii	14	35	7.82177307863e-06
ocegii	249	260	7.81847074621e-06
ocegii	18	34	7.81792062856e-06
ocegii	13	34	7.81792062856e-06
ocegii	15	33	7.81292726946e-06
ocegii	18	32	7.80798600809e-06
ocegii	255	267	7.80627937113e-06
ocegii	256	267	7.80627937113e-06
ocegii	15	31	7.80346200592e-06
ocegii	13	30	7.79763575684e-06
ocegii	14	30	7.79763575684e-06
ocegii	251	273	7.7910441947e-06
ocegii	256	275	7.78582745828e-06
ocegii	261	275	7.78582745828e-06
ocegii	252	276	7.78449406627e-06
ocegii	256	276	7.78449406627e-06
ocegii	257	279	7.78149560345e-06
ocegii	259	279	7.78149560345e-06
ocegii	253	279	7.78149560345e-06
ocegii	267	279	7.78149560345e-06
ocegii	261	279	7.78149560345e-06
ocegii	253	280	7.7804966291e-06
ocegii	249	280	7.7804966291e-06
ocegii	261	281	7.77963408491e-06
ocegii	251	282	7.77806081277e-06
ocegii	257	282	7.77806081277e-06
ocegii	257	283	7.77636723117e-06
ocegii	269	284	7.77493128904e-06
ocegii	264	284	7.77493128904e-06
ocegii	250	284	7.77493128904e-06
ocegii	14	27	7.77440239141e-06
ocegii	16	27	7.77440239141e-06
ocegii	10	27	7.77440239141e-06
ocegii	261	285	7.7727255062e-06
ocegii	253	285	7.7727255062e-06
ocegii	12	25	7.7636587018e-06
ocegii	266	286	7.76249859305e-06
ocegii	256	287	7.75889994317e-06
ocegii	11	23	7.75880964342e-06
ocegii	9	21	7.75431236697e-06
ocegii	274	289	7.75258403317e-06
ocegii	269	291	7.74843917378e-06
ocegii	270	292	7.7465634308e-06
ocegii	272	293	7.744493665e-06
ocegii	272	294	7.74309944656e-06
ocegii	281	294	7.74309944656e-06
ocegii	279	295	7.74091168587e-06
ocegii	282	295	7.74091168587e-06
ocegii	56	295	7.74091168587e-06
ocegii	282	296	7.73772216935e-06
ocegii	271	296	7.73772216935e-06
ocegii	271	297	7.73447545754e-06
ocegii	275	298	7.73076826442e-06
ocegii	286	299	7.7273183887e-06
ocegii	271	302	7.71942961135e-06
ocegii	285	302	7.71942961135e-06
ocegii	290	306	7.7090006437e-06
ocegii	292	308	7.69051816789e-06
ocegii	298	309	7.68655755598e-06
ocegii	293	309	7.68655755598e-06
ocegii	289	310	7.68450496419e-06
ocegii	299	311	7.67262445956e-06
ocegii	290	313	7.65855115529e-06
ocegii	291	314	7.65263174006e-06
ocegii	293	314	7.65263174006e-06
ocegii	294	315	7.64838829338e-06
ocegii	294	317	7.64321473612e-06
ocegii	292	318	7.64140418443e-06
ocegii	307	318	7.64140418443e-06
ocegii	306	319	7.63981335936e-06
ocegii	83	319	7.63981335936e-06
ocegii	302	319	7.63981335936e-06
ocegii	309	320	7.63763981654e-06
ocegii	307	321	7.63596309539e-06
ocegii	287	321	7.63596309539e-06
ocegii	83	324	7.63252447655e-06
ocegii	306	325	7.63159250349e-06
ocegii	306	326	7.63066075799e-06
ocegii	305	326	7.63066075799e-06
ocegii	306	327	7.62924901487e-06
ocegii	309	327	7.62924901487e-06
ocegii	302	327	7.62924901487e-06
ocegii	307	327	7.62924901487e-06
ocegii	307	328	7.62737235116e-06
ocegii	298	328	7.62737235116e-06
ocegii	302	329	7.62584551562e-06
ocegii	306	330	7.62452275253e-06
ocegii	318	330	7.62452275253e-06
ocegii	298	331	7.62282273126e-06
ocegii	303	331	7.62282273126e-06
ocegii	300	331	7.62282273126e-06
ocegii	321	332	7.62184955612e-06
ocegii	301	332	7.62184955612e-06
ocegii	317	333	7.61882993819e-06
ocegii	295	333	7.61882993819e-06
ocegii	306	333	7.61882993819e-06
ocegii	305	334	7.61568221281e-06
ocegii	324	335	7.61249362454e-06
ocegii	299	335	7.61249362454e-06
ocegii	297	336	7.6109582577e-06
ocegii	324	336	7.6109582577e-06
ocegii	320	336	7.6109582577e-06
ocegii	310	337	7.60786044141e-06
ocegii	294	337	7.60786044141e-06
ocegii	300	338	7.60580627251e-06
ocegii	324	338	7.60580627251e-06
ocegii	319	338	7.60580627251e-06
ocegii	296	338	7.60580627251e-06
ocegii	305	339	7.60424468939e-06
ocegii	300	339	7.60424468939e-06
ocegii	295	339	7.60424468939e-06
ocegii	304	339	7.60424468939e-06
ocegii	316	340	7.60314618189e-06
ocegii	320	340	7.60314618189e-06
ocegii	298	340	7.60314618189e-06
ocegii	328	340	7.60314618189e-06
ocegii	317	340	7.60314618189e-06
ocegii	326	340	7.60314618189e-06
ocegii	301	340	7.60314618189e-06
ocegii	327	340	7.60314618189e-06
ocegii	318	341	7.60279935072e-06
ocegii	322	341	7.60279935072e-06
ocegii	330	341	7.60279935072e-06
ocegii	312	341	7.60279935072e-06
ocegii	296	341	7.60279935072e-06
ocegii	323	341	7.60279935072e-06
ocegii	321	341	7.60279935072e-06
ocegii	327	341	7.60279935072e-06
ocegii	314	341	7.60279935072e-06
ocegii	311	342	7.60258259731e-06
ocegii	303	342	7.60258259731e-06
ocegii	328	343	7.6016868143e-06
ocegii	312	343	7.6016868143e-06
ocegii	310	343	7.6016868143e-06
ocegii	331	343	7.6016868143e-06
ocegii	300	343	7.6016868143e-06
ocegii	332	343	7.6016868143e-06
ocegii	320	344	7.60093567518e-06
ocegii	328	344	7.60093567518e-06
ocegii	309	344	7.60093567518e-06
ocegii	324	344	7.60093567518e-06
ocegii	294	345	7.60067570007e-06
ocegii	314	345	7.60067570007e-06
ocegii	322	346	7.60018468449e-06
ocegii	308	346	7.60018468449e-06
ocegii	328	346	7.60018468449e-06
ocegii	327	346	7.60018468449e-06
ocegii	295	346	7.60018468449e-06
ocegii	329	347	7.59993920049e-06
ocegii	313	347	7.59993920049e-06
ocegii	310	349	7.59872645345e-06
ocegii	300	350	7.59686477391e-06
ocegii	315	351	7.59533570434e-06
ocegii	314	351	7.59533570434e-06
ocegii	300	351	7.59533570434e-06
ocegii	312	351	7.59533570434e-06
ocegii	335	351	7.59533570434e-06
ocegii	322	352	7.59426860548e-06
ocegii	317	352	7.59426860548e-06
ocegii	334	352	7.59426860548e-06
ocegii	315	353	7.59370633619e-06
ocegii	332	353	7.59370633619e-06
ocegii	327	353	7.59370633619e-06
ocegii	325	353	7.59370633619e-06
ocegii	337	353	7.59370633619e-06
ocegii	314	354	7.59294236008e-06
ocegii	338	354	7.59294236008e-06
ocegii	325	355	7.5925532238e-06
ocegii	312	355	7.5925532238e-06
ocegii	305	355	7.5925532238e-06
ocegii	310	356	7.59160216968e-06
ocegii	343	356	7.59160216968e-06
ocegii	313	356	7.59160216968e-06
ocegii	308	356	7.59160216968e-06
ocegii	345	356	7.59160216968e-06
ocegii	316	356	7.59160216968e-06
ocegii	343	357	7.59119876415e-06
ocegii	310	358	7.59017603516e-06
ocegii	332	358	7.59017603516e-06
ocegii	331	360	7.58918237944e-06
ocegii	335	360	7.58918237944e-06
ocegii	335	362	7.5884912941e-06
ocegii	349	362	7.5884912941e-06
ocegii	321	363	7.58821777426e-06
ocegii	359	370	7.58610226066e-06
ocegii	358	370	7.58610226066e-06
ocegii	360	372	7.58592961775e-06
ocegii	358	374	7.58545489025e-06
ocegii	365	377	7.58365721869e-06
ocegii	358	378	7.58233467667e-06
ocegii	359	379	7.5819035127e-06
ocegii	360	380	7.58102696382e-06
ocegii	358	380	7.58102696382e-06
ocegii	365	381	7.58029426702e-06
ocegii	369	383	7.57910214166e-06
ocegii	366	383	7.57910214166e-06
ocegii	368	383	7.57910214166e-06
ocegii	369	384	7.57793910368e-06
ocegii	393	409	7.57747973024e-06
ocegii	389	407	7.57747973024e-06
ocegii	387	409	7.57747973024e-06
ocegii	375	406	7.57726441811e-06
ocegii	373	405	7.57637459111e-06
ocegii	372	385	7.5762310902e-06
ocegii	379	400	7.57621674041e-06
ocegii	381	402	7.57621674041e-06
ocegii	374	402	7.57621674041e-06
ocegii	383	400	7.57621674041e-06
ocegii	349	401	7.57621674041e-06
ocegii	389	402	7.57621674041e-06
ocegii	367	386	7.57445213041e-06
ocegii	357	386	7.57445213041e-06
ocegii	347	386	7.57445213041e-06
ocegii	350	386	7.57445213041e-06
ocegii	385	411	7.57317581128e-06
ocegii	374	411	7.57317581128e-06
ocegii	369	387	7.57188558881e-06
ocegii	347	387	7.57188558881e-06
ocegii	345	387	7.57188558881e-06
ocegii	358	387	7.57188558881e-06
ocegii	359	388	7.57055282069e-06
ocegii	367	389	7.5692778152e-06
ocegii	368	389	7.5692778152e-06
ocegii	372	390	7.56793164644e-06
ocegii	347	391	7.56654301674e-06
ocegii	358	391	7.56654301674e-06
ocegii	348	394	7.56256605429e-06
ocegii	377	394	7.56256605429e-06
ocegii	369	394	7.56256605429e-06
ocegii	382	395	7.56060772165e-06
ocegii	372	395	7.56060772165e-06
ocegii	369	395	7.56060772165e-06
ocegii	343	396	7.55833618346e-06
ocegii	348	396	7.55833618346e-06
ocegii	382	399	7.55832190137e-06
ocegii	384	399	7.55832190137e-06
ocegii	368	398	7.55832190137e-06
ocegii	372	398	7.55832190137e-06
ocegii	358	398	7.55832190137e-06
ocegii	351	398	7.55832190137e-06
ocegii	368	399	7.55832190137e-06
ocegii	357	398	7.55832190137e-06
ocegii	117	153	6.24560205522e-06
ocegii	112	151	6.24560205522e-06
ocegii	105	152	6.24560205522e-06
ocegii	99	151	6.24560205522e-06
ocegii	125	153	6.24560205522e-06
ocegii	132	152	6.24560205522e-06
ocegii	105	150	6.24211932435e-06
ocegii	128	150	6.24211932435e-06
ocegii	98	149	6.23635796695e-06
ocegii	120	149	6.23635796695e-06
ocegii	128	154	6.23468605238e-06
ocegii	129	154	6.23468605238e-06
ocegii	143	154	6.23468605238e-06
ocegii	134	154	6.23468605238e-06
ocegii	135	148	6.23279488911e-06
ocegii	112	148	6.23279488911e-06
ocegii	110	148	6.23279488911e-06
ocegii	109	148	6.23279488911e-06
ocegii	112	147	6.22442797507e-06
ocegii	100	147	6.22442797507e-06
ocegii	129	147	6.22442797507e-06
ocegii	120	147	6.22442797507e-06
ocegii	110	147	6.22442797507e-06
ocegii	130	146	6.21814496154e-06
ocegii	101	146	6.21814496154e-06
ocegii	128	146	6.21814496154e-06
ocegii	109	146	6.21814496154e-06
ocegii	111	146	6.21814496154e-06
ocegii	95	146	6.21814496154e-06
ocegii	118	145	6.21208042573e-06
ocegii	130	145	6.21208042573e-06
ocegii	134	145	6.21208042573e-06
ocegii	99	145	6.21208042573e-06
ocegii	99	144	6.20851933022e-06
ocegii	92	144	6.20851933022e-06
ocegii	124	143	6.20595067924e-06
ocegii	103	143	6.20595067924e-06
ocegii	97	156	6.20494948137e-06
ocegii	124	156	6.20494948137e-06
ocegii	103	156	6.20494948137e-06
ocegii	128	156	6.20494948137e-06
ocegii	124	142	6.20269155462e-06
ocegii	103	142	6.20269155462e-06
ocegii	95	142	6.20269155462e-06
ocegii	94	141	6.1998458305e-06
ocegii	110	141	6.1998458305e-06
ocegii	109	141	6.1998458305e-06
ocegii	119	141	6.1998458305e-06
ocegii	98	140	6.1986288633e-06
ocegii	95	140	6.1986288633e-06
ocegii	108	140	6.1986288633e-06
ocegii	94	139	6.19537742239e-06
ocegii	119	139	6.19537742239e-06
ocegii	105	138	6.19037891309e-06
ocegii	90	138	6.19037891309e-06
ocegii	104	138	6.19037891309e-06
ocegii	99	138	6.19037891309e-06
ocegii	120	138	6.19037891309e-06
ocegii	115	138	6.19037891309e-06
ocegii	126	137	6.18601342365e-06
ocegii	98	137	6.18601342365e-06
ocegii	114	137	6.18601342365e-06
ocegii	117	137	6.18601342365e-06
ocegii	95	136	6.17605461279e-06
ocegii	107	136	6.17605461279e-06
ocegii	103	136	6.17605461279e-06
ocegii	96	135	6.16673621375e-06
ocegii	116	135	6.16673621375e-06
ocegii	117	134	6.16005043028e-06
ocegii	108	134	6.16005043028e-06
ocegii	101	133	6.15503297046e-06
ocegii	105	157	6.15393451803e-06
ocegii	134	157	6.15393451803e-06
ocegii	145	157	6.15393451803e-06
ocegii	116	132	6.15098200428e-06
ocegii	99	131	6.14886399738e-06
ocegii	119	131	6.14886399738e-06
ocegii	97	131	6.14886399738e-06
ocegii	111	131	6.14886399738e-06
ocegii	101	131	6.14886399738e-06
ocegii	118	130	6.1465459485e-06
ocegii	73	130	6.1465459485e-06
ocegii	138	158	6.13982845319e-06
ocegii	96	129	6.13668860192e-06
ocegii	111	129	6.13668860192e-06
ocegii	111	128	6.13261159309e-06
ocegii	117	128	6.13261159309e-06
ocegii	112	127	6.12686282158e-06
ocegii	108	127	6.12686282158e-06
ocegii	114	127	6.12686282158e-06
ocegii	91	126	6.12062528308e-06
ocegii	100	126	6.12062528308e-06
ocegii	115	126	6.12062528308e-06
ocegii	93	126	6.12062528308e-06
ocegii	94	125	6.11477431387e-06
ocegii	109	125	6.11477431387e-06
ocegii	99	125	6.11477431387e-06
ocegii	158	169	6.11220791286e-06
ocegii	149	171	6.11220791286e-06
ocegii	102	124	6.11102510409e-06
ocegii	90	124	6.11102510409e-06
ocegii	112	124	6.11102510409e-06
ocegii	148	167	6.10951924193e-06
ocegii	94	123	6.10787732939e-06
ocegii	100	123	6.10787732939e-06
ocegii	90	122	6.105527945e-06
ocegii	151	165	6.10437256207e-06
ocegii	92	121	6.10313070261e-06
ocegii	90	121	6.10313070261e-06
ocegii	91	121	6.10313070261e-06
ocegii	133	163	6.1022617016e-06
ocegii	96	118	6.09741225824e-06
ocegii	150	161	6.09736268739e-06
ocegii	149	160	6.09736268739e-06
ocegii	147	161	6.09736268739e-06
ocegii	94	117	6.09576445966e-06
ocegii	106	117	6.09576445966e-06
ocegii	95	117	6.09576445966e-06
ocegii	99	116	6.09361003739e-06
ocegii	100	116	6.09361003739e-06
ocegii	91	116	6.09361003739e-06
ocegii	161	178	6.09219934489e-06
ocegii	161	180	6.09219934489e-06
ocegii	162	177	6.09219934489e-06
ocegii	152	180	6.09219934489e-06
ocegii	154	180	6.09219934489e-06
ocegii	156	178	6.09219934489e-06
ocegii	97	115	6.0914695061e-06
ocegii	162	181	6.08977546998e-06
ocegii	96	114	6.08962713213e-06
ocegii	97	114	6.08962713213e-06
ocegii	95	113	6.08641491902e-06
ocegii	102	113	6.08641491902e-06
ocegii	92	113	6.08641491902e-06
ocegii	171	182	6.08585930305e-06
ocegii	162	182	6.08585930305e-06
ocegii	163	183	6.08376122454e-06
ocegii	157	183	6.08376122454e-06
ocegii	179	193	6.08071541644e-06
ocegii	162	193	6.08071541644e-06
ocegii	163	191	6.08071541644e-06
ocegii	166	184	6.08037033509e-06
ocegii	162	184	6.08037033509e-06
ocegii	172	190	6.07834993061e-06
ocegii	154	185	6.07619549146e-06
ocegii	87	111	6.07577709189e-06
ocegii	175	194	6.07569095795e-06
ocegii	178	194	6.07569095795e-06
ocegii	181	194	6.07569095795e-06
ocegii	169	186	6.0751249957e-06
ocegii	147	189	6.0751249957e-06
ocegii	158	189	6.0751249957e-06
ocegii	156	186	6.0751249957e-06
ocegii	158	186	6.0751249957e-06
ocegii	159	189	6.0751249957e-06
ocegii	162	187	6.07500197438e-06
ocegii	163	188	6.07500197438e-06
ocegii	92	110	6.07245655157e-06
ocegii	170	195	6.06823119152e-06
ocegii	93	109	6.06816981976e-06
ocegii	96	107	6.06056932988e-06
ocegii	93	106	6.05786472384e-06
ocegii	176	197	6.05188889539e-06
ocegii	162	197	6.05188889539e-06
ocegii	155	197	6.05188889539e-06
ocegii	180	198	6.05007038249e-06
ocegii	175	198	6.05007038249e-06
ocegii	88	102	6.0477408664e-06
ocegii	76	102	6.0477408664e-06
ocegii	86	101	6.04602232191e-06
ocegii	181	202	6.04492588921e-06
ocegii	87	99	6.04232041217e-06
ocegii	86	98	6.0398144569e-06
ocegii	190	203	6.03869596374e-06
ocegii	78	97	6.03754143263e-06
ocegii	71	97	6.03754143263e-06
ocegii	82	96	6.03455385538e-06
ocegii	82	95	6.03167837482e-06
ocegii	75	95	6.03167837482e-06
ocegii	69	95	6.03167837482e-06
ocegii	84	95	6.03167837482e-06
ocegii	65	95	6.03167837482e-06
ocegii	82	94	6.02884198003e-06
ocegii	78	94	6.02884198003e-06
ocegii	72	93	6.026177716e-06
ocegii	180	205	6.02148465726e-06
ocegii	173	206	6.01928579168e-06
ocegii	179	207	6.0187785892e-06
ocegii	69	91	6.01778858305e-06
ocegii	194	210	6.01723335633e-06
ocegii	202	214	6.01388003512e-06
ocegii	3	215	6.00943481266e-06
ocegii	73	88	6.00395059949e-06
ocegii	201	217	6.00045603466e-06
ocegii	68	87	6.00007200086e-06
ocegii	65	86	5.99575500546e-06
ocegii	74	85	5.99341922569e-06
ocegii	42	84	5.99048710647e-06
ocegii	67	81	5.98568224806e-06
ocegii	63	81	5.98568224806e-06
ocegii	205	223	5.97678616254e-06
ocegii	206	223	5.97678616254e-06
ocegii	211	224	5.97288311068e-06
ocegii	201	224	5.97288311068e-06
ocegii	204	225	5.96864076144e-06
ocegii	203	226	5.96837952528e-06
ocegii	205	226	5.96837952528e-06
ocegii	207	226	5.96837952528e-06
ocegii	218	229	5.96817767663e-06
ocegii	207	229	5.96817767663e-06
ocegii	205	229	5.96817767663e-06
ocegii	212	230	5.96811831198e-06
ocegii	210	230	5.96811831198e-06
ocegii	214	231	5.96782150644e-06
ocegii	220	232	5.96193898154e-06
ocegii	205	232	5.96193898154e-06
ocegii	221	233	5.95521676989e-06
ocegii	217	233	5.95521676989e-06
ocegii	204	233	5.95521676989e-06
ocegii	54	78	5.95430665076e-06
ocegii	207	234	5.95190857868e-06
ocegii	214	234	5.95190857868e-06
ocegii	218	234	5.95190857868e-06
ocegii	60	77	5.95121196432e-06
ocegii	54	77	5.95121196432e-06
ocegii	219	235	5.94762521238e-06
ocegii	217	235	5.94762521238e-06
ocegii	62	75	5.94611629414e-06
ocegii	222	236	5.94346575375e-06
ocegii	60	72	5.94079404653e-06
ocegii	217	237	5.94078228221e-06
ocegii	220	238	5.9373373417e-06
ocegii	226	239	5.93334480447e-06
ocegii	222	239	5.93334480447e-06
ocegii	215	239	5.93334480447e-06
ocegii	218	239	5.93334480447e-06
ocegii	226	240	5.9306821866e-06
ocegii	49	63	5.92435779961e-06
ocegii	47	62	5.92362083298e-06
ocegii	225	243	5.92081501992e-06
ocegii	212	243	5.92081501992e-06
ocegii	226	244	5.9178134074e-06
ocegii	212	245	5.9152580137e-06
ocegii	42	56	5.91348570415e-06
ocegii	24	55	5.91187755319e-06
ocegii	31	54	5.91088746064e-06
ocegii	227	247	5.91082923023e-06
ocegii	213	247	5.91082923023e-06
ocegii	35	53	5.90956009235e-06
ocegii	15	53	5.90956009235e-06
ocegii	39	51	5.904814392e-06
ocegii	12	50	5.90211925429e-06
ocegii	15	49	5.89961219882e-06
ocegii	33	49	5.89961219882e-06
ocegii	29	49	5.89961219882e-06
ocegii	20	48	5.89777968254e-06
ocegii	14	48	5.89777968254e-06
ocegii	21	47	5.89653932107e-06
ocegii	29	47	5.89653932107e-06
ocegii	25	46	5.89551960162e-06
ocegii	234	251	5.89458130789e-06
ocegii	238	251	5.89458130789e-06
ocegii	209	251	5.89458130789e-06
ocegii	28	45	5.89407174264e-06
ocegii	16	45	5.89407174264e-06
ocegii	33	44	5.89307602854e-06
ocegii	16	44	5.89307602854e-06
ocegii	15	44	5.89307602854e-06
ocegii	25	44	5.89307602854e-06
ocegii	18	43	5.8897208665e-06
ocegii	24	42	5.88797538041e-06
ocegii	27	42	5.88797538041e-06
ocegii	20	41	5.88492615398e-06
ocegii	23	41	5.88492615398e-06
ocegii	18	41	5.88492615398e-06
ocegii	15	40	5.88292969899e-06
ocegii	16	40	5.88292969899e-06
ocegii	29	40	5.88292969899e-06
ocegii	27	40	5.88292969899e-06
ocegii	11	39	5.88058876455e-06
ocegii	17	39	5.88058876455e-06
ocegii	19	39	5.88058876455e-06
ocegii	237	254	5.87774294671e-06
ocegii	23	38	5.87735143035e-06
ocegii	17	38	5.87735143035e-06
ocegii	25	38	5.87735143035e-06
ocegii	19	37	5.87341613545e-06
ocegii	25	36	5.87032453111e-06
ocegii	23	36	5.87032453111e-06
ocegii	23	34	5.86344047142e-06
ocegii	22	33	5.8596954521e-06
ocegii	255	266	5.8553380189e-06
ocegii	252	267	5.85470952834e-06
ocegii	258	273	5.84328314602e-06
ocegii	259	274	5.84126934677e-06
ocegii	251	275	5.83937059371e-06
ocegii	258	275	5.83937059371e-06
ocegii	260	275	5.83937059371e-06
ocegii	257	275	5.83937059371e-06
ocegii	257	277	5.83760938221e-06
ocegii	252	277	5.83760938221e-06
ocegii	252	279	5.83612170259e-06
ocegii	257	280	5.83537247182e-06
ocegii	259	281	5.83472556368e-06
ocegii	256	282	5.83354560958e-06
ocegii	249	282	5.83354560958e-06
ocegii	253	282	5.83354560958e-06
ocegii	252	282	5.83354560958e-06
ocegii	259	283	5.83227542337e-06
ocegii	252	283	5.83227542337e-06
ocegii	254	283	5.83227542337e-06
ocegii	260	284	5.83119846678e-06
ocegii	258	284	5.83119846678e-06
ocegii	261	284	5.83119846678e-06
ocegii	255	285	5.82954412965e-06
ocegii	258	285	5.82954412965e-06
ocegii	10	25	5.82274402635e-06
ocegii	269	286	5.82187394479e-06
ocegii	270	286	5.82187394479e-06
ocegii	12	24	5.82139946443e-06
ocegii	10	23	5.81910723257e-06
ocegii	260	288	5.81627548983e-06
ocegii	255	288	5.81627548983e-06
ocegii	263	288	5.81627548983e-06
ocegii	276	290	5.81287202381e-06
ocegii	268	290	5.81287202381e-06
ocegii	256	290	5.81287202381e-06
ocegii	258	290	5.81287202381e-06
ocegii	272	291	5.81132938034e-06
ocegii	274	291	5.81132938034e-06
ocegii	263	291	5.81132938034e-06
ocegii	52	292	5.8099225731e-06
ocegii	258	292	5.8099225731e-06
ocegii	266	293	5.80837024875e-06
ocegii	276	293	5.80837024875e-06
ocegii	263	293	5.80837024875e-06
ocegii	259	293	5.80837024875e-06
ocegii	262	295	5.80568376441e-06
ocegii	258	295	5.80568376441e-06
ocegii	278	295	5.80568376441e-06
ocegii	285	296	5.80329162701e-06
ocegii	270	296	5.80329162701e-06
ocegii	276	297	5.80085659316e-06
ocegii	285	297	5.80085659316e-06
ocegii	273	298	5.79807619832e-06
ocegii	263	298	5.79807619832e-06
ocegii	264	299	5.79548879152e-06
ocegii	267	299	5.79548879152e-06
ocegii	282	299	5.79548879152e-06
ocegii	287	300	5.79349660694e-06
ocegii	287	301	5.79162877976e-06
ocegii	290	302	5.78957220851e-06
ocegii	289	306	5.78175048278e-06
ocegii	291	308	5.76788862592e-06
ocegii	265	309	5.76491816699e-06
ocegii	291	310	5.76337872314e-06
ocegii	299	310	5.76337872314e-06
ocegii	293	310	5.76337872314e-06
ocegii	292	310	5.76337872314e-06
ocegii	294	311	5.75446834467e-06
ocegii	293	311	5.75446834467e-06
ocegii	291	312	5.75109270761e-06
ocegii	75	313	5.74391336647e-06
ocegii	298	314	5.73947380504e-06
ocegii	304	315	5.73629122003e-06
ocegii	299	315	5.73629122003e-06
ocegii	72	315	5.73629122003e-06
ocegii	304	316	5.73396687296e-06
ocegii	288	316	5.73396687296e-06
ocegii	291	316	5.73396687296e-06
ocegii	297	316	5.73396687296e-06
ocegii	74	316	5.73396687296e-06
ocegii	306	317	5.73241105209e-06
ocegii	305	318	5.73105313832e-06
ocegii	76	318	5.73105313832e-06
ocegii	287	318	5.73105313832e-06
ocegii	75	318	5.73105313832e-06
ocegii	76	319	5.72986001952e-06
ocegii	306	321	5.72697232154e-06
ocegii	80	322	5.72605411885e-06
ocegii	307	322	5.72605411885e-06
ocegii	290	324	5.72439335741e-06
ocegii	304	325	5.72369437762e-06
ocegii	307	325	5.72369437762e-06
ocegii	295	326	5.72299556849e-06
ocegii	296	327	5.72193676115e-06
ocegii	291	328	5.72052926337e-06
ocegii	288	328	5.72052926337e-06
ocegii	293	328	5.72052926337e-06
ocegii	290	329	5.71938413672e-06
ocegii	287	329	5.71938413672e-06
ocegii	296	330	5.7183920644e-06
ocegii	312	330	5.7183920644e-06
ocegii	307	330	5.7183920644e-06
ocegii	307	331	5.71711704844e-06
ocegii	309	331	5.71711704844e-06
ocegii	304	332	5.71638716709e-06
ocegii	305	332	5.71638716709e-06
ocegii	292	332	5.71638716709e-06
ocegii	314	332	5.71638716709e-06
ocegii	307	333	5.71412245364e-06
ocegii	309	333	5.71412245364e-06
ocegii	306	334	5.71176165961e-06
ocegii	298	334	5.71176165961e-06
ocegii	293	334	5.71176165961e-06
ocegii	312	334	5.71176165961e-06
ocegii	322	334	5.71176165961e-06
ocegii	323	335	5.7093702184e-06
ocegii	319	335	5.7093702184e-06
ocegii	314	335	5.7093702184e-06
ocegii	296	335	5.7093702184e-06
ocegii	291	335	5.7093702184e-06
ocegii	298	336	5.70821869327e-06
ocegii	304	336	5.70821869327e-06
ocegii	300	336	5.70821869327e-06
ocegii	303	337	5.70589533106e-06
ocegii	301	337	5.70589533106e-06
ocegii	320	337	5.70589533106e-06
ocegii	325	337	5.70589533106e-06
ocegii	299	337	5.70589533106e-06
ocegii	314	337	5.70589533106e-06
ocegii	293	338	5.70435470438e-06
ocegii	323	338	5.70435470438e-06
ocegii	309	338	5.70435470438e-06
ocegii	299	338	5.70435470438e-06
ocegii	298	339	5.70318351704e-06
ocegii	325	340	5.70235963642e-06
ocegii	318	340	5.70235963642e-06
ocegii	290	340	5.70235963642e-06
ocegii	294	340	5.70235963642e-06
ocegii	302	341	5.70209951304e-06
ocegii	328	341	5.70209951304e-06
ocegii	307	341	5.70209951304e-06
[truncated: 3,113 more rows]
