# Supplementary material for: Identifying proximal RNA interactions from cDNA-encoded crosslinks with ShapeJumper
Source: PLoS Comput Biol. 2021 Dec 14;17(12):e1009632. doi: 10.1371/journal.pcbi.1009632 (PMC8670686; doi:10.1371/journal.pcbi.1009632)
Supplement: S1 Data — (ZIP) [file pcbi.1009632.s006.zip › ShapeJumper_DATA/Processed_Deletions/GII_Intron/DMSO-GII-Replicate1_Merged_NoCircDels_MaxInsertLimit10_NoAmbig_DelSiteExactMatch_normalizedDels_shift5nt2.txt]

Total Reads Aligned:540166	Total Deletions:15290.0
ocegii	355	389	0.000120684037122
ocegii	349	395	0.000110921419408
ocegii	207	221	8.6692674469e-05
ocegii	265	277	8.21161071988e-05
ocegii	299	321	8.03948605758e-05
ocegii	300	321	8.03948605758e-05
ocegii	300	323	8.03811528119e-05
ocegii	266	277	7.71393734292e-05
ocegii	266	278	7.21538419433e-05
ocegii	265	278	6.71777149127e-05
ocegii	298	320	6.57918783581e-05
ocegii	355	391	6.51453223246e-05
ocegii	298	321	6.33414053022e-05
ocegii	379	393	6.27104417709e-05
ocegii	378	396	6.26740107751e-05
ocegii	383	396	6.26740107751e-05
ocegii	267	278	6.22015878821e-05
ocegii	268	280	6.21898282317e-05
ocegii	265	276	5.97341828862e-05
ocegii	263	277	5.72324383507e-05
ocegii	266	280	5.72146419732e-05
ocegii	363	384	5.55766317178e-05
ocegii	379	396	5.54423941472e-05
ocegii	373	393	5.30626814985e-05
ocegii	349	398	5.30303212914e-05
ocegii	263	278	5.2249333821e-05
ocegii	300	320	5.11714609452e-05
ocegii	299	322	5.11526394762e-05
ocegii	355	387	5.07052863883e-05
ocegii	379	391	5.06685840302e-05
ocegii	374	393	4.82388013623e-05
ocegii	378	393	4.82388013623e-05
ocegii	374	396	4.82107775193e-05
ocegii	263	281	4.72637991637e-05
ocegii	268	283	4.72440553302e-05
ocegii	297	319	4.63101758081e-05
ocegii	291	323	4.62800576796e-05
ocegii	88	101	4.60378072704e-05
ocegii	382	393	4.58268612942e-05
ocegii	382	396	4.58002386433e-05
ocegii	263	276	4.48006371646e-05
ocegii	264	278	4.47851432751e-05
ocegii	267	280	4.47766763268e-05
ocegii	266	283	4.47575261023e-05
ocegii	207	220	4.33754245051e-05
ocegii	262	280	4.22890831976e-05
ocegii	77	313	4.15429541928e-05
ocegii	98	119	4.12458303043e-05
ocegii	351	387	4.10471366e-05
ocegii	374	391	4.10174251673e-05
ocegii	308	323	3.89726801512e-05
ocegii	355	393	3.85910410898e-05
ocegii	264	277	3.73255032722e-05
ocegii	272	290	3.71646816597e-05
ocegii	180	192	3.6189924725e-05
ocegii	265	285	3.47942788264e-05
ocegii	263	285	3.47942788264e-05
ocegii	303	320	3.41143072968e-05
ocegii	292	326	3.40862333008e-05
ocegii	311	326	3.40862333008e-05
ocegii	308	326	3.40862333008e-05
ocegii	369	380	3.38440562585e-05
ocegii	398	411	3.38029529294e-05
ocegii	363	389	3.37915303943e-05
ocegii	174	189	3.35695250687e-05
ocegii	170	188	3.35633715181e-05
ocegii	105	123	3.35560941739e-05
ocegii	105	122	3.35458765667e-05
ocegii	105	120	3.35235580357e-05
ocegii	103	115	3.34775442934e-05
ocegii	98	109	3.33506927965e-05
ocegii	264	276	3.235601573e-05
ocegii	264	282	3.23326783893e-05
ocegii	267	283	3.23248799628e-05
ocegii	272	283	3.23248799628e-05
ocegii	270	285	3.2308973196e-05
ocegii	275	290	3.22093907718e-05
ocegii	295	309	3.18984745168e-05
ocegii	82	319	3.16859097634e-05
ocegii	311	322	3.16659196757e-05
ocegii	357	390	3.13715648137e-05
ocegii	378	391	3.13662663044e-05
ocegii	383	398	3.13360989449e-05
ocegii	103	120	3.09448228022e-05
ocegii	202	221	3.05974145185e-05
ocegii	260	277	2.98604026178e-05
ocegii	276	290	2.97317453278e-05
ocegii	295	308	2.94626744743e-05
ocegii	308	322	2.92300797007e-05
ocegii	297	322	2.92300797007e-05
ocegii	315	326	2.92167714007e-05
ocegii	311	329	2.9196014744e-05
ocegii	334	350	2.90629382146e-05
ocegii	378	389	2.89641689094e-05
ocegii	356	390	2.89583675203e-05
ocegii	349	394	2.89418846955e-05
ocegii	379	398	2.89256297953e-05
ocegii	177	192	2.84349408553e-05
ocegii	177	188	2.83997759e-05
ocegii	171	186	2.83910532048e-05
ocegii	180	195	2.83831414461e-05
ocegii	103	117	2.83442329793e-05
ocegii	95	109	2.82198169817e-05
ocegii	207	225	2.79967320178e-05
ocegii	42	53	2.75048133423e-05
ocegii	30	45	2.74362108099e-05
ocegii	262	276	2.73781671562e-05
ocegii	252	278	2.73686986681e-05
ocegii	265	279	2.73669963975e-05
ocegii	265	282	2.73584201756e-05
ocegii	262	282	2.73584201756e-05
ocegii	270	282	2.73584201756e-05
ocegii	265	283	2.7351821507e-05
ocegii	263	283	2.7351821507e-05
ocegii	79	316	2.68314278954e-05
ocegii	310	322	2.67942397256e-05
ocegii	293	323	2.6793717604e-05
ocegii	297	324	2.67896066068e-05
ocegii	303	324	2.67896066068e-05
ocegii	310	324	2.67896066068e-05
ocegii	311	325	2.6786214353e-05
ocegii	310	329	2.67630135153e-05
ocegii	313	331	2.67516233371e-05
ocegii	315	345	2.66550999687e-05
ocegii	393	411	2.65594630159e-05
ocegii	390	411	2.65594630159e-05
ocegii	349	389	2.65504881669e-05
ocegii	373	391	2.6540686873e-05
ocegii	370	393	2.65313407492e-05
ocegii	369	393	2.65313407492e-05
ocegii	103	129	2.59189566065e-05
ocegii	159	171	2.59137176856e-05
ocegii	174	187	2.5810048368e-05
ocegii	171	187	2.5810048368e-05
ocegii	103	121	2.57942700608e-05
ocegii	105	119	2.57786439402e-05
ocegii	103	114	2.57438690976e-05
ocegii	80	95	2.55223141593e-05
ocegii	208	221	2.54978454321e-05
ocegii	207	230	2.5452416707e-05
ocegii	262	275	2.48920308163e-05
ocegii	260	278	2.48806351529e-05
ocegii	268	279	2.48790876341e-05
ocegii	267	287	2.48075553891e-05
ocegii	270	290	2.47764544398e-05
ocegii	288	300	2.46840442338e-05
ocegii	300	317	2.43850695096e-05
ocegii	308	319	2.43737767411e-05
ocegii	297	320	2.43673623549e-05
ocegii	297	321	2.43620789624e-05
ocegii	303	323	2.43579250945e-05
ocegii	304	324	2.43541878244e-05
ocegii	300	324	2.43541878244e-05
ocegii	308	327	2.43416200322e-05
ocegii	317	329	2.43300122867e-05
ocegii	308	329	2.43300122867e-05
ocegii	313	329	2.43300122867e-05
ocegii	310	330	2.43246267386e-05
ocegii	300	331	2.43196575792e-05
ocegii	330	350	2.42191151788e-05
ocegii	342	355	2.42071551509e-05
ocegii	368	380	2.41743258989e-05
ocegii	363	391	2.41278971573e-05
ocegii	354	391	2.41278971573e-05
ocegii	370	391	2.41278971573e-05
ocegii	368	396	2.41053887597e-05
ocegii	114	131	2.33788701771e-05
ocegii	103	128	2.33113515922e-05
ocegii	170	191	2.32649516089e-05
ocegii	180	193	2.32649516089e-05
ocegii	174	192	2.32649516089e-05
ocegii	105	125	2.32513679555e-05
ocegii	112	125	2.32513679555e-05
ocegii	171	189	2.32404404322e-05
ocegii	98	115	2.31767614339e-05
ocegii	98	112	2.31309546145e-05
ocegii	98	110	2.31019798397e-05
ocegii	232	244	2.27067449124e-05
ocegii	237	253	2.25650437386e-05
ocegii	263	275	2.24028277347e-05
ocegii	259	278	2.23925716376e-05
ocegii	267	279	2.23911788707e-05
ocegii	264	281	2.23881153933e-05
ocegii	263	282	2.23841619618e-05
ocegii	258	282	2.23841619618e-05
ocegii	260	283	2.23787630512e-05
ocegii	276	287	2.23267998502e-05
ocegii	273	287	2.23267998502e-05
ocegii	275	287	2.23267998502e-05
ocegii	265	295	2.2269951402e-05
ocegii	289	301	2.22052804157e-05
ocegii	294	309	2.20835592809e-05
ocegii	297	313	2.19933286903e-05
ocegii	80	313	2.19933286903e-05
ocegii	80	318	2.19409447283e-05
ocegii	299	318	2.19409447283e-05
ocegii	294	321	2.19258710661e-05
ocegii	310	327	2.1907458029e-05
ocegii	315	332	2.1884285624e-05
ocegii	308	337	2.18403133357e-05
ocegii	314	339	2.18286595748e-05
ocegii	321	341	2.18182347109e-05
ocegii	331	345	2.18087181562e-05
ocegii	341	358	2.17803763649e-05
ocegii	341	360	2.17775831238e-05
ocegii	365	379	2.1760470413e-05
ocegii	388	406	2.17484812311e-05
ocegii	365	386	2.17369252395e-05
ocegii	362	386	2.17369252395e-05
ocegii	374	387	2.17308370236e-05
ocegii	363	387	2.17308370236e-05
ocegii	350	389	2.1723126682e-05
ocegii	381	392	2.17116499889e-05
ocegii	373	396	2.16948498837e-05
ocegii	348	396	2.16948498837e-05
ocegii	132	144	2.09578249969e-05
ocegii	127	139	2.09156888582e-05
ocegii	127	138	2.08991875441e-05
ocegii	103	130	2.07726382809e-05
ocegii	112	127	2.07036122627e-05
ocegii	178	192	2.06799569857e-05
ocegii	174	193	2.06799569857e-05
ocegii	172	190	2.06679360224e-05
ocegii	103	125	2.06678826271e-05
ocegii	105	124	2.06579558953e-05
ocegii	110	123	2.0649904107e-05
ocegii	170	186	2.06480386944e-05
ocegii	184	195	2.06422846881e-05
ocegii	182	195	2.06422846881e-05
ocegii	96	112	2.05608485462e-05
ocegii	92	107	2.05002575345e-05
ocegii	73	101	2.04612476757e-05
ocegii	81	95	2.04178513274e-05
ocegii	216	230	2.03619333656e-05
ocegii	212	228	2.03616224141e-05
ocegii	216	232	2.03442760108e-05
ocegii	224	236	2.02756988146e-05
ocegii	240	253	2.00578166565e-05
ocegii	256	268	1.99634668557e-05
ocegii	252	268	1.99634668557e-05
ocegii	251	268	1.99634668557e-05
ocegii	26	44	1.99492292117e-05
ocegii	24	43	1.99371978268e-05
ocegii	24	42	1.99322800784e-05
ocegii	24	41	1.99211620014e-05
ocegii	260	276	1.99113942954e-05
ocegii	259	277	1.99069350785e-05
ocegii	261	279	1.99032701073e-05
ocegii	271	283	1.98922338233e-05
ocegii	264	283	1.98922338233e-05
ocegii	270	287	1.98460443113e-05
ocegii	268	290	1.98211635519e-05
ocegii	267	290	1.98211635519e-05
ocegii	275	292	1.980977662e-05
ocegii	289	302	1.97294597827e-05
ocegii	12	24	1.97024438419e-05
ocegii	292	306	1.97002120235e-05
ocegii	293	307	1.96931802517e-05
ocegii	294	308	1.96417829829e-05
ocegii	299	312	1.95764632183e-05
ocegii	75	315	1.95222895741e-05
ocegii	78	316	1.95137657421e-05
ocegii	78	317	1.95080556077e-05
ocegii	303	317	1.95080556077e-05
ocegii	304	318	1.95030619807e-05
ocegii	295	318	1.95030619807e-05
ocegii	81	319	1.94990213929e-05
ocegii	292	322	1.94867198005e-05
ocegii	310	323	1.94863400756e-05
ocegii	299	324	1.94833502595e-05
ocegii	291	325	1.94808831658e-05
ocegii	297	326	1.94778476005e-05
ocegii	312	326	1.94778476005e-05
ocegii	305	326	1.94778476005e-05
ocegii	311	327	1.94732960257e-05
ocegii	291	328	1.94677042953e-05
ocegii	318	329	1.94640098293e-05
ocegii	316	329	1.94640098293e-05
ocegii	312	333	1.9443668048e-05
ocegii	314	341	1.93939864097e-05
ocegii	321	345	1.938552725e-05
ocegii	334	351	1.93751044439e-05
ocegii	338	352	1.93711636016e-05
ocegii	336	360	1.93578516656e-05
ocegii	358	376	1.93493771919e-05
ocegii	393	406	1.93319833165e-05
ocegii	383	402	1.93314227444e-05
ocegii	353	386	1.9321711324e-05
ocegii	385	411	1.93159731025e-05
ocegii	384	411	1.93159731025e-05
ocegii	358	393	1.92955205449e-05
ocegii	368	393	1.92955205449e-05
ocegii	378	395	1.92906816362e-05
ocegii	373	395	1.92906816362e-05
ocegii	366	396	1.92843110077e-05
ocegii	370	396	1.92843110077e-05
ocegii	349	397	1.92837531969e-05
ocegii	105	137	1.82766669626e-05
ocegii	95	134	1.82099134769e-05
ocegii	107	129	1.81432696245e-05
ocegii	95	126	1.80985647838e-05
ocegii	178	191	1.80949623625e-05
ocegii	177	191	1.80949623625e-05
ocegii	179	192	1.80949623625e-05
ocegii	108	125	1.80843972987e-05
ocegii	171	183	1.80840235402e-05
ocegii	177	189	1.80758981139e-05
ocegii	110	124	1.80757114084e-05
ocegii	111	124	1.80757114084e-05
ocegii	107	124	1.80757114084e-05
ocegii	169	186	1.80670338576e-05
ocegii	166	187	1.80670338576e-05
ocegii	174	186	1.80670338576e-05
ocegii	103	122	1.80631643051e-05
ocegii	108	120	1.80511466346e-05
ocegii	104	119	1.80450507581e-05
ocegii	107	119	1.80450507581e-05
ocegii	96	118	1.80411441178e-05
ocegii	96	111	1.79772972418e-05
ocegii	99	110	1.7968206542e-05
ocegii	95	108	1.79469232564e-05
ocegii	216	229	1.78166916949e-05
ocegii	217	231	1.78164196123e-05
ocegii	212	232	1.78012415094e-05
ocegii	223	242	1.76798482564e-05
ocegii	236	247	1.76380174868e-05
ocegii	42	65	1.75600113388e-05
ocegii	258	270	1.74629349206e-05
ocegii	258	271	1.74532688726e-05
ocegii	255	271	1.74532688726e-05
ocegii	256	276	1.74224700085e-05
ocegii	252	276	1.74224700085e-05
ocegii	257	278	1.7416444607e-05
ocegii	258	280	1.74131519049e-05
ocegii	260	280	1.74131519049e-05
ocegii	256	280	1.74131519049e-05
ocegii	259	283	1.74057045954e-05
ocegii	19	37	1.73973556019e-05
ocegii	262	285	1.73971394132e-05
ocegii	264	285	1.73971394132e-05
ocegii	271	287	1.73652887723e-05
ocegii	266	287	1.73652887723e-05
ocegii	262	287	1.73652887723e-05
ocegii	271	290	1.73435181079e-05
ocegii	265	292	1.73335545425e-05
ocegii	280	295	1.73210733127e-05
ocegii	272	297	1.73044596064e-05
ocegii	292	308	1.718656011e-05
ocegii	297	314	1.70917215026e-05
ocegii	297	316	1.70745450244e-05
ocegii	303	316	1.70745450244e-05
ocegii	75	317	1.70695486567e-05
ocegii	301	318	1.70651792331e-05
ocegii	297	318	1.70651792331e-05
ocegii	296	319	1.70616437188e-05
ocegii	305	322	1.70508798254e-05
ocegii	289	322	1.70508798254e-05
ocegii	296	323	1.70505475662e-05
ocegii	311	324	1.70479314771e-05
ocegii	297	325	1.70457727701e-05
ocegii	295	326	1.70431166504e-05
ocegii	299	326	1.70431166504e-05
ocegii	305	327	1.70391340225e-05
ocegii	312	328	1.70342412584e-05
ocegii	315	329	1.70310086007e-05
ocegii	312	330	1.7027238717e-05
ocegii	318	330	1.7027238717e-05
ocegii	310	331	1.70237603055e-05
ocegii	321	332	1.70211110409e-05
ocegii	308	332	1.70211110409e-05
ocegii	306	333	1.7013209542e-05
ocegii	324	335	1.69987080982e-05
ocegii	321	337	1.69869103722e-05
ocegii	320	339	1.69778463359e-05
ocegii	311	339	1.69778463359e-05
ocegii	315	339	1.69778463359e-05
ocegii	301	340	1.69749231885e-05
ocegii	310	342	1.69689153712e-05
ocegii	299	344	1.69641861795e-05
ocegii	327	344	1.69641861795e-05
ocegii	328	344	1.69641861795e-05
ocegii	308	351	1.69532163884e-05
ocegii	342	356	1.69435730607e-05
ocegii	336	358	1.69402927283e-05
ocegii	334	358	1.69402927283e-05
ocegii	360	371	1.6932507027e-05
ocegii	363	376	1.69307050429e-05
ocegii	368	379	1.69248103212e-05
ocegii	366	380	1.69220281292e-05
ocegii	383	406	1.69154854019e-05
ocegii	367	384	1.69146270446e-05
ocegii	357	387	1.69017621294e-05
ocegii	350	387	1.69017621294e-05
ocegii	397	412	1.6899762679e-05
ocegii	351	389	1.68957651971e-05
ocegii	345	389	1.68957651971e-05
ocegii	371	390	1.68923810535e-05
ocegii	369	391	1.68895280101e-05
ocegii	382	395	1.68793464317e-05
ocegii	347	395	1.68793464317e-05
ocegii	369	396	1.68737721318e-05
ocegii	355	396	1.68737721318e-05
ocegii	363	396	1.68737721318e-05
ocegii	127	142	1.57048740076e-05
ocegii	127	141	1.56976835452e-05
ocegii	102	137	1.56657145393e-05
ocegii	103	136	1.5644147785e-05
ocegii	97	136	1.5644147785e-05
ocegii	105	134	1.56084972659e-05
ocegii	103	134	1.56084972659e-05
ocegii	113	133	1.55984339172e-05
ocegii	120	133	1.55984339172e-05
ocegii	92	132	1.5589922674e-05
ocegii	103	132	1.5589922674e-05
ocegii	109	131	1.55859134514e-05
ocegii	98	130	1.55794787106e-05
ocegii	112	130	1.55794787106e-05
ocegii	154	167	1.554001554e-05
ocegii	151	166	1.5535629672e-05
ocegii	170	181	1.55152618459e-05
ocegii	111	126	1.5513055529e-05
ocegii	169	191	1.55099677393e-05
ocegii	176	191	1.55099677393e-05
ocegii	181	193	1.55099677393e-05
ocegii	170	192	1.55099677393e-05
ocegii	181	192	1.55099677393e-05
ocegii	95	125	1.55009119703e-05
ocegii	178	189	1.54936269548e-05
ocegii	98	124	1.54934669214e-05
ocegii	166	184	1.54932268776e-05
ocegii	173	186	1.54860290208e-05
ocegii	104	121	1.54765620365e-05
ocegii	102	120	1.54724114011e-05
ocegii	102	119	1.54671863641e-05
ocegii	107	118	1.54638378153e-05
ocegii	103	118	1.54638378153e-05
ocegii	102	118	1.54638378153e-05
ocegii	101	118	1.54638378153e-05
ocegii	102	117	1.5460490716e-05
ocegii	99	116	1.54559903555e-05
ocegii	96	114	1.54463214585e-05
ocegii	95	114	1.54463214585e-05
ocegii	95	113	1.54341233032e-05
ocegii	101	112	1.54206364097e-05
ocegii	97	108	1.53830770769e-05
ocegii	93	105	1.53618483376e-05
ocegii	88	100	1.5340756555e-05
ocegii	218	230	1.52714500242e-05
ocegii	223	234	1.52296633229e-05
ocegii	223	238	1.51894888737e-05
ocegii	236	253	1.50433624924e-05
ocegii	42	59	1.50339767875e-05
ocegii	19	42	1.49492100588e-05
ocegii	27	42	1.49492100588e-05
ocegii	262	273	1.49448162659e-05
ocegii	28	41	1.4940871501e-05
ocegii	263	274	1.4939309057e-05
ocegii	28	40	1.49365197909e-05
ocegii	252	277	1.49302013089e-05
ocegii	269	281	1.49254102622e-05
ocegii	261	281	1.49254102622e-05
ocegii	260	282	1.49227746412e-05
ocegii	15	37	1.49120190874e-05
ocegii	19	35	1.48927350756e-05
ocegii	267	286	1.48889655395e-05
ocegii	268	287	1.48845332334e-05
ocegii	273	290	1.48658726639e-05
ocegii	19	31	1.4858362658e-05
ocegii	280	292	1.4857332465e-05
ocegii	272	293	1.48532131213e-05
ocegii	273	293	1.48532131213e-05
ocegii	13	28	1.48216583954e-05
ocegii	15	26	1.47919512063e-05
ocegii	289	305	1.47814561705e-05
ocegii	11	24	1.47768328814e-05
ocegii	295	306	1.47751590176e-05
ocegii	294	306	1.47751590176e-05
ocegii	294	307	1.47698851888e-05
ocegii	297	311	1.46915149156e-05
ocegii	295	312	1.46823474137e-05
ocegii	292	313	1.46622191269e-05
ocegii	299	313	1.46622191269e-05
ocegii	303	315	1.46417171806e-05
ocegii	74	315	1.46417171806e-05
ocegii	78	315	1.46417171806e-05
ocegii	75	316	1.46353243066e-05
ocegii	300	316	1.46353243066e-05
ocegii	292	318	1.46272964855e-05
ocegii	310	321	1.46172473774e-05
ocegii	299	325	1.46106623744e-05
ocegii	304	325	1.46106623744e-05
ocegii	300	325	1.46106623744e-05
ocegii	298	325	1.46106623744e-05
ocegii	304	326	1.46083857003e-05
ocegii	316	327	1.46049720193e-05
ocegii	312	327	1.46049720193e-05
ocegii	308	328	1.46007782215e-05
ocegii	310	328	1.46007782215e-05
ocegii	313	330	1.45947760432e-05
ocegii	305	331	1.45917945475e-05
ocegii	297	332	1.45895237493e-05
ocegii	312	332	1.45895237493e-05
ocegii	313	333	1.4582751036e-05
ocegii	321	333	1.4582751036e-05
ocegii	312	337	1.45602088905e-05
ocegii	308	339	1.45524397165e-05
ocegii	300	339	1.45524397165e-05
ocegii	315	340	1.45499341615e-05
ocegii	320	340	1.45499341615e-05
ocegii	325	341	1.45454898072e-05
ocegii	310	344	1.4540731011e-05
ocegii	312	345	1.45391454375e-05
ocegii	315	346	1.4538969284e-05
ocegii	322	348	1.45362922764e-05
ocegii	310	350	1.45314691073e-05
ocegii	336	351	1.45313283329e-05
ocegii	316	352	1.45283727012e-05
ocegii	329	353	1.4526578797e-05
ocegii	308	356	1.45230626234e-05
ocegii	341	356	1.45230626234e-05
ocegii	312	356	1.45230626234e-05
ocegii	310	356	1.45230626234e-05
ocegii	341	357	1.45219729552e-05
ocegii	358	375	1.45134721305e-05
ocegii	363	375	1.45134721305e-05
ocegii	367	378	1.45080676946e-05
ocegii	362	380	1.45045955394e-05
ocegii	387	406	1.44989874874e-05
ocegii	390	406	1.44989874874e-05
ocegii	370	384	1.44982517525e-05
ocegii	369	384	1.44982517525e-05
ocegii	367	386	1.4491283493e-05
ocegii	368	386	1.4491283493e-05
ocegii	395	410	1.4489568718e-05
ocegii	367	387	1.44872246824e-05
ocegii	372	387	1.44872246824e-05
ocegii	383	411	1.44869798269e-05
ocegii	387	411	1.44869798269e-05
ocegii	353	388	1.44839373135e-05
ocegii	372	389	1.44820844547e-05
ocegii	373	389	1.44820844547e-05
ocegii	353	390	1.44791837601e-05
ocegii	368	391	1.44767382944e-05
ocegii	348	392	1.44744333259e-05
ocegii	366	393	1.44716404087e-05
ocegii	345	393	1.44716404087e-05
ocegii	376	394	1.44709423478e-05
ocegii	348	395	1.44680112272e-05
ocegii	347	396	1.44632332558e-05
ocegii	360	396	1.44632332558e-05
ocegii	382	398	1.44628148977e-05
ocegii	140	153	1.31723843596e-05
ocegii	104	153	1.31723843596e-05
ocegii	98	154	1.31663835894e-05
ocegii	105	146	1.31169560267e-05
ocegii	132	143	1.30931525431e-05
ocegii	103	143	1.30931525431e-05
ocegii	128	142	1.30873950064e-05
ocegii	92	140	1.30775709197e-05
ocegii	105	139	1.30723055364e-05
ocegii	103	138	1.30619922151e-05
ocegii	105	138	1.30619922151e-05
ocegii	118	137	1.30547621161e-05
ocegii	123	136	1.30367898209e-05
ocegii	110	135	1.30195449409e-05
ocegii	97	134	1.30070810549e-05
ocegii	112	132	1.29916022283e-05
ocegii	101	132	1.29916022283e-05
ocegii	105	132	1.29916022283e-05
ocegii	111	131	1.29882612095e-05
ocegii	101	130	1.29828989255e-05
ocegii	105	130	1.29828989255e-05
ocegii	117	130	1.29828989255e-05
ocegii	106	128	1.29507508845e-05
ocegii	111	128	1.29507508845e-05
ocegii	117	128	1.29507508845e-05
ocegii	154	166	1.294635806e-05
ocegii	110	127	1.29397576642e-05
ocegii	108	127	1.29397576642e-05
ocegii	161	174	1.29390544657e-05
ocegii	169	181	1.29293848716e-05
ocegii	107	126	1.29275462742e-05
ocegii	108	126	1.29275462742e-05
ocegii	101	126	1.29275462742e-05
ocegii	174	191	1.29249731161e-05
ocegii	177	193	1.29249731161e-05
ocegii	178	193	1.29249731161e-05
ocegii	179	193	1.29249731161e-05
ocegii	170	193	1.29249731161e-05
ocegii	178	190	1.2917460014e-05
ocegii	177	190	1.2917460014e-05
ocegii	174	188	1.29089890454e-05
ocegii	100	123	1.29061900669e-05
ocegii	166	186	1.2905024184e-05
ocegii	162	186	1.2905024184e-05
ocegii	165	186	1.2905024184e-05
ocegii	170	187	1.2905024184e-05
ocegii	104	122	1.29022602179e-05
ocegii	174	195	1.290142793e-05
ocegii	98	121	1.28971350304e-05
ocegii	98	120	1.28936761676e-05
ocegii	108	119	1.28893219701e-05
ocegii	101	119	1.28893219701e-05
ocegii	97	118	1.28865315127e-05
ocegii	101	117	1.28837422633e-05
ocegii	105	116	1.28799919629e-05
ocegii	97	115	1.28759785744e-05
ocegii	101	113	1.28617694193e-05
ocegii	100	111	1.28409266013e-05
ocegii	93	109	1.28271895371e-05
ocegii	92	106	1.28082956769e-05
ocegii	204	219	1.27661421484e-05
ocegii	75	95	1.27611570796e-05
ocegii	212	223	1.27403141761e-05
ocegii	213	230	1.27262083535e-05
ocegii	218	229	1.27262083535e-05
ocegii	212	230	1.27262083535e-05
ocegii	204	230	1.27262083535e-05
ocegii	213	228	1.27260140088e-05
ocegii	212	231	1.27260140088e-05
ocegii	213	231	1.27260140088e-05
ocegii	206	225	1.27257872808e-05
ocegii	213	227	1.27257872808e-05
ocegii	210	233	1.27006705954e-05
ocegii	213	234	1.26913861024e-05
ocegii	216	234	1.26913861024e-05
ocegii	73	84	1.2679863869e-05
ocegii	217	237	1.26655065063e-05
ocegii	216	238	1.26579073947e-05
ocegii	227	238	1.26579073947e-05
ocegii	225	239	1.26492292825e-05
ocegii	227	240	1.26432479998e-05
ocegii	213	241	1.26360587627e-05
ocegii	229	244	1.26148582847e-05
ocegii	231	246	1.26052220914e-05
ocegii	236	248	1.25943315433e-05
ocegii	237	250	1.25769394269e-05
ocegii	47	59	1.25283139896e-05
ocegii	240	254	1.25263680046e-05
ocegii	20	254	1.25263680046e-05
ocegii	249	268	1.24771667848e-05
ocegii	258	269	1.24756413103e-05
ocegii	24	45	1.24710049136e-05
ocegii	25	43	1.24607486418e-05
ocegii	22	42	1.2457675049e-05
ocegii	26	41	1.24507262509e-05
ocegii	23	40	1.24470998257e-05
ocegii	17	40	1.24470998257e-05
ocegii	19	40	1.24470998257e-05
ocegii	264	275	1.24460154082e-05
ocegii	26	39	1.24422678771e-05
ocegii	22	39	1.24422678771e-05
ocegii	28	39	1.24422678771e-05
ocegii	257	277	1.24418344241e-05
ocegii	253	278	1.24403175764e-05
ocegii	266	279	1.2439543817e-05
ocegii	253	280	1.24379656463e-05
ocegii	259	282	1.24356455344e-05
ocegii	27	38	1.24349032813e-05
ocegii	269	284	1.24299571912e-05
ocegii	24	37	1.24266825728e-05
ocegii	26	37	1.24266825728e-05
ocegii	273	285	1.24265281523e-05
ocegii	274	286	1.24074712829e-05
ocegii	266	290	1.23882272199e-05
ocegii	270	292	1.23811103875e-05
ocegii	264	293	1.23776776011e-05
ocegii	288	301	1.23362668976e-05
ocegii	293	304	1.23216138357e-05
ocegii	292	304	1.23216138357e-05
ocegii	294	305	1.23178801421e-05
ocegii	14	25	1.23173946247e-05
ocegii	293	306	1.23126325147e-05
ocegii	297	308	1.22761143643e-05
ocegii	300	311	1.22429290963e-05
ocegii	300	312	1.22352895114e-05
ocegii	301	313	1.22185159391e-05
ocegii	300	315	1.22014309838e-05
ocegii	305	316	1.21961035888e-05
ocegii	306	317	1.21925347548e-05
ocegii	297	317	1.21925347548e-05
ocegii	299	317	1.21925347548e-05
ocegii	83	319	1.21868883705e-05
ocegii	302	319	1.21868883705e-05
ocegii	288	320	1.21836811774e-05
ocegii	309	320	1.21836811774e-05
ocegii	307	320	1.21836811774e-05
ocegii	306	320	1.21836811774e-05
ocegii	303	321	1.21810394812e-05
ocegii	301	322	1.21791998753e-05
ocegii	295	322	1.21791998753e-05
ocegii	304	322	1.21791998753e-05
ocegii	294	324	1.21770939122e-05
ocegii	309	324	1.21770939122e-05
ocegii	305	325	1.21755519786e-05
ocegii	294	325	1.21755519786e-05
ocegii	301	326	1.21736547503e-05
ocegii	310	326	1.21736547503e-05
ocegii	313	327	1.21708100161e-05
ocegii	297	327	1.21708100161e-05
ocegii	314	328	1.21673151846e-05
ocegii	317	328	1.21673151846e-05
ocegii	304	329	1.21650061433e-05
ocegii	297	329	1.21650061433e-05
ocegii	296	329	1.21650061433e-05
ocegii	308	330	1.21623133693e-05
ocegii	311	331	1.21598287896e-05
ocegii	303	331	1.21598287896e-05
ocegii	314	331	1.21598287896e-05
ocegii	311	332	1.21579364578e-05
ocegii	318	333	1.215229253e-05
ocegii	315	333	1.215229253e-05
ocegii	309	333	1.215229253e-05
ocegii	316	333	1.215229253e-05
ocegii	295	333	1.215229253e-05
ocegii	308	334	1.21470669692e-05
ocegii	313	335	1.21419343558e-05
ocegii	311	336	1.21385150226e-05
ocegii	315	337	1.21335074087e-05
ocegii	311	338	1.21297985483e-05
ocegii	313	338	1.21297985483e-05
ocegii	319	338	1.21297985483e-05
ocegii	306	339	1.21270330971e-05
ocegii	321	339	1.21270330971e-05
ocegii	305	339	1.21270330971e-05
ocegii	312	339	1.21270330971e-05
ocegii	319	340	1.21249451346e-05
ocegii	329	340	1.21249451346e-05
ocegii	325	340	1.21249451346e-05
ocegii	301	341	1.2121241506e-05
ocegii	303	342	1.21206538366e-05
ocegii	311	342	1.21206538366e-05
ocegii	312	343	1.21190674135e-05
ocegii	331	344	1.21172758425e-05
ocegii	311	344	1.21172758425e-05
ocegii	313	344	1.21172758425e-05
ocegii	308	345	1.21159545312e-05
ocegii	301	345	1.21159545312e-05
ocegii	322	346	1.21158077367e-05
ocegii	308	346	1.21158077367e-05
ocegii	303	346	1.21158077367e-05
ocegii	301	346	1.21158077367e-05
ocegii	299	346	1.21158077367e-05
ocegii	323	346	1.21158077367e-05
ocegii	315	347	1.21149563983e-05
ocegii	317	348	1.2113576897e-05
ocegii	308	349	1.21123150752e-05
ocegii	305	349	1.21123150752e-05
ocegii	333	350	1.21095575894e-05
ocegii	311	350	1.21095575894e-05
ocegii	330	351	1.21094402775e-05
ocegii	303	351	1.21094402775e-05
ocegii	336	352	1.2106977251e-05
ocegii	329	352	1.2106977251e-05
ocegii	319	354	1.21041049862e-05
ocegii	341	355	1.21035775755e-05
ocegii	339	355	1.21035775755e-05
ocegii	343	355	1.21035775755e-05
ocegii	341	359	1.2099184273e-05
ocegii	336	361	1.20985987403e-05
ocegii	360	376	1.2093360745e-05
ocegii	359	376	1.2093360745e-05
ocegii	361	376	1.2093360745e-05
ocegii	355	370	1.20916937319e-05
ocegii	366	382	1.20844753163e-05
ocegii	389	408	1.20826355611e-05
ocegii	386	408	1.20826355611e-05
ocegii	395	406	1.20824895728e-05
ocegii	382	406	1.20824895728e-05
ocegii	380	406	1.20824895728e-05
ocegii	384	400	1.20821392152e-05
ocegii	372	384	1.20818764604e-05
ocegii	389	403	1.20814385611e-05
ocegii	384	403	1.20814385611e-05
ocegii	349	386	1.20760695775e-05
ocegii	365	387	1.20726872353e-05
ocegii	368	387	1.20726872353e-05
ocegii	395	411	1.20724831891e-05
ocegii	347	389	1.20684037122e-05
ocegii	372	390	1.20659864668e-05
ocegii	368	390	1.20659864668e-05
ocegii	359	391	1.20639485786e-05
ocegii	356	392	1.20620277716e-05
ocegii	349	392	1.20620277716e-05
ocegii	354	393	1.20597003406e-05
ocegii	353	393	1.20597003406e-05
ocegii	359	393	1.20597003406e-05
ocegii	371	394	1.20591186231e-05
ocegii	384	399	1.20523457481e-05
ocegii	374	398	1.20523457481e-05
ocegii	377	398	1.20523457481e-05
ocegii	386	398	1.20523457481e-05
ocegii	371	397	1.20523457481e-05
ocegii	380	397	1.20523457481e-05
ocegii	130	150	1.05309438622e-05
ocegii	128	149	1.0521138282e-05
ocegii	117	147	1.05033466288e-05
ocegii	132	156	1.04975580056e-05
ocegii	134	146	1.04935648214e-05
ocegii	127	145	1.04840759991e-05
ocegii	129	145	1.04840759991e-05
ocegii	97	143	1.04745220345e-05
ocegii	113	142	1.04699160051e-05
ocegii	96	141	1.04651223634e-05
ocegii	104	141	1.04651223634e-05
ocegii	100	141	1.04651223634e-05
ocegii	127	140	1.04620567357e-05
ocegii	98	140	1.04620567357e-05
ocegii	103	140	1.04620567357e-05
ocegii	104	139	1.04578444291e-05
ocegii	113	138	1.0449593772e-05
ocegii	118	138	1.0449593772e-05
ocegii	98	137	1.04438096929e-05
ocegii	107	136	1.04294318567e-05
ocegii	117	136	1.04294318567e-05
ocegii	103	135	1.04156359527e-05
ocegii	98	134	1.04056648439e-05
ocegii	104	133	1.03989559448e-05
ocegii	108	132	1.03932817827e-05
ocegii	98	132	1.03932817827e-05
ocegii	104	131	1.03906089676e-05
ocegii	118	130	1.03863191404e-05
ocegii	108	130	1.03863191404e-05
ocegii	102	129	1.03675826426e-05
ocegii	157	172	1.03619963422e-05
ocegii	152	168	1.03610837694e-05
ocegii	95	128	1.03606007076e-05
ocegii	109	127	1.03518061314e-05
ocegii	101	127	1.03518061314e-05
ocegii	115	127	1.03518061314e-05
ocegii	161	180	1.03440696156e-05
ocegii	162	181	1.03435078973e-05
ocegii	151	163	1.03430532176e-05
ocegii	112	126	1.03420370193e-05
ocegii	180	191	1.03399784928e-05
ocegii	166	191	1.03399784928e-05
ocegii	173	191	1.03399784928e-05
ocegii	157	192	1.03399784928e-05
ocegii	149	162	1.03397913947e-05
ocegii	175	190	1.03339680112e-05
ocegii	167	190	1.03339680112e-05
ocegii	101	125	1.03339413135e-05
ocegii	107	125	1.03339413135e-05
ocegii	98	125	1.03339413135e-05
ocegii	163	183	1.03337277373e-05
ocegii	112	124	1.03289779476e-05
ocegii	171	184	1.03288179184e-05
ocegii	171	188	1.03271912363e-05
ocegii	98	123	1.03249520535e-05
ocegii	96	123	1.03249520535e-05
ocegii	161	186	1.03240193472e-05
ocegii	174	185	1.03240193472e-05
ocegii	172	185	1.03240193472e-05
ocegii	98	122	1.03218081744e-05
ocegii	92	122	1.03218081744e-05
ocegii	92	121	1.03177080243e-05
ocegii	99	121	1.03177080243e-05
ocegii	95	120	1.03149409341e-05
ocegii	97	119	1.03114575761e-05
ocegii	93	119	1.03114575761e-05
ocegii	104	118	1.03092252102e-05
ocegii	100	117	1.03069938107e-05
ocegii	102	115	1.03007828595e-05
ocegii	101	114	1.0297547639e-05
ocegii	184	198	1.0294446918e-05
ocegii	180	198	1.0294446918e-05
ocegii	92	113	1.02894155355e-05
ocegii	100	113	1.02894155355e-05
ocegii	93	112	1.02804242731e-05
ocegii	97	112	1.02804242731e-05
ocegii	92	111	1.0272741281e-05
ocegii	97	109	1.02617516297e-05
ocegii	197	208	1.02515473429e-05
ocegii	191	206	1.02514159768e-05
ocegii	91	102	1.02334244108e-05
ocegii	80	93	1.0200334571e-05
ocegii	206	224	1.0186852339e-05
ocegii	212	224	1.0186852339e-05
ocegii	209	230	1.01809666828e-05
ocegii	211	231	1.0180811207e-05
ocegii	214	231	1.0180811207e-05
ocegii	213	225	1.01806298247e-05
ocegii	73	88	1.0166165983e-05
ocegii	212	233	1.01605364763e-05
ocegii	221	233	1.01605364763e-05
ocegii	224	235	1.01449201848e-05
ocegii	218	235	1.01449201848e-05
ocegii	222	236	1.01378494073e-05
ocegii	68	81	1.0135717254e-05
ocegii	213	237	1.0132405205e-05
ocegii	68	80	1.01315582843e-05
ocegii	213	238	1.01263259158e-05
ocegii	217	239	1.0119383426e-05
ocegii	227	241	1.01088470102e-05
ocegii	229	243	1.00973383416e-05
ocegii	213	245	1.00872038775e-05
ocegii	236	249	1.00698850019e-05
ocegii	227	249	1.00698850019e-05
ocegii	227	250	1.00615515416e-05
ocegii	240	251	1.00507058108e-05
ocegii	237	251	1.00507058108e-05
ocegii	53	67	1.00374396499e-05
ocegii	49	63	1.00277015255e-05
ocegii	19	56	1.00081566477e-05
ocegii	249	260	9.998175333e-06
ocegii	39	50	9.9905838747e-06
ocegii	33	50	9.9905838747e-06
ocegii	251	264	9.98567056274e-06
ocegii	257	268	9.98173342783e-06
ocegii	24	47	9.98158397756e-06
ocegii	29	47	9.98158397756e-06
ocegii	33	47	9.98158397756e-06
ocegii	27	46	9.97979092338e-06
ocegii	256	270	9.97881995465e-06
ocegii	15	45	9.97680393086e-06
ocegii	19	45	9.97680393086e-06
ocegii	17	45	9.97680393086e-06
ocegii	26	45	9.97680393086e-06
ocegii	19	43	9.96859891342e-06
ocegii	15	42	9.96614003922e-06
ocegii	258	273	9.96321084396e-06
ocegii	22	40	9.95767986059e-06
ocegii	15	40	9.95767986059e-06
ocegii	258	276	9.95569714769e-06
ocegii	257	276	9.95569714769e-06
ocegii	23	39	9.95381430164e-06
ocegii	17	39	9.95381430164e-06
ocegii	14	39	9.95381430164e-06
ocegii	258	277	9.95346753925e-06
ocegii	253	277	9.95346753925e-06
ocegii	254	278	9.95225406114e-06
ocegii	254	280	9.95037251707e-06
ocegii	256	282	9.94851642749e-06
ocegii	253	282	9.94851642749e-06
ocegii	25	38	9.94792262506e-06
ocegii	252	283	9.94611691163e-06
ocegii	257	283	9.94611691163e-06
ocegii	255	285	9.94122252184e-06
ocegii	24	36	9.93534573761e-06
ocegii	15	35	9.92849005041e-06
ocegii	24	35	9.92849005041e-06
ocegii	272	286	9.92597702633e-06
ocegii	269	286	9.92597702633e-06
ocegii	18	34	9.92400691703e-06
ocegii	272	287	9.92302215563e-06
ocegii	256	287	9.92302215563e-06
ocegii	260	287	9.92302215563e-06
ocegii	19	33	9.91780618127e-06
ocegii	15	33	9.91780618127e-06
ocegii	263	288	9.91773240966e-06
ocegii	277	288	9.91773240966e-06
ocegii	274	289	9.91458584296e-06
ocegii	275	289	9.91458584296e-06
ocegii	270	289	9.91458584296e-06
ocegii	18	32	9.91217810202e-06
ocegii	263	291	9.90773422503e-06
ocegii	264	291	9.90773422503e-06
ocegii	273	292	9.90488831e-06
ocegii	258	293	9.90214208089e-06
ocegii	275	295	9.89775617867e-06
ocegii	276	297	9.88826263226e-06
ocegii	273	297	9.88826263226e-06
ocegii	275	297	9.88826263226e-06
ocegii	282	299	9.87759194186e-06
ocegii	12	27	9.86818570939e-06
ocegii	11	23	9.84722037587e-06
ocegii	10	22	9.84629926842e-06
ocegii	292	309	9.81491523594e-06
ocegii	299	310	9.81236308687e-06
ocegii	295	310	9.81236308687e-06
ocegii	294	311	9.79434327704e-06
ocegii	293	311	9.79434327704e-06
ocegii	292	312	9.78823160914e-06
ocegii	298	312	9.78823160914e-06
ocegii	301	312	9.78823160914e-06
ocegii	295	313	9.77481275124e-06
ocegii	300	314	9.76669800149e-06
ocegii	294	315	9.76114478706e-06
ocegii	297	315	9.76114478706e-06
ocegii	79	315	9.76114478706e-06
ocegii	294	316	9.75688287106e-06
ocegii	291	316	9.75688287106e-06
ocegii	305	317	9.75402780386e-06
ocegii	291	317	9.75402780386e-06
ocegii	294	317	9.75402780386e-06
ocegii	298	317	9.75402780386e-06
ocegii	305	318	9.75153099037e-06
ocegii	76	318	9.75153099037e-06
ocegii	306	318	9.75153099037e-06
ocegii	306	319	9.74951069643e-06
ocegii	77	319	9.74951069643e-06
ocegii	302	320	9.74694494194e-06
ocegii	307	321	9.74483158495e-06
ocegii	306	321	9.74483158495e-06
ocegii	304	321	9.74483158495e-06
ocegii	288	321	9.74483158495e-06
ocegii	307	322	9.74335990023e-06
ocegii	312	323	9.7431700378e-06
ocegii	298	323	9.7431700378e-06
ocegii	296	324	9.74167512975e-06
ocegii	303	325	9.74044158292e-06
ocegii	307	326	9.73892380023e-06
ocegii	300	328	9.73385214765e-06
ocegii	299	329	9.73200491466e-06
ocegii	311	330	9.72985069544e-06
ocegii	317	330	9.72985069544e-06
ocegii	316	330	9.72985069544e-06
ocegii	319	331	9.72786303169e-06
ocegii	306	331	9.72786303169e-06
ocegii	305	332	9.72634916621e-06
ocegii	320	332	9.72634916621e-06
ocegii	314	332	9.72634916621e-06
ocegii	292	332	9.72634916621e-06
ocegii	322	333	9.72183402399e-06
ocegii	303	334	9.71765357537e-06
ocegii	313	334	9.71765357537e-06
ocegii	322	334	9.71765357537e-06
ocegii	314	335	9.71354748468e-06
ocegii	303	337	9.70680592698e-06
ocegii	300	337	9.70680592698e-06
ocegii	303	338	9.70383883864e-06
ocegii	300	338	9.70383883864e-06
ocegii	310	338	9.70383883864e-06
ocegii	325	339	9.70162647768e-06
ocegii	297	339	9.70162647768e-06
ocegii	312	340	9.6999561077e-06
ocegii	324	340	9.6999561077e-06
ocegii	318	340	9.6999561077e-06
ocegii	327	340	9.6999561077e-06
ocegii	319	341	9.69699320483e-06
ocegii	318	341	9.69699320483e-06
ocegii	326	341	9.69699320483e-06
ocegii	294	341	9.69699320483e-06
ocegii	322	341	9.69699320483e-06
ocegii	328	341	9.69699320483e-06
ocegii	315	341	9.69699320483e-06
ocegii	309	342	9.69652306924e-06
ocegii	310	343	9.69525393082e-06
ocegii	320	343	9.69525393082e-06
ocegii	295	343	9.69525393082e-06
ocegii	330	343	9.69525393082e-06
ocegii	309	344	9.69382067401e-06
ocegii	294	344	9.69382067401e-06
ocegii	319	344	9.69382067401e-06
ocegii	297	344	9.69382067401e-06
ocegii	294	345	9.692763625e-06
ocegii	310	345	9.692763625e-06
ocegii	334	345	9.692763625e-06
ocegii	309	346	9.69264618934e-06
ocegii	302	346	9.69264618934e-06
ocegii	310	346	9.69264618934e-06
ocegii	331	346	9.69264618934e-06
ocegii	327	346	9.69264618934e-06
ocegii	326	346	9.69264618934e-06
ocegii	317	347	9.69196511862e-06
ocegii	336	347	9.69196511862e-06
ocegii	323	347	9.69196511862e-06
ocegii	313	347	9.69196511862e-06
ocegii	321	347	9.69196511862e-06
ocegii	317	349	9.68985206018e-06
ocegii	303	350	9.68764607154e-06
ocegii	332	351	9.68755222196e-06
ocegii	326	352	9.68558180079e-06
ocegii	311	352	9.68558180079e-06
ocegii	334	352	9.68558180079e-06
ocegii	321	352	9.68558180079e-06
ocegii	318	352	9.68558180079e-06
ocegii	316	353	9.68438586467e-06
ocegii	337	353	9.68438586467e-06
ocegii	314	353	9.68438586467e-06
ocegii	323	354	9.68328398893e-06
ocegii	314	354	9.68328398893e-06
ocegii	305	355	9.68286206037e-06
ocegii	301	355	9.68286206037e-06
ocegii	336	357	9.6813153035e-06
ocegii	310	357	9.6813153035e-06
ocegii	337	357	9.6813153035e-06
ocegii	345	357	9.6813153035e-06
ocegii	333	357	9.6813153035e-06
ocegii	315	358	9.68016727329e-06
ocegii	331	358	9.68016727329e-06
ocegii	334	359	9.6793474184e-06
ocegii	343	360	9.67892583281e-06
ocegii	349	360	9.67892583281e-06
ocegii	341	361	9.67887899224e-06
ocegii	335	361	9.67887899224e-06
ocegii	334	362	9.67705256333e-06
ocegii	334	363	9.6762800509e-06
ocegii	359	375	9.675648087e-06
ocegii	360	375	9.675648087e-06
ocegii	359	370	9.67335498553e-06
ocegii	366	378	9.67204512976e-06
ocegii	364	378	9.67204512976e-06
ocegii	360	379	9.67132018356e-06
ocegii	362	379	9.67132018356e-06
ocegii	360	380	9.66973035957e-06
ocegii	364	380	9.66973035957e-06
ocegii	370	381	9.66846822458e-06
ocegii	368	382	9.667580253e-06
ocegii	367	382	9.667580253e-06
ocegii	367	383	9.66690270021e-06
ocegii	391	408	9.6661084489e-06
ocegii	389	407	9.6661084489e-06
ocegii	388	407	9.6661084489e-06
ocegii	387	408	9.6661084489e-06
ocegii	378	406	9.66599165825e-06
ocegii	392	409	9.66599165825e-06
ocegii	390	409	9.66599165825e-06
ocegii	374	400	9.66571137219e-06
ocegii	388	401	9.66571137219e-06
ocegii	349	401	9.66571137219e-06
ocegii	380	400	9.66571137219e-06
ocegii	389	402	9.66571137219e-06
ocegii	365	384	9.66550116832e-06
ocegii	362	384	9.66550116832e-06
ocegii	355	384	9.66550116832e-06
ocegii	391	405	9.66515084884e-06
ocegii	382	405	9.66515084884e-06
ocegii	384	405	9.66515084884e-06
ocegii	387	405	9.66515084884e-06
ocegii	386	405	9.66515084884e-06
ocegii	354	386	9.66085566199e-06
ocegii	347	386	9.66085566199e-06
ocegii	387	410	9.65971247866e-06
ocegii	396	410	9.65971247866e-06
ocegii	388	411	9.65798655125e-06
ocegii	396	411	9.65798655125e-06
ocegii	396	412	9.65700724517e-06
ocegii	391	412	9.65700724517e-06
ocegii	367	389	9.65472296979e-06
ocegii	373	390	9.65278917343e-06
ocegii	378	390	9.65278917343e-06
ocegii	353	391	9.6511588629e-06
ocegii	354	392	9.64962221729e-06
ocegii	347	393	9.64776027245e-06
ocegii	362	393	9.64776027245e-06
ocegii	351	393	9.64776027245e-06
ocegii	363	393	9.64776027245e-06
ocegii	380	394	9.64729489851e-06
ocegii	381	394	9.64729489851e-06
ocegii	377	395	9.64534081812e-06
ocegii	369	395	9.64534081812e-06
ocegii	362	396	9.64215550386e-06
ocegii	383	399	9.64187659844e-06
ocegii	373	399	9.64187659844e-06
ocegii	378	398	9.64187659844e-06
ocegii	373	398	9.64187659844e-06
ocegii	345	398	9.64187659844e-06
ocegii	134	152	7.90343061578e-06
ocegii	128	152	7.90343061578e-06
ocegii	125	151	7.90343061578e-06
ocegii	103	150	7.89820789663e-06
ocegii	138	150	7.89820789663e-06
ocegii	129	150	7.89820789663e-06
ocegii	132	149	7.89085371146e-06
ocegii	127	149	7.89085371146e-06
ocegii	103	149	7.89085371146e-06
ocegii	97	148	7.88651825992e-06
ocegii	130	147	7.87750997161e-06
ocegii	102	156	7.87316850418e-06
ocegii	103	146	7.87017361603e-06
ocegii	128	146	7.87017361603e-06
ocegii	101	146	7.87017361603e-06
ocegii	132	146	7.87017361603e-06
ocegii	98	146	7.87017361603e-06
ocegii	127	144	7.85918437385e-06
ocegii	129	144	7.85918437385e-06
ocegii	127	143	7.85589152585e-06
ocegii	128	143	7.85589152585e-06
ocegii	108	143	7.85589152585e-06
ocegii	102	143	7.85589152585e-06
ocegii	118	143	7.85589152585e-06
ocegii	124	142	7.85243700382e-06
ocegii	109	141	7.84884177258e-06
ocegii	98	141	7.84884177258e-06
ocegii	113	140	7.8465425518e-06
ocegii	100	139	7.84338332183e-06
ocegii	98	139	7.84338332183e-06
ocegii	126	138	7.83719532903e-06
ocegii	92	138	7.83719532903e-06
ocegii	115	138	7.83719532903e-06
ocegii	104	138	7.83719532903e-06
ocegii	97	137	7.83285726967e-06
ocegii	112	137	7.83285726967e-06
ocegii	114	137	7.83285726967e-06
ocegii	93	137	7.83285726967e-06
ocegii	117	137	7.83285726967e-06
ocegii	124	136	7.82207389252e-06
ocegii	121	136	7.82207389252e-06
ocegii	114	134	7.80424863296e-06
ocegii	118	134	7.80424863296e-06
ocegii	138	158	7.80128565188e-06
ocegii	100	133	7.79921695862e-06
ocegii	121	133	7.79921695862e-06
ocegii	99	132	7.79496133699e-06
ocegii	100	132	7.79496133699e-06
ocegii	115	132	7.79496133699e-06
ocegii	95	132	7.79496133699e-06
ocegii	112	131	7.79295672571e-06
ocegii	97	131	7.79295672571e-06
ocegii	114	130	7.78973935532e-06
ocegii	111	129	7.77568698194e-06
ocegii	101	129	7.77568698194e-06
ocegii	160	172	7.77149725666e-06
ocegii	101	128	7.77045053072e-06
ocegii	100	128	7.77045053072e-06
ocegii	107	128	7.77045053072e-06
ocegii	148	167	7.77000777001e-06
ocegii	149	166	7.76781483601e-06
ocegii	107	127	7.76385459853e-06
ocegii	102	127	7.76385459853e-06
ocegii	149	164	7.75899526184e-06
ocegii	162	178	7.75805221169e-06
ocegii	168	180	7.75805221169e-06
ocegii	147	180	7.75805221169e-06
ocegii	161	181	7.75763092295e-06
ocegii	147	163	7.7572899132e-06
ocegii	100	126	7.75652776449e-06
ocegii	106	126	7.75652776449e-06
ocegii	96	126	7.75652776449e-06
ocegii	94	126	7.75652776449e-06
ocegii	113	126	7.75652776449e-06
ocegii	155	175	7.75618685171e-06
ocegii	158	175	7.75618685171e-06
ocegii	179	191	7.75498386963e-06
ocegii	171	192	7.75498386963e-06
ocegii	161	191	7.75498386963e-06
ocegii	163	191	7.75498386963e-06
ocegii	162	193	7.75498386963e-06
ocegii	118	162	7.75484354603e-06
ocegii	146	162	7.75484354603e-06
ocegii	148	161	7.75107675375e-06
ocegii	92	125	7.75045598516e-06
ocegii	111	125	7.75045598516e-06
ocegii	109	125	7.75045598516e-06
ocegii	100	125	7.75045598516e-06
ocegii	159	183	7.75029580296e-06
ocegii	169	183	7.75029580296e-06
ocegii	165	183	7.75029580296e-06
ocegii	178	194	7.74917471289e-06
ocegii	182	194	7.74917471289e-06
ocegii	181	194	7.74917471289e-06
ocegii	177	194	7.74917471289e-06
ocegii	101	124	7.74673346072e-06
ocegii	97	124	7.74673346072e-06
ocegii	99	124	7.74673346072e-06
ocegii	109	124	7.74673346072e-06
ocegii	170	184	7.74661343882e-06
ocegii	159	184	7.74661343882e-06
ocegii	163	188	7.74539342726e-06
ocegii	158	188	7.74539342726e-06
ocegii	157	188	7.74539342726e-06
ocegii	151	186	7.74301451041e-06
ocegii	157	187	7.74301451041e-06
ocegii	163	186	7.74301451041e-06
ocegii	162	187	7.74301451041e-06
ocegii	99	122	7.74135613077e-06
ocegii	109	122	7.74135613077e-06
ocegii	90	122	7.74135613077e-06
ocegii	170	195	7.74085675803e-06
ocegii	167	195	7.74085675803e-06
ocegii	168	195	7.74085675803e-06
ocegii	90	121	7.73828101825e-06
ocegii	96	119	7.73359318206e-06
ocegii	95	118	7.73191890763e-06
ocegii	182	196	7.73078320565e-06
ocegii	185	196	7.73078320565e-06
ocegii	183	196	7.73078320565e-06
ocegii	97	117	7.73024535799e-06
ocegii	96	116	7.72799517773e-06
ocegii	95	115	7.72558714462e-06
ocegii	102	114	7.72316072927e-06
ocegii	174	197	7.72115312848e-06
ocegii	184	197	7.72115312848e-06
ocegii	178	197	7.72115312848e-06
ocegii	155	201	7.71839189878e-06
ocegii	93	110	7.70065994656e-06
ocegii	92	110	7.70065994656e-06
ocegii	90	110	7.70065994656e-06
ocegii	180	208	7.6886605072e-06
ocegii	181	207	7.68856198262e-06
ocegii	90	106	7.68497740617e-06
ocegii	7	215	7.68094383438e-06
ocegii	3	215	7.68094383438e-06
ocegii	90	105	7.6809241688e-06
ocegii	88	105	7.6809241688e-06
ocegii	92	104	7.67795582104e-06
ocegii	92	103	7.67730741474e-06
ocegii	91	103	7.67730741474e-06
ocegii	200	217	7.67137859788e-06
ocegii	89	100	7.67037827749e-06
ocegii	84	99	7.66886848402e-06
ocegii	75	99	7.66886848402e-06
ocegii	77	95	7.65669424778e-06
ocegii	69	95	7.65669424778e-06
ocegii	206	220	7.65448667737e-06
ocegii	65	93	7.65025092823e-06
ocegii	204	221	7.64935362962e-06
ocegii	206	222	7.64619525324e-06
ocegii	73	92	7.64494821822e-06
ocegii	75	92	7.64494821822e-06
ocegii	79	90	7.6360748539e-06
ocegii	207	229	7.63572501209e-06
ocegii	205	229	7.63572501209e-06
ocegii	208	230	7.63572501209e-06
ocegii	219	230	7.63572501209e-06
ocegii	215	228	7.63560840528e-06
ocegii	204	228	7.63560840528e-06
ocegii	219	231	7.63560840528e-06
ocegii	204	225	7.6354723685e-06
ocegii	205	225	7.6354723685e-06
ocegii	202	232	7.62910350405e-06
ocegii	218	232	7.62910350405e-06
ocegii	76	88	7.62462448724e-06
ocegii	63	87	7.62055721514e-06
ocegii	213	233	7.62040235724e-06
ocegii	218	234	7.61483166145e-06
ocegii	74	85	7.61133479978e-06
ocegii	219	235	7.60869013863e-06
ocegii	207	236	7.60338705549e-06
ocegii	212	240	7.5859487999e-06
ocegii	221	240	7.5859487999e-06
ocegii	217	240	7.5859487999e-06
ocegii	222	241	7.58163525764e-06
ocegii	216	242	7.57707782417e-06
ocegii	216	243	7.57300375621e-06
ocegii	232	243	7.57300375621e-06
ocegii	223	244	7.56891497081e-06
ocegii	227	245	7.56540290814e-06
ocegii	212	245	7.56540290814e-06
ocegii	227	246	7.56313325484e-06
ocegii	218	248	7.55659892596e-06
ocegii	231	248	7.55659892596e-06
ocegii	53	78	7.55530483137e-06
ocegii	66	78	7.55530483137e-06
ocegii	230	249	7.55241375143e-06
ocegii	66	77	7.55172934602e-06
ocegii	234	250	7.54616365617e-06
ocegii	233	251	7.53802935811e-06
ocegii	235	252	7.53106564579e-06
ocegii	15	61	7.51866508608e-06
ocegii	44	59	7.51698839377e-06
ocegii	39	59	7.51698839377e-06
ocegii	42	56	7.50611748575e-06
ocegii	24	54	7.50281355508e-06
ocegii	17	54	7.50281355508e-06
ocegii	33	53	7.50131272973e-06
ocegii	39	52	7.49913759918e-06
ocegii	25	51	7.49570870677e-06
ocegii	15	49	7.490318763e-06
ocegii	29	49	7.490318763e-06
ocegii	253	268	7.48630007087e-06
ocegii	13	47	7.48618798317e-06
ocegii	28	47	7.48618798317e-06
ocegii	26	47	7.48618798317e-06
ocegii	19	47	7.48618798317e-06
ocegii	13	46	7.48484319254e-06
ocegii	25	46	7.48484319254e-06
ocegii	251	270	7.48411496598e-06
ocegii	257	270	7.48411496598e-06
ocegii	28	45	7.48260294815e-06
ocegii	16	45	7.48260294815e-06
ocegii	29	45	7.48260294815e-06
ocegii	28	44	7.48096095437e-06
ocegii	21	44	7.48096095437e-06
ocegii	31	43	7.47644918507e-06
ocegii	20	43	7.47644918507e-06
ocegii	259	272	7.47630012859e-06
ocegii	261	273	7.47240813297e-06
ocegii	14	41	7.47043575052e-06
ocegii	262	274	7.46965452848e-06
ocegii	29	40	7.46825989544e-06
ocegii	261	275	7.4676092449e-06
ocegii	260	275	7.4676092449e-06
ocegii	16	39	7.46536072623e-06
ocegii	18	39	7.46536072623e-06
ocegii	19	39	7.46536072623e-06
ocegii	15	39	7.46536072623e-06
ocegii	254	277	7.46510065444e-06
ocegii	258	278	7.46419054586e-06
ocegii	260	279	7.46372629023e-06
ocegii	252	279	7.46372629023e-06
ocegii	259	279	7.46372629023e-06
ocegii	251	280	7.4627793878e-06
ocegii	257	280	7.4627793878e-06
ocegii	257	281	7.46270513111e-06
ocegii	252	282	7.46138732062e-06
ocegii	254	283	7.45958768372e-06
ocegii	261	284	7.45797431474e-06
ocegii	263	284	7.45797431474e-06
ocegii	13	37	7.45600954369e-06
ocegii	21	37	7.45600954369e-06
ocegii	251	285	7.45591689138e-06
ocegii	261	285	7.45591689138e-06
ocegii	23	36	7.45150930321e-06
ocegii	25	36	7.45150930321e-06
ocegii	21	36	7.45150930321e-06
ocegii	18	36	7.45150930321e-06
ocegii	22	35	7.44636753781e-06
ocegii	270	286	7.44448276974e-06
ocegii	258	287	7.44226661672e-06
ocegii	22	33	7.43835463595e-06
ocegii	278	289	7.43593938222e-06
ocegii	52	289	7.43593938222e-06
ocegii	262	290	7.43293633195e-06
ocegii	10	31	7.42918132898e-06
ocegii	262	292	7.4286662325e-06
ocegii	263	293	7.42660656066e-06
ocegii	275	293	7.42660656066e-06
ocegii	276	293	7.42660656066e-06
ocegii	268	293	7.42660656066e-06
ocegii	266	293	7.42660656066e-06
ocegii	57	294	7.4250993107e-06
ocegii	13	30	7.42361104237e-06
ocegii	279	295	7.42331713401e-06
ocegii	281	295	7.42331713401e-06
ocegii	277	296	7.42032426817e-06
ocegii	271	296	7.42032426817e-06
ocegii	280	297	7.41619697419e-06
ocegii	271	297	7.41619697419e-06
ocegii	266	297	7.41619697419e-06
ocegii	266	299	7.4081939564e-06
ocegii	276	299	7.4081939564e-06
ocegii	287	301	7.40176013856e-06
ocegii	284	301	7.40176013856e-06
ocegii	286	302	7.39854741852e-06
ocegii	293	305	7.39072808526e-06
ocegii	291	307	7.38494259438e-06
ocegii	9	21	7.38170812726e-06
ocegii	298	309	7.36118642695e-06
ocegii	293	309	7.36118642695e-06
ocegii	298	310	7.35927231515e-06
ocegii	292	310	7.35927231515e-06
ocegii	294	310	7.35927231515e-06
ocegii	299	311	7.34575745778e-06
ocegii	74	312	7.34117370685e-06
ocegii	294	312	7.34117370685e-06
ocegii	290	313	7.33110956343e-06
ocegii	75	313	7.33110956343e-06
ocegii	298	314	7.32502350112e-06
ocegii	293	314	7.32502350112e-06
ocegii	77	314	7.32502350112e-06
ocegii	299	315	7.3208585903e-06
ocegii	298	316	7.3176621533e-06
ocegii	74	316	7.3176621533e-06
ocegii	287	317	7.31552085289e-06
ocegii	288	317	7.31552085289e-06
ocegii	79	317	7.31552085289e-06
ocegii	75	318	7.31364824277e-06
ocegii	307	318	7.31364824277e-06
ocegii	290	319	7.31213302232e-06
ocegii	307	319	7.31213302232e-06
ocegii	305	319	7.31213302232e-06
ocegii	305	320	7.31020870646e-06
ocegii	291	320	7.31020870646e-06
ocegii	305	321	7.30862368871e-06
ocegii	291	321	7.30862368871e-06
ocegii	80	322	7.30751992517e-06
ocegii	287	322	7.30751992517e-06
ocegii	302	323	7.30737752835e-06
ocegii	307	323	7.30737752835e-06
ocegii	288	323	7.30737752835e-06
ocegii	310	325	7.30533118719e-06
ocegii	314	325	7.30533118719e-06
ocegii	307	325	7.30533118719e-06
ocegii	288	325	7.30533118719e-06
ocegii	287	326	7.30419285017e-06
ocegii	306	327	7.30248600965e-06
ocegii	296	327	7.30248600965e-06
ocegii	309	327	7.30248600965e-06
ocegii	303	328	7.30038911074e-06
ocegii	295	329	7.299003686e-06
ocegii	302	330	7.29738802158e-06
ocegii	293	331	7.29589727377e-06
ocegii	297	331	7.29589727377e-06
ocegii	304	332	7.29476187466e-06
ocegii	300	332	7.29476187466e-06
ocegii	298	332	7.29476187466e-06
ocegii	292	333	7.29137551799e-06
ocegii	302	333	7.29137551799e-06
ocegii	307	333	7.29137551799e-06
ocegii	317	333	7.29137551799e-06
ocegii	296	333	7.29137551799e-06
ocegii	301	333	7.29137551799e-06
ocegii	304	333	7.29137551799e-06
ocegii	311	334	7.28824018153e-06
ocegii	312	334	7.28824018153e-06
ocegii	323	334	7.28824018153e-06
ocegii	303	336	7.28310901358e-06
ocegii	304	336	7.28310901358e-06
ocegii	324	336	7.28310901358e-06
ocegii	299	336	7.28310901358e-06
ocegii	314	336	7.28310901358e-06
ocegii	301	337	7.28010444523e-06
ocegii	314	337	7.28010444523e-06
ocegii	298	337	7.28010444523e-06
ocegii	310	337	7.28010444523e-06
ocegii	295	337	7.28010444523e-06
ocegii	323	338	7.27787912898e-06
ocegii	304	338	7.27787912898e-06
ocegii	297	338	7.27787912898e-06
ocegii	299	338	7.27787912898e-06
ocegii	294	339	7.27621985826e-06
ocegii	303	339	7.27621985826e-06
ocegii	328	339	7.27621985826e-06
ocegii	313	340	7.27496708077e-06
ocegii	295	340	7.27496708077e-06
ocegii	293	340	7.27496708077e-06
ocegii	304	340	7.27496708077e-06
ocegii	309	341	7.27274490362e-06
ocegii	316	341	7.27274490362e-06
ocegii	323	341	7.27274490362e-06
ocegii	320	341	7.27274490362e-06
ocegii	320	342	7.27239230193e-06
ocegii	327	342	7.27239230193e-06
ocegii	323	342	7.27239230193e-06
ocegii	313	342	7.27239230193e-06
ocegii	293	342	7.27239230193e-06
ocegii	299	343	7.27144044811e-06
ocegii	301	343	7.27144044811e-06
ocegii	300	343	7.27144044811e-06
ocegii	307	343	7.27144044811e-06
ocegii	320	344	7.27036550551e-06
ocegii	300	344	7.27036550551e-06
ocegii	302	344	7.27036550551e-06
ocegii	300	345	7.26957271875e-06
ocegii	295	345	7.26957271875e-06
ocegii	307	345	7.26957271875e-06
ocegii	325	345	7.26957271875e-06
ocegii	299	345	7.26957271875e-06
ocegii	330	345	7.26957271875e-06
ocegii	319	346	7.269484642e-06
ocegii	295	346	7.269484642e-06
ocegii	300	346	7.269484642e-06
ocegii	321	346	7.269484642e-06
ocegii	316	346	7.269484642e-06
ocegii	335	346	7.269484642e-06
ocegii	334	346	7.269484642e-06
ocegii	320	346	7.269484642e-06
ocegii	320	347	7.26897383896e-06
ocegii	334	347	7.26897383896e-06
ocegii	300	347	7.26897383896e-06
ocegii	331	347	7.26897383896e-06
ocegii	316	347	7.26897383896e-06
ocegii	329	347	7.26897383896e-06
ocegii	307	348	7.26814613819e-06
ocegii	326	348	7.26814613819e-06
ocegii	335	348	7.26814613819e-06
ocegii	315	348	7.26814613819e-06
ocegii	309	348	7.26814613819e-06
ocegii	329	348	7.26814613819e-06
ocegii	321	348	7.26814613819e-06
ocegii	332	348	7.26814613819e-06
ocegii	301	348	7.26814613819e-06
ocegii	297	349	7.26738904514e-06
ocegii	318	349	7.26738904514e-06
ocegii	313	350	7.26573455365e-06
ocegii	297	350	7.26573455365e-06
ocegii	338	350	7.26573455365e-06
ocegii	298	350	7.26573455365e-06
ocegii	300	350	7.26573455365e-06
ocegii	320	351	7.26566416647e-06
ocegii	315	351	7.26566416647e-06
ocegii	298	351	7.26566416647e-06
ocegii	307	351	7.26566416647e-06
ocegii	328	351	7.26566416647e-06
ocegii	339	351	7.26566416647e-06
ocegii	327	352	7.26418635059e-06
ocegii	323	352	7.26418635059e-06
ocegii	324	352	7.26418635059e-06
ocegii	320	352	7.26418635059e-06
ocegii	317	352	7.26418635059e-06
ocegii	315	352	7.26418635059e-06
ocegii	313	353	7.2632893985e-06
ocegii	317	353	7.2632893985e-06
ocegii	324	353	7.2632893985e-06
ocegii	315	353	7.2632893985e-06
ocegii	332	353	7.2632893985e-06
ocegii	316	356	7.26153131172e-06
ocegii	311	356	7.26153131172e-06
ocegii	336	356	7.26153131172e-06
ocegii	307	356	7.26153131172e-06
ocegii	334	357	7.26098647762e-06
ocegii	314	357	7.26098647762e-06
ocegii	298	357	7.26098647762e-06
ocegii	326	357	7.26098647762e-06
ocegii	343	357	7.26098647762e-06
ocegii	335	358	7.26012545497e-06
ocegii	310	358	7.26012545497e-06
ocegii	319	358	7.26012545497e-06
ocegii	320	358	7.26012545497e-06
ocegii	328	359	7.2595105638e-06
ocegii	342	359	7.2595105638e-06
ocegii	338	359	7.2595105638e-06
ocegii	323	359	7.2595105638e-06
ocegii	340	359	7.2595105638e-06
ocegii	332	360	7.25919437461e-06
ocegii	326	361	7.25915924418e-06
ocegii	349	361	7.25915924418e-06
ocegii	320	361	7.25915924418e-06
ocegii	333	361	7.25915924418e-06
ocegii	337	361	7.25915924418e-06
ocegii	349	363	7.25721003817e-06
ocegii	357	374	7.25708715036e-06
ocegii	357	373	7.25708715036e-06
ocegii	358	373	7.25708715036e-06
ocegii	355	371	7.25678872585e-06
ocegii	364	376	7.25601644697e-06
ocegii	362	376	7.25601644697e-06
ocegii	356	369	7.25501623914e-06
ocegii	358	378	7.25403384732e-06
ocegii	367	379	7.25349013767e-06
ocegii	363	380	7.25229776968e-06
ocegii	361	380	7.25229776968e-06
ocegii	358	380	7.25229776968e-06
ocegii	367	381	7.25135116843e-06
ocegii	369	383	7.25017702516e-06
ocegii	383	407	7.24958133668e-06
ocegii	396	408	7.24958133668e-06
ocegii	373	406	7.24949374369e-06
ocegii	375	406	7.24949374369e-06
ocegii	396	409	7.24949374369e-06
ocegii	383	409	7.24949374369e-06
ocegii	370	406	7.24949374369e-06
ocegii	372	402	7.24928352914e-06
ocegii	371	400	7.24928352914e-06
ocegii	370	402	7.24928352914e-06
ocegii	379	402	7.24928352914e-06
ocegii	381	402	7.24928352914e-06
ocegii	4	402	7.24928352914e-06
ocegii	360	384	7.24912587624e-06
ocegii	368	384	7.24912587624e-06
ocegii	389	405	7.24886313663e-06
ocegii	6	403	7.24886313663e-06
ocegii	383	404	7.24886313663e-06
ocegii	378	405	7.24886313663e-06
ocegii	388	404	7.24886313663e-06
ocegii	375	405	7.24886313663e-06
ocegii	364	385	7.24763727025e-06
ocegii	358	386	7.24564174649e-06
ocegii	348	386	7.24564174649e-06
ocegii	372	386	7.24564174649e-06
ocegii	357	386	7.24564174649e-06
ocegii	350	386	7.24564174649e-06
ocegii	389	410	7.24478435899e-06
ocegii	384	410	7.24478435899e-06
ocegii	393	410	7.24478435899e-06
ocegii	360	387	7.24361234118e-06
ocegii	347	387	7.24361234118e-06
ocegii	345	387	7.24361234118e-06
ocegii	349	387	7.24361234118e-06
ocegii	373	387	7.24361234118e-06
ocegii	380	411	7.24348991344e-06
ocegii	399	411	7.24348991344e-06
ocegii	389	412	7.24275543388e-06
ocegii	357	388	7.24196865676e-06
ocegii	352	388	7.24196865676e-06
ocegii	356	388	7.24196865676e-06
ocegii	365	389	7.24104222734e-06
ocegii	360	389	7.24104222734e-06
ocegii	374	389	7.24104222734e-06
ocegii	366	390	7.23959188007e-06
ocegii	358	390	7.23959188007e-06
ocegii	360	391	7.23836914718e-06
ocegii	358	391	7.23836914718e-06
ocegii	367	392	7.23721666297e-06
ocegii	377	394	7.23547117388e-06
ocegii	356	394	7.23547117388e-06
ocegii	362	394	7.23547117388e-06
ocegii	367	394	7.23547117388e-06
ocegii	369	394	7.23547117388e-06
ocegii	354	395	7.23400561359e-06
ocegii	350	395	7.23400561359e-06
ocegii	368	395	7.23400561359e-06
ocegii	357	395	7.23400561359e-06
ocegii	359	396	7.2316166279e-06
ocegii	370	399	7.23140744883e-06
ocegii	367	397	7.23140744883e-06
ocegii	379	399	7.23140744883e-06
ocegii	363	399	7.23140744883e-06
ocegii	356	397	7.23140744883e-06
ocegii	368	398	7.23140744883e-06
ocegii	372	398	7.23140744883e-06
ocegii	357	398	7.23140744883e-06
ocegii	381	398	7.23140744883e-06
ocegii	348	397	7.23140744883e-06
ocegii	108	151	5.26895374386e-06
ocegii	98	152	5.26895374386e-06
ocegii	110	153	5.26895374386e-06
ocegii	135	153	5.26895374386e-06
ocegii	105	152	5.26895374386e-06
ocegii	100	152	5.26895374386e-06
ocegii	99	151	5.26895374386e-06
ocegii	113	152	5.26895374386e-06
ocegii	129	152	5.26895374386e-06
ocegii	103	152	5.26895374386e-06
ocegii	106	152	5.26895374386e-06
ocegii	138	153	5.26895374386e-06
ocegii	136	154	5.26655343577e-06
ocegii	118	154	5.26655343577e-06
ocegii	127	154	5.26655343577e-06
ocegii	103	154	5.26655343577e-06
ocegii	143	154	5.26655343577e-06
ocegii	137	150	5.26547193109e-06
ocegii	106	150	5.26547193109e-06
ocegii	120	150	5.26547193109e-06
ocegii	128	150	5.26547193109e-06
ocegii	113	149	5.26056914098e-06
ocegii	144	155	5.25965607109e-06
ocegii	141	155	5.25965607109e-06
ocegii	111	148	5.25767883995e-06
ocegii	100	148	5.25767883995e-06
ocegii	135	148	5.25767883995e-06
ocegii	133	148	5.25767883995e-06
ocegii	125	147	5.25167331441e-06
ocegii	100	147	5.25167331441e-06
ocegii	123	147	5.25167331441e-06
ocegii	112	147	5.25167331441e-06
ocegii	124	147	5.25167331441e-06
ocegii	107	147	5.25167331441e-06
ocegii	141	156	5.24877900278e-06
ocegii	127	156	5.24877900278e-06
ocegii	107	156	5.24877900278e-06
ocegii	96	156	5.24877900278e-06
ocegii	117	156	5.24877900278e-06
ocegii	135	146	5.24678241069e-06
ocegii	117	146	5.24678241069e-06
ocegii	99	146	5.24678241069e-06
ocegii	126	145	5.24203799953e-06
ocegii	99	145	5.24203799953e-06
ocegii	131	145	5.24203799953e-06
ocegii	98	145	5.24203799953e-06
ocegii	104	144	5.23945624923e-06
ocegii	128	144	5.23945624923e-06
ocegii	105	143	5.23726101723e-06
ocegii	123	142	5.23495800255e-06
ocegii	100	142	5.23495800255e-06
ocegii	103	142	5.23495800255e-06
ocegii	126	141	5.23256118172e-06
ocegii	99	141	5.23256118172e-06
ocegii	110	141	5.23256118172e-06
ocegii	129	141	5.23256118172e-06
ocegii	124	140	5.23102836787e-06
ocegii	128	140	5.23102836787e-06
ocegii	95	140	5.23102836787e-06
ocegii	97	140	5.23102836787e-06
ocegii	105	140	5.23102836787e-06
ocegii	121	139	5.22892221455e-06
ocegii	114	139	5.22892221455e-06
ocegii	126	139	5.22892221455e-06
ocegii	125	138	5.22479688602e-06
ocegii	103	137	5.22190484645e-06
ocegii	104	137	5.22190484645e-06
ocegii	124	137	5.22190484645e-06
ocegii	111	136	5.21471592835e-06
ocegii	122	136	5.21471592835e-06
ocegii	101	136	5.21471592835e-06
ocegii	95	136	5.21471592835e-06
ocegii	123	157	5.2121066814e-06
ocegii	134	157	5.2121066814e-06
ocegii	111	157	5.2121066814e-06
ocegii	107	157	5.2121066814e-06
ocegii	120	135	5.20781797635e-06
ocegii	121	135	5.20781797635e-06
ocegii	96	135	5.20781797635e-06
ocegii	100	135	5.20781797635e-06
ocegii	116	135	5.20781797635e-06
ocegii	93	134	5.20283242197e-06
ocegii	134	158	5.20085710125e-06
ocegii	92	133	5.19947797241e-06
ocegii	110	133	5.19947797241e-06
ocegii	122	133	5.19947797241e-06
ocegii	96	133	5.19947797241e-06
ocegii	107	133	5.19947797241e-06
ocegii	97	133	5.19947797241e-06
ocegii	117	133	5.19947797241e-06
ocegii	107	132	5.19664089133e-06
ocegii	111	132	5.19664089133e-06
ocegii	106	132	5.19664089133e-06
ocegii	119	132	5.19664089133e-06
ocegii	94	132	5.19664089133e-06
ocegii	110	131	5.19530448381e-06
ocegii	89	131	5.19530448381e-06
ocegii	118	131	5.19530448381e-06
ocegii	100	131	5.19530448381e-06
ocegii	119	131	5.19530448381e-06
ocegii	108	131	5.19530448381e-06
ocegii	116	131	5.19530448381e-06
ocegii	99	131	5.19530448381e-06
ocegii	107	131	5.19530448381e-06
ocegii	95	130	5.19315957021e-06
ocegii	96	130	5.19315957021e-06
ocegii	104	129	5.1837913213e-06
ocegii	147	171	5.18274353712e-06
ocegii	153	170	5.18274353712e-06
ocegii	151	169	5.18274353712e-06
ocegii	149	167	5.18000518001e-06
ocegii	158	173	5.17875777137e-06
ocegii	159	173	5.17875777137e-06
ocegii	155	173	5.17875777137e-06
ocegii	114	127	5.17590306569e-06
ocegii	93	127	5.17590306569e-06
ocegii	104	127	5.17590306569e-06
ocegii	111	127	5.17590306569e-06
ocegii	149	174	5.17562178626e-06
ocegii	159	174	5.17562178626e-06
ocegii	150	165	5.17421584759e-06
ocegii	151	165	5.17421584759e-06
ocegii	160	180	5.17203480779e-06
ocegii	165	179	5.17203480779e-06
ocegii	154	180	5.17203480779e-06
ocegii	167	179	5.17203480779e-06
ocegii	165	180	5.17203480779e-06
ocegii	157	181	5.17175394863e-06
ocegii	146	163	5.1715266088e-06
ocegii	109	126	5.17101850966e-06
ocegii	161	176	5.17079123447e-06
ocegii	160	176	5.17079123447e-06
ocegii	165	191	5.16998924642e-06
ocegii	171	191	5.16998924642e-06
ocegii	153	191	5.16998924642e-06
ocegii	163	193	5.16998924642e-06
ocegii	150	162	5.16989569735e-06
ocegii	167	182	5.1684394414e-06
ocegii	147	159	5.1673845025e-06
ocegii	136	159	5.1673845025e-06
ocegii	145	161	5.1673845025e-06
ocegii	103	160	5.1673845025e-06
ocegii	170	190	5.1669840056e-06
ocegii	154	190	5.1669840056e-06
ocegii	162	190	5.1669840056e-06
ocegii	174	190	5.1669840056e-06
ocegii	110	125	5.16697065677e-06
ocegii	151	183	5.16686386864e-06
ocegii	175	194	5.16611647526e-06
ocegii	158	194	5.16611647526e-06
ocegii	162	189	5.16454231826e-06
ocegii	157	189	5.16454231826e-06
ocegii	170	189	5.16454231826e-06
ocegii	158	189	5.16454231826e-06
ocegii	163	189	5.16454231826e-06
ocegii	108	124	5.16448897382e-06
ocegii	148	184	5.16440895922e-06
ocegii	154	188	5.16359561817e-06
ocegii	149	188	5.16359561817e-06
ocegii	162	188	5.16359561817e-06
ocegii	109	123	5.16247602675e-06
ocegii	91	123	5.16247602675e-06
ocegii	104	123	5.16247602675e-06
ocegii	163	187	5.16200967361e-06
ocegii	134	185	5.16200967361e-06
ocegii	154	185	5.16200967361e-06
ocegii	153	186	5.16200967361e-06
ocegii	159	187	5.16200967361e-06
ocegii	149	186	5.16200967361e-06
ocegii	154	187	5.16200967361e-06
ocegii	176	195	5.16057117202e-06
ocegii	91	121	5.15885401217e-06
ocegii	105	121	5.15885401217e-06
ocegii	93	121	5.15885401217e-06
ocegii	109	121	5.15885401217e-06
ocegii	92	120	5.15747046703e-06
ocegii	97	120	5.15747046703e-06
ocegii	153	196	5.15385547043e-06
ocegii	161	196	5.15385547043e-06
ocegii	173	196	5.15385547043e-06
ocegii	171	196	5.15385547043e-06
ocegii	172	196	5.15385547043e-06
ocegii	157	196	5.15385547043e-06
ocegii	167	196	5.15385547043e-06
ocegii	95	117	5.15349690533e-06
ocegii	98	116	5.15199678515e-06
ocegii	104	116	5.15199678515e-06
ocegii	91	116	5.15199678515e-06
ocegii	104	115	5.15039142975e-06
ocegii	93	115	5.15039142975e-06
ocegii	180	197	5.14743541899e-06
ocegii	179	197	5.14743541899e-06
ocegii	162	197	5.14743541899e-06
ocegii	183	197	5.14743541899e-06
ocegii	169	197	5.14743541899e-06
ocegii	172	197	5.14743541899e-06
ocegii	175	197	5.14743541899e-06
ocegii	175	198	5.14722345899e-06
ocegii	164	198	5.14722345899e-06
ocegii	168	198	5.14722345899e-06
ocegii	185	199	5.14644200732e-06
ocegii	175	199	5.14644200732e-06
ocegii	189	200	5.14603150915e-06
ocegii	182	200	5.14603150915e-06
ocegii	97	113	5.14470776774e-06
ocegii	186	202	5.14367572211e-06
ocegii	184	202	5.14367572211e-06
ocegii	154	202	5.14367572211e-06
ocegii	180	202	5.14367572211e-06
ocegii	164	202	5.14367572211e-06
ocegii	90	112	5.14021213655e-06
ocegii	87	110	5.1337732977e-06
ocegii	90	109	5.13087581485e-06
ocegii	187	204	5.13048095694e-06
ocegii	154	204	5.13048095694e-06
ocegii	174	204	5.13048095694e-06
ocegii	96	108	5.12769235897e-06
ocegii	195	210	5.12587876784e-06
ocegii	196	208	5.12577367146e-06
ocegii	188	205	5.12577367146e-06
ocegii	177	207	5.12570798842e-06
ocegii	174	207	5.12570798842e-06
ocegii	169	206	5.12570798842e-06
ocegii	87	107	5.12506438362e-06
ocegii	89	107	5.12506438362e-06
ocegii	7	212	5.12482799796e-06
ocegii	202	213	5.12434216257e-06
ocegii	201	213	5.12434216257e-06
ocegii	93	106	5.12331827078e-06
ocegii	90	103	5.11820494316e-06
ocegii	86	103	5.11820494316e-06
ocegii	73	103	5.11820494316e-06
ocegii	78	101	5.11531191893e-06
ocegii	87	101	5.11531191893e-06
ocegii	90	101	5.11531191893e-06
ocegii	86	101	5.11531191893e-06
ocegii	3	217	5.11425239858e-06
ocegii	84	100	5.11358551833e-06
ocegii	76	100	5.11358551833e-06
ocegii	86	99	5.11257898935e-06
ocegii	203	218	5.11212160715e-06
ocegii	75	98	5.11077607135e-06
ocegii	71	97	5.1090135772e-06
ocegii	74	97	5.1090135772e-06
ocegii	75	97	5.1090135772e-06
ocegii	206	219	5.10645685938e-06
ocegii	82	95	5.10446283185e-06
ocegii	83	95	5.10446283185e-06
ocegii	65	95	5.10446283185e-06
ocegii	67	94	5.10273072635e-06
ocegii	71	93	5.10016728549e-06
ocegii	69	93	5.10016728549e-06
ocegii	210	221	5.09956908641e-06
ocegii	209	221	5.09956908641e-06
ocegii	62	92	5.09663214548e-06
ocegii	201	223	5.09612567046e-06
ocegii	206	223	5.09612567046e-06
ocegii	76	91	5.09412672659e-06
ocegii	205	224	5.09342616951e-06
ocegii	213	224	5.09342616951e-06
ocegii	130	224	5.09342616951e-06
ocegii	211	224	5.09342616951e-06
ocegii	204	224	5.09342616951e-06
ocegii	211	229	5.09048334139e-06
ocegii	204	231	5.09040560352e-06
ocegii	210	231	5.09040560352e-06
ocegii	156	231	5.09040560352e-06
ocegii	214	228	5.09040560352e-06
ocegii	205	231	5.09040560352e-06
ocegii	207	226	5.09031491233e-06
ocegii	203	226	5.09031491233e-06
ocegii	202	227	5.09031491233e-06
ocegii	204	227	5.09031491233e-06
ocegii	212	227	5.09031491233e-06
ocegii	220	232	5.0860690027e-06
ocegii	215	232	5.0860690027e-06
ocegii	61	88	5.0830829915e-06
ocegii	75	88	5.0830829915e-06
ocegii	65	88	5.0830829915e-06
ocegii	134	233	5.08026823816e-06
ocegii	206	233	5.08026823816e-06
ocegii	217	233	5.08026823816e-06
ocegii	203	233	5.08026823816e-06
ocegii	204	233	5.08026823816e-06
ocegii	206	234	5.07655444097e-06
ocegii	214	234	5.07655444097e-06
ocegii	220	234	5.07655444097e-06
ocegii	73	86	5.07583294419e-06
ocegii	72	85	5.07422319986e-06
ocegii	62	85	5.07422319986e-06
ocegii	220	235	5.07246009242e-06
ocegii	214	235	5.07246009242e-06
ocegii	65	84	5.07194554759e-06
ocegii	42	84	5.07194554759e-06
ocegii	69	84	5.07194554759e-06
ocegii	217	236	5.06892470366e-06
ocegii	218	236	5.06892470366e-06
ocegii	68	82	5.06889900979e-06
ocegii	42	82	5.06889900979e-06
ocegii	62	81	5.06785862702e-06
ocegii	134	237	5.06620260251e-06
ocegii	220	238	5.0631629579e-06
ocegii	218	239	5.05969171298e-06
ocegii	208	239	5.05969171298e-06
ocegii	226	239	5.05969171298e-06
ocegii	226	240	5.05729919994e-06
ocegii	219	240	5.05729919994e-06
ocegii	213	240	5.05729919994e-06
ocegii	231	242	5.05138521611e-06
ocegii	217	243	5.04866917081e-06
ocegii	207	243	5.04866917081e-06
ocegii	223	243	5.04866917081e-06
ocegii	224	244	5.04594331387e-06
[truncated: 2,519 more rows]
