# Supplementary material for: Identifying proximal RNA interactions from cDNA-encoded crosslinks with ShapeJumper
Source: PLoS Comput Biol. 2021 Dec 14;17(12):e1009632. doi: 10.1371/journal.pcbi.1009632 (PMC8670686; doi:10.1371/journal.pcbi.1009632)
Supplement: S1 Data — (ZIP) [file pcbi.1009632.s006.zip › ShapeJumper_DATA/Processed_Deletions/GII_Intron/IA-GII-Replicate2_Merged_NoCircDels_MaxInsertLimit10_NoAmbig_DelSiteExactMatch_normalizedDels_shift5nt2.txt]

Total Reads Aligned:800018	Total Deletions:22872.0
ocegii	355	389	0.000352155755349
ocegii	300	320	0.000110240876315
ocegii	207	221	0.000101316945609
ocegii	355	391	9.58584204185e-05
ocegii	267	278	8.69402158163e-05
ocegii	383	396	8.42027403864e-05
ocegii	349	395	8.25773378057e-05
ocegii	267	280	6.81664420014e-05
ocegii	268	280	6.64622809514e-05
ocegii	355	393	5.94777850473e-05
ocegii	288	300	5.91924125474e-05
ocegii	263	277	5.79624164872e-05
ocegii	379	396	5.77861943829e-05
ocegii	300	321	5.67791840831e-05
ocegii	262	280	5.62373146512e-05
ocegii	298	321	5.51092080807e-05
ocegii	265	277	5.45528625762e-05
ocegii	265	278	5.45507236494e-05
ocegii	263	278	5.45507236494e-05
ocegii	299	321	5.34392320782e-05
ocegii	266	278	5.28460135354e-05
ocegii	266	280	5.28289925511e-05
ocegii	300	323	5.17516255853e-05
ocegii	303	320	5.0109489234e-05
ocegii	298	320	4.84391729262e-05
ocegii	374	393	4.7912660177e-05
ocegii	382	396	4.78799896315e-05
ocegii	267	283	4.76953764443e-05
ocegii	77	313	4.69080083697e-05
ocegii	103	120	4.59747351148e-05
ocegii	232	244	4.49129207563e-05
ocegii	374	396	4.45779213811e-05
ocegii	264	277	4.43242008432e-05
ocegii	264	278	4.43224629652e-05
ocegii	263	282	4.42987507752e-05
ocegii	105	120	4.42064760719e-05
ocegii	355	387	4.3003709897e-05
ocegii	363	389	4.29861485403e-05
ocegii	265	276	4.26251645331e-05
ocegii	103	125	4.25283832658e-05
ocegii	98	109	4.22452654499e-05
ocegii	363	387	4.13497210548e-05
ocegii	374	391	4.13182846631e-05
ocegii	379	391	4.13182846631e-05
ocegii	379	393	4.13040173939e-05
ocegii	354	391	3.96655532766e-05
ocegii	263	281	3.91936335906e-05
ocegii	265	283	3.91783449364e-05
ocegii	266	283	3.91783449364e-05
ocegii	79	316	3.84594804291e-05
ocegii	299	322	3.84025218769e-05
ocegii	310	322	3.84025218769e-05
ocegii	308	323	3.83963673698e-05
ocegii	363	384	3.80721583272e-05
ocegii	351	387	3.80417433704e-05
ocegii	263	283	3.74749386348e-05
ocegii	310	321	3.67394720538e-05
ocegii	308	322	3.67328470127e-05
ocegii	310	323	3.67269600928e-05
ocegii	349	389	3.63728949187e-05
ocegii	350	389	3.63728949187e-05
ocegii	356	390	3.63665817562e-05
ocegii	268	283	3.57715323332e-05
ocegii	308	326	3.50382500897e-05
ocegii	334	351	3.48531520527e-05
ocegii	349	398	3.46711441973e-05
ocegii	270	282	3.40759621348e-05
ocegii	301	322	3.33934972843e-05
ocegii	207	220	3.32182931392e-05
ocegii	390	406	3.30908874314e-05
ocegii	357	390	3.30605288693e-05
ocegii	383	398	3.30201373308e-05
ocegii	266	277	3.23907621546e-05
ocegii	264	282	3.23721640281e-05
ocegii	105	124	3.18771948777e-05
ocegii	173	186	3.18298447234e-05
ocegii	103	118	3.18047611727e-05
ocegii	300	317	3.17615277629e-05
ocegii	82	319	3.17454482875e-05
ocegii	311	325	3.17061937215e-05
ocegii	308	328	3.16852025101e-05
ocegii	311	330	3.16690946306e-05
ocegii	88	101	3.15829922078e-05
ocegii	378	391	3.1401896344e-05
ocegii	378	393	3.13910532194e-05
ocegii	382	393	3.13910532194e-05
ocegii	378	396	3.13696483793e-05
ocegii	73	84	3.12986324236e-05
ocegii	263	276	3.06901184639e-05
ocegii	271	283	3.06613134285e-05
ocegii	289	302	3.04206157133e-05
ocegii	297	319	3.00746352197e-05
ocegii	174	187	3.00615200166e-05
ocegii	291	323	3.0049330985e-05
ocegii	300	324	3.00426104358e-05
ocegii	311	326	3.00327857912e-05
ocegii	330	350	2.98798828709e-05
ocegii	373	396	2.9718614254e-05
ocegii	264	276	2.89851118825e-05
ocegii	265	279	2.89754288363e-05
ocegii	272	283	2.89579071269e-05
ocegii	299	318	2.8411037521e-05
ocegii	292	326	2.83642976916e-05
ocegii	316	329	2.83430644521e-05
ocegii	105	121	2.83018534176e-05
ocegii	178	189	2.82967479962e-05
ocegii	171	189	2.82967479962e-05
ocegii	105	119	2.82806929477e-05
ocegii	96	111	2.81885674218e-05
ocegii	98	110	2.81761077173e-05
ocegii	369	380	2.81511018672e-05
ocegii	393	411	2.81009850222e-05
ocegii	358	393	2.80867318279e-05
ocegii	349	394	2.80862677976e-05
ocegii	258	278	2.72753618247e-05
ocegii	265	285	2.72418325581e-05
ocegii	289	301	2.70510165265e-05
ocegii	78	315	2.67668639608e-05
ocegii	81	319	2.67330090842e-05
ocegii	98	130	2.67255817268e-05
ocegii	316	333	2.66446848017e-05
ocegii	174	188	2.65248706028e-05
ocegii	103	117	2.64985832091e-05
ocegii	388	406	2.64727099451e-05
ocegii	349	387	2.64638214751e-05
ocegii	353	390	2.64484230954e-05
ocegii	396	411	2.64479859032e-05
ocegii	373	393	2.64345711321e-05
ocegii	208	221	2.6202658347e-05
ocegii	260	276	2.55750987199e-05
ocegii	262	276	2.55750987199e-05
ocegii	259	277	2.55716543326e-05
ocegii	259	278	2.55706517107e-05
ocegii	264	281	2.55610653852e-05
ocegii	265	282	2.55569716011e-05
ocegii	262	282	2.55569716011e-05
ocegii	270	285	2.55392180232e-05
ocegii	267	287	2.54894397251e-05
ocegii	78	316	2.50822698451e-05
ocegii	311	322	2.50451229632e-05
ocegii	299	324	2.50355086965e-05
ocegii	310	324	2.50355086965e-05
ocegii	310	327	2.50218524178e-05
ocegii	310	328	2.50146335606e-05
ocegii	316	330	2.50019168136e-05
ocegii	315	345	2.49139223981e-05
ocegii	334	350	2.48999023924e-05
ocegii	159	171	2.48691262233e-05
ocegii	368	380	2.48392075299e-05
ocegii	398	411	2.47949867843e-05
ocegii	177	191	2.47885448593e-05
ocegii	181	192	2.47885448593e-05
ocegii	368	393	2.47824104364e-05
ocegii	103	122	2.47733240846e-05
ocegii	174	189	2.47596544967e-05
ocegii	171	187	2.4756545896e-05
ocegii	99	120	2.47556266003e-05
ocegii	98	119	2.47456063292e-05
ocegii	105	116	2.47257647767e-05
ocegii	207	225	2.44064865468e-05
ocegii	258	271	2.39111053421e-05
ocegii	260	283	2.38476882221e-05
ocegii	26	37	2.38457791268e-05
ocegii	270	290	2.3761354533e-05
ocegii	297	321	2.33796640342e-05
ocegii	297	322	2.3375448099e-05
ocegii	311	324	2.33664747834e-05
ocegii	304	326	2.33588333931e-05
ocegii	312	327	2.33537289233e-05
ocegii	318	329	2.33413471959e-05
ocegii	315	343	2.32580161245e-05
ocegii	373	391	2.31382394114e-05
ocegii	357	395	2.31216545856e-05
ocegii	382	395	2.31216545856e-05
ocegii	370	396	2.31144777531e-05
ocegii	103	128	2.30978067744e-05
ocegii	98	125	2.30362076023e-05
ocegii	105	125	2.30362076023e-05
ocegii	169	186	2.29882211891e-05
ocegii	103	115	2.29530715624e-05
ocegii	223	234	2.25937248536e-05
ocegii	42	53	2.22832822246e-05
ocegii	263	275	2.21680714971e-05
ocegii	22	37	2.21425091891e-05
ocegii	262	285	2.21339889534e-05
ocegii	263	285	2.21339889534e-05
ocegii	271	287	2.20908477618e-05
ocegii	300	311	2.18191461329e-05
ocegii	299	313	2.17787181717e-05
ocegii	297	318	2.1726087516e-05
ocegii	310	325	2.16937114937e-05
ocegii	315	326	2.16903452936e-05
ocegii	311	327	2.16856054287e-05
ocegii	308	330	2.16683279051e-05
ocegii	308	332	2.16593385904e-05
ocegii	312	339	2.16053075931e-05
ocegii	316	347	2.1590129657e-05
ocegii	315	351	2.15757607945e-05
ocegii	393	406	2.15090768304e-05
ocegii	351	389	2.14930742701e-05
ocegii	373	389	2.14930742701e-05
ocegii	378	389	2.14930742701e-05
ocegii	363	391	2.14855080248e-05
ocegii	347	392	2.14817446482e-05
ocegii	363	393	2.14780890449e-05
ocegii	374	398	2.1463089265e-05
ocegii	386	398	2.1463089265e-05
ocegii	349	397	2.1463089265e-05
ocegii	103	130	2.13804653815e-05
ocegii	105	130	2.13804653815e-05
ocegii	174	191	2.12473241651e-05
ocegii	105	123	2.12415321517e-05
ocegii	177	189	2.12225609972e-05
ocegii	171	188	2.12198964823e-05
ocegii	180	195	2.12096949516e-05
ocegii	101	117	2.11988665673e-05
ocegii	103	114	2.11814295347e-05
ocegii	99	110	2.11320807879e-05
ocegii	259	276	2.04600789759e-05
ocegii	268	279	2.04532438845e-05
ocegii	266	279	2.04532438845e-05
ocegii	264	284	2.04374987227e-05
ocegii	263	284	2.04374987227e-05
ocegii	273	287	2.03915517801e-05
ocegii	266	287	2.03915517801e-05
ocegii	275	290	2.0366875314e-05
ocegii	267	290	2.0366875314e-05
ocegii	273	293	2.03495372176e-05
ocegii	265	295	2.03402931036e-05
ocegii	295	308	2.01954923661e-05
ocegii	297	313	2.01034321585e-05
ocegii	297	317	2.00599122713e-05
ocegii	299	317	2.00599122713e-05
ocegii	303	317	2.00599122713e-05
ocegii	80	318	2.00548500148e-05
ocegii	312	326	2.00218571941e-05
ocegii	316	328	2.00117068485e-05
ocegii	310	330	2.00015334509e-05
ocegii	313	330	2.00015334509e-05
ocegii	301	332	1.99932356219e-05
ocegii	317	333	1.99835136013e-05
ocegii	321	341	1.99389867007e-05
ocegii	315	341	1.99389867007e-05
ocegii	336	358	1.99000354884e-05
ocegii	363	379	1.98742950836e-05
ocegii	366	380	1.98713660239e-05
ocegii	387	406	1.98545324589e-05
ocegii	347	389	1.98397608647e-05
ocegii	348	391	1.98327766383e-05
ocegii	380	392	1.98293027521e-05
ocegii	370	393	1.98259283491e-05
ocegii	369	396	1.98124095027e-05
ocegii	101	124	1.94805079808e-05
ocegii	149	160	1.94803354868e-05
ocegii	171	192	1.9476713818e-05
ocegii	175	190	1.94637902724e-05
ocegii	104	121	1.94575242246e-05
ocegii	109	120	1.94508494716e-05
ocegii	107	119	1.94429764015e-05
ocegii	98	116	1.94273866103e-05
ocegii	95	108	1.93517515094e-05
ocegii	212	227	1.91738844721e-05
ocegii	216	229	1.91738844721e-05
ocegii	216	230	1.9173483421e-05
ocegii	223	238	1.90678259905e-05
ocegii	253	268	1.88025509934e-05
ocegii	30	45	1.88021974641e-05
ocegii	260	277	1.87525465106e-05
ocegii	260	279	1.87488068941e-05
ocegii	269	281	1.87447812825e-05
ocegii	24	37	1.87359693139e-05
ocegii	19	35	1.87138800849e-05
ocegii	260	287	1.86922557984e-05
ocegii	270	287	1.86922557984e-05
ocegii	262	287	1.86922557984e-05
ocegii	266	290	1.86696357045e-05
ocegii	288	301	1.8597573862e-05
ocegii	293	306	1.85619234203e-05
ocegii	292	306	1.85619234203e-05
ocegii	77	314	1.84117674627e-05
ocegii	75	315	1.8402218973e-05
ocegii	300	315	1.8402218973e-05
ocegii	75	316	1.83936645531e-05
ocegii	297	320	1.83734793858e-05
ocegii	291	321	1.83697360269e-05
ocegii	303	321	1.83697360269e-05
ocegii	292	322	1.83664235064e-05
ocegii	309	323	1.83634800464e-05
ocegii	302	323	1.83634800464e-05
ocegii	303	324	1.83593730441e-05
ocegii	295	326	1.83533690946e-05
ocegii	315	329	1.83396299396e-05
ocegii	311	329	1.83396299396e-05
ocegii	318	330	1.83347389967e-05
ocegii	311	331	1.83293619716e-05
ocegii	300	331	1.83293619716e-05
ocegii	310	331	1.83293619716e-05
ocegii	299	333	1.83182208012e-05
ocegii	306	339	1.82814141172e-05
ocegii	318	341	1.82774044756e-05
ocegii	338	352	1.82530806222e-05
ocegii	342	355	1.8247418405e-05
ocegii	342	356	1.82457234512e-05
ocegii	363	375	1.82272809371e-05
ocegii	364	380	1.82154188553e-05
ocegii	390	411	1.81829903085e-05
ocegii	374	411	1.81829903085e-05
ocegii	353	391	1.81800452518e-05
ocegii	369	391	1.81800452518e-05
ocegii	368	391	1.81800452518e-05
ocegii	354	393	1.81737676533e-05
ocegii	369	397	1.81610755319e-05
ocegii	98	132	1.78285534981e-05
ocegii	108	126	1.77357479963e-05
ocegii	180	193	1.77061034709e-05
ocegii	179	193	1.77061034709e-05
ocegii	169	183	1.77033763879e-05
ocegii	105	122	1.7695231489e-05
ocegii	171	184	1.76946365787e-05
ocegii	177	188	1.76832470686e-05
ocegii	170	187	1.76832470686e-05
ocegii	102	120	1.76825904288e-05
ocegii	102	117	1.76657221394e-05
ocegii	95	115	1.76562088941e-05
ocegii	98	112	1.76294086744e-05
ocegii	91	106	1.7577781684e-05
ocegii	73	101	1.75461067821e-05
ocegii	204	219	1.74920586054e-05
ocegii	207	230	1.74304394737e-05
ocegii	240	253	1.71760805902e-05
ocegii	26	47	1.71002140947e-05
ocegii	262	275	1.70523626901e-05
ocegii	260	278	1.70471011405e-05
ocegii	260	280	1.70416105004e-05
ocegii	264	283	1.70340630158e-05
ocegii	254	283	1.70340630158e-05
ocegii	275	287	1.69929598167e-05
ocegii	15	31	1.69763722851e-05
ocegii	273	290	1.6972396095e-05
ocegii	276	290	1.6972396095e-05
ocegii	267	293	1.69579476813e-05
ocegii	294	308	1.68295769718e-05
ocegii	292	313	1.6752860132e-05
ocegii	301	313	1.6752860132e-05
ocegii	299	316	1.67215132301e-05
ocegii	298	317	1.67165935594e-05
ocegii	304	322	1.66967486421e-05
ocegii	295	322	1.66967486421e-05
ocegii	314	325	1.66874703797e-05
ocegii	291	325	1.66874703797e-05
ocegii	301	326	1.66848809951e-05
ocegii	308	327	1.66812349452e-05
ocegii	313	329	1.66723908542e-05
ocegii	308	329	1.66723908542e-05
ocegii	321	333	1.66529280011e-05
ocegii	318	333	1.66529280011e-05
ocegii	323	338	1.66236667819e-05
ocegii	311	338	1.66236667819e-05
ocegii	310	338	1.66236667819e-05
ocegii	320	341	1.66158222506e-05
ocegii	331	345	1.66092815987e-05
ocegii	334	345	1.66092815987e-05
ocegii	322	346	1.66085919568e-05
ocegii	319	346	1.66085919568e-05
ocegii	310	346	1.66085919568e-05
ocegii	316	346	1.66085919568e-05
ocegii	336	351	1.65967390727e-05
ocegii	341	358	1.6583362907e-05
ocegii	336	361	1.65795136897e-05
ocegii	359	370	1.65724797401e-05
ocegii	360	371	1.65719304642e-05
ocegii	385	406	1.65454437157e-05
ocegii	399	411	1.65299911895e-05
ocegii	349	392	1.65244189601e-05
ocegii	373	395	1.65154675611e-05
ocegii	363	396	1.65103412522e-05
ocegii	385	397	1.65100686654e-05
ocegii	128	140	1.6163067391e-05
ocegii	124	140	1.6163067391e-05
ocegii	117	136	1.610418333e-05
ocegii	117	132	1.60456981483e-05
ocegii	103	132	1.60456981483e-05
ocegii	95	130	1.60353490361e-05
ocegii	101	130	1.60353490361e-05
ocegii	110	124	1.59385974388e-05
ocegii	108	124	1.59385974388e-05
ocegii	109	124	1.59385974388e-05
ocegii	147	159	1.59384563074e-05
ocegii	178	192	1.59354931238e-05
ocegii	170	192	1.59354931238e-05
ocegii	176	191	1.59354931238e-05
ocegii	182	194	1.59264410775e-05
ocegii	166	186	1.59149223617e-05
ocegii	171	186	1.59149223617e-05
ocegii	174	186	1.59149223617e-05
ocegii	108	120	1.59143313859e-05
ocegii	98	120	1.59143313859e-05
ocegii	102	119	1.59078897831e-05
ocegii	98	115	1.58905880047e-05
ocegii	102	115	1.58905880047e-05
ocegii	101	114	1.5886072151e-05
ocegii	97	112	1.58664678069e-05
ocegii	97	109	1.58419745437e-05
ocegii	91	103	1.58013662915e-05
ocegii	82	95	1.57525519134e-05
ocegii	76	93	1.57407326437e-05
ocegii	213	224	1.57012711051e-05
ocegii	212	224	1.57012711051e-05
ocegii	213	231	1.5685919099e-05
ocegii	237	251	1.54880277545e-05
ocegii	257	268	1.53839053582e-05
ocegii	251	268	1.53839053582e-05
ocegii	26	45	1.5383616107e-05
ocegii	23	43	1.53707160533e-05
ocegii	28	39	1.53461843418e-05
ocegii	15	39	1.53461843418e-05
ocegii	254	277	1.53429925996e-05
ocegii	258	277	1.53429925996e-05
ocegii	257	277	1.53429925996e-05
ocegii	267	279	1.53399329134e-05
ocegii	258	283	1.53306567142e-05
ocegii	24	36	1.53211830677e-05
ocegii	24	35	1.53113564331e-05
ocegii	268	290	1.52751564855e-05
ocegii	273	292	1.52664504485e-05
ocegii	280	292	1.52664504485e-05
ocegii	268	293	1.52621529132e-05
ocegii	281	295	1.52552198277e-05
ocegii	294	305	1.51939251311e-05
ocegii	292	305	1.51939251311e-05
ocegii	295	312	1.50985938176e-05
ocegii	303	316	1.50493619071e-05
ocegii	297	316	1.50493619071e-05
ocegii	74	316	1.50493619071e-05
ocegii	295	318	1.50411375111e-05
ocegii	83	319	1.50373176099e-05
ocegii	307	319	1.50373176099e-05
ocegii	299	326	1.50163928956e-05
ocegii	305	326	1.50163928956e-05
ocegii	313	327	1.50131114507e-05
ocegii	316	327	1.50131114507e-05
ocegii	300	328	1.50087801364e-05
ocegii	312	328	1.50087801364e-05
ocegii	314	328	1.50087801364e-05
ocegii	317	329	1.50051517688e-05
ocegii	310	329	1.50051517688e-05
ocegii	313	331	1.4996750704e-05
ocegii	312	332	1.49949267165e-05
ocegii	320	332	1.49949267165e-05
ocegii	312	333	1.4987635201e-05
ocegii	308	334	1.49809242897e-05
ocegii	317	334	1.49809242897e-05
ocegii	301	337	1.49653800874e-05
ocegii	308	339	1.49575206414e-05
ocegii	328	339	1.49575206414e-05
ocegii	311	339	1.49575206414e-05
ocegii	320	340	1.49553334042e-05
ocegii	326	340	1.49553334042e-05
ocegii	311	342	1.49538176266e-05
ocegii	308	343	1.49515817943e-05
ocegii	328	345	1.49483534389e-05
ocegii	308	345	1.49483534389e-05
ocegii	322	347	1.49470128395e-05
ocegii	334	352	1.49343386909e-05
ocegii	336	357	1.49269326646e-05
ocegii	341	357	1.49269326646e-05
ocegii	363	376	1.49113520123e-05
ocegii	358	376	1.49113520123e-05
ocegii	363	380	1.4903524518e-05
ocegii	353	386	1.48913674743e-05
ocegii	384	406	1.48908993441e-05
ocegii	353	388	1.48824780318e-05
ocegii	377	389	1.48798206486e-05
ocegii	395	411	1.48769920706e-05
ocegii	370	391	1.48745824787e-05
ocegii	382	398	1.48590617988e-05
ocegii	134	145	1.43920872304e-05
ocegii	103	142	1.43741409205e-05
ocegii	127	140	1.43671710142e-05
ocegii	98	139	1.43614710455e-05
ocegii	127	138	1.43493639644e-05
ocegii	103	135	1.42928862519e-05
ocegii	105	134	1.42783966075e-05
ocegii	108	130	1.42536435876e-05
ocegii	112	130	1.42536435876e-05
ocegii	112	127	1.42011666258e-05
ocegii	113	126	1.4188598397e-05
ocegii	112	126	1.4188598397e-05
ocegii	112	125	1.41761277553e-05
ocegii	113	125	1.41761277553e-05
ocegii	100	125	1.41761277553e-05
ocegii	107	124	1.41676421679e-05
ocegii	179	192	1.41648827767e-05
ocegii	174	192	1.41648827767e-05
ocegii	174	193	1.41648827767e-05
ocegii	98	123	1.41610214345e-05
ocegii	98	121	1.41509267088e-05
ocegii	170	188	1.41465976548e-05
ocegii	95	114	1.41209530231e-05
ocegii	94	113	1.41141766319e-05
ocegii	179	197	1.41042728895e-05
ocegii	101	112	1.41035269395e-05
ocegii	88	100	1.40303124901e-05
ocegii	205	222	1.39686020747e-05
ocegii	207	229	1.39446432524e-05
ocegii	224	236	1.38826947005e-05
ocegii	237	249	1.37918907131e-05
ocegii	47	59	1.37409588785e-05
ocegii	20	254	1.37302520359e-05
ocegii	24	45	1.36743254284e-05
ocegii	19	44	1.3672175414e-05
ocegii	24	41	1.36514578051e-05
ocegii	15	40	1.36465908257e-05
ocegii	27	39	1.36410527482e-05
ocegii	252	278	1.36376809124e-05
ocegii	257	278	1.36376809124e-05
ocegii	257	280	1.36332884003e-05
ocegii	257	282	1.36303848539e-05
ocegii	259	282	1.36303848539e-05
ocegii	21	37	1.3626159501e-05
ocegii	272	286	1.36011166517e-05
ocegii	265	286	1.36011166517e-05
ocegii	276	287	1.35943678534e-05
ocegii	275	289	1.35833346068e-05
ocegii	270	292	1.35701781764e-05
ocegii	285	299	1.35344095445e-05
ocegii	287	301	1.35255082632e-05
ocegii	14	27	1.35250051987e-05
ocegii	295	306	1.34995806693e-05
ocegii	9	21	1.34857674582e-05
ocegii	292	308	1.34636615774e-05
ocegii	293	309	1.34555772527e-05
ocegii	294	310	1.34522059936e-05
ocegii	299	312	1.34209722823e-05
ocegii	80	313	1.34022881056e-05
ocegii	75	313	1.34022881056e-05
ocegii	297	314	1.33903763365e-05
ocegii	294	316	1.3377210584e-05
ocegii	288	317	1.33732748475e-05
ocegii	304	317	1.33732748475e-05
ocegii	292	318	1.33699000099e-05
ocegii	304	318	1.33699000099e-05
ocegii	76	318	1.33699000099e-05
ocegii	301	318	1.33699000099e-05
ocegii	306	319	1.33665045421e-05
ocegii	307	320	1.33625304624e-05
ocegii	289	322	1.33573989137e-05
ocegii	298	323	1.33552582156e-05
ocegii	303	323	1.33552582156e-05
ocegii	307	323	1.33552582156e-05
ocegii	313	324	1.33522713048e-05
ocegii	299	325	1.33499763038e-05
ocegii	297	325	1.33499763038e-05
ocegii	303	325	1.33499763038e-05
ocegii	300	325	1.33499763038e-05
ocegii	306	326	1.33479047961e-05
ocegii	297	329	1.33379126834e-05
ocegii	309	329	1.33379126834e-05
ocegii	312	330	1.33343556339e-05
ocegii	317	330	1.33343556339e-05
ocegii	306	331	1.33304450702e-05
ocegii	311	332	1.3328823748e-05
ocegii	311	334	1.33163771464e-05
ocegii	316	334	1.33163771464e-05
ocegii	311	336	1.33085350963e-05
ocegii	320	337	1.33025600777e-05
ocegii	310	337	1.33025600777e-05
ocegii	320	339	1.32955739034e-05
ocegii	325	339	1.32955739034e-05
ocegii	313	340	1.32936296927e-05
ocegii	318	340	1.32936296927e-05
ocegii	328	343	1.32902949283e-05
ocegii	319	344	1.32892352211e-05
ocegii	315	346	1.32868735654e-05
ocegii	311	347	1.32862336351e-05
ocegii	304	347	1.32862336351e-05
ocegii	318	347	1.32862336351e-05
ocegii	311	349	1.3283564246e-05
ocegii	307	349	1.3283564246e-05
ocegii	339	355	1.32708497491e-05
ocegii	334	360	1.32639408163e-05
ocegii	368	379	1.32495300557e-05
ocegii	367	381	1.32460199849e-05
ocegii	367	386	1.32367710882e-05
ocegii	376	406	1.32363549726e-05
ocegii	350	387	1.32319107375e-05
ocegii	356	388	1.32288693616e-05
ocegii	382	411	1.32239929516e-05
ocegii	379	411	1.32239929516e-05
ocegii	387	411	1.32239929516e-05
ocegii	354	392	1.32195351681e-05
ocegii	369	393	1.32172855661e-05
ocegii	347	393	1.32172855661e-05
ocegii	382	399	1.32082730018e-05
ocegii	355	396	1.32082730018e-05
ocegii	368	396	1.32082730018e-05
ocegii	379	398	1.32080549323e-05
ocegii	373	398	1.32080549323e-05
ocegii	130	146	1.26057305651e-05
ocegii	129	145	1.25930763266e-05
ocegii	127	141	1.25730810335e-05
ocegii	124	137	1.25455897771e-05
ocegii	118	137	1.25455897771e-05
ocegii	113	132	1.24799874487e-05
ocegii	115	131	1.24764284619e-05
ocegii	112	131	1.24764284619e-05
ocegii	111	130	1.24719381392e-05
ocegii	114	130	1.24719381392e-05
ocegii	117	130	1.24719381392e-05
ocegii	103	129	1.24463473527e-05
ocegii	154	167	1.24273444185e-05
ocegii	161	174	1.24158163311e-05
ocegii	111	126	1.24150235974e-05
ocegii	146	162	1.24055626543e-05
ocegii	107	125	1.24041117859e-05
ocegii	180	191	1.23942724296e-05
ocegii	166	191	1.23942724296e-05
ocegii	177	192	1.23942724296e-05
ocegii	171	191	1.23942724296e-05
ocegii	180	192	1.23942724296e-05
ocegii	178	193	1.23942724296e-05
ocegii	177	193	1.23942724296e-05
ocegii	171	183	1.23923634716e-05
ocegii	110	123	1.23908937552e-05
ocegii	170	184	1.23862456051e-05
ocegii	177	190	1.23860483551e-05
ocegii	103	121	1.23820608702e-05
ocegii	174	185	1.23791923461e-05
ocegii	182	195	1.23723220551e-05
ocegii	95	118	1.23685182338e-05
ocegii	107	118	1.23685182338e-05
ocegii	101	118	1.23685182338e-05
ocegii	104	115	1.23593462259e-05
ocegii	101	113	1.23499045529e-05
ocegii	95	113	1.23499045529e-05
ocegii	100	113	1.23499045529e-05
ocegii	96	112	1.23405860721e-05
ocegii	92	107	1.23085363216e-05
ocegii	90	103	1.228995156e-05
ocegii	75	95	1.22519848215e-05
ocegii	81	95	1.22519848215e-05
ocegii	75	93	1.22427920562e-05
ocegii	204	221	1.22279072286e-05
ocegii	206	221	1.22279072286e-05
ocegii	202	221	1.22279072286e-05
ocegii	213	225	1.22032432734e-05
ocegii	213	227	1.22015628459e-05
ocegii	212	228	1.22015628459e-05
ocegii	212	231	1.22001592992e-05
ocegii	213	233	1.21736589845e-05
ocegii	216	234	1.21658518443e-05
ocegii	223	243	1.20976661874e-05
ocegii	221	245	1.20871170326e-05
ocegii	236	247	1.20786075781e-05
ocegii	237	250	1.20588402497e-05
ocegii	42	61	1.2026685497e-05
ocegii	240	255	1.2009229951e-05
ocegii	252	268	1.19652597231e-05
ocegii	15	44	1.19631534873e-05
ocegii	15	42	1.1951429391e-05
ocegii	19	42	1.1951429391e-05
ocegii	28	40	1.19407669725e-05
ocegii	23	40	1.19407669725e-05
ocegii	19	40	1.19407669725e-05
ocegii	27	40	1.19407669725e-05
ocegii	19	39	1.19359211547e-05
ocegii	22	38	1.19301032295e-05
ocegii	19	37	1.19228895634e-05
ocegii	261	285	1.19183017442e-05
ocegii	266	286	1.19009770702e-05
ocegii	268	287	1.18950718717e-05
ocegii	270	289	1.18854177809e-05
ocegii	275	292	1.18739059044e-05
ocegii	266	293	1.18705633769e-05
ocegii	274	293	1.18705633769e-05
ocegii	271	293	1.18705633769e-05
ocegii	280	295	1.18651709771e-05
ocegii	55	295	1.18651709771e-05
ocegii	271	297	1.18546216936e-05
ocegii	293	304	1.18213290551e-05
ocegii	292	304	1.18213290551e-05
ocegii	12	24	1.1812252681e-05
ocegii	11	23	1.18089447696e-05
ocegii	292	309	1.17736300961e-05
ocegii	297	311	1.17487709946e-05
ocegii	301	312	1.1743350747e-05
ocegii	295	313	1.17270020924e-05
ocegii	74	315	1.17105029828e-05
ocegii	299	315	1.17105029828e-05
ocegii	305	316	1.1705059261e-05
ocegii	294	317	1.17016154916e-05
ocegii	78	317	1.17016154916e-05
ocegii	306	318	1.16986625086e-05
ocegii	308	319	1.16956914743e-05
ocegii	296	320	1.16922141546e-05
ocegii	294	321	1.16898320171e-05
ocegii	305	321	1.16898320171e-05
ocegii	306	322	1.16877240495e-05
ocegii	293	323	1.16858509386e-05
ocegii	293	324	1.16832373917e-05
ocegii	297	324	1.16832373917e-05
ocegii	294	325	1.16812292658e-05
ocegii	304	325	1.16812292658e-05
ocegii	307	325	1.16812292658e-05
ocegii	305	327	1.16768644616e-05
ocegii	309	327	1.16768644616e-05
ocegii	302	327	1.16768644616e-05
ocegii	293	328	1.16734956616e-05
ocegii	295	329	1.16706735979e-05
ocegii	321	332	1.16627207795e-05
ocegii	294	332	1.16627207795e-05
ocegii	314	332	1.16627207795e-05
ocegii	306	334	1.16518300031e-05
ocegii	319	335	1.16475258991e-05
ocegii	310	336	1.16449682092e-05
ocegii	300	337	1.1639740068e-05
ocegii	325	337	1.1639740068e-05
ocegii	315	337	1.1639740068e-05
ocegii	304	338	1.16365667473e-05
ocegii	319	338	1.16365667473e-05
ocegii	301	339	1.16336271655e-05
ocegii	321	339	1.16336271655e-05
ocegii	317	341	1.16310755754e-05
ocegii	316	341	1.16310755754e-05
ocegii	331	343	1.16290080622e-05
ocegii	325	343	1.16290080622e-05
ocegii	313	344	1.16280808185e-05
ocegii	310	344	1.16280808185e-05
ocegii	301	345	1.16264971191e-05
ocegii	299	345	1.16264971191e-05
ocegii	300	345	1.16264971191e-05
ocegii	308	346	1.16260143698e-05
ocegii	328	346	1.16260143698e-05
ocegii	315	347	1.16254544307e-05
ocegii	336	347	1.16254544307e-05
ocegii	317	347	1.16254544307e-05
ocegii	319	347	1.16254544307e-05
ocegii	328	347	1.16254544307e-05
ocegii	322	349	1.16231187152e-05
ocegii	308	349	1.16231187152e-05
ocegii	314	350	1.16199544498e-05
ocegii	332	351	1.16177173509e-05
ocegii	337	352	1.16155967596e-05
ocegii	332	352	1.16155967596e-05
ocegii	329	352	1.16155967596e-05
ocegii	311	352	1.16155967596e-05
ocegii	329	355	1.16119935305e-05
ocegii	345	356	1.16109149235e-05
ocegii	334	357	1.16098365169e-05
ocegii	308	358	1.16083540349e-05
ocegii	341	359	1.16068141948e-05
ocegii	336	360	1.16059482143e-05
ocegii	341	360	1.16059482143e-05
ocegii	321	360	1.16059482143e-05
ocegii	334	362	1.16050823629e-05
ocegii	360	376	1.15977182318e-05
ocegii	363	377	1.15963925279e-05
ocegii	367	378	1.15942028986e-05
ocegii	366	378	1.15942028986e-05
ocegii	369	385	1.15848390866e-05
ocegii	366	386	1.15821747022e-05
ocegii	368	386	1.15821747022e-05
ocegii	393	408	1.15818680891e-05
ocegii	384	408	1.15818680891e-05
ocegii	379	406	1.1581810601e-05
ocegii	375	406	1.1581810601e-05
ocegii	391	403	1.15811974296e-05
ocegii	389	405	1.15811974296e-05
ocegii	382	405	1.15811974296e-05
ocegii	373	387	1.15779218953e-05
ocegii	374	387	1.15779218953e-05
ocegii	357	388	1.15752606914e-05
ocegii	372	389	1.15731938378e-05
ocegii	374	389	1.15731938378e-05
ocegii	368	389	1.15731938378e-05
ocegii	382	410	1.15729833663e-05
ocegii	350	390	1.15711851042e-05
ocegii	352	390	1.15711851042e-05
ocegii	371	390	1.15711851042e-05
ocegii	397	412	1.15699037053e-05
ocegii	366	391	1.15691197057e-05
ocegii	371	392	1.15670932721e-05
ocegii	362	393	1.15651248703e-05
ocegii	345	393	1.15651248703e-05
ocegii	347	395	1.15608272928e-05
ocegii	348	395	1.15608272928e-05
ocegii	383	399	1.15572388766e-05
ocegii	347	396	1.15572388766e-05
ocegii	378	398	1.15570480658e-05
ocegii	128	150	1.08473399611e-05
ocegii	132	146	1.0804911913e-05
ocegii	127	144	1.07890189365e-05
ocegii	105	144	1.07890189365e-05
ocegii	127	142	1.07806056904e-05
ocegii	128	142	1.07806056904e-05
ocegii	98	141	1.07769266001e-05
ocegii	98	140	1.07753782607e-05
ocegii	126	138	1.07620229733e-05
ocegii	103	138	1.07620229733e-05
ocegii	100	135	1.07196646889e-05
ocegii	117	134	1.07087974556e-05
ocegii	108	134	1.07087974556e-05
ocegii	103	134	1.07087974556e-05
ocegii	104	129	1.06682977309e-05
ocegii	101	129	1.06682977309e-05
ocegii	116	128	1.06605262036e-05
ocegii	108	127	1.06508749694e-05
ocegii	111	127	1.06508749694e-05
ocegii	115	127	1.06508749694e-05
ocegii	109	126	1.06414487978e-05
ocegii	147	163	1.06377131753e-05
ocegii	167	179	1.06328871656e-05
ocegii	106	125	1.06320958164e-05
ocegii	166	182	1.06263526461e-05
ocegii	171	182	1.06263526461e-05
ocegii	112	124	1.06257316259e-05
ocegii	100	124	1.06257316259e-05
ocegii	146	159	1.06256375383e-05
ocegii	179	191	1.06236620826e-05
ocegii	170	191	1.06236620826e-05
ocegii	173	191	1.06236620826e-05
ocegii	170	193	1.06236620826e-05
ocegii	104	123	1.06207660759e-05
ocegii	91	122	1.06171388934e-05
ocegii	99	122	1.06171388934e-05
ocegii	170	185	1.06107362967e-05
ocegii	170	186	1.06099482411e-05
ocegii	166	187	1.06099482411e-05
ocegii	95	120	1.06095542573e-05
ocegii	97	119	1.06052598554e-05
ocegii	184	195	1.06048474758e-05
ocegii	106	117	1.05994332836e-05
ocegii	93	115	1.05937253365e-05
ocegii	102	113	1.05856324739e-05
ocegii	92	113	1.05856324739e-05
ocegii	92	111	1.05707127832e-05
ocegii	91	110	1.0566040394e-05
ocegii	90	110	1.0566040394e-05
ocegii	97	108	1.05555008233e-05
ocegii	90	106	1.05466690104e-05
ocegii	202	213	1.05302322969e-05
ocegii	90	101	1.05276640693e-05
ocegii	86	100	1.05227343676e-05
ocegii	207	218	1.05065376931e-05
ocegii	80	95	1.05017012756e-05
ocegii	205	220	1.04899873071e-05
ocegii	212	223	1.04736718075e-05
ocegii	205	225	1.04599228058e-05
ocegii	213	230	1.04582636842e-05
ocegii	207	232	1.04470829133e-05
ocegii	220	234	1.04278730094e-05
ocegii	220	235	1.04193438592e-05
ocegii	213	238	1.04006323584e-05
ocegii	223	242	1.03753095301e-05
ocegii	232	243	1.03694281606e-05
ocegii	223	248	1.03496633772e-05
ocegii	50	62	1.03099160773e-05
ocegii	14	48	1.02629890956e-05
ocegii	33	47	1.02601284568e-05
ocegii	15	47	1.02601284568e-05
ocegii	249	268	1.02559369055e-05
ocegii	28	45	1.02557440713e-05
ocegii	19	43	1.02471440356e-05
ocegii	24	42	1.02440823351e-05
ocegii	264	275	1.02314176141e-05
ocegii	257	276	1.0230039488e-05
ocegii	252	276	1.0230039488e-05
ocegii	256	276	1.0230039488e-05
ocegii	252	277	1.0228661733e-05
ocegii	18	38	1.02258027681e-05
ocegii	258	280	1.02249663002e-05
ocegii	261	281	1.02244261541e-05
ocegii	258	282	1.02227886404e-05
ocegii	259	283	1.02204378095e-05
ocegii	15	37	1.02196196258e-05
ocegii	261	284	1.02187493613e-05
ocegii	264	285	1.02156872093e-05
ocegii	274	286	1.02008374888e-05
ocegii	271	286	1.02008374888e-05
ocegii	268	286	1.02008374888e-05
ocegii	272	287	1.019577589e-05
ocegii	272	288	1.01911866618e-05
ocegii	265	289	1.01875009551e-05
ocegii	271	290	1.0183437657e-05
ocegii	272	290	1.0183437657e-05
ocegii	14	30	1.0177789011e-05
ocegii	274	292	1.01776336323e-05
ocegii	55	294	1.01727675014e-05
ocegii	57	294	1.01727675014e-05
ocegii	263	295	1.01701465518e-05
ocegii	282	295	1.01701465518e-05
ocegii	282	299	1.01508071583e-05
ocegii	286	299	1.01508071583e-05
ocegii	287	300	1.01472707224e-05
ocegii	12	25	1.01295570345e-05
ocegii	10	25	1.01295570345e-05
ocegii	293	305	1.01292834207e-05
ocegii	294	306	1.0124685502e-05
ocegii	293	307	1.01213038264e-05
ocegii	291	307	1.01213038264e-05
ocegii	294	309	1.00916829395e-05
ocegii	295	309	1.00916829395e-05
ocegii	295	310	1.00891544952e-05
ocegii	300	312	1.00657292118e-05
ocegii	290	313	1.00517160792e-05
ocegii	296	313	1.00517160792e-05
ocegii	303	314	1.00427822524e-05
ocegii	294	315	1.00375739853e-05
ocegii	298	315	1.00375739853e-05
ocegii	300	316	1.0032907938e-05
ocegii	304	316	1.0032907938e-05
ocegii	79	317	1.00299561357e-05
ocegii	296	319	1.00248784066e-05
ocegii	306	321	1.00198560147e-05
ocegii	304	321	1.00198560147e-05
ocegii	288	321	1.00198560147e-05
ocegii	307	322	1.00180491853e-05
ocegii	296	323	1.00164436617e-05
ocegii	296	324	1.00142034786e-05
ocegii	306	325	1.00124822278e-05
ocegii	297	326	1.00109285971e-05
ocegii	307	326	1.00109285971e-05
ocegii	296	327	1.00087409671e-05
ocegii	297	327	1.00087409671e-05
ocegii	317	328	1.00058534243e-05
ocegii	291	328	1.00058534243e-05
ocegii	292	329	1.00034345125e-05
ocegii	304	329	1.00034345125e-05
ocegii	301	329	1.00034345125e-05
ocegii	319	331	9.99783380268e-06
ocegii	303	331	9.99783380268e-06
ocegii	315	332	9.99661781097e-06
ocegii	322	333	9.99175680064e-06
ocegii	295	333	9.99175680064e-06
ocegii	315	333	9.99175680064e-06
ocegii	324	335	9.9835936278e-06
ocegii	299	335	9.9835936278e-06
ocegii	314	335	9.9835936278e-06
ocegii	313	335	9.9835936278e-06
ocegii	305	336	9.9814013222e-06
ocegii	312	337	9.97692005827e-06
ocegii	299	338	9.97420006915e-06
ocegii	303	339	9.97168042759e-06
ocegii	314	339	9.97168042759e-06
ocegii	293	340	9.97022226949e-06
ocegii	314	340	9.97022226949e-06
ocegii	325	340	9.97022226949e-06
ocegii	315	340	9.97022226949e-06
ocegii	302	341	9.96949335035e-06
ocegii	326	341	9.96949335035e-06
ocegii	314	341	9.96949335035e-06
ocegii	321	343	9.96772119619e-06
ocegii	299	343	9.96772119619e-06
ocegii	329	344	9.96692641584e-06
ocegii	293	344	9.96692641584e-06
ocegii	303	344	9.96692641584e-06
ocegii	310	345	9.96556895925e-06
ocegii	298	345	9.96556895925e-06
ocegii	320	345	9.96556895925e-06
ocegii	314	345	9.96556895925e-06
ocegii	317	346	9.96515517407e-06
ocegii	301	346	9.96515517407e-06
ocegii	332	346	9.96515517407e-06
ocegii	334	346	9.96515517407e-06
ocegii	332	347	9.96467522632e-06
ocegii	329	347	9.96467522632e-06
ocegii	301	347	9.96467522632e-06
ocegii	313	347	9.96467522632e-06
ocegii	324	347	9.96467522632e-06
ocegii	326	347	9.96467522632e-06
ocegii	318	348	9.96368237773e-06
ocegii	310	349	9.96267318447e-06
ocegii	309	350	9.95996095695e-06
ocegii	312	351	9.95804344362e-06
ocegii	317	352	9.95622579393e-06
ocegii	336	352	9.95622579393e-06
ocegii	316	353	9.95510248778e-06
ocegii	330	354	9.95384732789e-06
ocegii	336	355	9.95313731182e-06
ocegii	308	355	9.95313731182e-06
ocegii	341	355	9.95313731182e-06
ocegii	336	356	9.95221279158e-06
ocegii	308	357	9.95128844307e-06
ocegii	318	357	9.95128844307e-06
ocegii	333	357	9.95128844307e-06
ocegii	334	358	9.9500177442e-06
ocegii	342	359	9.94869788126e-06
ocegii	334	359	9.94869788126e-06
ocegii	349	360	9.94795561222e-06
ocegii	341	361	9.94770821382e-06
ocegii	361	376	9.94090134152e-06
ocegii	365	378	9.93788819876e-06
ocegii	365	379	9.9371475418e-06
ocegii	362	379	9.9371475418e-06
ocegii	367	379	9.9371475418e-06
ocegii	367	382	9.93372549474e-06
ocegii	360	384	9.93186738971e-06
ocegii	373	384	9.93186738971e-06
ocegii	372	384	9.93186738971e-06
ocegii	372	401	9.92759474235e-06
ocegii	391	402	9.92759474235e-06
ocegii	369	386	9.92757831618e-06
ocegii	349	386	9.92757831618e-06
ocegii	372	386	9.92757831618e-06
ocegii	380	406	9.92726622943e-06
ocegii	391	405	9.92674065397e-06
ocegii	393	405	9.92674065397e-06
ocegii	367	387	9.92393305315e-06
ocegii	369	387	9.92393305315e-06
ocegii	373	388	9.92165202121e-06
ocegii	357	389	9.91988043237e-06
ocegii	369	390	9.91815866078e-06
ocegii	373	390	9.91815866078e-06
ocegii	368	390	9.91815866078e-06
ocegii	375	411	9.91799471371e-06
ocegii	366	411	9.91799471371e-06
ocegii	384	411	9.91799471371e-06
ocegii	392	412	9.91706031887e-06
ocegii	396	412	9.91706031887e-06
ocegii	366	393	9.91296417455e-06
ocegii	378	395	9.90928053669e-06
ocegii	365	395	9.90928053669e-06
ocegii	381	395	9.90928053669e-06
ocegii	358	396	9.90620475135e-06
ocegii	362	396	9.90620475135e-06
ocegii	366	396	9.90620475135e-06
ocegii	374	399	9.90620475135e-06
ocegii	348	396	9.90620475135e-06
ocegii	104	151	9.04440440788e-06
ocegii	127	149	9.02975303625e-06
ocegii	135	146	9.0040932608e-06
ocegii	128	146	9.0040932608e-06
ocegii	127	145	8.99505451903e-06
ocegii	132	144	8.99084911377e-06
ocegii	97	143	8.98747146478e-06
ocegii	110	142	8.9838380753e-06
ocegii	103	140	8.9794818839e-06
ocegii	127	139	8.97591940342e-06
ocegii	114	138	8.96835247778e-06
ocegii	120	138	8.96835247778e-06
ocegii	113	138	8.96835247778e-06
ocegii	103	137	8.9611355551e-06
ocegii	122	136	8.94676851668e-06
ocegii	93	134	8.92399787966e-06
ocegii	95	134	8.92399787966e-06
ocegii	104	133	8.91841081054e-06
ocegii	95	133	8.91841081054e-06
ocegii	96	133	8.91841081054e-06
ocegii	100	132	8.91427674907e-06
ocegii	107	132	8.91427674907e-06
ocegii	105	132	8.91427674907e-06
ocegii	114	131	8.91173461567e-06
ocegii	107	131	8.91173461567e-06
ocegii	99	131	8.91173461567e-06
ocegii	117	129	8.89024810904e-06
ocegii	107	127	8.87572914115e-06
ocegii	110	127	8.87572914115e-06
ocegii	97	127	8.87572914115e-06
ocegii	159	174	8.86844023647e-06
ocegii	107	126	8.86787399815e-06
ocegii	115	126	8.86787399815e-06
ocegii	161	180	8.86073930464e-06
ocegii	165	181	8.86073930464e-06
ocegii	99	125	8.86007984704e-06
ocegii	108	125	8.86007984704e-06
ocegii	110	125	8.86007984704e-06
ocegii	98	124	8.85477635491e-06
ocegii	147	160	8.85469794854e-06
ocegii	181	193	8.85305173546e-06
ocegii	96	123	8.85063839655e-06
ocegii	178	194	8.84802282082e-06
ocegii	181	194	8.84802282082e-06
ocegii	104	122	8.84761574451e-06
ocegii	92	122	8.84761574451e-06
ocegii	93	121	8.84432919301e-06
ocegii	170	189	8.84273374882e-06
ocegii	163	186	8.84162353428e-06
ocegii	162	186	8.84162353428e-06
ocegii	165	186	8.84162353428e-06
ocegii	97	120	8.84129521438e-06
ocegii	101	119	8.83771654615e-06
ocegii	104	118	8.83465588132e-06
ocegii	97	117	8.83286106969e-06
ocegii	96	114	8.82559563945e-06
ocegii	90	112	8.81470433719e-06
ocegii	94	111	8.8089273193e-06
ocegii	100	111	8.8089273193e-06
ocegii	93	110	8.80503366164e-06
ocegii	95	109	8.80109696873e-06
ocegii	93	109	8.80109696873e-06
ocegii	94	107	8.79181165829e-06
ocegii	96	107	8.79181165829e-06
ocegii	190	205	8.78191347356e-06
ocegii	91	102	8.7753321902e-06
ocegii	87	101	8.77305339105e-06
ocegii	86	101	8.77305339105e-06
ocegii	88	99	8.76697725145e-06
ocegii	77	95	8.75141772967e-06
ocegii	72	93	8.7448514687e-06
ocegii	209	221	8.73421944901e-06
ocegii	206	222	8.73037629668e-06
ocegii	201	223	8.72805983958e-06
ocegii	205	223	8.72805983958e-06
ocegii	215	228	8.71540203278e-06
ocegii	211	229	8.71540203278e-06
ocegii	213	228	8.71540203278e-06
ocegii	204	227	8.71540203278e-06
ocegii	208	230	8.71521973684e-06
ocegii	219	230	8.71521973684e-06
ocegii	42	84	8.69406456212e-06
ocegii	218	235	8.68278654932e-06
ocegii	217	235	8.68278654932e-06
ocegii	218	238	8.66719363204e-06
ocegii	222	239	8.66067809645e-06
ocegii	213	241	8.65188117852e-06
ocegii	231	242	8.64609127506e-06
ocegii	212	242	8.64609127506e-06
ocegii	220	242	8.64609127506e-06
ocegii	216	243	8.64119013383e-06
ocegii	229	243	8.64119013383e-06
ocegii	223	244	8.63710014545e-06
ocegii	66	78	8.63601113009e-06
ocegii	233	249	8.61993169566e-06
ocegii	233	251	8.60445986364e-06
ocegii	240	251	8.60445986364e-06
ocegii	42	65	8.5982600561e-06
ocegii	49	61	8.59048964073e-06
ocegii	237	253	8.58804029509e-06
ocegii	42	56	8.57597628914e-06
ocegii	28	51	8.56287548209e-06
ocegii	35	49	8.55534452372e-06
ocegii	33	49	8.55534452372e-06
ocegii	25	49	8.55534452372e-06
ocegii	27	48	8.55249091298e-06
ocegii	24	47	8.55010704734e-06
ocegii	256	268	8.5466140879e-06
ocegii	19	45	8.54645339277e-06
ocegii	26	44	8.54510963376e-06
ocegii	258	270	8.54391229161e-06
ocegii	255	271	8.53968047932e-06
ocegii	25	43	8.5392866963e-06
ocegii	24	43	8.5392866963e-06
ocegii	22	42	8.53673527925e-06
ocegii	28	41	8.53216112816e-06
ocegii	258	273	8.53160790095e-06
ocegii	26	40	8.52911926609e-06
ocegii	22	40	8.52911926609e-06
ocegii	14	40	8.52911926609e-06
ocegii	263	274	8.52869736088e-06
ocegii	258	275	8.52618134506e-06
ocegii	261	275	8.52618134506e-06
ocegii	259	275	8.52618134506e-06
ocegii	11	39	8.52565796765e-06
ocegii	258	276	8.52503290663e-06
ocegii	253	278	8.52355057023e-06
ocegii	261	279	8.52218495187e-06
ocegii	254	280	8.52080525018e-06
ocegii	259	281	8.5203551284e-06
ocegii	260	281	8.5203551284e-06
ocegii	260	282	8.5189905337e-06
ocegii	253	283	8.51703150791e-06
ocegii	13	37	8.51634968813e-06
ocegii	269	284	8.51562446777e-06
ocegii	22	35	8.50630912948e-06
ocegii	267	286	8.5006979073e-06
ocegii	12	32	8.49334800984e-06
ocegii	269	288	8.49265555148e-06
ocegii	278	289	8.48958412923e-06
ocegii	262	290	8.4861980475e-06
ocegii	277	291	8.48377901452e-06
ocegii	269	291	8.48377901452e-06
ocegii	13	30	8.48149084253e-06
ocegii	259	292	8.48136136027e-06
ocegii	264	292	8.48136136027e-06
ocegii	263	292	8.48136136027e-06
ocegii	272	293	8.47897384067e-06
ocegii	265	293	8.47897384067e-06
ocegii	276	293	8.47897384067e-06
ocegii	263	293	8.47897384067e-06
ocegii	264	294	8.47730625117e-06
ocegii	278	295	8.47512212651e-06
ocegii	56	295	8.47512212651e-06
ocegii	279	296	8.47212079211e-06
ocegii	268	299	8.45900596529e-06
ocegii	285	301	8.45344266453e-06
ocegii	281	301	8.45344266453e-06
ocegii	14	25	8.44129752873e-06
ocegii	297	308	8.41478848588e-06
ocegii	298	309	8.40973578292e-06
ocegii	292	310	8.40762874602e-06
ocegii	294	311	8.39197928188e-06
ocegii	299	311	8.39197928188e-06
ocegii	292	312	8.38810767646e-06
ocegii	300	314	8.36898521033e-06
ocegii	302	314	8.36898521033e-06
ocegii	291	314	8.36898521033e-06
ocegii	79	315	8.36464498774e-06
ocegii	305	317	8.35829677972e-06
ocegii	306	317	8.35829677972e-06
ocegii	75	317	8.35829677972e-06
ocegii	288	320	8.351581539e-06
ocegii	305	322	8.34837432107e-06
ocegii	294	324	8.3451695655e-06
ocegii	83	324	8.3451695655e-06
ocegii	305	325	8.34373518987e-06
ocegii	310	326	8.34244049754e-06
ocegii	289	326	8.34244049754e-06
ocegii	83	327	8.34061747259e-06
ocegii	302	328	8.33821118688e-06
ocegii	305	330	8.33397227121e-06
ocegii	290	331	8.3315281689e-06
ocegii	298	331	8.3315281689e-06
ocegii	297	331	8.3315281689e-06
ocegii	295	332	8.33051484248e-06
ocegii	300	332	8.33051484248e-06
ocegii	301	333	8.32646400053e-06
ocegii	313	333	8.32646400053e-06
ocegii	292	333	8.32646400053e-06
ocegii	313	334	8.32273571652e-06
ocegii	323	334	8.32273571652e-06
ocegii	309	335	8.3196613565e-06
ocegii	300	336	8.31783443517e-06
ocegii	303	337	8.31410004855e-06
ocegii	309	338	8.31183339096e-06
ocegii	313	338	8.31183339096e-06
ocegii	320	338	8.31183339096e-06
ocegii	303	338	8.31183339096e-06
ocegii	319	340	8.30851855791e-06
ocegii	294	340	8.30851855791e-06
ocegii	305	340	8.30851855791e-06
ocegii	321	340	8.30851855791e-06
ocegii	319	341	8.30791112529e-06
ocegii	301	341	8.30791112529e-06
ocegii	312	341	8.30791112529e-06
ocegii	307	341	8.30791112529e-06
ocegii	323	341	8.30791112529e-06
ocegii	303	342	8.3076764592e-06
ocegii	310	343	8.30643433016e-06
ocegii	295	343	8.30643433016e-06
ocegii	300	344	8.3057720132e-06
ocegii	311	344	8.3057720132e-06
ocegii	324	344	8.3057720132e-06
ocegii	321	345	8.30464079937e-06
ocegii	295	345	8.30464079937e-06
ocegii	325	345	8.30464079937e-06
ocegii	326	346	8.3042959784e-06
ocegii	327	346	8.3042959784e-06
ocegii	331	346	8.3042959784e-06
ocegii	320	346	8.3042959784e-06
ocegii	308	347	8.30389602194e-06
ocegii	323	347	8.30389602194e-06
ocegii	317	348	8.30306864811e-06
ocegii	316	348	8.30306864811e-06
ocegii	313	348	8.30306864811e-06
ocegii	326	348	8.30306864811e-06
ocegii	336	349	8.30222765372e-06
ocegii	310	350	8.29996746413e-06
ocegii	333	350	8.29996746413e-06
ocegii	331	351	8.29836953635e-06
ocegii	339	351	8.29836953635e-06
ocegii	321	352	8.29685482827e-06
ocegii	301	352	8.29685482827e-06
ocegii	315	353	8.29591873982e-06
ocegii	339	353	8.29591873982e-06
ocegii	305	353	8.29591873982e-06
ocegii	321	353	8.29591873982e-06
ocegii	312	353	8.29591873982e-06
ocegii	338	353	8.29591873982e-06
ocegii	301	355	8.29428109319e-06
ocegii	343	356	8.29351065965e-06
ocegii	316	356	8.29351065965e-06
ocegii	307	356	8.29351065965e-06
ocegii	345	357	8.29274036923e-06
ocegii	310	357	8.29274036923e-06
ocegii	343	357	8.29274036923e-06
ocegii	331	358	8.2916814535e-06
ocegii	310	358	8.2916814535e-06
ocegii	335	359	8.29058156772e-06
ocegii	331	360	8.28996301019e-06
ocegii	312	360	8.28996301019e-06
ocegii	349	361	8.28975684485e-06
ocegii	334	361	8.28975684485e-06
ocegii	349	362	8.28934454495e-06
ocegii	364	376	8.28408445127e-06
ocegii	362	376	8.28408445127e-06
ocegii	356	378	8.28157349896e-06
ocegii	360	379	8.28095628483e-06
ocegii	362	380	8.27973584331e-06
ocegii	369	384	8.27655615809e-06
ocegii	379	400	8.27299561862e-06
ocegii	383	402	8.27299561862e-06
ocegii	362	386	8.27298193015e-06
ocegii	350	386	8.27298193015e-06
ocegii	365	386	8.27298193015e-06
ocegii	390	407	8.27276292081e-06
ocegii	392	407	8.27276292081e-06
ocegii	395	406	8.27272185785e-06
ocegii	373	406	8.27272185785e-06
ocegii	383	406	8.27272185785e-06
ocegii	382	406	8.27272185785e-06
ocegii	392	405	8.27228387831e-06
ocegii	378	403	8.27228387831e-06
ocegii	373	405	8.27228387831e-06
ocegii	386	403	8.27228387831e-06
ocegii	360	387	8.26994421096e-06
ocegii	369	388	8.268043351e-06
ocegii	367	389	8.26656702698e-06
ocegii	365	389	8.26656702698e-06
ocegii	360	389	8.26656702698e-06
ocegii	387	410	8.26641669023e-06
ocegii	394	410	8.26641669023e-06
ocegii	368	410	8.26641669023e-06
ocegii	395	410	8.26641669023e-06
ocegii	347	390	8.26513221732e-06
ocegii	366	390	8.26513221732e-06
ocegii	388	411	8.26499559476e-06
ocegii	376	411	8.26499559476e-06
ocegii	391	412	8.26421693239e-06
ocegii	394	412	8.26421693239e-06
ocegii	359	391	8.26365693263e-06
ocegii	347	391	8.26365693263e-06
ocegii	348	393	8.26080347879e-06
ocegii	381	394	8.2606669993e-06
ocegii	380	394	8.2606669993e-06
ocegii	347	394	8.2606669993e-06
ocegii	372	395	8.25773378057e-06
ocegii	377	395	8.25773378057e-06
ocegii	345	396	8.25517062612e-06
ocegii	359	396	8.25517062612e-06
ocegii	373	399	8.25517062612e-06
ocegii	372	398	8.25503433269e-06
ocegii	358	398	8.25503433269e-06
ocegii	367	397	8.25503433269e-06
ocegii	103	150	7.23155997404e-06
ocegii	129	154	7.22782278101e-06
ocegii	128	149	7.223802429e-06
ocegii	130	149	7.223802429e-06
ocegii	129	148	7.21883538529e-06
ocegii	133	148	7.21883538529e-06
ocegii	103	155	7.21551479992e-06
ocegii	121	147	7.21111810189e-06
ocegii	105	146	7.20327460864e-06
ocegii	128	156	7.19913898298e-06
ocegii	98	145	7.19604361522e-06
ocegii	112	143	7.18997717182e-06
ocegii	125	143	7.18997717182e-06
ocegii	102	142	7.18707046024e-06
ocegii	124	142	7.18707046024e-06
ocegii	117	142	7.18707046024e-06
ocegii	105	141	7.18461773343e-06
ocegii	91	140	7.18358550712e-06
ocegii	102	140	7.18358550712e-06
ocegii	119	140	7.18358550712e-06
ocegii	99	140	7.18358550712e-06
ocegii	113	140	7.18358550712e-06
ocegii	99	139	7.18073552274e-06
ocegii	118	139	7.18073552274e-06
ocegii	105	139	7.18073552274e-06
ocegii	104	138	7.17468198222e-06
ocegii	119	138	7.17468198222e-06
ocegii	98	138	7.17468198222e-06
ocegii	117	137	7.16890844408e-06
ocegii	97	136	7.15741481334e-06
ocegii	95	136	7.15741481334e-06
ocegii	104	136	7.15741481334e-06
ocegii	107	136	7.15741481334e-06
ocegii	103	136	7.15741481334e-06
ocegii	141	157	7.14710711905e-06
ocegii	106	135	7.14644312593e-06
ocegii	113	135	7.14644312593e-06
ocegii	98	134	7.13919830373e-06
ocegii	122	133	7.13472864843e-06
ocegii	107	133	7.13472864843e-06
ocegii	110	133	7.13472864843e-06
ocegii	92	132	7.13142139926e-06
ocegii	115	132	7.13142139926e-06
ocegii	140	158	7.13042982231e-06
ocegii	100	131	7.12938769254e-06
ocegii	119	131	7.12938769254e-06
ocegii	109	131	7.12938769254e-06
ocegii	111	131	7.12938769254e-06
ocegii	110	131	7.12938769254e-06
ocegii	101	131	7.12938769254e-06
ocegii	107	130	7.12682179382e-06
ocegii	107	129	7.11219848724e-06
ocegii	113	128	7.10701746905e-06
ocegii	97	128	7.10701746905e-06
ocegii	107	128	7.10701746905e-06
ocegii	149	171	7.10546463521e-06
ocegii	158	172	7.10325648794e-06
ocegii	106	127	7.10058331292e-06
ocegii	102	127	7.10058331292e-06
ocegii	149	166	7.09926007962e-06
ocegii	156	174	7.09475218917e-06
ocegii	110	126	7.09429919852e-06
ocegii	100	126	7.09429919852e-06
ocegii	106	126	7.09429919852e-06
ocegii	96	126	7.09429919852e-06
ocegii	99	126	7.09429919852e-06
ocegii	95	126	7.09429919852e-06
ocegii	149	162	7.08889294531e-06
ocegii	170	181	7.08859144372e-06
ocegii	169	180	7.08859144372e-06
ocegii	161	181	7.08859144372e-06
ocegii	101	125	7.08806387763e-06
ocegii	111	125	7.08806387763e-06
ocegii	109	125	7.08806387763e-06
ocegii	95	125	7.08806387763e-06
ocegii	164	176	7.08796339776e-06
ocegii	102	124	7.08382108393e-06
ocegii	106	124	7.08382108393e-06
ocegii	111	124	7.08382108393e-06
ocegii	97	124	7.08382108393e-06
ocegii	148	161	7.08375835883e-06
ocegii	147	161	7.08375835883e-06
ocegii	148	160	7.08375835883e-06
ocegii	149	161	7.08375835883e-06
ocegii	171	193	7.08244138837e-06
ocegii	178	191	7.08244138837e-06
ocegii	162	183	7.08135055518e-06
ocegii	99	123	7.08051071724e-06
ocegii	100	123	7.08051071724e-06
ocegii	159	194	7.07841825666e-06
ocegii	98	122	7.07809259561e-06
ocegii	109	122	7.07809259561e-06
ocegii	157	184	7.07785463148e-06
ocegii	171	190	7.07774191722e-06
ocegii	157	189	7.07418699906e-06
ocegii	154	188	7.07329882742e-06
ocegii	159	187	7.07329882742e-06
ocegii	162	188	7.07329882742e-06
ocegii	93	119	7.07017323692e-06
ocegii	108	119	7.07017323692e-06
ocegii	174	195	7.06989831719e-06
ocegii	102	118	7.06772470506e-06
ocegii	96	118	7.06772470506e-06
ocegii	92	117	7.06628885576e-06
ocegii	95	117	7.06628885576e-06
ocegii	100	116	7.06450422192e-06
ocegii	97	115	7.06248355766e-06
ocegii	175	196	7.06093765722e-06
ocegii	102	114	7.06047651156e-06
ocegii	97	113	7.05708831593e-06
ocegii	184	197	7.05213644474e-06
ocegii	161	197	7.05213644474e-06
ocegii	181	198	7.05084363344e-06
ocegii	89	111	7.04714185544e-06
ocegii	87	107	7.03344932664e-06
ocegii	90	105	7.02793780978e-06
ocegii	92	104	7.02465478212e-06
ocegii	92	103	7.02282946288e-06
ocegii	88	102	7.02026575216e-06
ocegii	76	100	7.01515624507e-06
ocegii	87	100	7.01515624507e-06
ocegii	80	99	7.01358180116e-06
ocegii	84	99	7.01358180116e-06
ocegii	204	216	7.01263501514e-06
ocegii	78	94	6.99862302092e-06
ocegii	80	93	6.99588117496e-06
ocegii	204	223	6.98244787166e-06
ocegii	212	229	6.97232162622e-06
ocegii	215	229	6.97232162622e-06
ocegii	202	229	6.97232162622e-06
ocegii	214	231	6.97151959956e-06
ocegii	76	88	6.97065701928e-06
ocegii	73	87	6.96671131167e-06
ocegii	215	232	6.96472194218e-06
ocegii	216	232	6.96472194218e-06
ocegii	73	86	6.9615582752e-06
ocegii	69	86	6.9615582752e-06
ocegii	71	84	6.9552516497e-06
ocegii	68	84	6.9552516497e-06
ocegii	204	234	6.95191533957e-06
ocegii	224	235	6.94622923946e-06
ocegii	207	235	6.94622923946e-06
ocegii	219	235	6.94622923946e-06
ocegii	221	235	6.94622923946e-06
ocegii	221	237	6.93760319685e-06
ocegii	212	237	6.93760319685e-06
ocegii	216	238	6.93375490563e-06
ocegii	227	238	6.93375490563e-06
ocegii	220	239	6.92854247716e-06
ocegii	227	240	6.92536362487e-06
ocegii	212	240	6.92536362487e-06
ocegii	221	240	6.92536362487e-06
ocegii	219	240	6.92536362487e-06
ocegii	227	241	6.92150494282e-06
ocegii	67	79	6.9143143593e-06
ocegii	225	243	6.91295210707e-06
ocegii	224	243	6.91295210707e-06
ocegii	216	244	6.90968011636e-06
ocegii	231	246	6.90432504181e-06
ocegii	47	76	6.90087071736e-06
ocegii	232	248	6.8997755848e-06
ocegii	216	248	6.8997755848e-06
ocegii	234	248	6.8997755848e-06
ocegii	60	72	6.89220250669e-06
ocegii	42	67	6.88125871985e-06
ocegii	49	62	6.87327738486e-06
ocegii	42	62	6.87327738486e-06
ocegii	47	61	6.87239171258e-06
ocegii	42	59	6.87047943923e-06
ocegii	39	56	6.86078103131e-06
ocegii	39	55	6.85918101379e-06
ocegii	30	54	6.85788742778e-06
ocegii	19	54	6.85788742778e-06
ocegii	27	53	6.85639453065e-06
ocegii	249	260	6.84904532869e-06
ocegii	24	49	6.84427561898e-06
ocegii	27	49	6.84427561898e-06
ocegii	28	47	6.84008563787e-06
ocegii	19	47	6.84008563787e-06
ocegii	14	46	6.83874078266e-06
ocegii	251	267	6.83789905552e-06
ocegii	15	45	6.83716271422e-06
ocegii	29	45	6.83716271422e-06
ocegii	33	45	6.83716271422e-06
ocegii	28	44	6.83608770701e-06
ocegii	30	44	6.83608770701e-06
ocegii	251	270	6.83512983329e-06
ocegii	30	43	6.83142935704e-06
ocegii	16	43	6.83142935704e-06
ocegii	25	42	6.8293882234e-06
ocegii	14	41	6.82572890253e-06
ocegii	18	41	6.82572890253e-06
ocegii	16	40	6.82329541287e-06
ocegii	259	274	6.8229578887e-06
ocegii	23	39	6.82052637412e-06
ocegii	22	39	6.82052637412e-06
ocegii	18	39	6.82052637412e-06
ocegii	254	278	6.81884045618e-06
ocegii	21	38	6.81720184542e-06
ocegii	253	280	6.81664420014e-06
ocegii	251	280	6.81664420014e-06
ocegii	258	281	6.81628410272e-06
ocegii	253	282	6.81519242696e-06
ocegii	252	283	6.81362520633e-06
ocegii	257	283	6.81362520633e-06
ocegii	273	285	6.81045813952e-06
ocegii	20	36	6.80941469676e-06
ocegii	23	36	6.80941469676e-06
ocegii	21	36	6.80941469676e-06
ocegii	23	34	6.80202700405e-06
ocegii	15	33	6.79817740864e-06
ocegii	19	33	6.79817740864e-06
ocegii	21	32	6.79467840787e-06
ocegii	263	288	6.79412444118e-06
ocegii	274	289	6.79166730339e-06
ocegii	261	289	6.79166730339e-06
ocegii	259	289	6.79166730339e-06
ocegii	258	290	6.788958438e-06
ocegii	253	290	6.788958438e-06
ocegii	273	291	6.78702321162e-06
ocegii	265	292	6.78508908822e-06
ocegii	267	296	6.77769663369e-06
ocegii	287	298	6.77048070413e-06
ocegii	274	299	6.76720477223e-06
ocegii	12	27	6.76250259934e-06
ocegii	285	302	6.76013682517e-06
ocegii	289	304	6.75504517436e-06
ocegii	11	25	6.75303802298e-06
ocegii	286	305	6.75285561382e-06
ocegii	10	23	6.74796843975e-06
ocegii	296	307	6.74753588424e-06
ocegii	294	307	6.74753588424e-06
ocegii	291	308	6.7318307887e-06
ocegii	291	309	6.72778862634e-06
ocegii	290	309	6.72778862634e-06
ocegii	299	310	6.72610299682e-06
ocegii	293	310	6.72610299682e-06
ocegii	289	310	6.72610299682e-06
ocegii	296	311	6.71358342551e-06
ocegii	302	313	6.70114405282e-06
ocegii	296	314	6.69518816826e-06
ocegii	293	314	6.69518816826e-06
ocegii	72	315	6.69171599019e-06
ocegii	291	316	6.68860529202e-06
ocegii	305	318	6.68495000493e-06
ocegii	289	318	6.68495000493e-06
ocegii	307	318	6.68495000493e-06
ocegii	305	319	6.68325227105e-06
ocegii	302	319	6.68325227105e-06
ocegii	76	319	6.68325227105e-06
ocegii	302	320	6.6812652312e-06
ocegii	309	320	6.6812652312e-06
ocegii	84	322	6.67869945685e-06
ocegii	288	323	6.67762910779e-06
ocegii	306	327	6.67249397807e-06
ocegii	303	328	6.6705689495e-06
ocegii	296	329	6.66895634168e-06
ocegii	287	330	6.66717781697e-06
ocegii	291	331	6.66522253512e-06
ocegii	302	331	6.66522253512e-06
ocegii	307	331	6.66522253512e-06
ocegii	297	332	6.66441187398e-06
ocegii	304	332	6.66441187398e-06
ocegii	304	333	6.66117120043e-06
ocegii	307	333	6.66117120043e-06
ocegii	305	333	6.66117120043e-06
ocegii	306	333	6.66117120043e-06
ocegii	296	333	6.66117120043e-06
ocegii	319	334	6.65818857322e-06
ocegii	305	334	6.65818857322e-06
ocegii	300	334	6.65818857322e-06
ocegii	318	334	6.65818857322e-06
ocegii	293	335	6.6557290852e-06
ocegii	298	335	6.6557290852e-06
ocegii	299	336	6.65426754814e-06
ocegii	308	337	6.65128003884e-06
ocegii	321	337	6.65128003884e-06
ocegii	307	337	6.65128003884e-06
ocegii	327	338	6.64946671277e-06
ocegii	297	338	6.64946671277e-06
ocegii	294	338	6.64946671277e-06
ocegii	324	339	6.64778695172e-06
ocegii	305	339	6.64778695172e-06
ocegii	294	339	6.64778695172e-06
ocegii	297	339	6.64778695172e-06
ocegii	315	339	6.64778695172e-06
ocegii	304	339	6.64778695172e-06
ocegii	298	339	6.64778695172e-06
ocegii	304	340	6.64681484633e-06
ocegii	324	340	6.64681484633e-06
ocegii	317	340	6.64681484633e-06
ocegii	322	341	6.64632890023e-06
ocegii	328	341	6.64632890023e-06
ocegii	294	341	6.64632890023e-06
ocegii	313	342	6.64614116736e-06
ocegii	320	342	6.64614116736e-06
ocegii	309	342	6.64614116736e-06
ocegii	332	343	6.64514746413e-06
ocegii	299	344	6.64461761056e-06
ocegii	331	344	6.64461761056e-06
ocegii	320	344	6.64461761056e-06
ocegii	328	344	6.64461761056e-06
ocegii	294	344	6.64461761056e-06
ocegii	323	344	6.64461761056e-06
ocegii	307	345	6.6437126395e-06
ocegii	330	345	6.6437126395e-06
ocegii	294	346	6.64343678272e-06
ocegii	321	346	6.64343678272e-06
ocegii	296	346	6.64343678272e-06
ocegii	323	346	6.64343678272e-06
ocegii	299	346	6.64343678272e-06
ocegii	321	347	6.64311681755e-06
ocegii	335	348	6.64245491849e-06
ocegii	312	348	6.64245491849e-06
ocegii	325	348	6.64245491849e-06
ocegii	318	349	6.64178212298e-06
ocegii	338	350	6.6399739713e-06
ocegii	300	350	6.6399739713e-06
ocegii	328	352	6.63748386262e-06
ocegii	323	352	6.63748386262e-06
ocegii	324	352	6.63748386262e-06
ocegii	319	352	6.63748386262e-06
ocegii	322	352	6.63748386262e-06
ocegii	304	352	6.63748386262e-06
ocegii	320	352	6.63748386262e-06
ocegii	320	353	6.63673499185e-06
ocegii	313	353	6.63673499185e-06
ocegii	318	353	6.63673499185e-06
ocegii	328	353	6.63673499185e-06
ocegii	306	354	6.63589821859e-06
ocegii	323	354	6.63589821859e-06
ocegii	324	354	6.63589821859e-06
ocegii	306	355	6.63542487455e-06
ocegii	312	355	6.63542487455e-06
ocegii	324	355	6.63542487455e-06
ocegii	315	355	6.63542487455e-06
ocegii	343	355	6.63542487455e-06
ocegii	299	355	6.63542487455e-06
ocegii	339	356	6.63480852772e-06
ocegii	310	356	6.63480852772e-06
ocegii	318	356	6.63480852772e-06
ocegii	341	356	6.63480852772e-06
ocegii	322	356	6.63480852772e-06
ocegii	330	357	6.63419229538e-06
ocegii	315	358	6.6333451628e-06
ocegii	316	358	6.6333451628e-06
ocegii	332	358	6.6333451628e-06
ocegii	333	358	6.6333451628e-06
ocegii	319	359	6.63246525417e-06
ocegii	343	360	6.63197040815e-06
ocegii	325	360	6.63197040815e-06
ocegii	350	362	6.63147563596e-06
ocegii	335	362	6.63147563596e-06
ocegii	353	364	6.63096994513e-06
ocegii	355	370	6.62899189606e-06
ocegii	353	370	6.62899189606e-06
ocegii	360	375	6.62810215894e-06
ocegii	358	375	6.62810215894e-06
ocegii	359	376	6.62726756102e-06
ocegii	365	377	6.62651001597e-06
ocegii	359	379	6.62476502787e-06
ocegii	364	382	6.62248366316e-06
ocegii	358	382	6.62248366316e-06
ocegii	369	383	6.62201223086e-06
ocegii	366	383	6.62201223086e-06
ocegii	368	383	6.62201223086e-06
ocegii	367	383	6.62201223086e-06
ocegii	368	384	6.62124492647e-06
ocegii	362	384	6.62124492647e-06
ocegii	365	384	6.62124492647e-06
ocegii	349	384	6.62124492647e-06
ocegii	380	401	6.6183964949e-06
ocegii	381	401	6.6183964949e-06
ocegii	374	402	6.6183964949e-06
ocegii	26	402	6.6183964949e-06
ocegii	347	386	6.61838554412e-06
ocegii	359	386	6.61838554412e-06
ocegii	358	386	6.61838554412e-06
ocegii	374	407	6.61821033665e-06
ocegii	386	408	6.61821033665e-06
ocegii	372	409	6.61817748628e-06
ocegii	374	406	6.61817748628e-06
ocegii	363	406	6.61817748628e-06
ocegii	387	405	6.61782710265e-06
ocegii	11	403	6.61782710265e-06
ocegii	371	404	6.61782710265e-06
ocegii	387	404	6.61782710265e-06
ocegii	384	403	6.61782710265e-06
ocegii	365	387	6.61595536877e-06
ocegii	357	387	6.61595536877e-06
ocegii	359	387	6.61595536877e-06
ocegii	372	388	6.6144346808e-06
ocegii	362	389	6.61325362158e-06
ocegii	343	389	6.61325362158e-06
ocegii	369	389	6.61325362158e-06
ocegii	345	389	6.61325362158e-06
ocegii	392	410	6.61313335218e-06
ocegii	389	410	6.61313335218e-06
ocegii	393	410	6.61313335218e-06
ocegii	386	410	6.61313335218e-06
ocegii	372	390	6.61210577386e-06
ocegii	383	411	6.61199647581e-06
ocegii	385	411	6.61199647581e-06
ocegii	380	411	6.61199647581e-06
ocegii	389	412	6.61137354591e-06
ocegii	362	391	6.6109255461e-06
ocegii	376	392	6.60976758405e-06
ocegii	352	392	6.60976758405e-06
ocegii	353	392	6.60976758405e-06
ocegii	377	392	6.60976758405e-06
ocegii	364	392	6.60976758405e-06
ocegii	351	393	6.60864278303e-06
ocegii	360	393	6.60864278303e-06
ocegii	359	393	6.60864278303e-06
ocegii	369	394	6.60853359944e-06
ocegii	371	394	6.60853359944e-06
ocegii	368	395	6.60618702446e-06
ocegii	353	395	6.60618702446e-06
ocegii	350	395	6.60618702446e-06
ocegii	375	399	6.6041365009e-06
ocegii	368	399	6.6041365009e-06
ocegii	360	396	6.6041365009e-06
ocegii	350	398	6.60402746615e-06
ocegii	377	398	6.60402746615e-06
ocegii	356	397	6.60402746615e-06
ocegii	348	397	6.60402746615e-06
ocegii	376	397	6.60402746615e-06
ocegii	363	398	6.60402746615e-06
ocegii	377	397	6.60402746615e-06
ocegii	370	398	6.60402746615e-06
ocegii	380	397	6.60402746615e-06
ocegii	117	153	5.42664264473e-06
ocegii	115	151	5.42664264473e-06
ocegii	103	152	5.42664264473e-06
ocegii	139	153	5.42664264473e-06
ocegii	134	152	5.42664264473e-06
ocegii	130	152	5.42664264473e-06
ocegii	134	150	5.42366998053e-06
ocegii	118	150	5.42366998053e-06
ocegii	130	150	5.42366998053e-06
ocegii	132	150	5.42366998053e-06
ocegii	128	154	5.42086708576e-06
ocegii	132	149	5.41785182175e-06
ocegii	103	149	5.41785182175e-06
ocegii	119	149	5.41785182175e-06
ocegii	116	148	5.41412653897e-06
ocegii	104	148	5.41412653897e-06
ocegii	138	155	5.41163609994e-06
ocegii	129	147	5.40833857642e-06
ocegii	118	147	5.40833857642e-06
ocegii	99	147	5.40833857642e-06
ocegii	103	146	5.40245595648e-06
ocegii	98	146	5.40245595648e-06
ocegii	134	146	5.40245595648e-06
ocegii	140	156	5.39935423723e-06
ocegii	130	145	5.39703271142e-06
ocegii	133	145	5.39703271142e-06
ocegii	104	144	5.39450946826e-06
ocegii	125	144	5.39450946826e-06
ocegii	103	144	5.39450946826e-06
ocegii	114	144	5.39450946826e-06
ocegii	119	144	5.39450946826e-06
ocegii	128	144	5.39450946826e-06
ocegii	132	143	5.39248287887e-06
ocegii	103	143	5.39248287887e-06
ocegii	107	142	5.39030284518e-06
ocegii	101	142	5.39030284518e-06
ocegii	95	142	5.39030284518e-06
ocegii	92	140	5.38768913034e-06
ocegii	117	140	5.38768913034e-06
ocegii	120	140	5.38768913034e-06
ocegii	104	139	5.38555164205e-06
ocegii	100	139	5.38555164205e-06
ocegii	109	139	5.38555164205e-06
ocegii	125	138	5.38101148667e-06
ocegii	126	137	5.37668133306e-06
ocegii	105	137	5.37668133306e-06
ocegii	125	137	5.37668133306e-06
ocegii	98	137	5.37668133306e-06
ocegii	95	137	5.37668133306e-06
ocegii	111	136	5.36806111001e-06
ocegii	124	136	5.36806111001e-06
ocegii	102	136	5.36806111001e-06
ocegii	101	136	5.36806111001e-06
ocegii	123	136	5.36806111001e-06
ocegii	98	157	5.36033033929e-06
ocegii	121	135	5.35983234444e-06
ocegii	96	135	5.35983234444e-06
ocegii	116	135	5.35983234444e-06
ocegii	112	134	5.35439872779e-06
ocegii	114	134	5.35439872779e-06
ocegii	97	134	5.35439872779e-06
ocegii	100	133	5.35104648632e-06
ocegii	116	133	5.35104648632e-06
ocegii	92	133	5.35104648632e-06
ocegii	117	133	5.35104648632e-06
ocegii	121	133	5.35104648632e-06
ocegii	97	133	5.35104648632e-06
ocegii	99	132	5.34856604944e-06
ocegii	109	132	5.34856604944e-06
ocegii	90	132	5.34856604944e-06
ocegii	101	132	5.34856604944e-06
ocegii	106	132	5.34856604944e-06
ocegii	95	132	5.34856604944e-06
ocegii	101	158	5.34782236673e-06
ocegii	97	131	5.3470407694e-06
ocegii	118	131	5.3470407694e-06
ocegii	96	130	5.34511634537e-06
ocegii	93	130	5.34511634537e-06
ocegii	97	129	5.33414886543e-06
ocegii	111	129	5.33414886543e-06
ocegii	95	129	5.33414886543e-06
ocegii	110	128	5.33026310179e-06
ocegii	111	128	5.33026310179e-06
ocegii	156	171	5.32909847641e-06
ocegii	157	168	5.32682750135e-06
ocegii	116	127	5.32543748469e-06
ocegii	101	127	5.32543748469e-06
ocegii	148	166	5.32444505971e-06
ocegii	153	166	5.32444505971e-06
ocegii	154	166	5.32444505971e-06
ocegii	153	174	5.32106414188e-06
ocegii	101	126	5.32072439889e-06
ocegii	147	165	5.3203280869e-06
ocegii	150	165	5.3203280869e-06
ocegii	145	162	5.31666970898e-06
ocegii	150	162	5.31666970898e-06
ocegii	153	181	5.31644358279e-06
ocegii	166	181	5.31644358279e-06
ocegii	157	181	5.31644358279e-06
ocegii	163	181	5.31644358279e-06
ocegii	156	176	5.31597254832e-06
ocegii	91	124	5.31286581295e-06
ocegii	90	124	5.31286581295e-06
ocegii	150	161	5.31281876913e-06
ocegii	163	191	5.31183104128e-06
ocegii	169	191	5.31183104128e-06
ocegii	166	193	5.31183104128e-06
ocegii	149	192	5.31183104128e-06
ocegii	162	193	5.31183104128e-06
ocegii	159	183	5.31101291638e-06
ocegii	165	183	5.31101291638e-06
ocegii	109	123	5.31038303793e-06
ocegii	175	194	5.30881369249e-06
ocegii	162	184	5.30839097361e-06
ocegii	163	184	5.30839097361e-06
ocegii	158	184	5.30839097361e-06
ocegii	162	190	5.30830643791e-06
ocegii	99	121	5.3065975158e-06
ocegii	109	121	5.3065975158e-06
ocegii	92	121	5.3065975158e-06
ocegii	162	189	5.30564024929e-06
ocegii	149	189	5.30564024929e-06
ocegii	166	189	5.30564024929e-06
ocegii	159	189	5.30564024929e-06
ocegii	171	185	5.30536814834e-06
ocegii	172	185	5.30536814834e-06
ocegii	154	185	5.30536814834e-06
ocegii	151	186	5.30497412057e-06
ocegii	149	188	5.30497412057e-06
ocegii	163	188	5.30497412057e-06
ocegii	161	186	5.30497412057e-06
ocegii	158	188	5.30497412057e-06
ocegii	157	187	5.30497412057e-06
ocegii	92	120	5.30477712863e-06
ocegii	91	120	5.30477712863e-06
ocegii	104	119	5.30262992769e-06
ocegii	74	119	5.30262992769e-06
ocegii	79	119	5.30262992769e-06
ocegii	170	195	5.30242373789e-06
ocegii	166	195	5.30242373789e-06
ocegii	176	195	5.30242373789e-06
ocegii	97	118	5.30079352879e-06
ocegii	100	117	5.29971664182e-06
ocegii	96	116	5.29837816644e-06
ocegii	91	116	5.29837816644e-06
ocegii	173	196	5.29570324291e-06
ocegii	183	196	5.29570324291e-06
ocegii	97	114	5.29535738367e-06
ocegii	174	197	5.28910233355e-06
ocegii	93	112	5.28882260231e-06
ocegii	166	198	5.28813272508e-06
ocegii	87	111	5.28535639158e-06
ocegii	180	202	5.28532845674e-06
ocegii	190	202	5.28532845674e-06
ocegii	92	110	5.28302019699e-06
ocegii	169	204	5.27340866105e-06
ocegii	164	204	5.27340866105e-06
ocegii	92	106	5.27333450519e-06
ocegii	93	106	5.27333450519e-06
ocegii	93	105	5.27095335733e-06
ocegii	185	205	5.26914808414e-06
ocegii	176	205	5.26914808414e-06
ocegii	188	205	5.26914808414e-06
ocegii	171	206	5.26781575288e-06
ocegii	170	206	5.26781575288e-06
ocegii	174	206	5.26781575288e-06
ocegii	181	206	5.26781575288e-06
ocegii	196	208	5.26732555057e-06
ocegii	201	213	5.26511614846e-06
ocegii	84	101	5.26383203463e-06
ocegii	86	99	5.26018635087e-06
ocegii	200	216	5.25947626135e-06
ocegii	69	95	5.2508506378e-06
ocegii	76	94	5.24896726569e-06
ocegii	73	94	5.24896726569e-06
ocegii	206	219	5.24761758162e-06
ocegii	71	93	5.24691088122e-06
ocegii	203	220	5.24499365356e-06
ocegii	77	92	5.24323360703e-06
ocegii	65	91	5.24053166941e-06
ocegii	73	91	5.24053166941e-06
ocegii	210	221	5.24053166941e-06
ocegii	210	222	5.23822577801e-06
ocegii	73	90	5.23755818054e-06
ocegii	74	90	5.23755818054e-06
ocegii	205	224	5.23375703504e-06
ocegii	206	225	5.22996140288e-06
ocegii	204	225	5.22996140288e-06
ocegii	208	226	5.22979729306e-06
ocegii	218	229	5.22924121967e-06
ocegii	212	230	5.2291318421e-06
ocegii	218	230	5.2291318421e-06
ocegii	217	231	5.22863969967e-06
ocegii	212	232	5.22354145664e-06
ocegii	220	232	5.22354145664e-06
ocegii	218	232	5.22354145664e-06
ocegii	55	84	5.21643873727e-06
ocegii	72	83	5.21462528572e-06
ocegii	66	83	5.21462528572e-06
ocegii	214	234	5.21393650468e-06
ocegii	68	82	5.21325696491e-06
ocegii	222	236	5.20601051267e-06
ocegii	220	236	5.20601051267e-06
ocegii	218	236	5.20601051267e-06
ocegii	205	238	5.20031617922e-06
ocegii	207	238	5.20031617922e-06
ocegii	220	238	5.20031617922e-06
ocegii	228	239	5.19640685787e-06
ocegii	226	240	5.19402271866e-06
ocegii	215	242	5.18765476503e-06
ocegii	229	244	5.18226008727e-06
ocegii	212	244	5.18226008727e-06
ocegii	218	244	5.18226008727e-06
ocegii	224	244	5.18226008727e-06
ocegii	230	245	5.18019301399e-06
ocegii	217	245	5.18019301399e-06
ocegii	66	77	5.17851193733e-06
ocegii	214	246	5.17824378136e-06
ocegii	227	246	5.17824378136e-06
ocegii	42	76	5.17565303802e-06
ocegii	59	76	5.17565303802e-06
ocegii	236	249	5.1719590174e-06
ocegii	60	73	5.17061299341e-06
ocegii	54	73	5.17061299341e-06
ocegii	54	72	5.16915188002e-06
ocegii	236	250	5.16807439271e-06
ocegii	220	250	5.16807439271e-06
ocegii	43	70	5.16433783721e-06
ocegii	58	70	5.16433783721e-06
ocegii	55	68	5.16197414539e-06
ocegii	53	67	5.16094403988e-06
ocegii	53	66	5.1599675954e-06
ocegii	49	63	5.1559325879e-06
ocegii	48	60	5.15374479687e-06
ocegii	40	59	5.15285957942e-06
[truncated: 3,318 more rows]
